# Supplementary material for: PacBio single-molecule long-read sequencing shed new light on the complexity of the Carex breviculmis transcriptome
Source: BMC Genomics. 2019 Oct 29;20:789. doi: 10.1186/s12864-019-6163-6 (PMC6821003; doi:10.1186/s12864-019-6163-6)
Supplement: Supplementary file 4 — Additional file 4: Table S1. Summary of the candidate alternative splice (AS) events. [file 12864_2019_6163_MOESM4_ESM.xlsx]

## Sheet: Alternative 3' splicing
Table S1 Summary of the candidate alternative splice (AS) events.
Seqname	Gene ID	Event ID	Alternative transcripts	Total transcripts
2457_0|path5	2457_0|path5	2457_0|path5;A3:2457_0|path5:2714-3003:2714-3007:+	F01.PB11665	F01.PB11665,F01.PB27440
3865_1|path4	3865_1|path4	3865_1|path4;A3:3865_1|path4:3206-3681:3206-3697:+	F01.PB33634,F01.PB23174,F01.PB49986	F01.PB33634,F01.PB23174,F01.PB49986,F01.PB53171,F01.PB34828,F01.PB32270,F01.PB53019,F01.PB11118
6705_14|path1	6705_14|path1	6705_14|path1;A3:6705_14|path1:2405-2863:2286-2863:-	F01.PB43845	F01.PB43845,F01.PB36307,F01.PB59565,F01.PB35719,F01.PB27710
796_0|path9	796_0|path9	796_0|path9;A3:796_0|path9:1569-1782:1569-1943:+	F01.PB38869	F01.PB38869,F01.PB56208
4890_0|path0	4890_0|path0	4890_0|path0;A3:4890_0|path0:398-516:398-541:+	F01.PB22911	F01.PB22911,F01.PB25453
5046_9|path0	5046_9|path0	5046_9|path0;A3:5046_9|path0:1792-1893:1792-1896:+	F01.PB43122	F01.PB43122,F01.PB58653,F01.PB41986,F01.PB36941,F01.PB30016,F01.PB47360,F01.PB56438
c13681/f1p1/2076	c13681/f1p1/2076	c13681/f1p1/2076;A3:c13681/f1p1/2076:756-848:756-995:+	F01.PB16025	F01.PB16025,F01.PB3735
6474_0|path1	6474_0|path1	6474_0|path1;A3:6474_0|path1:746-997:746-1012:+	F01.PB21185,F01.PB51839	F01.PB21185,F01.PB51839,F01.PB48888
2806_0|path0	2806_0|path0	2806_0|path0;A3:2806_0|path0:1302-1421:1302-1572:+	F01.PB50261,F01.PB25329,F01.PB32570,F01.PB35713,F01.PB5676,F01.PB29512,F01.PB28657,F01.PB29855,F01.PB24910,F01.PB49952,F01.PB32331	F01.PB50261,F01.PB25329,F01.PB32570,F01.PB35713,F01.PB5676,F01.PB29512,F01.PB28657,F01.PB29855,F01.PB24910,F01.PB49952,F01.PB32331,F01.PB45084,F01.PB49398,F01.PB49196,F01.PB32333,F01.PB22056,F01.PB28238,F01.PB52461,F01.PB22188,F01.PB23433
9660_10|path3	9660_10|path3	9660_10|path3;A3:9660_10|path3:1436-2866:1436-3167:+	F01.PB50687	F01.PB50687,F01.PB12343,F01.PB6573,F01.PB56288
c14581/f1p0/4019	c14581/f1p0/4019	c14581/f1p0/4019;A3:c14581/f1p0/4019:2985-3644:2985-3647:+	F01.PB49446,F01.PB18531	F01.PB49446,F01.PB18531,F01.PB25138
90_0|path2	90_0|path2	90_0|path2;A3:90_0|path2:437-885:437-910:+	F01.PB42461	F01.PB42461,F01.PB57016,F01.PB56421,F01.PB57041,F01.PB44637,F01.PB40964,F01.PB55377,F01.PB59751
10128_0|path0	10128_0|path0	10128_0|path0;A3:10128_0|path0:1755-1840:1755-1900:+	F01.PB57441,F01.PB24896,F01.PB55507	F01.PB57441,F01.PB24896,F01.PB55507,F01.PB29102
7443_0|path2	7443_0|path2	7443_0|path2;A3:7443_0|path2:919-1142:919-1189:+	F01.PB29243	F01.PB29243,F01.PB32105,F01.PB15660
6705_5|path2	6705_5|path2	6705_5|path2;A3:6705_5|path2:770-909:770-1351:+	F01.PB41064,F01.PB42074	F01.PB41064,F01.PB42074,F01.PB44555,F01.PB44638,F01.PB41102,F01.PB56765,F01.PB55313
6080_0|path1	6080_0|path1	6080_0|path1;A3:6080_0|path1:486-563:486-633:+	F01.PB49358	F01.PB49358,F01.PB29254
9524_208|path4	9524_208|path4	9524_208|path4;A3:9524_208|path4:1177-1324:1177-2024:+	F01.PB24949	F01.PB24949,F01.PB34238,F01.PB17876,F01.PB52687
3554_1|path86	3554_1|path86	3554_1|path86;A3:3554_1|path86:3950-5767:3950-6267:+	F01.PB50890,F01.PB27421	F01.PB50890,F01.PB27421,F01.PB13414,F01.PB8031
3554_1|path86	3554_1|path86	3554_1|path86;A3:3554_1|path86:3950-4735:3950-5131:+	F01.PB41470	F01.PB41470,F01.PB28379
11570_0|path0	11570_0|path0	11570_0|path0;A3:11570_0|path0:376-645:376-671:+	F01.PB11791	F01.PB11791,F01.PB2081
7648_0|path1	7648_0|path1	7648_0|path1;A3:7648_0|path1:609-877:609-1129:+	F01.PB9360,F01.PB9974	F01.PB9360,F01.PB9974,F01.PB45664
990_0|path0	990_0|path0	990_0|path0;A3:990_0|path0:3813-3872:3813-3891:+	F01.PB36981	F01.PB36981,F01.PB36901
4111_0|path0	4111_0|path0	4111_0|path0;A3:4111_0|path0:170-1025:170-1099:+	F01.PB15782	F01.PB15782,F01.PB22517
7305_0|path0	7305_0|path0	7305_0|path0;A3:7305_0|path0:955-1095:955-1302:+	F01.PB14661,F01.PB21753	F01.PB14661,F01.PB21753,F01.PB21851
3711_0|path4	3711_0|path4	3711_0|path4;A3:3711_0|path4:714-779:714-798:+	F01.PB30358	F01.PB30358,F01.PB35051
2631_0|path1	2631_0|path1	2631_0|path1;A3:2631_0|path1:459-1474:459-1530:+	F01.PB39068,F01.PB58306	F01.PB39068,F01.PB58306,F01.PB35124
2631_0|path1	2631_0|path1	2631_0|path1;A3:2631_0|path1:459-1474:459-1785:+	F01.PB39068,F01.PB58306	F01.PB39068,F01.PB58306,F01.PB31628
2631_0|path1	2631_0|path1	2631_0|path1;A3:2631_0|path1:459-1474:459-2047:+	F01.PB58306	F01.PB58306,F01.PB35018,F01.PB36952,F01.PB28037,F01.PB34515,F01.PB55842,F01.PB41563,F01.PB31193
9129_0|path5	9129_0|path5	9129_0|path5;A3:9129_0|path5:2440-2601:2440-2644:+	F01.PB44846	F01.PB44846,F01.PB32425
6661_0|path0	6661_0|path0	6661_0|path0;A3:6661_0|path0:223-947:223-1004:+	F01.PB16298,F01.PB26291,F01.PB58990	F01.PB16298,F01.PB26291,F01.PB58990,F01.PB18343
1716_0|path10	1716_0|path10	1716_0|path10;A3:1716_0|path10:3262-3385:3262-3388:+	F01.PB41778	F01.PB41778,F01.PB39634,F01.PB59404
3001_0|path2	3001_0|path2	3001_0|path2;A3:3001_0|path2:1463-1636:1463-1641:+	F01.PB33135,F01.PB23158	F01.PB33135,F01.PB23158,F01.PB32853,F01.PB51281,F01.PB39303
3001_0|path2	3001_0|path2	3001_0|path2;A3:3001_0|path2:2869-3119:2869-3451:+	F01.PB33135,F01.PB51281,F01.PB23158	F01.PB33135,F01.PB51281,F01.PB23158,F01.PB32853
9660_6|path0	9660_6|path0	9660_6|path0;A3:9660_6|path0:1549-1770:1549-1797:+	F01.PB39027,F01.PB55420,F01.PB42985,F01.PB42011,F01.PB54877,F01.PB55214	F01.PB39027,F01.PB55420,F01.PB42985,F01.PB42011,F01.PB54877,F01.PB55214,F01.PB39281
61_0|path9	61_0|path9	61_0|path9;A3:61_0|path9:1119-1191:1119-1583:+	F01.PB41009,F01.PB57143,F01.PB36538,F01.PB44098,F01.PB36930,F01.PB40747,F01.PB42035	F01.PB41009,F01.PB57143,F01.PB36538,F01.PB44098,F01.PB36930,F01.PB40747,F01.PB42035,F01.PB55153
5792_0|path0	5792_0|path0	5792_0|path0;A3:5792_0|path0:420-696:420-709:+	F01.PB52204	F01.PB52204,F01.PB15970
10449_1|path0	10449_1|path0	10449_1|path0;A3:10449_1|path0:2640-2784:2640-3061:+	F01.PB54611	F01.PB54611,F01.PB30814,F01.PB36639,F01.PB39283,F01.PB37485,F01.PB35319,F01.PB34460,F01.PB32901,F01.PB11995
9806_0|path0	9806_0|path0	9806_0|path0;A3:9806_0|path0:609-620:609-624:+	F01.PB11232	F01.PB11232,F01.PB19112
300_0|path2	300_0|path2	300_0|path2;A3:300_0|path2:292-398:292-462:+	F01.PB54319	F01.PB54319,F01.PB57980,F01.PB44387,F01.PB43772,F01.PB42378
1322_0|path2	1322_0|path2	1322_0|path2;A3:1322_0|path2:1042-1201:1042-1298:+	F01.PB41374,F01.PB44008,F01.PB44442,F01.PB36683,F01.PB57757	F01.PB41374,F01.PB44008,F01.PB44442,F01.PB36683,F01.PB57757,F01.PB38744
9336_0|path1	9336_0|path1	9336_0|path1;A3:9336_0|path1:2800-2909:2800-3382:+	F01.PB58225	F01.PB58225,F01.PB40564
3906_0|path0	3906_0|path0	3906_0|path0;A3:3906_0|path0:208-410:208-424:+	F01.PB29584,F01.PB33574,F01.PB49180	F01.PB29584,F01.PB33574,F01.PB49180,F01.PB49495
10670_0|path0	10670_0|path0	10670_0|path0;A3:10670_0|path0:408-619:408-668:+	F01.PB13146	F01.PB13146,F01.PB12545
610_0|path5	610_0|path5	610_0|path5;A3:610_0|path5:3576-3730:3576-3849:+	F01.PB55505	F01.PB55505,F01.PB55624
3721_0|path8	3721_0|path8	3721_0|path8;A3:3721_0|path8:2909-2985:2909-3021:+	F01.PB56741	F01.PB56741,F01.PB26172,F01.PB51327,F01.PB31935,F01.PB23759,F01.PB27975,F01.PB34439,F01.PB25929,F01.PB26368
2280_0|path0	2280_0|path0	2280_0|path0;A3:2280_0|path0:1662-2023:1662-2638:+	F01.PB26495	F01.PB26495,F01.PB8017,F01.PB16900
1802_0|path0	1802_0|path0	1802_0|path0;A3:1802_0|path0:1821-2088:1821-3041:+	F01.PB58182	F01.PB58182,F01.PB14377
5746_0|path0	5746_0|path0	5746_0|path0;A3:5746_0|path0:268-358:268-365:+	F01.PB24157,F01.PB49079,F01.PB32521	F01.PB24157,F01.PB49079,F01.PB32521,F01.PB33320
9524_112|path1	9524_112|path1	9524_112|path1;A3:9524_112|path1:137-252:137-285:+	F01.PB29574	F01.PB29574,F01.PB25612
4341_0|path1	4341_0|path1	4341_0|path1;A3:4341_0|path1:588-1144:588-1459:+	F01.PB6887	F01.PB6887,F01.PB6736
6076_0|path0	6076_0|path0	6076_0|path0;A3:6076_0|path0:1512-1605:1512-1650:+	F01.PB28862	F01.PB28862,F01.PB25779
8801_0|path0	8801_0|path0	8801_0|path0;A3:8801_0|path0:1153-1552:1153-1588:+	F01.PB8899	F01.PB8899,F01.PB20262
833_0|path1	833_0|path1	833_0|path1;A3:833_0|path1:1452-1556:1452-1686:+	F01.PB55511	F01.PB55511,F01.PB43093,F01.PB40922,F01.PB36364,F01.PB36408,F01.PB24408
907_0|path0	907_0|path0	907_0|path0;A3:907_0|path0:2228-2420:2228-2421:+	F01.PB41733	F01.PB41733,F01.PB42987
4116_0|path18	4116_0|path18	4116_0|path18;A3:4116_0|path18:310-389:310-817:+	F01.PB50810	F01.PB50810,F01.PB4898,F01.PB22163
4255_0|path1	4255_0|path1	4255_0|path1;A3:4255_0|path1:392-681:392-682:+	F01.PB20181	F01.PB20181,F01.PB20484
4494_0|path0	4494_0|path0	4494_0|path0;A3:4494_0|path0:1770-2250:1770-2265:+	F01.PB32954,F01.PB51270	F01.PB32954,F01.PB51270,F01.PB32200
5148_0|path0	5148_0|path0	5148_0|path0;A3:5148_0|path0:1716-1937:1716-2085:+	F01.PB31121,F01.PB25132	F01.PB31121,F01.PB25132,F01.PB47473
635_0|path0	635_0|path0	635_0|path0;A3:635_0|path0:2487-2633:2487-2730:+	F01.PB43050	F01.PB43050,F01.PB28752
635_0|path0	635_0|path0	635_0|path0;A3:635_0|path0:439-921:439-1856:+	F01.PB43954	F01.PB43954,F01.PB28752
635_0|path0	635_0|path0	635_0|path0;A3:635_0|path0:2487-2633:2487-2723:+	F01.PB43050	F01.PB43050,F01.PB37761
635_0|path0	635_0|path0	635_0|path0;A3:635_0|path0:2487-2723:2487-2730:+	F01.PB37761	F01.PB37761,F01.PB28752
4585_0|path0	4585_0|path0	4585_0|path0;A3:4585_0|path0:637-667:637-671:+	F01.PB41061	F01.PB41061,F01.PB42334
8391_0|path1	8391_0|path1	8391_0|path1;A3:8391_0|path1:610-662:610-684:+	F01.PB11275	F01.PB11275,F01.PB19685,F01.PB47598
6175_0|path3	6175_0|path3	6175_0|path3;A3:6175_0|path3:2263-2417:2263-2425:+	F01.PB22624,F01.PB23614,F01.PB41629,F01.PB28728,F01.PB39961,F01.PB34478,F01.PB54399,F01.PB30085,F01.PB29108,F01.PB34771,F01.PB26118	F01.PB22624,F01.PB23614,F01.PB41629,F01.PB28728,F01.PB39961,F01.PB34478,F01.PB54399,F01.PB30085,F01.PB29108,F01.PB34771,F01.PB26118,F01.PB39163
9524_42|path3	9524_42|path3	9524_42|path3;A3:9524_42|path3:1022-1117:1022-1360:+	F01.PB58554	F01.PB58554,F01.PB39341,F01.PB39921,F01.PB29550,F01.PB32567
289_0|path0	289_0|path0	289_0|path0;A3:289_0|path0:1692-1874:1692-1904:+	F01.PB36274,F01.PB41056,F01.PB58796,F01.PB44625,F01.PB43614,F01.PB38471,F01.PB40222,F01.PB57076,F01.PB54998,F01.PB35593	F01.PB36274,F01.PB41056,F01.PB58796,F01.PB44625,F01.PB43614,F01.PB38471,F01.PB40222,F01.PB57076,F01.PB54998,F01.PB35593,F01.PB40206
289_0|path0	289_0|path0	289_0|path0;A3:289_0|path0:1692-1874:1692-1914:+	F01.PB36274,F01.PB41056,F01.PB58796,F01.PB44625,F01.PB43614,F01.PB38471,F01.PB40222,F01.PB57076,F01.PB54998,F01.PB35593	F01.PB36274,F01.PB41056,F01.PB58796,F01.PB44625,F01.PB43614,F01.PB38471,F01.PB40222,F01.PB57076,F01.PB54998,F01.PB35593,F01.PB58926
289_0|path0	289_0|path0	289_0|path0;A3:289_0|path0:1692-1904:1692-1914:+	F01.PB40206	F01.PB40206,F01.PB58926
2575_0|path1	2575_0|path1	2575_0|path1;A3:2575_0|path1:45-298:45-381:+	F01.PB28731	F01.PB28731,F01.PB24492
4716_0|path0	4716_0|path0	4716_0|path0;A3:4716_0|path0:1190-1410:1190-1494:+	F01.PB32488	F01.PB32488,F01.PB24528,F01.PB31367,F01.PB33334
5426_0|path0	5426_0|path0	5426_0|path0;A3:5426_0|path0:925-1222:925-1572:+	F01.PB17174,F01.PB18145,F01.PB22735,F01.PB30013	F01.PB17174,F01.PB18145,F01.PB22735,F01.PB30013,F01.PB12250
9524_15|path9	9524_15|path9	9524_15|path9;A3:9524_15|path9:839-934:839-1198:+	F01.PB41762	F01.PB41762,F01.PB36865,F01.PB40429,F01.PB20543,F01.PB40430,F01.PB38123,F01.PB56768,F01.PB44329,F01.PB41279,F01.PB42578,F01.PB58218,F01.PB40492,F01.PB59183,F01.PB42047,F01.PB41273,F01.PB36244,F01.PB55458,F01.PB39317,F01.PB54222,F01.PB54516,F01.PB55289,F01.PB54175
9524_15|path9	9524_15|path9	9524_15|path9;A3:9524_15|path9:3652-3762:3652-3781:+	F01.PB36865,F01.PB40429,F01.PB38123,F01.PB39767,F01.PB56768,F01.PB58865,F01.PB44329,F01.PB41279,F01.PB42578,F01.PB58218,F01.PB40492,F01.PB59183,F01.PB42047,F01.PB41273,F01.PB36244,F01.PB41762,F01.PB39317,F01.PB54516,F01.PB55289,F01.PB54175	F01.PB36865,F01.PB40429,F01.PB38123,F01.PB39767,F01.PB56768,F01.PB58865,F01.PB44329,F01.PB41279,F01.PB42578,F01.PB58218,F01.PB40492,F01.PB59183,F01.PB42047,F01.PB41273,F01.PB36244,F01.PB41762,F01.PB39317,F01.PB54516,F01.PB55289,F01.PB54175,F01.PB54222
10773_0|path0	10773_0|path0	10773_0|path0;A3:10773_0|path0:3223-3377:3223-3478:+	F01.PB5244,F01.PB7555	F01.PB5244,F01.PB7555,F01.PB1935,F01.PB52606,F01.PB3129,F01.PB10446
3552_0|path3	3552_0|path3	3552_0|path3;A3:3552_0|path3:721-1117:721-1145:+	F01.PB37574,F01.PB39646,F01.PB55341,F01.PB25510	F01.PB37574,F01.PB39646,F01.PB55341,F01.PB25510,F01.PB32717
10547_0|path1	10547_0|path1	10547_0|path1;A3:10547_0|path1:2632-2720:2632-3507:+	F01.PB50853	F01.PB50853,F01.PB4422,F01.PB3343,F01.PB21183
9821_0|path0	9821_0|path0	9821_0|path0;A3:9821_0|path0:552-779:552-1010:+	F01.PB13715	F01.PB13715,F01.PB1247
8175_0|path1	8175_0|path1	8175_0|path1;A3:8175_0|path1:945-1045:945-1068:+	F01.PB9798,F01.PB13007	F01.PB9798,F01.PB13007,F01.PB15349
8175_0|path1	8175_0|path1	8175_0|path1;A3:8175_0|path1:945-1065:945-1068:+	F01.PB14792,F01.PB14853	F01.PB14792,F01.PB14853,F01.PB15349
8175_0|path1	8175_0|path1	8175_0|path1;A3:8175_0|path1:945-1045:945-1065:+	F01.PB9798,F01.PB13007	F01.PB9798,F01.PB13007,F01.PB14792,F01.PB14853
6717_3|path0	6717_3|path0	6717_3|path0;A3:6717_3|path0:1171-1253:1171-1274:+	F01.PB22703,F01.PB30511,F01.PB37483,F01.PB38346	F01.PB22703,F01.PB30511,F01.PB37483,F01.PB38346,F01.PB51146
6717_3|path0	6717_3|path0	6717_3|path0;A3:6717_3|path0:2149-2493:2149-2502:+	F01.PB33980	F01.PB33980,F01.PB22703,F01.PB30511,F01.PB37483,F01.PB51146,F01.PB54299,F01.PB32187,F01.PB38346,F01.PB35547
6717_3|path0	6717_3|path0	6717_3|path0;A3:6717_3|path0:1066-1253:1066-1277:+	F01.PB32187	F01.PB32187,F01.PB54299
2929_0|path8	2929_0|path8	2929_0|path8;A3:2929_0|path8:1583-2004:1583-2126:+	F01.PB59208	F01.PB59208,F01.PB27095,F01.PB27541
c19838/f1p5/3799	c19838/f1p5/3799	c19838/f1p5/3799;A3:c19838/f1p5/3799:1667-2963:1667-3020:+	F01.PB31818,F01.PB24020,F01.PB17181,F01.PB12787	F01.PB31818,F01.PB24020,F01.PB17181,F01.PB12787,F01.PB48078
4124_0|path1	4124_0|path1	4124_0|path1;A3:4124_0|path1:537-622:537-667:+	F01.PB26229,F01.PB26341,F01.PB25556,F01.PB35843	F01.PB26229,F01.PB26341,F01.PB25556,F01.PB35843,F01.PB22750,F01.PB51798,F01.PB27982
4364_0|path4	4364_0|path4	4364_0|path4;A3:4364_0|path4:1653-1740:1653-1803:+	F01.PB25586,F01.PB50170,F01.PB33892,F01.PB23396,F01.PB31493,F01.PB29518,F01.PB27001	F01.PB25586,F01.PB50170,F01.PB33892,F01.PB23396,F01.PB31493,F01.PB29518,F01.PB27001,F01.PB49243
4364_0|path4	4364_0|path4	4364_0|path4;A3:4364_0|path4:628-893:628-911:+	F01.PB25586,F01.PB50170,F01.PB31493,F01.PB26418,F01.PB29518	F01.PB25586,F01.PB50170,F01.PB31493,F01.PB26418,F01.PB29518,F01.PB33892
8786_0|path7	8786_0|path7	8786_0|path7;A3:8786_0|path7:1839-1904:1839-1920:+	F01.PB45891,F01.PB9651,F01.PB32604	F01.PB45891,F01.PB9651,F01.PB32604,F01.PB31303,F01.PB8317,F01.PB27223
8409_0|path1	8409_0|path1	8409_0|path1;A3:8409_0|path1:143-755:143-1033:+	F01.PB7322	F01.PB7322,F01.PB10436,F01.PB14631
5444_0|path0	5444_0|path0	5444_0|path0;A3:5444_0|path0:115-797:115-818:+	F01.PB34694	F01.PB34694,F01.PB27935,F01.PB33175
3692_0|path0	3692_0|path0	3692_0|path0;A3:3692_0|path0:399-1328:399-1710:+	F01.PB34536	F01.PB34536,F01.PB29099
3692_0|path0	3692_0|path0	3692_0|path0;A3:3692_0|path0:399-1328:399-1337:+	F01.PB34536	F01.PB34536,F01.PB25001,F01.PB26085
1610_0|path0	1610_0|path0	1610_0|path0;A3:1610_0|path0:401-494:401-1508:+	F01.PB27709,F01.PB37980	F01.PB27709,F01.PB37980,F01.PB14018
704_0|path0	704_0|path0	704_0|path0;A3:704_0|path0:368-596:168-596:-	F01.PB54214	F01.PB54214,F01.PB42796
11993_0|path0	11993_0|path0	11993_0|path0;A3:11993_0|path0:1294-1380:1294-1720:+	F01.PB10569	F01.PB10569,F01.PB46457
10482_1|path0	10482_1|path0	10482_1|path0;A3:10482_1|path0:1949-2143:1949-2158:+	F01.PB26726	F01.PB26726,F01.PB23643
8536_0|path5	8536_0|path5	8536_0|path5;A3:8536_0|path5:991-1076:991-1090:+	F01.PB48626	F01.PB48626,F01.PB19912,F01.PB47805
4386_0|path0	4386_0|path0	4386_0|path0;A3:4386_0|path0:858-1173:858-1207:+	F01.PB23278,F01.PB48406	F01.PB23278,F01.PB48406,F01.PB50725
4475_0|path0	4475_0|path0	4475_0|path0;A3:4475_0|path0:1113-1250:1113-2155:+	F01.PB34684	F01.PB34684,F01.PB10071
1781_0|path14	1781_0|path14	1781_0|path14;A3:1781_0|path14:212-321:212-840:+	F01.PB54556	F01.PB54556,F01.PB56843,F01.PB41255
1578_0|path1	1578_0|path1	1578_0|path1;A3:1578_0|path1:147-398:147-409:+	F01.PB34585,F01.PB37604	F01.PB34585,F01.PB37604,F01.PB49473,F01.PB35213,F01.PB12504
6392_0|path0	6392_0|path0	6392_0|path0;A3:6392_0|path0:1733-1846:1733-1861:+	F01.PB28471	F01.PB28471,F01.PB35110
4339_0|path2	4339_0|path2	4339_0|path2;A3:4339_0|path2:1164-1418:1164-1511:+	F01.PB24697	F01.PB24697,F01.PB28312,F01.PB47024
596_0|path2	596_0|path2	596_0|path2;A3:596_0|path2:2679-2788:2679-2842:+	F01.PB43946,F01.PB38497,F01.PB39242,F01.PB31306	F01.PB43946,F01.PB38497,F01.PB39242,F01.PB31306,F01.PB57331
2460_0|path1	2460_0|path1	2460_0|path1;A3:2460_0|path1:2649-2758:2649-2907:+	F01.PB34219,F01.PB28428,F01.PB58313,F01.PB27394	F01.PB34219,F01.PB28428,F01.PB58313,F01.PB27394,F01.PB23208,F01.PB22433,F01.PB33426,F01.PB28181,F01.PB30564,F01.PB29468,F01.PB22832,F01.PB18261
2460_0|path1	2460_0|path1	2460_0|path1;A3:2460_0|path1:1084-1366:1084-1371:+	F01.PB33426	F01.PB33426,F01.PB30564
11431_0|path1	11431_0|path1	11431_0|path1;A3:11431_0|path1:682-968:682-999:+	F01.PB12958	F01.PB12958,F01.PB18234
2524_0|path0	2524_0|path0	2524_0|path0;A3:2524_0|path0:521-594:521-1862:+	F01.PB56294	F01.PB56294,F01.PB9108
1384_1|path0	1384_1|path0	1384_1|path0;A3:1384_1|path0:1281-1678:1281-1771:+	F01.PB35684,F01.PB34139,F01.PB33373,F01.PB40560,F01.PB44273,F01.PB39400,F01.PB42125,F01.PB53928,F01.PB59299,F01.PB40126,F01.PB26316,F01.PB58119,F01.PB30677,F01.PB18404	F01.PB35684,F01.PB34139,F01.PB33373,F01.PB40560,F01.PB44273,F01.PB39400,F01.PB42125,F01.PB53928,F01.PB59299,F01.PB40126,F01.PB26316,F01.PB58119,F01.PB30677,F01.PB18404,F01.PB48645
1384_1|path0	1384_1|path0	1384_1|path0;A3:1384_1|path0:221-446:221-484:+	F01.PB33373	F01.PB33373,F01.PB34139
1629_0|path0	1629_0|path0	1629_0|path0;A3:1629_0|path0:1309-1414:1309-1445:+	F01.PB36824,F01.PB44542,F01.PB27408,F01.PB29648	F01.PB36824,F01.PB44542,F01.PB27408,F01.PB29648,F01.PB48539
1629_0|path0	1629_0|path0	1629_0|path0;A3:1629_0|path0:1309-1386:1309-1414:+	F01.PB36911	F01.PB36911,F01.PB36824,F01.PB44542,F01.PB27408,F01.PB29648
1629_0|path0	1629_0|path0	1629_0|path0;A3:1629_0|path0:1309-1414:1309-1437:+	F01.PB36824,F01.PB44542,F01.PB27408,F01.PB29648	F01.PB36824,F01.PB44542,F01.PB27408,F01.PB29648,F01.PB36620,F01.PB54531
1629_0|path0	1629_0|path0	1629_0|path0;A3:1629_0|path0:1309-1437:1309-1445:+	F01.PB36620,F01.PB54531	F01.PB36620,F01.PB54531,F01.PB48539
1629_0|path0	1629_0|path0	1629_0|path0;A3:1629_0|path0:1309-1386:1309-1437:+	F01.PB36911	F01.PB36911,F01.PB36620,F01.PB54531
1629_0|path0	1629_0|path0	1629_0|path0;A3:1629_0|path0:1309-1386:1309-1445:+	F01.PB36911	F01.PB36911,F01.PB48539
351_0|path0	351_0|path0	351_0|path0;A3:351_0|path0:1253-1881:1253-1951:+	F01.PB54317,F01.PB38087,F01.PB59008,F01.PB42661,F01.PB54447,F01.PB39825,F01.PB37222,F01.PB55362,F01.PB54185,F01.PB36245,F01.PB40773,F01.PB42999,F01.PB38569,F01.PB59566,F01.PB57986,F01.PB54139,F01.PB44294,F01.PB42784,F01.PB42973	F01.PB54317,F01.PB38087,F01.PB59008,F01.PB42661,F01.PB54447,F01.PB39825,F01.PB37222,F01.PB55362,F01.PB54185,F01.PB36245,F01.PB40773,F01.PB42999,F01.PB38569,F01.PB59566,F01.PB57986,F01.PB54139,F01.PB44294,F01.PB42784,F01.PB42973,F01.PB43654
4311_0|path69	4311_0|path69	4311_0|path69;A3:4311_0|path69:666-969:666-970:+	F01.PB20149	F01.PB20149,F01.PB5187,F01.PB20683
883_0|path3	883_0|path3	883_0|path3;A3:883_0|path3:494-668:494-773:+	F01.PB54760	F01.PB54760,F01.PB32252,F01.PB25352,F01.PB31867,F01.PB34822,F01.PB33625
9524_109|path3	9524_109|path3	9524_109|path3;A3:9524_109|path3:1378-1462:1378-1484:+	F01.PB29974	F01.PB29974,F01.PB47816,F01.PB3052,F01.PB5248,F01.PB3912,F01.PB46788,F01.PB53297,F01.PB51951,F01.PB21942,F01.PB46916
4739_0|path0	4739_0|path0	4739_0|path0;A3:4739_0|path0:1609-1780:1609-1800:+	F01.PB35288	F01.PB35288,F01.PB30729
4595_0|path1	4595_0|path1	4595_0|path1;A3:4595_0|path1:2243-2437:2243-2552:+	F01.PB24620,F01.PB27430	F01.PB24620,F01.PB27430,F01.PB17192,F01.PB47638,F01.PB49486,F01.PB21278,F01.PB24871,F01.PB24433
2777_4|path1	2777_4|path1	2777_4|path1;A3:2777_4|path1:429-799:429-804:+	F01.PB45761	F01.PB45761,F01.PB16249,F01.PB18735
3554_2|path0	3554_2|path0	3554_2|path0;A3:3554_2|path0:1725-2040:1725-2150:+	F01.PB27677,F01.PB31484	F01.PB27677,F01.PB31484,F01.PB20990,F01.PB23983,F01.PB21586,F01.PB17520,F01.PB34425,F01.PB16404,F01.PB6664
3554_2|path0	3554_2|path0	3554_2|path0;A3:3554_2|path0:1725-2040:1725-2044:+	F01.PB27677,F01.PB31484	F01.PB27677,F01.PB31484,F01.PB33731
3554_2|path0	3554_2|path0	3554_2|path0;A3:3554_2|path0:1725-2044:1725-2150:+	F01.PB33731	F01.PB33731,F01.PB20990,F01.PB23983,F01.PB21586,F01.PB17520,F01.PB34425,F01.PB16404,F01.PB6664
1089_0|path1	1089_0|path1	1089_0|path1;A3:1089_0|path1:357-439:357-493:+	F01.PB56704	F01.PB56704,F01.PB40662
9587_0|path0	9587_0|path0	9587_0|path0;A3:9587_0|path0:595-809:595-814:+	F01.PB5455,F01.PB9203	F01.PB5455,F01.PB9203,F01.PB20552
3492_0|path1	3492_0|path1	3492_0|path1;A3:3492_0|path1:445-886:445-1106:+	F01.PB51878	F01.PB51878,F01.PB19971
437_0|path74	437_0|path74	437_0|path74;A3:437_0|path74:3063-3357:3063-3604:+	F01.PB40591,F01.PB39836,F01.PB58715,F01.PB37000,F01.PB40087	F01.PB40591,F01.PB39836,F01.PB58715,F01.PB37000,F01.PB40087,F01.PB37718,F01.PB57320
2659_0|path0	2659_0|path0	2659_0|path0;A3:2659_0|path0:953-1384:953-1650:+	F01.PB33813	F01.PB33813,F01.PB54344,F01.PB27065,F01.PB27724
2886_0|path1	2886_0|path1	2886_0|path1;A3:2886_0|path1:1165-1248:1165-1265:+	F01.PB30691	F01.PB30691,F01.PB52378,F01.PB51725
3872_0|path0	3872_0|path0	3872_0|path0;A3:3872_0|path0:4195-4458:4195-4536:+	F01.PB50404,F01.PB23558,F01.PB50251,F01.PB22789,F01.PB51996,F01.PB51797	F01.PB50404,F01.PB23558,F01.PB50251,F01.PB22789,F01.PB51996,F01.PB51797,F01.PB27549,F01.PB17645
3872_0|path0	3872_0|path0	3872_0|path0;A3:3872_0|path0:265-1070:265-1087:+	F01.PB50404,F01.PB27549,F01.PB50251,F01.PB22789,F01.PB31287,F01.PB51996	F01.PB50404,F01.PB27549,F01.PB50251,F01.PB22789,F01.PB31287,F01.PB51996,F01.PB23558,F01.PB17645,F01.PB51797
8539_0|path1	8539_0|path1	8539_0|path1;A3:8539_0|path1:249-323:249-1087:+	F01.PB50244,F01.PB52575	F01.PB50244,F01.PB52575,F01.PB13627
4992_0|path9	4992_0|path9	4992_0|path9;A3:4992_0|path9:2250-2682:2250-2832:+	F01.PB28254,F01.PB26603,F01.PB31149,F01.PB26010	F01.PB28254,F01.PB26603,F01.PB31149,F01.PB26010,F01.PB31587
11558_0|path0	11558_0|path0	11558_0|path0;A3:11558_0|path0:630-842:630-916:+	F01.PB16563	F01.PB16563,F01.PB1131,F01.PB8490
8231_0|path1	8231_0|path1	8231_0|path1;A3:8231_0|path1:194-299:194-557:+	F01.PB19579	F01.PB19579,F01.PB6761
1117_0|path4	1117_0|path4	1117_0|path4;A3:1117_0|path4:2172-2497:2172-2501:+	F01.PB38879,F01.PB42342	F01.PB38879,F01.PB42342,F01.PB39608
298_0|path1	298_0|path1	298_0|path1;A3:298_0|path1:246-375:246-533:+	F01.PB58280,F01.PB38626,F01.PB36843,F01.PB57292,F01.PB38310	F01.PB58280,F01.PB38626,F01.PB36843,F01.PB57292,F01.PB38310,F01.PB43932
770_0|path1	770_0|path1	770_0|path1;A3:770_0|path1:3150-3262:3150-3267:+	F01.PB42896,F01.PB57660,F01.PB59180,F01.PB54776,F01.PB52384,F01.PB59581,F01.PB58216,F01.PB57201,F01.PB58365,F01.PB56513	F01.PB42896,F01.PB57660,F01.PB59180,F01.PB54776,F01.PB52384,F01.PB59581,F01.PB58216,F01.PB57201,F01.PB58365,F01.PB56513,F01.PB41248
770_0|path1	770_0|path1	770_0|path1;A3:770_0|path1:272-347:272-384:+	F01.PB57660,F01.PB58216	F01.PB57660,F01.PB58216,F01.PB42896
770_0|path1	770_0|path1	770_0|path1;A3:770_0|path1:283-344:283-384:+	F01.PB54776	F01.PB54776,F01.PB36834,F01.PB17968,F01.PB52384,F01.PB59581,F01.PB57201,F01.PB58365,F01.PB56513
2504_0|path1	2504_0|path1	2504_0|path1;A3:2504_0|path1:1574-2005:1574-2290:+	F01.PB22468,F01.PB38423,F01.PB24861,F01.PB30210	F01.PB22468,F01.PB38423,F01.PB24861,F01.PB30210,F01.PB25428
5345_0|path0	5345_0|path0	5345_0|path0;A3:5345_0|path0:1983-2062:1983-2088:+	F01.PB52653	F01.PB52653,F01.PB11183
9835_0|path1	9835_0|path1	9835_0|path1;A3:9835_0|path1:611-950:611-971:+	F01.PB46924,F01.PB16258	F01.PB46924,F01.PB16258,F01.PB14375
c13277/f1p1/1792	c13277/f1p1/1792	c13277/f1p1/1792;A3:c13277/f1p1/1792:474-1029:474-1149:+	F01.PB3782	F01.PB3782,F01.PB19316
1152_0|path0	1152_0|path0	1152_0|path0;A3:1152_0|path0:708-736:708-1061:+	F01.PB36673	F01.PB36673,F01.PB43429
11893_0|path0	11893_0|path0	11893_0|path0;A3:11893_0|path0:327-529:327-540:+	F01.PB114	F01.PB114,F01.PB46
917_0|path0	917_0|path0	917_0|path0;A3:917_0|path0:2132-2291:2132-2501:+	F01.PB56740	F01.PB56740,F01.PB44524,F01.PB44385,F01.PB55847,F01.PB24089,F01.PB17615
c15128/f1p1/2534	c15128/f1p1/2534	c15128/f1p1/2534;A3:c15128/f1p1/2534:727-1244:727-1260:+	F01.PB6874	F01.PB6874,F01.PB4662,F01.PB46109
4649_0|path0	4649_0|path0	4649_0|path0;A3:4649_0|path0:3128-3352:3128-3355:+	F01.PB34479,F01.PB13845,F01.PB57090,F01.PB26297,F01.PB51315,F01.PB20101,F01.PB50658	F01.PB34479,F01.PB13845,F01.PB57090,F01.PB26297,F01.PB51315,F01.PB20101,F01.PB50658,F01.PB56534
4649_0|path0	4649_0|path0	4649_0|path0;A3:4649_0|path0:1518-1701:1518-1706:+	F01.PB51315	F01.PB51315,F01.PB52823,F01.PB13845,F01.PB57090,F01.PB27902,F01.PB49881,F01.PB51862,F01.PB49804,F01.PB50658
4649_0|path0	4649_0|path0	4649_0|path0;A3:4649_0|path0:3723-3812:3723-3827:+	F01.PB56534,F01.PB26297,F01.PB58811,F01.PB51315,F01.PB34662,F01.PB49804,F01.PB50658	F01.PB56534,F01.PB26297,F01.PB58811,F01.PB51315,F01.PB34662,F01.PB49804,F01.PB50658,F01.PB34479,F01.PB52823,F01.PB13845,F01.PB57090,F01.PB27902,F01.PB51862,F01.PB20101,F01.PB31099
9524_158|path2	9524_158|path2	9524_158|path2;A3:9524_158|path2:1542-1629:1542-1756:+	F01.PB35714,F01.PB30366,F01.PB22828,F01.PB24189,F01.PB23452,F01.PB32320	F01.PB35714,F01.PB30366,F01.PB22828,F01.PB24189,F01.PB23452,F01.PB32320,F01.PB25168
5071_0|path3	5071_0|path3	5071_0|path3;A3:5071_0|path3:207-656:207-2162:+	F01.PB37641	F01.PB37641,F01.PB25870,F01.PB22480,F01.PB32938
2384_0|path0	2384_0|path0	2384_0|path0;A3:2384_0|path0:1970-2494:1970-2514:+	F01.PB23604	F01.PB23604,F01.PB34134
3415_0|path3	3415_0|path3	3415_0|path3;A3:3415_0|path3:189-264:189-330:+	F01.PB35744,F01.PB51472,F01.PB36171	F01.PB35744,F01.PB51472,F01.PB36171,F01.PB48654,F01.PB51845
2442_0|path0	2442_0|path0	2442_0|path0;A3:2442_0|path0:150-1156:150-1916:+	F01.PB25278,F01.PB27571,F01.PB29119	F01.PB25278,F01.PB27571,F01.PB29119,F01.PB4130
432_0|path0	432_0|path0	432_0|path0;A3:432_0|path0:233-307:233-342:+	F01.PB57949	F01.PB57949,F01.PB42209
3090_0|path1	3090_0|path1	3090_0|path1;A3:3090_0|path1:588-868:588-972:+	F01.PB28480	F01.PB28480,F01.PB28126
2018_0|path0	2018_0|path0	2018_0|path0;A3:2018_0|path0:2652-3269:2652-3282:+	F01.PB55872,F01.PB40415	F01.PB55872,F01.PB40415,F01.PB38001,F01.PB58506,F01.PB43440,F01.PB54446
1234_4|path29	1234_4|path29	1234_4|path29;A3:1234_4|path29:159-204:159-286:+	F01.PB56104,F01.PB39549	F01.PB56104,F01.PB39549,F01.PB54343
916_0|path1	916_0|path1	916_0|path1;A3:916_0|path1:2064-2341:2064-2405:+	F01.PB58311,F01.PB58338	F01.PB58311,F01.PB58338,F01.PB58166,F01.PB44444,F01.PB43828,F01.PB42631
922_0|path0	922_0|path0	922_0|path0;A3:922_0|path0:3547-3670:3547-4126:+	F01.PB55217,F01.PB54395	F01.PB55217,F01.PB54395,F01.PB43286
7026_0|path3	7026_0|path3	7026_0|path3;A3:7026_0|path3:1474-2237:1474-2255:+	F01.PB47334,F01.PB18395	F01.PB47334,F01.PB18395,F01.PB47481
6123_0|path0	6123_0|path0	6123_0|path0;A3:6123_0|path0:788-924:788-1090:+	F01.PB29723	F01.PB29723,F01.PB19469
6766_0|path0	6766_0|path0	6766_0|path0;A3:6766_0|path0:234-973:234-1473:+	F01.PB50975	F01.PB50975,F01.PB18628,F01.PB3113,F01.PB9543
523_0|path1	523_0|path1	523_0|path1;A3:523_0|path1:2082-2201:2082-2384:+	F01.PB59719,F01.PB37171,F01.PB36787,F01.PB54137,F01.PB59391,F01.PB43190,F01.PB55052,F01.PB31667	F01.PB59719,F01.PB37171,F01.PB36787,F01.PB54137,F01.PB59391,F01.PB43190,F01.PB55052,F01.PB31667,F01.PB24145
523_0|path1	523_0|path1	523_0|path1;A3:523_0|path1:2082-2329:2082-2384:+	F01.PB58278	F01.PB58278,F01.PB24145
523_0|path1	523_0|path1	523_0|path1;A3:523_0|path1:2082-2201:2082-2329:+	F01.PB59719,F01.PB37171,F01.PB36787,F01.PB54137,F01.PB59391,F01.PB43190,F01.PB55052,F01.PB31667	F01.PB59719,F01.PB37171,F01.PB36787,F01.PB54137,F01.PB59391,F01.PB43190,F01.PB55052,F01.PB31667,F01.PB58278
523_0|path1	523_0|path1	523_0|path1;A3:523_0|path1:3992-4771:3992-4899:+	F01.PB24145	F01.PB24145,F01.PB59719,F01.PB37171,F01.PB36787,F01.PB58278,F01.PB54137,F01.PB31667,F01.PB19627
8325_0|path0	8325_0|path0	8325_0|path0;A3:8325_0|path0:651-729:651-747:+	F01.PB9551	F01.PB9551,F01.PB11666,F01.PB8069
2781_0|path6	2781_0|path6	2781_0|path6;A3:2781_0|path6:558-782:558-892:+	F01.PB56308,F01.PB33583,F01.PB27116,F01.PB35119,F01.PB36873,F01.PB30469,F01.PB27348	F01.PB56308,F01.PB33583,F01.PB27116,F01.PB35119,F01.PB36873,F01.PB30469,F01.PB27348,F01.PB50156
4007_0|path0	4007_0|path0	4007_0|path0;A3:4007_0|path0:368-1072:368-1859:+	F01.PB58991,F01.PB28116	F01.PB58991,F01.PB28116,F01.PB10984
1948_0|path26	1948_0|path26	1948_0|path26;A3:1948_0|path26:2637-2765:2637-3253:+	F01.PB54290	F01.PB54290,F01.PB28687
1948_0|path26	1948_0|path26	1948_0|path26;A3:1948_0|path26:1612-1707:1612-1733:+	F01.PB21483,F01.PB28687,F01.PB27378,F01.PB51282,F01.PB24311,F01.PB28491	F01.PB21483,F01.PB28687,F01.PB27378,F01.PB51282,F01.PB24311,F01.PB28491,F01.PB40464
254_0|path0	254_0|path0	254_0|path0;A3:254_0|path0:2031-2333:2031-2444:+	F01.PB54366	F01.PB54366,F01.PB39951,F01.PB51592
9595_0|path1	9595_0|path1	9595_0|path1;A3:9595_0|path1:798-1067:798-1070:+	F01.PB11562	F01.PB11562,F01.PB8767
9595_0|path1	9595_0|path1	9595_0|path1;A3:9595_0|path1:798-1054:798-1067:+	F01.PB5389	F01.PB5389,F01.PB11562
9595_0|path1	9595_0|path1	9595_0|path1;A3:9595_0|path1:798-1054:798-1070:+	F01.PB5389	F01.PB5389,F01.PB8767
4947_0|path4	4947_0|path4	4947_0|path4;A3:4947_0|path4:1178-1531:1178-1611:+	F01.PB32268	F01.PB32268,F01.PB32204
4947_0|path4	4947_0|path4	4947_0|path4;A3:4947_0|path4:1178-1475:1178-1531:+	F01.PB27854,F01.PB16325	F01.PB27854,F01.PB16325,F01.PB32268
4947_0|path4	4947_0|path4	4947_0|path4;A3:4947_0|path4:1178-1475:1178-1611:+	F01.PB27854,F01.PB16325	F01.PB27854,F01.PB16325,F01.PB32204
1234_2|path5	1234_2|path5	1234_2|path5;A3:1234_2|path5:1464-1546:1464-2301:+	F01.PB25433,F01.PB28950	F01.PB25433,F01.PB28950,F01.PB26513,F01.PB23664,F01.PB49111,F01.PB35444,F01.PB35439
9157_0|path4	9157_0|path4	9157_0|path4;A3:9157_0|path4:804-903:804-911:+	F01.PB25395,F01.PB29560	F01.PB25395,F01.PB29560,F01.PB10299
3710_0|path1	3710_0|path1	3710_0|path1;A3:3710_0|path1:213-485:213-597:+	F01.PB28164,F01.PB22780,F01.PB26727,F01.PB35909,F01.PB36103	F01.PB28164,F01.PB22780,F01.PB26727,F01.PB35909,F01.PB36103,F01.PB32794
634_0|path1	634_0|path1	634_0|path1;A3:634_0|path1:347-501:347-570:+	F01.PB44391,F01.PB34671,F01.PB56680,F01.PB39127,F01.PB57782,F01.PB55215,F01.PB44632,F01.PB36994,F01.PB38662,F01.PB40183,F01.PB38890,F01.PB58711,F01.PB44614,F01.PB59091,F01.PB38690,F01.PB56487,F01.PB58241,F01.PB36891	F01.PB44391,F01.PB34671,F01.PB56680,F01.PB39127,F01.PB57782,F01.PB55215,F01.PB44632,F01.PB36994,F01.PB38662,F01.PB40183,F01.PB38890,F01.PB58711,F01.PB44614,F01.PB59091,F01.PB38690,F01.PB56487,F01.PB58241,F01.PB36891,F01.PB36963,F01.PB40932
634_0|path1	634_0|path1	634_0|path1;A3:634_0|path1:831-923:831-927:+	F01.PB44391,F01.PB34671,F01.PB56680,F01.PB39127,F01.PB58379,F01.PB55215,F01.PB44632,F01.PB36963,F01.PB36994,F01.PB40183,F01.PB38890,F01.PB58711,F01.PB40932,F01.PB44614,F01.PB54748,F01.PB59091,F01.PB56487,F01.PB58241,F01.PB36891,F01.PB41511	F01.PB44391,F01.PB34671,F01.PB56680,F01.PB39127,F01.PB58379,F01.PB55215,F01.PB44632,F01.PB36963,F01.PB36994,F01.PB40183,F01.PB38890,F01.PB58711,F01.PB40932,F01.PB44614,F01.PB54748,F01.PB59091,F01.PB56487,F01.PB58241,F01.PB36891,F01.PB41511,F01.PB38662
634_0|path1	634_0|path1	634_0|path1;A3:634_0|path1:3536-3624:3536-3762:+	F01.PB59091	F01.PB59091,F01.PB58241
5818_0|path0	5818_0|path0	5818_0|path0;A3:5818_0|path0:2716-2802:2716-3339:+	F01.PB41323	F01.PB41323,F01.PB24981,F01.PB17410,F01.PB22538,F01.PB54076,F01.PB26454
2254_0|path0	2254_0|path0	2254_0|path0;A3:2254_0|path0:2624-3368:2624-3371:+	F01.PB41901	F01.PB41901,F01.PB56372
8172_0|path2	8172_0|path2	8172_0|path2;A3:8172_0|path2:211-937:211-983:+	F01.PB46755,F01.PB17517,F01.PB3667,F01.PB10971	F01.PB46755,F01.PB17517,F01.PB3667,F01.PB10971,F01.PB5049
8172_0|path2	8172_0|path2	8172_0|path2;A3:8172_0|path2:211-920:211-983:+	F01.PB18591,F01.PB4011	F01.PB18591,F01.PB4011,F01.PB5049
8172_0|path2	8172_0|path2	8172_0|path2;A3:8172_0|path2:211-920:211-937:+	F01.PB18591,F01.PB4011	F01.PB18591,F01.PB4011,F01.PB46755,F01.PB17517,F01.PB3667,F01.PB10971
2447_0|path6	2447_0|path6	2447_0|path6;A3:2447_0|path6:311-420:311-435:+	F01.PB31019	F01.PB31019,F01.PB52293
2251_0|path8	2251_0|path8	2251_0|path8;A3:2251_0|path8:388-802:388-940:+	F01.PB55008	F01.PB55008,F01.PB34984,F01.PB27838,F01.PB32067,F01.PB29966,F01.PB59107,F01.PB38716,F01.PB44018,F01.PB35900,F01.PB58414,F01.PB57344,F01.PB26272,F01.PB39366,F01.PB37902,F01.PB42030,F01.PB59366,F01.PB40851,F01.PB39977,F01.PB42214,F01.PB35882,F01.PB43361,F01.PB58173,F01.PB32166,F01.PB50080,F01.PB57314,F01.PB43228,F01.PB55775,F01.PB55586,F01.PB41618,F01.PB41215,F01.PB58744,F01.PB49832
4741_0|path4	4741_0|path4	4741_0|path4;A3:4741_0|path4:1378-1972:1378-2004:+	F01.PB49160	F01.PB49160,F01.PB19587,F01.PB23770,F01.PB29109,F01.PB29321,F01.PB40009,F01.PB39424,F01.PB49253,F01.PB26679,F01.PB33729,F01.PB23423
4741_0|path4	4741_0|path4	4741_0|path4;A3:4741_0|path4:1378-1468:1378-2004:+	F01.PB42148	F01.PB42148,F01.PB19587,F01.PB23770,F01.PB29109,F01.PB29321,F01.PB40009,F01.PB39424,F01.PB49253,F01.PB26679,F01.PB33729,F01.PB23423
4741_0|path4	4741_0|path4	4741_0|path4;A3:4741_0|path4:1378-1468:1378-1520:+	F01.PB42148,F01.PB27561	F01.PB42148,F01.PB27561,F01.PB48424
4741_0|path4	4741_0|path4	4741_0|path4;A3:4741_0|path4:1378-1468:1378-1972:+	F01.PB42148	F01.PB42148,F01.PB49160
4741_0|path4	4741_0|path4	4741_0|path4;A3:4741_0|path4:1378-1468:1378-1604:+	F01.PB42148	F01.PB42148,F01.PB29245
5485_0|path3	5485_0|path3	5485_0|path3;A3:5485_0|path3:4437-4472:4437-4652:+	F01.PB48418	F01.PB48418,F01.PB51458
803_0|path0	803_0|path0	803_0|path0;A3:803_0|path0:882-1216:882-1231:+	F01.PB40871,F01.PB41696,F01.PB31009	F01.PB40871,F01.PB41696,F01.PB31009,F01.PB57975
830_0|path0	830_0|path0	830_0|path0;A3:830_0|path0:260-604:260-607:+	F01.PB23294	F01.PB23294,F01.PB55364
1065_0|path0	1065_0|path0	1065_0|path0;A3:1065_0|path0:333-597:333-1400:+	F01.PB41436	F01.PB41436,F01.PB24576
1366_0|path1	1366_0|path1	1366_0|path1;A3:1366_0|path1:1320-1431:1320-1438:+	F01.PB45837	F01.PB45837,F01.PB40776,F01.PB47540
3776_0|path4	3776_0|path4	3776_0|path4;A3:3776_0|path4:2027-2109:2027-2142:+	F01.PB16446,F01.PB50693,F01.PB4957,F01.PB32895,F01.PB20164	F01.PB16446,F01.PB50693,F01.PB4957,F01.PB32895,F01.PB20164,F01.PB45103
7850_0|path0	7850_0|path0	7850_0|path0;A3:7850_0|path0:1711-1941:1711-1981:+	F01.PB8842,F01.PB11547	F01.PB8842,F01.PB11547,F01.PB8274,F01.PB19007
7850_0|path0	7850_0|path0	7850_0|path0;A3:7850_0|path0:1711-1941:1711-2027:+	F01.PB8842,F01.PB11547	F01.PB8842,F01.PB11547,F01.PB3812
7850_0|path0	7850_0|path0	7850_0|path0;A3:7850_0|path0:1711-1981:1711-2027:+	F01.PB8274,F01.PB19007	F01.PB8274,F01.PB19007,F01.PB3812
9336_1|path0	9336_1|path0	9336_1|path0;A3:9336_1|path0:3179-3639:3179-3769:+	F01.PB57670,F01.PB56897	F01.PB57670,F01.PB56897,F01.PB32783,F01.PB56585,F01.PB54745,F01.PB28493,F01.PB37126
9336_1|path0	9336_1|path0	9336_1|path0;A3:9336_1|path0:3808-4344:3808-4349:+	F01.PB56585,F01.PB54745,F01.PB41689,F01.PB28493	F01.PB56585,F01.PB54745,F01.PB41689,F01.PB28493,F01.PB32783
1719_0|path2	1719_0|path2	1719_0|path2;A3:1719_0|path2:380-492:380-931:+	F01.PB42635	F01.PB42635,F01.PB52020
1234_4|path10	1234_4|path10	1234_4|path10;A3:1234_4|path10:254-348:254-388:+	F01.PB43434,F01.PB59016	F01.PB43434,F01.PB59016,F01.PB42044,F01.PB55274
1234_4|path10	1234_4|path10	1234_4|path10;A3:1234_4|path10:254-342:254-348:+	F01.PB41459	F01.PB41459,F01.PB43434,F01.PB59016
1234_4|path10	1234_4|path10	1234_4|path10;A3:1234_4|path10:254-348:254-470:+	F01.PB43434,F01.PB59016	F01.PB43434,F01.PB59016,F01.PB43942,F01.PB57550
1234_4|path10	1234_4|path10	1234_4|path10;A3:1234_4|path10:254-342:254-470:+	F01.PB41459	F01.PB41459,F01.PB43942,F01.PB57550
1234_4|path10	1234_4|path10	1234_4|path10;A3:1234_4|path10:3084-3357:3084-3360:+	F01.PB43434,F01.PB58412,F01.PB41459	F01.PB43434,F01.PB58412,F01.PB41459,F01.PB37164
1234_4|path10	1234_4|path10	1234_4|path10;A3:1234_4|path10:254-388:254-470:+	F01.PB42044,F01.PB55274	F01.PB42044,F01.PB55274,F01.PB43942,F01.PB57550
1234_4|path10	1234_4|path10	1234_4|path10;A3:1234_4|path10:254-342:254-388:+	F01.PB41459	F01.PB41459,F01.PB42044,F01.PB55274
9524_42|path6	9524_42|path6	9524_42|path6;A3:9524_42|path6:2336-2431:2336-2582:+	F01.PB35694,F01.PB31902,F01.PB28335,F01.PB22937,F01.PB29922,F01.PB31910,F01.PB11527	F01.PB35694,F01.PB31902,F01.PB28335,F01.PB22937,F01.PB29922,F01.PB31910,F01.PB11527,F01.PB53095
2159_0|path3	2159_0|path3	2159_0|path3;A3:2159_0|path3:65-146:65-971:+	F01.PB36761,F01.PB37566	F01.PB36761,F01.PB37566,F01.PB25621
7515_0|path5	7515_0|path5	7515_0|path5;A3:7515_0|path5:1022-1111:1022-1275:+	F01.PB14874	F01.PB14874,F01.PB37538,F01.PB29533
6826_0|path0	6826_0|path0	6826_0|path0;A3:6826_0|path0:1621-1718:1621-1824:+	F01.PB17249,F01.PB24669,F01.PB48077,F01.PB17961	F01.PB17249,F01.PB24669,F01.PB48077,F01.PB17961,F01.PB46244
2617_0|path0	2617_0|path0	2617_0|path0;A3:2617_0|path0:184-715:184-734:+	F01.PB24485,F01.PB25626,F01.PB50648,F01.PB48939	F01.PB24485,F01.PB25626,F01.PB50648,F01.PB48939,F01.PB31245
925_0|path11	925_0|path11	925_0|path11;A3:925_0|path11:213-1059:213-1350:+	F01.PB40989,F01.PB58076,F01.PB38241,F01.PB56837,F01.PB59568	F01.PB40989,F01.PB58076,F01.PB38241,F01.PB56837,F01.PB59568,F01.PB38159
3879_3|path1	3879_3|path1	3879_3|path1;A3:3879_3|path1:152-243:152-305:+	F01.PB16801,F01.PB11158	F01.PB16801,F01.PB11158,F01.PB8801
1657_0|path1	1657_0|path1	1657_0|path1;A3:1657_0|path1:508-1023:508-1088:+	F01.PB54881,F01.PB33357,F01.PB42355,F01.PB54979,F01.PB37601,F01.PB52733,F01.PB34720,F01.PB28770,F01.PB55235	F01.PB54881,F01.PB33357,F01.PB42355,F01.PB54979,F01.PB37601,F01.PB52733,F01.PB34720,F01.PB28770,F01.PB55235,F01.PB29968
1657_0|path1	1657_0|path1	1657_0|path1;A3:1657_0|path1:1389-2123:1389-2126:+	F01.PB29968	F01.PB29968,F01.PB33357,F01.PB52733,F01.PB34720,F01.PB28770
3037_0|path1	3037_0|path1	3037_0|path1;A3:3037_0|path1:163-237:163-352:+	F01.PB49968,F01.PB30685	F01.PB49968,F01.PB30685,F01.PB33756,F01.PB28677
3037_0|path1	3037_0|path1	3037_0|path1;A3:3037_0|path1:163-234:163-237:+	F01.PB22571	F01.PB22571,F01.PB49968,F01.PB30685
3037_0|path1	3037_0|path1	3037_0|path1;A3:3037_0|path1:163-234:163-352:+	F01.PB22571	F01.PB22571,F01.PB33756,F01.PB28677
4131_0|path2	4131_0|path2	4131_0|path2;A3:4131_0|path2:3083-3651:3083-3689:+	F01.PB52724	F01.PB52724,F01.PB54021,F01.PB33608,F01.PB48561,F01.PB36015,F01.PB53270
2934_0|path0	2934_0|path0	2934_0|path0;A3:2934_0|path0:282-1250:282-1282:+	F01.PB23068,F01.PB30164	F01.PB23068,F01.PB30164,F01.PB27567,F01.PB29504,F01.PB35399,F01.PB34780
3141_0|path8	3141_0|path8	3141_0|path8;A3:3141_0|path8:10288-10364:10288-10387:+	F01.PB29183,F01.PB34986,F01.PB31176,F01.PB36139	F01.PB29183,F01.PB34986,F01.PB31176,F01.PB36139,F01.PB51057
6877_0|path10	6877_0|path10	6877_0|path10;A3:6877_0|path10:665-748:665-752:+	F01.PB19132	F01.PB19132,F01.PB20191
3608_0|path1	3608_0|path1	3608_0|path1;A3:3608_0|path1:2043-2177:2043-2274:+	F01.PB23449	F01.PB23449,F01.PB50151
3608_0|path1	3608_0|path1	3608_0|path1;A3:3608_0|path1:2043-2173:2043-2177:+	F01.PB27121,F01.PB51763,F01.PB26588	F01.PB27121,F01.PB51763,F01.PB26588,F01.PB23449
3608_0|path1	3608_0|path1	3608_0|path1;A3:3608_0|path1:2043-2173:2043-2274:+	F01.PB27121,F01.PB51763,F01.PB26588	F01.PB27121,F01.PB51763,F01.PB26588,F01.PB50151
305_0|path4	305_0|path4	305_0|path4;A3:305_0|path4:1524-1618:1524-1622:+	F01.PB56758,F01.PB38573,F01.PB39633,F01.PB39530,F01.PB39451,F01.PB37482,F01.PB57018,F01.PB57959,F01.PB56753	F01.PB56758,F01.PB38573,F01.PB39633,F01.PB39530,F01.PB39451,F01.PB37482,F01.PB57018,F01.PB57959,F01.PB56753,F01.PB41817,F01.PB55636
305_0|path4	305_0|path4	305_0|path4;A3:305_0|path4:1766-2109:1766-2113:+	F01.PB56758,F01.PB38573,F01.PB39530,F01.PB39451,F01.PB57018,F01.PB57959,F01.PB56753,F01.PB55636	F01.PB56758,F01.PB38573,F01.PB39530,F01.PB39451,F01.PB57018,F01.PB57959,F01.PB56753,F01.PB55636,F01.PB37482
305_0|path4	305_0|path4	305_0|path4;A3:305_0|path4:707-792:707-818:+	F01.PB56758,F01.PB38573,F01.PB39633,F01.PB39530,F01.PB37482,F01.PB57018,F01.PB55636	F01.PB56758,F01.PB38573,F01.PB39633,F01.PB39530,F01.PB37482,F01.PB57018,F01.PB55636,F01.PB41817,F01.PB39451,F01.PB56753
4441_0|path1	4441_0|path1	4441_0|path1;A3:4441_0|path1:172-321:172-1269:+	F01.PB28451	F01.PB28451,F01.PB13168
4441_0|path1	4441_0|path1	4441_0|path1;A3:4441_0|path1:172-1269:172-1385:+	F01.PB13168	F01.PB13168,F01.PB836
4441_0|path1	4441_0|path1	4441_0|path1;A3:4441_0|path1:172-321:172-1385:+	F01.PB28451	F01.PB28451,F01.PB836
6877_0|path4	6877_0|path4	6877_0|path4;A3:6877_0|path4:1321-1404:1321-1408:+	F01.PB19000,F01.PB30483	F01.PB19000,F01.PB30483,F01.PB23461
8934_0|path1	8934_0|path1	8934_0|path1;A3:8934_0|path1:238-1485:238-1603:+	F01.PB11787	F01.PB11787,F01.PB8860
8934_0|path1	8934_0|path1	8934_0|path1;A3:8934_0|path1:238-1472:238-1603:+	F01.PB9388	F01.PB9388,F01.PB8860
8934_0|path1	8934_0|path1	8934_0|path1;A3:8934_0|path1:238-1472:238-1485:+	F01.PB9388	F01.PB9388,F01.PB11787
8148_0|path0	8148_0|path0	8148_0|path0;A3:8148_0|path0:354-627:354-973:+	F01.PB47287	F01.PB47287,F01.PB5216,F01.PB46276
1706_0|path3	1706_0|path3	1706_0|path3;A3:1706_0|path3:5193-5311:5193-5332:+	F01.PB37383,F01.PB28812,F01.PB44200,F01.PB54379,F01.PB25896	F01.PB37383,F01.PB28812,F01.PB44200,F01.PB54379,F01.PB25896,F01.PB23632,F01.PB15342
1706_0|path3	1706_0|path3	1706_0|path3;A3:1706_0|path3:5193-5309:5193-5332:+	F01.PB40071	F01.PB40071,F01.PB23632,F01.PB15342
1706_0|path3	1706_0|path3	1706_0|path3;A3:1706_0|path3:5193-5309:5193-5311:+	F01.PB40071	F01.PB40071,F01.PB37383,F01.PB28812,F01.PB44200,F01.PB54379,F01.PB25896
3333_1|path2	3333_1|path2	3333_1|path2;A3:3333_1|path2:2955-3097:2955-3274:+	F01.PB25200	F01.PB25200,F01.PB35884
3333_1|path2	3333_1|path2	3333_1|path2;A3:3333_1|path2:433-573:433-1814:+	F01.PB41022	F01.PB41022,F01.PB35884,F01.PB49303,F01.PB29283,F01.PB25200,F01.PB36148
2058_0|path6	2058_0|path6	2058_0|path6;A3:2058_0|path6:998-1551:998-1562:+	F01.PB57368,F01.PB40166	F01.PB57368,F01.PB40166,F01.PB42583,F01.PB38275,F01.PB35280,F01.PB54107,F01.PB57695,F01.PB50346
11809_0|path4	11809_0|path4	11809_0|path4;A3:11809_0|path4:132-206:132-210:+	F01.PB1374	F01.PB1374,F01.PB409
1415_0|path2	1415_0|path2	1415_0|path2;A3:1415_0|path2:1492-1767:1492-1843:+	F01.PB41293	F01.PB41293,F01.PB39237,F01.PB36601,F01.PB55972,F01.PB41318,F01.PB43694,F01.PB31047,F01.PB34377
3588_0|path1	3588_0|path1	3588_0|path1;A3:3588_0|path1:1432-1533:1432-1540:+	F01.PB31972,F01.PB32071,F01.PB22812,F01.PB34187	F01.PB31972,F01.PB32071,F01.PB22812,F01.PB34187,F01.PB17746
9942_0|path6	9942_0|path6	9942_0|path6;A3:9942_0|path6:366-594:366-637:+	F01.PB6457,F01.PB46549,F01.PB11324,F01.PB21576	F01.PB6457,F01.PB46549,F01.PB11324,F01.PB21576,F01.PB4217
9942_0|path6	9942_0|path6	9942_0|path6;A3:9942_0|path6:366-594:366-649:+	F01.PB6457,F01.PB46549,F01.PB11324,F01.PB21576	F01.PB6457,F01.PB46549,F01.PB11324,F01.PB21576,F01.PB3869
9942_0|path6	9942_0|path6	9942_0|path6;A3:9942_0|path6:366-637:366-649:+	F01.PB4217	F01.PB4217,F01.PB3869
3310_0|path0	3310_0|path0	3310_0|path0;A3:3310_0|path0:2235-2540:2235-2818:+	F01.PB50354	F01.PB50354,F01.PB52139
7248_0|path0	7248_0|path0	7248_0|path0;A3:7248_0|path0:841-927:841-932:+	F01.PB15981	F01.PB15981,F01.PB16124
381_1|path0	381_1|path0	381_1|path0;A3:381_1|path0:3705-3996:3705-4026:+	F01.PB37908	F01.PB37908,F01.PB56501
5917_0|path0	5917_0|path0	5917_0|path0;A3:5917_0|path0:222-265:222-296:+	F01.PB21526	F01.PB21526,F01.PB17371
7009_0|path1	7009_0|path1	7009_0|path1;A3:7009_0|path1:2084-2161:2084-2333:+	F01.PB47980	F01.PB47980,F01.PB16022,F01.PB6376
8556_0|path3	8556_0|path3	8556_0|path3;A3:8556_0|path3:142-244:142-917:+	F01.PB31343	F01.PB31343,F01.PB10782,F01.PB18702
8556_0|path3	8556_0|path3	8556_0|path3;A3:8556_0|path3:142-412:142-917:+	F01.PB33538,F01.PB18237	F01.PB33538,F01.PB18237,F01.PB10782,F01.PB18702
8556_0|path3	8556_0|path3	8556_0|path3;A3:8556_0|path3:142-244:142-412:+	F01.PB31343	F01.PB31343,F01.PB33538,F01.PB18237
3479_0|path1	3479_0|path1	3479_0|path1;A3:3479_0|path1:585-720:585-946:+	F01.PB26342	F01.PB26342,F01.PB23860,F01.PB29638,F01.PB26270
3479_0|path1	3479_0|path1	3479_0|path1;A3:3479_0|path1:585-656:585-720:+	F01.PB32341,F01.PB28767	F01.PB32341,F01.PB28767,F01.PB26342
3479_0|path1	3479_0|path1	3479_0|path1;A3:3479_0|path1:585-656:585-946:+	F01.PB28767	F01.PB28767,F01.PB23860,F01.PB29638,F01.PB26270
3554_4|path1	3554_4|path1	3554_4|path1;A3:3554_4|path1:331-1363:331-1367:+	F01.PB30736	F01.PB30736,F01.PB50769
3097_0|path1	3097_0|path1	3097_0|path1;A3:3097_0|path1:1561-1653:1561-1765:+	F01.PB56146,F01.PB38935,F01.PB25927,F01.PB33410	F01.PB56146,F01.PB38935,F01.PB25927,F01.PB33410,F01.PB39972
4820_0|path1	4820_0|path1	4820_0|path1;A3:4820_0|path1:945-1044:945-1058:+	F01.PB34124	F01.PB34124,F01.PB26145,F01.PB34036,F01.PB28124
8046_0|path0	8046_0|path0	8046_0|path0;A3:8046_0|path0:507-798:507-805:+	F01.PB9592,F01.PB32181,F01.PB8168	F01.PB9592,F01.PB32181,F01.PB8168,F01.PB47262,F01.PB25270
8046_0|path0	8046_0|path0	8046_0|path0;A3:8046_0|path0:1042-1450:1042-1455:+	F01.PB9592,F01.PB8168	F01.PB9592,F01.PB8168,F01.PB20354
1352_0|path0	1352_0|path0	1352_0|path0;A3:1352_0|path0:385-761:385-1017:+	F01.PB33734,F01.PB25562,F01.PB29228,F01.PB32787,F01.PB35234	F01.PB33734,F01.PB25562,F01.PB29228,F01.PB32787,F01.PB35234,F01.PB34206,F01.PB27296,F01.PB28140,F01.PB23153,F01.PB31003,F01.PB27590,F01.PB27833,F01.PB25002,F01.PB23006,F01.PB35120,F01.PB52249,F01.PB24175
2244_0|path0	2244_0|path0	2244_0|path0;A3:2244_0|path0:1603-1979:1603-1983:+	F01.PB31394	F01.PB31394,F01.PB29307,F01.PB33355,F01.PB43547
1357_0|path0	1357_0|path0	1357_0|path0;A3:1357_0|path0:1286-1719:1286-2696:+	F01.PB58434	F01.PB58434,F01.PB46516,F01.PB13862
2109_0|path0	2109_0|path0	2109_0|path0;A3:2109_0|path0:1439-1826:1439-1829:+	F01.PB54694,F01.PB40256,F01.PB39559	F01.PB54694,F01.PB40256,F01.PB39559,F01.PB52755
6162_0|path0	6162_0|path0	6162_0|path0;A3:6162_0|path0:782-1216:782-1221:+	F01.PB16700	F01.PB16700,F01.PB31680,F01.PB18538
1746_0|path5	1746_0|path5	1746_0|path5;A3:1746_0|path5:554-629:554-642:+	F01.PB58925,F01.PB37863,F01.PB54529	F01.PB58925,F01.PB37863,F01.PB54529,F01.PB48353
778_0|path1	778_0|path1	778_0|path1;A3:778_0|path1:209-294:209-385:+	F01.PB41160,F01.PB36759,F01.PB56749,F01.PB38066	F01.PB41160,F01.PB36759,F01.PB56749,F01.PB38066,F01.PB44529,F01.PB44474,F01.PB41325,F01.PB41811,F01.PB41059,F01.PB38544,F01.PB44326,F01.PB44662
8974_0|path0	8974_0|path0	8974_0|path0;A3:8974_0|path0:450-707:450-944:+	F01.PB21776,F01.PB22369	F01.PB21776,F01.PB22369,F01.PB12946
6658_0|path4	6658_0|path4	6658_0|path4;A3:6658_0|path4:1561-1637:1561-1751:+	F01.PB9569	F01.PB9569,F01.PB19440
6658_0|path4	6658_0|path4	6658_0|path4;A3:6658_0|path4:1352-1427:1352-1470:+	F01.PB19440	F01.PB19440,F01.PB9569
2475_0|path0	2475_0|path0	2475_0|path0;A3:2475_0|path0:2949-3266:2949-3413:+	F01.PB55357,F01.PB24143,F01.PB49459,F01.PB52946,F01.PB24336	F01.PB55357,F01.PB24143,F01.PB49459,F01.PB52946,F01.PB24336,F01.PB49423
3904_0|path39	3904_0|path39	3904_0|path39;A3:3904_0|path39:493-1509:493-1517:+	F01.PB26398	F01.PB26398,F01.PB42107
8599_1|path0	8599_1|path0	8599_1|path0;A3:8599_1|path0:504-672:504-2153:+	F01.PB36913	F01.PB36913,F01.PB26779
4289_0|path1	4289_0|path1	4289_0|path1;A3:4289_0|path1:1821-1914:1821-2006:+	F01.PB22539,F01.PB23438	F01.PB22539,F01.PB23438,F01.PB20550
3432_0|path0	3432_0|path0	3432_0|path0;A3:3432_0|path0:160-303:160-659:+	F01.PB23543,F01.PB52126,F01.PB27485,F01.PB34877	F01.PB23543,F01.PB52126,F01.PB27485,F01.PB34877,F01.PB48847,F01.PB18746
8159_0|path3	8159_0|path3	8159_0|path3;A3:8159_0|path3:235-291:235-480:+	F01.PB52079,F01.PB28362,F01.PB49732	F01.PB52079,F01.PB28362,F01.PB49732,F01.PB5621
3426_0|path0	3426_0|path0	3426_0|path0;A3:3426_0|path0:2049-2133:2049-2164:+	F01.PB22611,F01.PB33027,F01.PB25197,F01.PB50223,F01.PB49117,F01.PB31302,F01.PB48284,F01.PB33749,F01.PB31669	F01.PB22611,F01.PB33027,F01.PB25197,F01.PB50223,F01.PB49117,F01.PB31302,F01.PB48284,F01.PB33749,F01.PB31669,F01.PB52233
944_0|path3	944_0|path3	944_0|path3;A3:944_0|path3:2270-2374:2270-2382:+	F01.PB30908	F01.PB30908,F01.PB39085
c11920/f1p0/3860	c11920/f1p0/3860	c11920/f1p0/3860;A3:c11920/f1p0/3860:152-226:152-311:+	F01.PB32576	F01.PB32576,F01.PB24635
c11920/f1p0/3860	c11920/f1p0/3860	c11920/f1p0/3860;A3:c11920/f1p0/3860:2914-3431:2914-3434:+	F01.PB32576,F01.PB5394	F01.PB32576,F01.PB5394,F01.PB24635,F01.PB25379
c11920/f1p0/3860	c11920/f1p0/3860	c11920/f1p0/3860;A3:c11920/f1p0/3860:152-226:152-279:+	F01.PB32576	F01.PB32576,F01.PB25379
c11920/f1p0/3860	c11920/f1p0/3860	c11920/f1p0/3860;A3:c11920/f1p0/3860:152-279:152-311:+	F01.PB25379	F01.PB25379,F01.PB24635
2510_0|path3	2510_0|path3	2510_0|path3;A3:2510_0|path3:2469-2651:2469-2685:+	F01.PB23531,F01.PB30870,F01.PB33586,F01.PB30636	F01.PB23531,F01.PB30870,F01.PB33586,F01.PB30636,F01.PB56952,F01.PB52565,F01.PB51407
10172_0|path0	10172_0|path0	10172_0|path0;A3:10172_0|path0:146-242:146-257:+	F01.PB5178,F01.PB13425	F01.PB5178,F01.PB13425,F01.PB16644
2937_0|path0	2937_0|path0	2937_0|path0;A3:2937_0|path0:508-928:508-972:+	F01.PB49512	F01.PB49512,F01.PB24248
9524_37|path0	9524_37|path0	9524_37|path0;A3:9524_37|path0:2402-2851:2402-2878:+	F01.PB29555	F01.PB29555,F01.PB48556
1009_0|path2	1009_0|path2	1009_0|path2;A3:1009_0|path2:2873-3015:2873-3247:+	F01.PB40306,F01.PB38786,F01.PB55721,F01.PB57773,F01.PB59600,F01.PB54209,F01.PB36837,F01.PB58375,F01.PB55761,F01.PB41028,F01.PB42002	F01.PB40306,F01.PB38786,F01.PB55721,F01.PB57773,F01.PB59600,F01.PB54209,F01.PB36837,F01.PB58375,F01.PB55761,F01.PB41028,F01.PB42002,F01.PB44410,F01.PB43815,F01.PB38888,F01.PB43560,F01.PB41069,F01.PB37218,F01.PB36270,F01.PB57922,F01.PB44669,F01.PB58732
1009_0|path2	1009_0|path2	1009_0|path2;A3:1009_0|path2:3424-3733:3424-3835:+	F01.PB55721	F01.PB55721,F01.PB44410,F01.PB57859,F01.PB40306,F01.PB43815,F01.PB38786,F01.PB38888,F01.PB57773,F01.PB54209,F01.PB54793,F01.PB43560,F01.PB36837,F01.PB58375,F01.PB41069,F01.PB55761,F01.PB37218,F01.PB36270,F01.PB41028,F01.PB57922,F01.PB44669,F01.PB42002,F01.PB58732
1009_0|path2	1009_0|path2	1009_0|path2;A3:1009_0|path2:583-963:583-994:+	F01.PB44410,F01.PB57859,F01.PB40306,F01.PB43815,F01.PB38786,F01.PB38888,F01.PB55721,F01.PB57773,F01.PB59600,F01.PB54209,F01.PB54793,F01.PB36837,F01.PB58375,F01.PB41069,F01.PB37218,F01.PB36270,F01.PB41028,F01.PB57922,F01.PB44669,F01.PB42002	F01.PB44410,F01.PB57859,F01.PB40306,F01.PB43815,F01.PB38786,F01.PB38888,F01.PB55721,F01.PB57773,F01.PB59600,F01.PB54209,F01.PB54793,F01.PB36837,F01.PB58375,F01.PB41069,F01.PB37218,F01.PB36270,F01.PB41028,F01.PB57922,F01.PB44669,F01.PB42002,F01.PB43560
c7241/f1p3/2565	c7241/f1p3/2565	c7241/f1p3/2565;A3:c7241/f1p3/2565:643-1351:643-1369:+	F01.PB6248	F01.PB6248,F01.PB10266
3013_0|path8	3013_0|path8	3013_0|path8;A3:3013_0|path8:1842-1930:1842-2036:+	F01.PB27063	F01.PB27063,F01.PB51332
c17104/f1p1/4581	c17104/f1p1/4581	c17104/f1p1/4581;A3:c17104/f1p1/4581:2717-2834:2717-3203:+	F01.PB42489,F01.PB44082	F01.PB42489,F01.PB44082,F01.PB54470
3913_0|path1	3913_0|path1	3913_0|path1;A3:3913_0|path1:429-663:429-756:+	F01.PB22978,F01.PB34246	F01.PB22978,F01.PB34246,F01.PB30571
9524_85|path0	9524_85|path0	9524_85|path0;A3:9524_85|path0:2000-2435:2000-2453:+	F01.PB24723,F01.PB22625,F01.PB13358,F01.PB2301	F01.PB24723,F01.PB22625,F01.PB13358,F01.PB2301,F01.PB26673
3221_0|path1	3221_0|path1	3221_0|path1;A3:3221_0|path1:258-363:258-442:+	F01.PB27963,F01.PB50472,F01.PB31557,F01.PB22963,F01.PB26182,F01.PB23066,F01.PB36142,F01.PB24382,F01.PB24561	F01.PB27963,F01.PB50472,F01.PB31557,F01.PB22963,F01.PB26182,F01.PB23066,F01.PB36142,F01.PB24382,F01.PB24561,F01.PB25198,F01.PB24438,F01.PB48769,F01.PB22808,F01.PB30750,F01.PB28289
1495_0|path0	1495_0|path0	1495_0|path0;A3:1495_0|path0:2044-2155:2044-2194:+	F01.PB37950,F01.PB56825	F01.PB37950,F01.PB56825,F01.PB54896
1495_0|path0	1495_0|path0	1495_0|path0;A3:1495_0|path0:2044-2130:2044-2194:+	F01.PB36327,F01.PB56995,F01.PB55360,F01.PB43042,F01.PB41173,F01.PB59478,F01.PB41020,F01.PB56023,F01.PB54723,F01.PB40319,F01.PB37606,F01.PB35511,F01.PB24359,F01.PB28976	F01.PB36327,F01.PB56995,F01.PB55360,F01.PB43042,F01.PB41173,F01.PB59478,F01.PB41020,F01.PB56023,F01.PB54723,F01.PB40319,F01.PB37606,F01.PB35511,F01.PB24359,F01.PB28976,F01.PB54896
1495_0|path0	1495_0|path0	1495_0|path0;A3:1495_0|path0:707-1038:707-1775:+	F01.PB43042	F01.PB43042,F01.PB36327,F01.PB56825,F01.PB56995,F01.PB55360,F01.PB38214,F01.PB41020,F01.PB54723
1495_0|path0	1495_0|path0	1495_0|path0;A3:1495_0|path0:2044-2130:2044-2155:+	F01.PB36327,F01.PB56995,F01.PB55360,F01.PB43042,F01.PB41173,F01.PB59478,F01.PB41020,F01.PB56023,F01.PB54723,F01.PB40319,F01.PB37606,F01.PB35511,F01.PB24359,F01.PB28976	F01.PB36327,F01.PB56995,F01.PB55360,F01.PB43042,F01.PB41173,F01.PB59478,F01.PB41020,F01.PB56023,F01.PB54723,F01.PB40319,F01.PB37606,F01.PB35511,F01.PB24359,F01.PB28976,F01.PB37950,F01.PB56825
5836_0|path0	5836_0|path0	5836_0|path0;A3:5836_0|path0:645-667:645-775:+	F01.PB52379	F01.PB52379,F01.PB32558,F01.PB18563
667_0|path1	667_0|path1	667_0|path1;A3:667_0|path1:1933-2760:1933-2767:+	F01.PB23266	F01.PB23266,F01.PB32235,F01.PB50323
6279_0|path0	6279_0|path0	6279_0|path0;A3:6279_0|path0:1737-1836:1737-2034:+	F01.PB50706	F01.PB50706,F01.PB23393,F01.PB16231,F01.PB53159,F01.PB32995,F01.PB51116,F01.PB19256
6279_0|path0	6279_0|path0	6279_0|path0;A3:6279_0|path0:801-1040:801-1043:+	F01.PB32995	F01.PB32995,F01.PB23393,F01.PB16231,F01.PB53159,F01.PB51674
3498_0|path0	3498_0|path0	3498_0|path0;A3:3498_0|path0:1246-1334:1246-1375:+	F01.PB41736	F01.PB41736,F01.PB52194
11497_0|path0	11497_0|path0	11497_0|path0;A3:11497_0|path0:707-910:707-927:+	F01.PB6529	F01.PB6529,F01.PB9896
7983_0|path2	7983_0|path2	7983_0|path2;A3:7983_0|path2:1468-1581:1468-1584:+	F01.PB8838	F01.PB8838,F01.PB50744,F01.PB20547
3645_1|path0	3645_1|path0	3645_1|path0;A3:3645_1|path0:183-275:183-322:+	F01.PB34579	F01.PB34579,F01.PB29412
9524_31|path15	9524_31|path15	9524_31|path15;A3:9524_31|path15:2785-3065:2785-3070:+	F01.PB43960	F01.PB43960,F01.PB48980,F01.PB30140
3797_0|path9	3797_0|path9	3797_0|path9;A3:3797_0|path9:958-1390:958-1516:+	F01.PB34163	F01.PB34163,F01.PB34978,F01.PB33167,F01.PB26922,F01.PB36100
7867_0|path0	7867_0|path0	7867_0|path0;A3:7867_0|path0:443-1102:443-1792:+	F01.PB47406,F01.PB13043	F01.PB47406,F01.PB13043,F01.PB45088
10724_0|path7	10724_0|path7	10724_0|path7;A3:10724_0|path7:1535-1628:1535-1632:+	F01.PB51132	F01.PB51132,F01.PB27212,F01.PB30782
10724_0|path7	10724_0|path7	10724_0|path7;A3:10724_0|path7:1731-1903:1731-1989:+	F01.PB51132	F01.PB51132,F01.PB34532,F01.PB27212,F01.PB49935,F01.PB30782,F01.PB32387
5823_0|path1	5823_0|path1	5823_0|path1;A3:5823_0|path1:529-749:529-794:+	F01.PB17306	F01.PB17306,F01.PB20881
488_0|path2	488_0|path2	488_0|path2;A3:488_0|path2:324-537:324-862:+	F01.PB56193,F01.PB37860	F01.PB56193,F01.PB37860,F01.PB43210
5261_0|path0	5261_0|path0	5261_0|path0;A3:5261_0|path0:422-830:422-2063:+	F01.PB42102,F01.PB41926	F01.PB42102,F01.PB41926,F01.PB25489
3109_0|path1	3109_0|path1	3109_0|path1;A3:3109_0|path1:1766-1850:1766-1867:+	F01.PB53796,F01.PB32369,F01.PB28279,F01.PB50652,F01.PB32190,F01.PB34129	F01.PB53796,F01.PB32369,F01.PB28279,F01.PB50652,F01.PB32190,F01.PB34129,F01.PB33950,F01.PB48785
420_0|path0	420_0|path0	420_0|path0;A3:420_0|path0:919-1643:919-1648:+	F01.PB27466,F01.PB33941,F01.PB29765	F01.PB27466,F01.PB33941,F01.PB29765,F01.PB32840
3865_1|path7	3865_1|path7	3865_1|path7;A3:3865_1|path7:7612-8087:7612-8103:+	F01.PB41500	F01.PB41500,F01.PB27977
330_0|path8	330_0|path8	330_0|path8;A3:330_0|path8:1015-1132:1015-1456:+	F01.PB54292,F01.PB36462,F01.PB41232	F01.PB54292,F01.PB36462,F01.PB41232,F01.PB44254
5199_0|path1	5199_0|path1	5199_0|path1;A3:5199_0|path1:1008-1177:1008-1516:+	F01.PB38038	F01.PB38038,F01.PB48058
5199_0|path1	5199_0|path1	5199_0|path1;A3:5199_0|path1:2030-2304:2030-2311:+	F01.PB49623,F01.PB52742,F01.PB52330,F01.PB50527	F01.PB49623,F01.PB52742,F01.PB52330,F01.PB50527,F01.PB33641,F01.PB48058,F01.PB47667,F01.PB34690
564_0|path1	564_0|path1	564_0|path1;A3:564_0|path1:311-418:311-452:+	F01.PB57163,F01.PB36798,F01.PB40959,F01.PB39589,F01.PB56297	F01.PB57163,F01.PB36798,F01.PB40959,F01.PB39589,F01.PB56297,F01.PB40344
9077_0|path1	9077_0|path1	9077_0|path1;A3:9077_0|path1:542-932:542-975:+	F01.PB6031	F01.PB6031,F01.PB8655,F01.PB13615
c16885/f1p79/3585	c16885/f1p79/3585	c16885/f1p79/3585;A3:c16885/f1p79/3585:97-1573:97-1624:+	F01.PB12072	F01.PB12072,F01.PB47640
c16885/f1p79/3585	c16885/f1p79/3585	c16885/f1p79/3585;A3:c16885/f1p79/3585:97-258:97-264:+	F01.PB25283	F01.PB25283,F01.PB8734,F01.PB8244,F01.PB6219,F01.PB12061
c16885/f1p79/3585	c16885/f1p79/3585	c16885/f1p79/3585;A3:c16885/f1p79/3585:97-1428:97-1573:+	F01.PB5397	F01.PB5397,F01.PB12072
c16885/f1p79/3585	c16885/f1p79/3585	c16885/f1p79/3585;A3:c16885/f1p79/3585:97-1428:97-1624:+	F01.PB5397	F01.PB5397,F01.PB47640
c16885/f1p79/3585	c16885/f1p79/3585	c16885/f1p79/3585;A3:c16885/f1p79/3585:1282-1428:1282-1573:+	F01.PB25283,F01.PB27638,F01.PB48808,F01.PB4236	F01.PB25283,F01.PB27638,F01.PB48808,F01.PB4236,F01.PB49992,F01.PB6219
6351_0|path3	6351_0|path3	6351_0|path3;A3:6351_0|path3:4926-5017:4926-5025:+	F01.PB20620	F01.PB20620,F01.PB17557,F01.PB17491
2728_0|path0	2728_0|path0	2728_0|path0;A3:2728_0|path0:2963-4556:2963-4750:+	F01.PB22587,F01.PB29176,F01.PB30984,F01.PB19187	F01.PB22587,F01.PB29176,F01.PB30984,F01.PB19187,F01.PB30949,F01.PB31662
441_0|path0	441_0|path0	441_0|path0;A3:441_0|path0:3329-3548:3329-3956:+	F01.PB42343	F01.PB42343,F01.PB40541
10102_0|path3	10102_0|path3	10102_0|path3;A3:10102_0|path3:1316-1481:1316-1534:+	F01.PB25024,F01.PB30734,F01.PB25715	F01.PB25024,F01.PB30734,F01.PB25715,F01.PB29886
2835_0|path60	2835_0|path60	2835_0|path60;A3:2835_0|path60:1122-1198:1122-1739:+	F01.PB38263,F01.PB37735	F01.PB38263,F01.PB37735,F01.PB50760
2835_0|path60	2835_0|path60	2835_0|path60;A3:2835_0|path60:1122-1198:1122-1210:+	F01.PB38263,F01.PB37735	F01.PB38263,F01.PB37735,F01.PB50058,F01.PB40437,F01.PB50007
2835_0|path60	2835_0|path60	2835_0|path60;A3:2835_0|path60:400-777:400-784:+	F01.PB37179	F01.PB37179,F01.PB49513,F01.PB59119,F01.PB38263
8367_0|path3	8367_0|path3	8367_0|path3;A3:8367_0|path3:651-781:651-806:+	F01.PB50561	F01.PB50561,F01.PB48265
2808_0|path6	2808_0|path6	2808_0|path6;A3:2808_0|path6:168-277:168-286:+	F01.PB34269	F01.PB34269,F01.PB23658
5086_0|path0	5086_0|path0	5086_0|path0;A3:5086_0|path0:707-759:707-835:+	F01.PB33276	F01.PB33276,F01.PB24531
3356_0|path1	3356_0|path1	3356_0|path1;A3:3356_0|path1:971-1152:971-1760:+	F01.PB30046,F01.PB48821,F01.PB30852	F01.PB30046,F01.PB48821,F01.PB30852,F01.PB5972
9812_0|path0	9812_0|path0	9812_0|path0;A3:9812_0|path0:1024-1282:1024-1376:+	F01.PB4626,F01.PB5136,F01.PB6305	F01.PB4626,F01.PB5136,F01.PB6305,F01.PB18002
5579_0|path0	5579_0|path0	5579_0|path0;A3:5579_0|path0:342-516:342-1073:+	F01.PB58270	F01.PB58270,F01.PB29873,F01.PB34461,F01.PB50357
4553_0|path157	4553_0|path157	4553_0|path157;A3:4553_0|path157:359-381:359-385:+	F01.PB34442,F01.PB26073,F01.PB27593,F01.PB31011	F01.PB34442,F01.PB26073,F01.PB27593,F01.PB31011,F01.PB48935,F01.PB34830
5682_1|path0	5682_1|path0	5682_1|path0;A3:5682_1|path0:1885-2739:1885-2740:+	F01.PB19672	F01.PB19672,F01.PB41525,F01.PB28239
1753_0|path2	1753_0|path2	1753_0|path2;A3:1753_0|path2:2457-2705:2457-2790:+	F01.PB56329	F01.PB56329,F01.PB35632,F01.PB41189,F01.PB29860,F01.PB18977
1753_0|path2	1753_0|path2	1753_0|path2;A3:1753_0|path2:2457-2528:2457-2534:+	F01.PB40363	F01.PB40363,F01.PB55637
2399_0|path1	2399_0|path1	2399_0|path1;A3:2399_0|path1:468-1027:468-1034:+	F01.PB27457,F01.PB57965,F01.PB34570	F01.PB27457,F01.PB57965,F01.PB34570,F01.PB53090,F01.PB33530,F01.PB29800,F01.PB29398,F01.PB30036,F01.PB26119
4960_0|path0	4960_0|path0	4960_0|path0;A3:4960_0|path0:1288-2519:1288-2540:+	F01.PB17273	F01.PB17273,F01.PB32867,F01.PB33878,F01.PB22181,F01.PB19453
4938_0|path1	4938_0|path1	4938_0|path1;A3:4938_0|path1:2041-2276:2041-2357:+	F01.PB23894	F01.PB23894,F01.PB50006
4938_0|path1	4938_0|path1	4938_0|path1;A3:4938_0|path1:2041-2311:2041-2357:+	F01.PB25889	F01.PB25889,F01.PB50006
4938_0|path1	4938_0|path1	4938_0|path1;A3:4938_0|path1:2041-2276:2041-2311:+	F01.PB23894	F01.PB23894,F01.PB25889
4938_0|path1	4938_0|path1	4938_0|path1;A3:4938_0|path1:1545-1621:1545-1629:+	F01.PB23894	F01.PB23894,F01.PB25889
3180_0|path5	3180_0|path5	3180_0|path5;A3:3180_0|path5:706-1085:706-1179:+	F01.PB23588,F01.PB27739	F01.PB23588,F01.PB27739,F01.PB25761
3180_0|path5	3180_0|path5	3180_0|path5;A3:3180_0|path5:706-1823:706-2242:+	F01.PB32414	F01.PB32414,F01.PB15775
4294_0|path3	4294_0|path3	4294_0|path3;A3:4294_0|path3:1902-2037:1902-2066:+	F01.PB16767,F01.PB34149,F01.PB27844,F01.PB50825,F01.PB38405,F01.PB42649,F01.PB56497,F01.PB27896,F01.PB56720,F01.PB58535,F01.PB26819,F01.PB33400,F01.PB35746	F01.PB16767,F01.PB34149,F01.PB27844,F01.PB50825,F01.PB38405,F01.PB42649,F01.PB56497,F01.PB27896,F01.PB56720,F01.PB58535,F01.PB26819,F01.PB33400,F01.PB35746,F01.PB35189
4294_0|path3	4294_0|path3	4294_0|path3;A3:4294_0|path3:408-574:408-640:+	F01.PB58535	F01.PB58535,F01.PB16767,F01.PB34149,F01.PB27844,F01.PB50825,F01.PB38405,F01.PB35189,F01.PB56497,F01.PB27896,F01.PB59322,F01.PB26819,F01.PB33400,F01.PB35746
2982_0|path9	2982_0|path9	2982_0|path9;A3:2982_0|path9:1683-1976:1683-1980:+	F01.PB31809,F01.PB28600,F01.PB34419,F01.PB26729	F01.PB31809,F01.PB28600,F01.PB34419,F01.PB26729,F01.PB23606
1577_0|path0	1577_0|path0	1577_0|path0;A3:1577_0|path0:2679-2801:2679-2802:+	F01.PB57103,F01.PB39682	F01.PB57103,F01.PB39682,F01.PB56048
3372_0|path1	3372_0|path1	3372_0|path1;A3:3372_0|path1:1833-1986:1833-2323:+	F01.PB30093	F01.PB30093,F01.PB29823
5344_0|path0	5344_0|path0	5344_0|path0;A3:5344_0|path0:3036-3430:3036-3439:+	F01.PB36010,F01.PB24974,F01.PB52593,F01.PB23161,F01.PB31988,F01.PB56149,F01.PB32043,F01.PB36153,F01.PB59616,F01.PB35805,F01.PB26020,F01.PB33130,F01.PB27288,F01.PB27366,F01.PB45247	F01.PB36010,F01.PB24974,F01.PB52593,F01.PB23161,F01.PB31988,F01.PB56149,F01.PB32043,F01.PB36153,F01.PB59616,F01.PB35805,F01.PB26020,F01.PB33130,F01.PB27288,F01.PB27366,F01.PB45247,F01.PB28918
5344_0|path0	5344_0|path0	5344_0|path0;A3:5344_0|path0:2690-2851:2690-2854:+	F01.PB31988,F01.PB59616,F01.PB33130,F01.PB27288,F01.PB45247	F01.PB31988,F01.PB59616,F01.PB33130,F01.PB27288,F01.PB45247,F01.PB36010,F01.PB24974,F01.PB23161,F01.PB32043,F01.PB36153,F01.PB54675,F01.PB35805,F01.PB26020,F01.PB27366
388_0|path1	388_0|path1	388_0|path1;A3:388_0|path1:2808-3023:2808-3033:+	F01.PB52801,F01.PB38601,F01.PB42676,F01.PB59603	F01.PB52801,F01.PB38601,F01.PB42676,F01.PB59603,F01.PB43124
1368_0|path12	1368_0|path12	1368_0|path12;A3:1368_0|path12:1423-1505:1423-1506:+	F01.PB38856	F01.PB38856,F01.PB43457,F01.PB40812,F01.PB41998,F01.PB56579,F01.PB57021,F01.PB58828
1368_0|path12	1368_0|path12	1368_0|path12;A3:1368_0|path12:1159-1241:1159-1256:+	F01.PB40812	F01.PB40812,F01.PB43457,F01.PB38157,F01.PB41998,F01.PB38856,F01.PB56579,F01.PB57021,F01.PB54833,F01.PB58828
1053_0|path1	1053_0|path1	1053_0|path1;A3:1053_0|path1:1143-1229:1143-1268:+	F01.PB41157,F01.PB57671,F01.PB44214,F01.PB55062	F01.PB41157,F01.PB57671,F01.PB44214,F01.PB55062,F01.PB37872,F01.PB35043,F01.PB54345,F01.PB31042
558_0|path0	558_0|path0	558_0|path0;A3:558_0|path0:628-726:628-745:+	F01.PB40348	F01.PB40348,F01.PB56926
6725_0|path14	6725_0|path14	6725_0|path14;A3:6725_0|path14:2899-3184:2899-3359:+	F01.PB48973,F01.PB26946	F01.PB48973,F01.PB26946,F01.PB5376,F01.PB17303
4043_0|path0	4043_0|path0	4043_0|path0;A3:4043_0|path0:485-1010:485-1045:+	F01.PB49120	F01.PB49120,F01.PB48308
4043_0|path0	4043_0|path0	4043_0|path0;A3:4043_0|path0:485-975:485-1045:+	F01.PB49991	F01.PB49991,F01.PB48308
4043_0|path0	4043_0|path0	4043_0|path0;A3:4043_0|path0:485-975:485-1010:+	F01.PB49991	F01.PB49991,F01.PB49120
5141_0|path0	5141_0|path0	5141_0|path0;A3:5141_0|path0:1964-2154:1964-2159:+	F01.PB49434	F01.PB49434,F01.PB49270
5141_0|path0	5141_0|path0	5141_0|path0;A3:5141_0|path0:2657-2902:2657-3030:+	F01.PB49434	F01.PB49434,F01.PB49270
9227_3|path0	9227_3|path0	9227_3|path0;A3:9227_3|path0:426-535:426-545:+	F01.PB1370,F01.PB53186,F01.PB58210,F01.PB58914,F01.PB43306,F01.PB41265,F01.PB54701,F01.PB54823,F01.PB59519	F01.PB1370,F01.PB53186,F01.PB58210,F01.PB58914,F01.PB43306,F01.PB41265,F01.PB54701,F01.PB54823,F01.PB59519,F01.PB15480,F01.PB58549,F01.PB29920
9227_3|path0	9227_3|path0	9227_3|path0;A3:9227_3|path0:649-758:649-817:+	F01.PB53186	F01.PB53186,F01.PB1370,F01.PB58914,F01.PB29920
9227_3|path0	9227_3|path0	9227_3|path0;A3:9227_3|path0:3069-3192:3069-3235:+	F01.PB53186,F01.PB58210,F01.PB43306,F01.PB41265,F01.PB38974,F01.PB42337,F01.PB42431,F01.PB37307,F01.PB49005,F01.PB54701,F01.PB54823,F01.PB58549,F01.PB59519,F01.PB29920	F01.PB53186,F01.PB58210,F01.PB43306,F01.PB41265,F01.PB38974,F01.PB42337,F01.PB42431,F01.PB37307,F01.PB49005,F01.PB54701,F01.PB54823,F01.PB58549,F01.PB59519,F01.PB29920,F01.PB59617
9726_1|path5	9726_1|path5	9726_1|path5;A3:9726_1|path5:238-389:238-459:+	F01.PB44509,F01.PB37470,F01.PB44635	F01.PB44509,F01.PB37470,F01.PB44635,F01.PB43374
9726_1|path5	9726_1|path5	9726_1|path5;A3:9726_1|path5:387-457:387-459:+	F01.PB59110	F01.PB59110,F01.PB38411
9726_1|path5	9726_1|path5	9726_1|path5;A3:9726_1|path5:2948-3020:2948-3146:+	F01.PB44509,F01.PB43374,F01.PB44635,F01.PB38411,F01.PB58606	F01.PB44509,F01.PB43374,F01.PB44635,F01.PB38411,F01.PB58606,F01.PB59110
2819_0|path2	2819_0|path2	2819_0|path2;A3:2819_0|path2:2059-2183:2059-2250:+	F01.PB29460	F01.PB29460,F01.PB55203,F01.PB34698,F01.PB49767,F01.PB36003,F01.PB51657,F01.PB33856,F01.PB48663,F01.PB30104,F01.PB59168,F01.PB36215
3511_0|path16	3511_0|path16	3511_0|path16;A3:3511_0|path16:349-1305:349-1366:+	F01.PB50460	F01.PB50460,F01.PB23406
3511_0|path16	3511_0|path16	3511_0|path16;A3:3511_0|path16:349-1305:349-1347:+	F01.PB50460	F01.PB50460,F01.PB52615
3511_0|path16	3511_0|path16	3511_0|path16;A3:3511_0|path16:349-1347:349-1366:+	F01.PB52615	F01.PB52615,F01.PB23406
920_3|path3	920_3|path3	920_3|path3;A3:920_3|path3:221-472:221-477:+	F01.PB54332	F01.PB54332,F01.PB36939
7489_0|path2	7489_0|path2	7489_0|path2;A3:7489_0|path2:3766-4043:3766-4097:+	F01.PB42514,F01.PB57133,F01.PB43534,F01.PB38891,F01.PB39500,F01.PB43359,F01.PB56110,F01.PB39668	F01.PB42514,F01.PB57133,F01.PB43534,F01.PB38891,F01.PB39500,F01.PB43359,F01.PB56110,F01.PB39668,F01.PB41958
7489_0|path2	7489_0|path2	7489_0|path2;A3:7489_0|path2:3766-3995:3766-4097:+	F01.PB42499	F01.PB42499,F01.PB41958
7489_0|path2	7489_0|path2	7489_0|path2;A3:7489_0|path2:3766-3995:3766-4043:+	F01.PB42499	F01.PB42499,F01.PB42514,F01.PB57133,F01.PB43534,F01.PB38891,F01.PB39500,F01.PB43359,F01.PB56110,F01.PB39668
724_1|path0	724_1|path0	724_1|path0;A3:724_1|path0:476-566:476-645:+	F01.PB56232,F01.PB44622,F01.PB54094,F01.PB38305,F01.PB58588,F01.PB36464	F01.PB56232,F01.PB44622,F01.PB54094,F01.PB38305,F01.PB58588,F01.PB36464,F01.PB38201
1030_0|path3	1030_0|path3	1030_0|path3;A3:1030_0|path3:3663-3964:3663-3988:+	F01.PB39693	F01.PB39693,F01.PB54810,F01.PB43891,F01.PB44264,F01.PB54136,F01.PB43728,F01.PB39384,F01.PB54200,F01.PB55429,F01.PB33378,F01.PB32978
1030_0|path3	1030_0|path3	1030_0|path3;A3:1030_0|path3:3663-3826:3663-3988:+	F01.PB40407	F01.PB40407,F01.PB54810,F01.PB43891,F01.PB44264,F01.PB54136,F01.PB43728,F01.PB39384,F01.PB54200,F01.PB55429,F01.PB33378,F01.PB32978
1030_0|path3	1030_0|path3	1030_0|path3;A3:1030_0|path3:3663-3826:3663-3964:+	F01.PB40407	F01.PB40407,F01.PB39693
4732_0|path0	4732_0|path0	4732_0|path0;A3:4732_0|path0:1757-1851:1757-1868:+	F01.PB26248,F01.PB24754	F01.PB26248,F01.PB24754,F01.PB33219,F01.PB34803,F01.PB18862,F01.PB31518
105_0|path0	105_0|path0	105_0|path0;A3:105_0|path0:2348-2640:2348-2665:+	F01.PB36651,F01.PB57977,F01.PB57036,F01.PB38126	F01.PB36651,F01.PB57977,F01.PB57036,F01.PB38126,F01.PB55686
c16030/f1p0/4384	c16030/f1p0/4384	c16030/f1p0/4384;A3:c16030/f1p0/4384:188-502:188-513:+	F01.PB23975	F01.PB23975,F01.PB48792
8519_0|path0	8519_0|path0	8519_0|path0;A3:8519_0|path0:208-314:208-359:+	F01.PB47264	F01.PB47264,F01.PB11339,F01.PB5214,F01.PB13131,F01.PB14002
7999_0|path0	7999_0|path0	7999_0|path0;A3:7999_0|path0:224-320:224-324:+	F01.PB11444,F01.PB31162,F01.PB4269,F01.PB50408	F01.PB11444,F01.PB31162,F01.PB4269,F01.PB50408,F01.PB6075
7999_0|path0	7999_0|path0	7999_0|path0;A3:7999_0|path0:1316-1697:1316-1743:+	F01.PB4269	F01.PB4269,F01.PB6075
1282_0|path0	1282_0|path0	1282_0|path0;A3:1282_0|path0:2527-2972:2527-3009:+	F01.PB39133,F01.PB39752,F01.PB44308,F01.PB28590	F01.PB39133,F01.PB39752,F01.PB44308,F01.PB28590,F01.PB11749
7390_0|path1	7390_0|path1	7390_0|path1;A3:7390_0|path1:1666-1765:1666-1769:+	F01.PB16720,F01.PB10683,F01.PB49374,F01.PB9268,F01.PB55864	F01.PB16720,F01.PB10683,F01.PB49374,F01.PB9268,F01.PB55864,F01.PB6715
7390_0|path1	7390_0|path1	7390_0|path1;A3:7390_0|path1:3190-3649:3190-3654:+	F01.PB6715	F01.PB6715,F01.PB16720,F01.PB10683,F01.PB26088,F01.PB9268
3554_1|path63	3554_1|path63	3554_1|path63;A3:3554_1|path63:2804-3964:2804-4008:+	F01.PB50978,F01.PB47418	F01.PB50978,F01.PB47418,F01.PB52607
3554_1|path63	3554_1|path63	3554_1|path63;A3:3554_1|path63:1834-2015:1834-2042:+	F01.PB23330,F01.PB27964	F01.PB23330,F01.PB27964,F01.PB29294,F01.PB18934,F01.PB23377,F01.PB25362,F01.PB30035,F01.PB35835,F01.PB47418
6819_0|path0	6819_0|path0	6819_0|path0;A3:6819_0|path0:463-1020:463-1106:+	F01.PB25730,F01.PB9173,F01.PB20933	F01.PB25730,F01.PB9173,F01.PB20933,F01.PB11820
2537_0|path0	2537_0|path0	2537_0|path0;A3:2537_0|path0:321-1314:321-1379:+	F01.PB42939	F01.PB42939,F01.PB53111
1781_0|path1	1781_0|path1	1781_0|path1;A3:1781_0|path1:212-321:212-841:+	F01.PB54544,F01.PB43631	F01.PB54544,F01.PB43631,F01.PB48289,F01.PB38367
11245_2|path0	11245_2|path0	11245_2|path0;A3:11245_2|path0:347-460:347-613:+	F01.PB27465,F01.PB33396,F01.PB32384,F01.PB20433	F01.PB27465,F01.PB33396,F01.PB32384,F01.PB20433,F01.PB47429
10020_0|path1	10020_0|path1	10020_0|path1;A3:10020_0|path1:352-456:352-518:+	F01.PB14129	F01.PB14129,F01.PB5245,F01.PB5279,F01.PB46156
4831_0|path0	4831_0|path0	4831_0|path0;A3:4831_0|path0:1384-1748:1384-1757:+	F01.PB31636,F01.PB50731,F01.PB52151	F01.PB31636,F01.PB50731,F01.PB52151,F01.PB30525
794_0|path1	794_0|path1	794_0|path1;A3:794_0|path1:1156-1207:1156-1208:+	F01.PB44610,F01.PB44673,F01.PB37321,F01.PB59572,F01.PB42167	F01.PB44610,F01.PB44673,F01.PB37321,F01.PB59572,F01.PB42167,F01.PB44014
39_0|path0	39_0|path0	39_0|path0;A3:39_0|path0:3225-3437:3225-3533:+	F01.PB56401	F01.PB56401,F01.PB56251,F01.PB56966
39_0|path0	39_0|path0	39_0|path0;A3:39_0|path0:3225-3340:3225-3437:+	F01.PB38476,F01.PB43857,F01.PB37314,F01.PB57865,F01.PB35458	F01.PB38476,F01.PB43857,F01.PB37314,F01.PB57865,F01.PB35458,F01.PB56401
39_0|path0	39_0|path0	39_0|path0;A3:39_0|path0:3225-3340:3225-3533:+	F01.PB38476,F01.PB43857,F01.PB37314,F01.PB57865,F01.PB35458	F01.PB38476,F01.PB43857,F01.PB37314,F01.PB57865,F01.PB35458,F01.PB56251,F01.PB56966
7995_0|path0	7995_0|path0	7995_0|path0;A3:7995_0|path0:1046-1237:1046-1530:+	F01.PB46978	F01.PB46978,F01.PB1771
4466_0|path0	4466_0|path0	4466_0|path0;A3:4466_0|path0:689-890:689-908:+	F01.PB18180	F01.PB18180,F01.PB15536,F01.PB11396
510_0|path2	510_0|path2	510_0|path2;A3:510_0|path2:1458-1880:1458-2008:+	F01.PB36372,F01.PB38922,F01.PB42858,F01.PB40798	F01.PB36372,F01.PB38922,F01.PB42858,F01.PB40798,F01.PB58542
510_0|path2	510_0|path2	510_0|path2;A3:510_0|path2:1458-2008:1458-2069:+	F01.PB58542	F01.PB58542,F01.PB58057
510_0|path2	510_0|path2	510_0|path2;A3:510_0|path2:1458-1880:1458-2069:+	F01.PB36372,F01.PB38922,F01.PB42858,F01.PB40798	F01.PB36372,F01.PB38922,F01.PB42858,F01.PB40798,F01.PB58057
4429_0|path1	4429_0|path1	4429_0|path1;A3:4429_0|path1:86-402:86-425:+	F01.PB32068	F01.PB32068,F01.PB34006
9524_13|path10	9524_13|path10	9524_13|path10;A3:9524_13|path10:753-1051:753-1068:+	F01.PB7048	F01.PB7048,F01.PB47427,F01.PB21889,F01.PB10111
544_0|path3	544_0|path3	544_0|path3;A3:544_0|path3:2541-2659:2541-2911:+	F01.PB43029	F01.PB43029,F01.PB37130,F01.PB58368,F01.PB36385,F01.PB35611
1629_0|path1	1629_0|path1	1629_0|path1;A3:1629_0|path1:1309-1414:1309-1437:+	F01.PB58252,F01.PB44186	F01.PB58252,F01.PB44186,F01.PB56289
1169_0|path2	1169_0|path2	1169_0|path2;A3:1169_0|path2:3161-3252:3161-3282:+	F01.PB57034	F01.PB57034,F01.PB42567
820_0|path9	820_0|path9	820_0|path9;A3:820_0|path9:706-768:706-857:+	F01.PB37388,F01.PB42894	F01.PB37388,F01.PB42894,F01.PB57452
5166_0|path1	5166_0|path1	5166_0|path1;A3:5166_0|path1:2061-2925:2061-3131:+	F01.PB27379,F01.PB31728,F01.PB34946,F01.PB17497	F01.PB27379,F01.PB31728,F01.PB34946,F01.PB17497,F01.PB16536
5023_0|path5	5023_0|path5	5023_0|path5;A3:5023_0|path5:2234-2288:2234-2310:+	F01.PB30834	F01.PB30834,F01.PB26117
9129_0|path2	9129_0|path2	9129_0|path2;A3:9129_0|path2:703-888:703-1123:+	F01.PB16678	F01.PB16678,F01.PB10692
9129_0|path2	9129_0|path2	9129_0|path2;A3:9129_0|path2:703-1113:703-1123:+	F01.PB12840,F01.PB13512	F01.PB12840,F01.PB13512,F01.PB10692
9129_0|path2	9129_0|path2	9129_0|path2;A3:9129_0|path2:703-888:703-1113:+	F01.PB16678	F01.PB16678,F01.PB12840,F01.PB13512
9225_0|path0	9225_0|path0	9225_0|path0;A3:9225_0|path0:935-1057:935-1085:+	F01.PB20740	F01.PB20740,F01.PB45274
8541_0|path0	8541_0|path0	8541_0|path0;A3:8541_0|path0:1286-1711:1286-2414:+	F01.PB58318	F01.PB58318,F01.PB42509
2035_0|path17	2035_0|path17	2035_0|path17;A3:2035_0|path17:229-419:229-457:+	F01.PB48759,F01.PB43794	F01.PB48759,F01.PB43794,F01.PB25319
3967_0|path1	3967_0|path1	3967_0|path1;A3:3967_0|path1:2438-2786:2438-2801:+	F01.PB31227	F01.PB31227,F01.PB24975
574_0|path0	574_0|path0	574_0|path0;A3:574_0|path0:3272-3553:3272-3907:+	F01.PB41556	F01.PB41556,F01.PB36513,F01.PB27949,F01.PB27718
2966_0|path0	2966_0|path0	2966_0|path0;A3:2966_0|path0:610-811:610-1019:+	F01.PB25181	F01.PB25181,F01.PB51142
5855_0|path1	5855_0|path1	5855_0|path1;A3:5855_0|path1:1157-1231:1157-1241:+	F01.PB34254,F01.PB26149,F01.PB51879,F01.PB34791	F01.PB34254,F01.PB26149,F01.PB51879,F01.PB34791,F01.PB18218
12148_0|path0	12148_0|path0	12148_0|path0;A3:12148_0|path0:102-626:102-1126:+	F01.PB4051,F01.PB3254	F01.PB4051,F01.PB3254,F01.PB213
9681_0|path1	9681_0|path1	9681_0|path1;A3:9681_0|path1:857-988:857-1002:+	F01.PB10559	F01.PB10559,F01.PB4268,F01.PB44779
491_0|path0	491_0|path0	491_0|path0;A3:491_0|path0:482-1114:482-1914:+	F01.PB41504,F01.PB58886,F01.PB58966	F01.PB41504,F01.PB58886,F01.PB58966,F01.PB35367
1195_0|path1	1195_0|path1	1195_0|path1;A3:1195_0|path1:104-577:104-578:+	F01.PB58117	F01.PB58117,F01.PB56941
2757_2|path1	2757_2|path1	2757_2|path1;A3:2757_2|path1:1391-1813:1391-1916:+	F01.PB42259	F01.PB42259,F01.PB19060
3872_0|path2	3872_0|path2	3872_0|path2;A3:3872_0|path2:177-982:177-999:+	F01.PB52850,F01.PB18184	F01.PB52850,F01.PB18184,F01.PB29110
3872_0|path2	3872_0|path2	3872_0|path2;A3:3872_0|path2:1118-1715:1118-2240:+	F01.PB52850	F01.PB52850,F01.PB29110
6948_0|path0	6948_0|path0	6948_0|path0;A3:6948_0|path0:97-166:97-188:+	F01.PB6587	F01.PB6587,F01.PB3140,F01.PB18761
2294_0|path1	2294_0|path1	2294_0|path1;A3:2294_0|path1:2991-3094:2991-3098:+	F01.PB50347,F01.PB33112,F01.PB35546	F01.PB50347,F01.PB33112,F01.PB35546,F01.PB59724
4532_0|path0	4532_0|path0	4532_0|path0;A3:4532_0|path0:2559-2658:2559-2664:+	F01.PB8393,F01.PB20408,F01.PB6399,F01.PB2065	F01.PB8393,F01.PB20408,F01.PB6399,F01.PB2065,F01.PB49154
6420_0|path3	6420_0|path3	6420_0|path3;A3:6420_0|path3:412-592:412-646:+	F01.PB6924,F01.PB46927	F01.PB6924,F01.PB46927,F01.PB15879
6420_0|path3	6420_0|path3	6420_0|path3;A3:6420_0|path3:412-646:412-772:+	F01.PB15879	F01.PB15879,F01.PB10503,F01.PB18170
6420_0|path3	6420_0|path3	6420_0|path3;A3:6420_0|path3:412-592:412-772:+	F01.PB6924,F01.PB46927	F01.PB6924,F01.PB46927,F01.PB10503,F01.PB18170
2949_0|path2	2949_0|path2	2949_0|path2;A3:2949_0|path2:456-677:456-736:+	F01.PB48816	F01.PB48816,F01.PB49003
2665_0|path0	2665_0|path0	2665_0|path0;A3:2665_0|path0:1801-2187:1801-2244:+	F01.PB57923,F01.PB52913,F01.PB26955,F01.PB32679,F01.PB47783	F01.PB57923,F01.PB52913,F01.PB26955,F01.PB32679,F01.PB47783,F01.PB49897
4427_0|path0	4427_0|path0	4427_0|path0;A3:4427_0|path0:2704-2804:2704-2817:+	F01.PB27692,F01.PB58473,F01.PB19080,F01.PB51353,F01.PB24262,F01.PB30709,F01.PB49366,F01.PB9678	F01.PB27692,F01.PB58473,F01.PB19080,F01.PB51353,F01.PB24262,F01.PB30709,F01.PB49366,F01.PB9678,F01.PB25172
4427_0|path0	4427_0|path0	4427_0|path0;A3:4427_0|path0:2015-2633:2015-2652:+	F01.PB27692,F01.PB19080,F01.PB51353,F01.PB24262,F01.PB30709,F01.PB25172,F01.PB9678	F01.PB27692,F01.PB19080,F01.PB51353,F01.PB24262,F01.PB30709,F01.PB25172,F01.PB9678,F01.PB49366
5815_0|path0	5815_0|path0	5815_0|path0;A3:5815_0|path0:1385-1461:1385-1611:+	F01.PB47449,F01.PB24965	F01.PB47449,F01.PB24965,F01.PB25090
9027_0|path0	9027_0|path0	9027_0|path0;A3:9027_0|path0:1947-2026:1947-2100:+	F01.PB9129,F01.PB15646,F01.PB34217,F01.PB3977	F01.PB9129,F01.PB15646,F01.PB34217,F01.PB3977,F01.PB9596
8451_0|path4	8451_0|path4	8451_0|path4;A3:8451_0|path4:556-830:556-849:+	F01.PB12299,F01.PB16228,F01.PB33886	F01.PB12299,F01.PB16228,F01.PB33886,F01.PB11750
6651_0|path0	6651_0|path0	6651_0|path0;A3:6651_0|path0:433-542:433-993:+	F01.PB23548	F01.PB23548,F01.PB27000,F01.PB18474,F01.PB51896,F01.PB14415
7148_0|path0	7148_0|path0	7148_0|path0;A3:7148_0|path0:915-1265:915-1345:+	F01.PB17209,F01.PB10875,F01.PB30841,F01.PB29882	F01.PB17209,F01.PB10875,F01.PB30841,F01.PB29882,F01.PB15062
4532_0|path2	4532_0|path2	4532_0|path2;A3:4532_0|path2:2772-2871:2772-2877:+	F01.PB47282,F01.PB26134,F01.PB51306,F01.PB18311,F01.PB30391,F01.PB25766,F01.PB23407,F01.PB30067,F01.PB45242,F01.PB7294	F01.PB47282,F01.PB26134,F01.PB51306,F01.PB18311,F01.PB30391,F01.PB25766,F01.PB23407,F01.PB30067,F01.PB45242,F01.PB7294,F01.PB19248,F01.PB26264,F01.PB49420,F01.PB27862,F01.PB17239
4532_0|path2	4532_0|path2	4532_0|path2;A3:4532_0|path2:608-711:608-1060:+	F01.PB49420	F01.PB49420,F01.PB47282,F01.PB19248,F01.PB51306,F01.PB26264,F01.PB18311,F01.PB49492,F01.PB27862,F01.PB30391,F01.PB25766,F01.PB17239,F01.PB30067,F01.PB45242,F01.PB7294
3542_0|path2	3542_0|path2	3542_0|path2;A3:3542_0|path2:1536-1821:1536-1923:+	F01.PB58237,F01.PB48591,F01.PB50827,F01.PB51701,F01.PB23258,F01.PB32304,F01.PB32900,F01.PB23907,F01.PB30269,F01.PB24921	F01.PB58237,F01.PB48591,F01.PB50827,F01.PB51701,F01.PB23258,F01.PB32304,F01.PB32900,F01.PB23907,F01.PB30269,F01.PB24921,F01.PB50541
1158_0|path0	1158_0|path0	1158_0|path0;A3:1158_0|path0:3360-3699:3360-3775:+	F01.PB40042,F01.PB39104	F01.PB40042,F01.PB39104,F01.PB55730
2628_0|path0	2628_0|path0	2628_0|path0;A3:2628_0|path0:916-1022:916-1409:+	F01.PB55927	F01.PB55927,F01.PB57718,F01.PB55503
3180_0|path3	3180_0|path3	3180_0|path3;A3:3180_0|path3:706-1179:706-1823:+	F01.PB23909	F01.PB23909,F01.PB34044,F01.PB33362,F01.PB28467
672_0|path0	672_0|path0	672_0|path0;A3:672_0|path0:1646-1721:1646-1882:+	F01.PB42680	F01.PB42680,F01.PB59529
588_0|path3	588_0|path3	588_0|path3;A3:588_0|path3:3026-3517:3026-3527:+	F01.PB46064,F01.PB42057,F01.PB39924,F01.PB41833,F01.PB54162,F01.PB20592	F01.PB46064,F01.PB42057,F01.PB39924,F01.PB41833,F01.PB54162,F01.PB20592,F01.PB16962,F01.PB56046
11240_2|path1	11240_2|path1	11240_2|path1;A3:11240_2|path1:1404-1554:1404-1591:+	F01.PB19498	F01.PB19498,F01.PB8558,F01.PB11149
4584_0|path7	4584_0|path7	4584_0|path7;A3:4584_0|path7:741-824:741-901:+	F01.PB48732,F01.PB34152,F01.PB34993,F01.PB50426,F01.PB7371	F01.PB48732,F01.PB34152,F01.PB34993,F01.PB50426,F01.PB7371,F01.PB29350
1410_0|path0	1410_0|path0	1410_0|path0;A3:1410_0|path0:452-680:452-702:+	F01.PB36260,F01.PB43260	F01.PB36260,F01.PB43260,F01.PB42373
264_0|path0	264_0|path0	264_0|path0;A3:264_0|path0:848-945:848-950:+	F01.PB38870	F01.PB38870,F01.PB54685
264_0|path0	264_0|path0	264_0|path0;A3:264_0|path0:1817-1923:1817-2263:+	F01.PB54803	F01.PB54803,F01.PB58838,F01.PB54685
1338_0|path5	1338_0|path5	1338_0|path5;A3:1338_0|path5:1281-1618:1281-1621:+	F01.PB39729	F01.PB39729,F01.PB38374
1338_0|path5	1338_0|path5	1338_0|path5;A3:1338_0|path5:995-1111:995-1116:+	F01.PB38374	F01.PB38374,F01.PB39729,F01.PB40623,F01.PB40997
5814_0|path0	5814_0|path0	5814_0|path0;A3:5814_0|path0:1248-1331:1248-1350:+	F01.PB24904	F01.PB24904,F01.PB27674,F01.PB28295,F01.PB48109
10690_0|path0	10690_0|path0	10690_0|path0;A3:10690_0|path0:688-855:688-858:+	F01.PB9283	F01.PB9283,F01.PB8343
8996_0|path3	8996_0|path3	8996_0|path3;A3:8996_0|path3:278-369:278-428:+	F01.PB33199,F01.PB12018,F01.PB5332	F01.PB33199,F01.PB12018,F01.PB5332,F01.PB16095
551_0|path1	551_0|path1	551_0|path1;A3:551_0|path1:3744-3971:3744-4175:+	F01.PB56874	F01.PB56874,F01.PB36851
2446_0|path0	2446_0|path0	2446_0|path0;A3:2446_0|path0:297-382:297-386:+	F01.PB38116,F01.PB42995	F01.PB38116,F01.PB42995,F01.PB41349,F01.PB33778
1514_0|path0	1514_0|path0	1514_0|path0;A3:1514_0|path0:238-383:238-1515:+	F01.PB58849,F01.PB48237	F01.PB58849,F01.PB48237,F01.PB30083
8493_0|path0	8493_0|path0	8493_0|path0;A3:8493_0|path0:942-1015:942-1021:+	F01.PB4566,F01.PB45345	F01.PB4566,F01.PB45345,F01.PB11157
7993_0|path28	7993_0|path28	7993_0|path28;A3:7993_0|path28:213-430:213-786:+	F01.PB8144	F01.PB8144,F01.PB47242,F01.PB45448
4397_0|path1	4397_0|path1	4397_0|path1;A3:4397_0|path1:1136-1207:1136-1295:+	F01.PB49455	F01.PB49455,F01.PB52752,F01.PB22547,F01.PB27827,F01.PB31128,F01.PB32595,F01.PB24519
4397_0|path1	4397_0|path1	4397_0|path1;A3:4397_0|path1:1136-1207:1136-1219:+	F01.PB49455	F01.PB49455,F01.PB31038
4397_0|path1	4397_0|path1	4397_0|path1;A3:4397_0|path1:1136-1219:1136-1295:+	F01.PB31038	F01.PB31038,F01.PB52752,F01.PB22547,F01.PB27827,F01.PB31128,F01.PB32595,F01.PB24519
4397_0|path1	4397_0|path1	4397_0|path1;A3:4397_0|path1:537-614:537-637:+	F01.PB52752,F01.PB49455	F01.PB52752,F01.PB49455,F01.PB31038,F01.PB22547,F01.PB27827,F01.PB34337,F01.PB31128,F01.PB24519
9005_0|path0	9005_0|path0	9005_0|path0;A3:9005_0|path0:565-659:565-663:+	F01.PB21588	F01.PB21588,F01.PB16659
6403_0|path2	6403_0|path2	6403_0|path2;A3:6403_0|path2:350-769:350-938:+	F01.PB16497	F01.PB16497,F01.PB14568
9336_0|path0	9336_0|path0	9336_0|path0;A3:9336_0|path0:2832-3414:2832-3419:+	F01.PB41067	F01.PB41067,F01.PB57460
9336_0|path0	9336_0|path0	9336_0|path0;A3:9336_0|path0:2832-3120:2832-3419:+	F01.PB58647	F01.PB58647,F01.PB57460
9336_0|path0	9336_0|path0	9336_0|path0;A3:9336_0|path0:2832-3120:2832-3414:+	F01.PB58647	F01.PB58647,F01.PB41067
3398_0|path1	3398_0|path1	3398_0|path1;A3:3398_0|path1:2975-3084:2975-3297:+	F01.PB50789	F01.PB50789,F01.PB30314,F01.PB35942,F01.PB26266,F01.PB33774,F01.PB35165,F01.PB18420,F01.PB27480,F01.PB13192,F01.PB2010
3887_0|path1	3887_0|path1	3887_0|path1;A3:3887_0|path1:2193-2274:2193-2425:+	F01.PB50479	F01.PB50479,F01.PB22888,F01.PB29932,F01.PB27105,F01.PB20072,F01.PB11602,F01.PB1202
2539_0|path0	2539_0|path0	2539_0|path0;A3:2539_0|path0:2926-3718:2926-3770:+	F01.PB56053,F01.PB37156,F01.PB39514,F01.PB33188	F01.PB56053,F01.PB37156,F01.PB39514,F01.PB33188,F01.PB38723
1541_0|path2	1541_0|path2	1541_0|path2;A3:1541_0|path2:2801-3100:2801-3103:+	F01.PB38806	F01.PB38806,F01.PB51112
5201_0|path1	5201_0|path1	5201_0|path1;A3:5201_0|path1:2325-2545:2325-2599:+	F01.PB25609	F01.PB25609,F01.PB52668
10609_0|path1	10609_0|path1	10609_0|path1;A3:10609_0|path1:1057-1337:1057-1709:+	F01.PB18294	F01.PB18294,F01.PB22043
1969_0|path0	1969_0|path0	1969_0|path0;A3:1969_0|path0:519-711:519-1228:+	F01.PB40859	F01.PB40859,F01.PB44414,F01.PB37777,F01.PB59636,F01.PB44689,F01.PB55383,F01.PB38877,F01.PB39125
131_0|path0	131_0|path0	131_0|path0;A3:131_0|path0:452-638:452-1063:+	F01.PB39982	F01.PB39982,F01.PB55513,F01.PB54996
5929_0|path1	5929_0|path1	5929_0|path1;A3:5929_0|path1:808-1155:808-1160:+	F01.PB24003	F01.PB24003,F01.PB47591
2350_0|path0	2350_0|path0	2350_0|path0;A3:2350_0|path0:258-866:258-1380:+	F01.PB55784	F01.PB55784,F01.PB56914,F01.PB58540
3667_0|path5	3667_0|path5	3667_0|path5;A3:3667_0|path5:851-1211:851-1240:+	F01.PB51686,F01.PB50158,F01.PB55442	F01.PB51686,F01.PB50158,F01.PB55442,F01.PB39440,F01.PB39904
8464_10|path1	8464_10|path1	8464_10|path1;A3:8464_10|path1:275-566:275-674:+	F01.PB15394	F01.PB15394,F01.PB16810
462_0|path1	462_0|path1	462_0|path1;A3:462_0|path1:859-1015:859-1046:+	F01.PB56365	F01.PB56365,F01.PB41609
1094_0|path3	1094_0|path3	1094_0|path3;A3:1094_0|path3:2674-3018:2674-3046:+	F01.PB37559,F01.PB23870	F01.PB37559,F01.PB23870,F01.PB44513,F01.PB44302,F01.PB33755
9273_0|path0	9273_0|path0	9273_0|path0;A3:9273_0|path0:542-669:542-1394:+	F01.PB33506	F01.PB33506,F01.PB7080,F01.PB7849,F01.PB6173
1204_0|path0	1204_0|path0	1204_0|path0;A3:1204_0|path0:1009-1658:1009-2058:+	F01.PB37994,F01.PB50026	F01.PB37994,F01.PB50026,F01.PB21518
12044_0|path1	12044_0|path1	12044_0|path1;A3:12044_0|path1:153-1272:153-1293:+	F01.PB905	F01.PB905,F01.PB939
3161_0|path0	3161_0|path0	3161_0|path0;A3:3161_0|path0:220-428:220-444:+	F01.PB51833,F01.PB36047	F01.PB51833,F01.PB36047,F01.PB33929
3454_0|path1	3454_0|path1	3454_0|path1;A3:3454_0|path1:343-710:343-713:+	F01.PB22506,F01.PB31594	F01.PB22506,F01.PB31594,F01.PB17407
2741_0|path7	2741_0|path7	2741_0|path7;A3:2741_0|path7:2331-2408:2331-2444:+	F01.PB29621	F01.PB29621,F01.PB58321,F01.PB29794,F01.PB29240,F01.PB31390
2741_0|path7	2741_0|path7	2741_0|path7;A3:2741_0|path7:1792-2332:1792-2444:+	F01.PB30066,F01.PB23313,F01.PB30872	F01.PB30066,F01.PB23313,F01.PB30872,F01.PB49631
7402_0|path3	7402_0|path3	7402_0|path3;A3:7402_0|path3:465-559:465-906:+	F01.PB46173	F01.PB46173,F01.PB5371,F01.PB22195,F01.PB8068,F01.PB17472,F01.PB13539
788_0|path6	788_0|path6	788_0|path6;A3:788_0|path6:3627-4057:3627-4063:+	F01.PB41074,F01.PB39576,F01.PB37173,F01.PB56332,F01.PB44299,F01.PB42056,F01.PB58764,F01.PB41494	F01.PB41074,F01.PB39576,F01.PB37173,F01.PB56332,F01.PB44299,F01.PB42056,F01.PB58764,F01.PB41494,F01.PB39183
6055_0|path0	6055_0|path0	6055_0|path0;A3:6055_0|path0:2748-2922:2748-2924:+	F01.PB17888	F01.PB17888,F01.PB27226,F01.PB51821,F01.PB17908,F01.PB48818,F01.PB43165
6055_0|path0	6055_0|path0	6055_0|path0;A3:6055_0|path0:2300-2579:2300-2646:+	F01.PB27226,F01.PB51821,F01.PB48818	F01.PB27226,F01.PB51821,F01.PB48818,F01.PB17908
1187_0|path1	1187_0|path1	1187_0|path1;A3:1187_0|path1:1812-1947:1812-2124:+	F01.PB38370	F01.PB38370,F01.PB55390,F01.PB44535,F01.PB39696,F01.PB44621,F01.PB58932,F01.PB44620,F01.PB44692,F01.PB33956
10142_1|path0	10142_1|path0	10142_1|path0;A3:10142_1|path0:1762-1871:1762-1874:+	F01.PB48168	F01.PB48168,F01.PB11922
c24795/f1p1/2463	c24795/f1p1/2463	c24795/f1p1/2463;A3:c24795/f1p1/2463:896-1541:896-1804:+	F01.PB8874	F01.PB8874,F01.PB11443
3879_1|path1	3879_1|path1	3879_1|path1;A3:3879_1|path1:2434-2507:2434-2512:+	F01.PB32979	F01.PB32979,F01.PB16635
3879_1|path1	3879_1|path1	3879_1|path1;A3:3879_1|path1:1274-1959:1274-2179:+	F01.PB35557,F01.PB29144,F01.PB13740,F01.PB27750,F01.PB23291	F01.PB35557,F01.PB29144,F01.PB13740,F01.PB27750,F01.PB23291,F01.PB51190
3879_1|path1	3879_1|path1	3879_1|path1;A3:3879_1|path1:1274-1959:1274-2204:+	F01.PB35557,F01.PB29144,F01.PB13740,F01.PB27750,F01.PB23291	F01.PB35557,F01.PB29144,F01.PB13740,F01.PB27750,F01.PB23291,F01.PB32979,F01.PB26192
3879_1|path1	3879_1|path1	3879_1|path1;A3:3879_1|path1:1274-2179:1274-2204:+	F01.PB51190	F01.PB51190,F01.PB32979,F01.PB26192
1729_0|path0	1729_0|path0	1729_0|path0;A3:1729_0|path0:2622-2709:2622-2769:+	F01.PB56590,F01.PB38672,F01.PB57208,F01.PB42881,F01.PB37529,F01.PB36304,F01.PB57896,F01.PB58960,F01.PB35639	F01.PB56590,F01.PB38672,F01.PB57208,F01.PB42881,F01.PB37529,F01.PB36304,F01.PB57896,F01.PB58960,F01.PB35639,F01.PB39551
3554_1|path30	3554_1|path30	3554_1|path30;A3:3554_1|path30:319-537:319-1411:+	F01.PB39580,F01.PB38835,F01.PB41363	F01.PB39580,F01.PB38835,F01.PB41363,F01.PB23668,F01.PB50712
3554_1|path30	3554_1|path30	3554_1|path30;A3:3554_1|path30:2462-3539:2462-3622:+	F01.PB38670	F01.PB38670,F01.PB14219,F01.PB47542,F01.PB37936,F01.PB55955,F01.PB57761,F01.PB39179,F01.PB47931
3554_1|path30	3554_1|path30	3554_1|path30;A3:3554_1|path30:3804-4008:3804-4014:+	F01.PB27385,F01.PB41359,F01.PB55684,F01.PB39864,F01.PB14219,F01.PB23668,F01.PB14842,F01.PB47542,F01.PB38670,F01.PB43332,F01.PB55577,F01.PB39465,F01.PB36393,F01.PB37936,F01.PB35308,F01.PB41400,F01.PB55305,F01.PB39650,F01.PB39580,F01.PB38835,F01.PB43993,F01.PB36958,F01.PB55955,F01.PB36668,F01.PB57761,F01.PB39179,F01.PB41363,F01.PB44062,F01.PB38082,F01.PB47931,F01.PB39472	F01.PB27385,F01.PB41359,F01.PB55684,F01.PB39864,F01.PB14219,F01.PB23668,F01.PB14842,F01.PB47542,F01.PB38670,F01.PB43332,F01.PB55577,F01.PB39465,F01.PB36393,F01.PB37936,F01.PB35308,F01.PB41400,F01.PB55305,F01.PB39650,F01.PB39580,F01.PB38835,F01.PB43993,F01.PB36958,F01.PB55955,F01.PB36668,F01.PB57761,F01.PB39179,F01.PB41363,F01.PB44062,F01.PB38082,F01.PB47931,F01.PB39472,F01.PB50712
3554_1|path30	3554_1|path30	3554_1|path30;A3:3554_1|path30:2462-3539:2462-3666:+	F01.PB38670	F01.PB38670,F01.PB14842
3554_1|path30	3554_1|path30	3554_1|path30;A3:3554_1|path30:2462-3622:2462-3666:+	F01.PB14219,F01.PB47542,F01.PB37936,F01.PB55955,F01.PB57761,F01.PB39179,F01.PB47931	F01.PB14219,F01.PB47542,F01.PB37936,F01.PB55955,F01.PB57761,F01.PB39179,F01.PB47931,F01.PB14842
3554_1|path30	3554_1|path30	3554_1|path30;A3:3554_1|path30:319-537:319-1838:+	F01.PB39580	F01.PB39580,F01.PB27385,F01.PB47542,F01.PB47931
3554_1|path30	3554_1|path30	3554_1|path30;A3:3554_1|path30:1978-2062:1978-2104:+	F01.PB41359,F01.PB55684,F01.PB14219,F01.PB23668,F01.PB14842,F01.PB47542,F01.PB43332,F01.PB39465,F01.PB36393,F01.PB37936,F01.PB35308,F01.PB39650,F01.PB39580,F01.PB38835,F01.PB36958,F01.PB55955,F01.PB41363,F01.PB38082,F01.PB50712,F01.PB39472	F01.PB41359,F01.PB55684,F01.PB14219,F01.PB23668,F01.PB14842,F01.PB47542,F01.PB43332,F01.PB39465,F01.PB36393,F01.PB37936,F01.PB35308,F01.PB39650,F01.PB39580,F01.PB38835,F01.PB36958,F01.PB55955,F01.PB41363,F01.PB38082,F01.PB50712,F01.PB39472,F01.PB27385
3554_1|path30	3554_1|path30	3554_1|path30;A3:3554_1|path30:1557-1838:1557-1859:+	F01.PB23668,F01.PB38835,F01.PB50712	F01.PB23668,F01.PB38835,F01.PB50712,F01.PB55684
9107_0|path0	9107_0|path0	9107_0|path0;A3:9107_0|path0:589-811:589-1152:+	F01.PB12924	F01.PB12924,F01.PB14182
130_0|path1	130_0|path1	130_0|path1;A3:130_0|path1:3792-3876:3792-3877:+	F01.PB41802	F01.PB41802,F01.PB58730,F01.PB36827,F01.PB54957,F01.PB59515,F01.PB36567,F01.PB58007,F01.PB36287,F01.PB41961,F01.PB44495,F01.PB44483,F01.PB41038,F01.PB40562,F01.PB36531,F01.PB38413,F01.PB44640,F01.PB55717,F01.PB27650,F01.PB32512,F01.PB32462,F01.PB9381
6705_2|path0	6705_2|path0	6705_2|path0;A3:6705_2|path0:5840-6291:5840-6335:+	F01.PB53337	F01.PB53337,F01.PB34693,F01.PB16680,F01.PB874
6411_0|path0	6411_0|path0	6411_0|path0;A3:6411_0|path0:575-956:575-2020:+	F01.PB32037	F01.PB32037,F01.PB16641
550_0|path2	550_0|path2	550_0|path2;A3:550_0|path2:572-1186:572-1357:+	F01.PB42906,F01.PB54071,F01.PB55166,F01.PB58149	F01.PB42906,F01.PB54071,F01.PB55166,F01.PB58149,F01.PB50375
550_0|path2	550_0|path2	550_0|path2;A3:550_0|path2:572-873:572-1357:+	F01.PB57100	F01.PB57100,F01.PB50375
550_0|path2	550_0|path2	550_0|path2;A3:550_0|path2:572-873:572-1186:+	F01.PB57100	F01.PB57100,F01.PB42906,F01.PB54071,F01.PB42168,F01.PB55166,F01.PB58149
1179_0|path3	1179_0|path3	1179_0|path3;A3:1179_0|path3:218-310:218-584:+	F01.PB39821,F01.PB37031	F01.PB39821,F01.PB37031,F01.PB40336,F01.PB39277
853_0|path4	853_0|path4	853_0|path4;A3:853_0|path4:983-1270:983-1435:+	F01.PB42710,F01.PB39567,F01.PB56425	F01.PB42710,F01.PB39567,F01.PB56425,F01.PB38691
1871_0|path0	1871_0|path0	1871_0|path0;A3:1871_0|path0:3090-3152:3090-3757:+	F01.PB38873	F01.PB38873,F01.PB30942,F01.PB53260,F01.PB28111,F01.PB56005
9452_0|path0	9452_0|path0	9452_0|path0;A3:9452_0|path0:455-706:455-727:+	F01.PB12474	F01.PB12474,F01.PB11176,F01.PB11471,F01.PB21641
5190_0|path0	5190_0|path0	5190_0|path0;A3:5190_0|path0:1513-1886:1513-2749:+	F01.PB35603,F01.PB26505	F01.PB35603,F01.PB26505,F01.PB6013,F01.PB17088,F01.PB1380
3404_0|path0	3404_0|path0	3404_0|path0;A3:3404_0|path0:976-1061:976-1110:+	F01.PB19054,F01.PB32253	F01.PB19054,F01.PB32253,F01.PB9433,F01.PB16335
2422_0|path0	2422_0|path0	2422_0|path0;A3:2422_0|path0:2543-2614:2543-2916:+	F01.PB31028	F01.PB31028,F01.PB53190,F01.PB26480,F01.PB26567,F01.PB40746
245_0|path15	245_0|path15	245_0|path15;A3:245_0|path15:1610-1762:1610-1788:+	F01.PB43512,F01.PB36237,F01.PB44634,F01.PB38407,F01.PB39772,F01.PB54313,F01.PB58453	F01.PB43512,F01.PB36237,F01.PB44634,F01.PB38407,F01.PB39772,F01.PB54313,F01.PB58453,F01.PB43692
245_0|path15	245_0|path15	245_0|path15;A3:245_0|path15:251-323:251-402:+	F01.PB43512,F01.PB44634	F01.PB43512,F01.PB44634,F01.PB38407
245_0|path15	245_0|path15	245_0|path15;A3:245_0|path15:1012-1436:1012-1488:+	F01.PB36237,F01.PB44634,F01.PB38407,F01.PB39772,F01.PB58453,F01.PB43692	F01.PB36237,F01.PB44634,F01.PB38407,F01.PB39772,F01.PB58453,F01.PB43692,F01.PB54313
9799_0|path5	9799_0|path5	9799_0|path5;A3:9799_0|path5:939-1088:939-1122:+	F01.PB46089	F01.PB46089,F01.PB4766
9799_0|path5	9799_0|path5	9799_0|path5;A3:9799_0|path5:939-1034:939-1102:+	F01.PB17976	F01.PB17976,F01.PB15199
9799_0|path5	9799_0|path5	9799_0|path5;A3:9799_0|path5:939-1088:939-1102:+	F01.PB46089	F01.PB46089,F01.PB15199
9799_0|path5	9799_0|path5	9799_0|path5;A3:9799_0|path5:939-1034:939-1122:+	F01.PB17976	F01.PB17976,F01.PB4766
9799_0|path5	9799_0|path5	9799_0|path5;A3:9799_0|path5:939-1034:939-1088:+	F01.PB17976	F01.PB17976,F01.PB46089
9799_0|path5	9799_0|path5	9799_0|path5;A3:9799_0|path5:939-1102:939-1122:+	F01.PB15199	F01.PB15199,F01.PB4766
1825_0|path1	1825_0|path1	1825_0|path1;A3:1825_0|path1:1506-1582:1506-1605:+	F01.PB59303,F01.PB55404,F01.PB37188,F01.PB37265,F01.PB55861	F01.PB59303,F01.PB55404,F01.PB37188,F01.PB37265,F01.PB55861,F01.PB57678
2750_0|path0	2750_0|path0	2750_0|path0;A3:2750_0|path0:2542-2977:2542-3160:+	F01.PB49017	F01.PB49017,F01.PB27371,F01.PB24905
4418_0|path0	4418_0|path0	4418_0|path0;A3:4418_0|path0:2171-2263:2171-2295:+	F01.PB34393,F01.PB51745,F01.PB50120,F01.PB34909,F01.PB11089	F01.PB34393,F01.PB51745,F01.PB50120,F01.PB34909,F01.PB11089,F01.PB31899
1691_0|path0	1691_0|path0	1691_0|path0;A3:1691_0|path0:3247-3381:3247-3610:+	F01.PB38257	F01.PB38257,F01.PB37266
8070_0|path1	8070_0|path1	8070_0|path1;A3:8070_0|path1:816-936:816-997:+	F01.PB9612,F01.PB12788	F01.PB9612,F01.PB12788,F01.PB12387
2624_0|path0	2624_0|path0	2624_0|path0;A3:2624_0|path0:2580-3003:2580-3021:+	F01.PB50146	F01.PB50146,F01.PB54042
797_0|path3	797_0|path3	797_0|path3;A3:797_0|path3:909-1315:909-1391:+	F01.PB39291,F01.PB43706,F01.PB36645,F01.PB39664,F01.PB41124,F01.PB38612,F01.PB37805,F01.PB37170,F01.PB57536,F01.PB44580	F01.PB39291,F01.PB43706,F01.PB36645,F01.PB39664,F01.PB41124,F01.PB38612,F01.PB37805,F01.PB37170,F01.PB57536,F01.PB44580,F01.PB41004
2585_0|path0	2585_0|path0	2585_0|path0;A3:2585_0|path0:696-901:696-1660:+	F01.PB36741,F01.PB43865	F01.PB36741,F01.PB43865,F01.PB22714,F01.PB34912,F01.PB33035,F01.PB11736,F01.PB30151,F01.PB35480,F01.PB30884
2589_0|path4	2589_0|path4	2589_0|path4;A3:2589_0|path4:9276-9442:9276-9510:+	F01.PB31623,F01.PB29598,F01.PB26286,F01.PB57087,F01.PB26688,F01.PB57025,F01.PB28921,F01.PB33928	F01.PB31623,F01.PB29598,F01.PB26286,F01.PB57087,F01.PB26688,F01.PB57025,F01.PB28921,F01.PB33928,F01.PB34689
2589_0|path4	2589_0|path4	2589_0|path4;A3:2589_0|path4:9080-9189:9080-9442:+	F01.PB31578,F01.PB33585,F01.PB35144,F01.PB28270,F01.PB56820,F01.PB35662,F01.PB37098,F01.PB24880,F01.PB38397,F01.PB19151	F01.PB31578,F01.PB33585,F01.PB35144,F01.PB28270,F01.PB56820,F01.PB35662,F01.PB37098,F01.PB24880,F01.PB38397,F01.PB19151,F01.PB35501
8146_1|path0	8146_1|path0	8146_1|path0;A3:8146_1|path0:200-300:200-667:+	F01.PB5599	F01.PB5599,F01.PB10892
633_0|path0	633_0|path0	633_0|path0;A3:633_0|path0:1271-1546:1271-1892:+	F01.PB59497,F01.PB54451	F01.PB59497,F01.PB54451,F01.PB54259
4511_0|path0	4511_0|path0	4511_0|path0;A3:4511_0|path0:743-864:743-868:+	F01.PB23619	F01.PB23619,F01.PB29427
11245_0|path1	11245_0|path1	11245_0|path1;A3:11245_0|path1:618-1749:618-1785:+	F01.PB40817,F01.PB56822	F01.PB40817,F01.PB56822,F01.PB55770
11245_0|path1	11245_0|path1	11245_0|path1;A3:11245_0|path1:4039-4650:4039-4985:+	F01.PB55078,F01.PB56822,F01.PB55838	F01.PB55078,F01.PB56822,F01.PB55838,F01.PB55770,F01.PB40817,F01.PB54574
8207_0|path0	8207_0|path0	8207_0|path0;A3:8207_0|path0:278-394:278-1270:+	F01.PB50069	F01.PB50069,F01.PB12584
8207_0|path0	8207_0|path0	8207_0|path0;A3:8207_0|path0:442-1231:442-1270:+	F01.PB45217	F01.PB45217,F01.PB45818
8207_0|path0	8207_0|path0	8207_0|path0;A3:8207_0|path0:278-394:278-1278:+	F01.PB50069	F01.PB50069,F01.PB6649
8207_0|path0	8207_0|path0	8207_0|path0;A3:8207_0|path0:278-1270:278-1278:+	F01.PB12584	F01.PB12584,F01.PB6649
8936_0|path5	8936_0|path5	8936_0|path5;A3:8936_0|path5:3793-4284:3793-4754:+	F01.PB27927,F01.PB29746,F01.PB31357,F01.PB14269	F01.PB27927,F01.PB29746,F01.PB31357,F01.PB14269,F01.PB15052
11545_0|path0	11545_0|path0	11545_0|path0;A3:11545_0|path0:87-153:87-156:+	F01.PB18511	F01.PB18511,F01.PB2843,F01.PB16133
8558_0|path2	8558_0|path2	8558_0|path2;A3:8558_0|path2:701-1196:701-1215:+	F01.PB13575	F01.PB13575,F01.PB8073
8558_0|path2	8558_0|path2	8558_0|path2;A3:8558_0|path2:701-1191:701-1196:+	F01.PB21796,F01.PB22079,F01.PB6438,F01.PB17446	F01.PB21796,F01.PB22079,F01.PB6438,F01.PB17446,F01.PB13575
8558_0|path2	8558_0|path2	8558_0|path2;A3:8558_0|path2:701-1191:701-1215:+	F01.PB21796,F01.PB22079,F01.PB6438,F01.PB17446	F01.PB21796,F01.PB22079,F01.PB6438,F01.PB17446,F01.PB8073
3028_0|path1	3028_0|path1	3028_0|path1;A3:3028_0|path1:2353-2618:2353-2780:+	F01.PB29106,F01.PB31890,F01.PB31409,F01.PB23269	F01.PB29106,F01.PB31890,F01.PB31409,F01.PB23269,F01.PB32108
3554_1|path54	3554_1|path54	3554_1|path54;A3:3554_1|path54:2384-3229:2384-3273:+	F01.PB42920,F01.PB36712,F01.PB37793	F01.PB42920,F01.PB36712,F01.PB37793,F01.PB9893,F01.PB38555,F01.PB7162,F01.PB36845,F01.PB56721
3554_1|path54	3554_1|path54	3554_1|path54;A3:3554_1|path54:2384-3266:2384-3273:+	F01.PB19747	F01.PB19747,F01.PB9893,F01.PB38555,F01.PB7162,F01.PB36845,F01.PB56721
3554_1|path54	3554_1|path54	3554_1|path54;A3:3554_1|path54:2384-3229:2384-3266:+	F01.PB42920,F01.PB36712,F01.PB37793	F01.PB42920,F01.PB36712,F01.PB37793,F01.PB19747
7389_0|path0	7389_0|path0	7389_0|path0;A3:7389_0|path0:108-291:108-344:+	F01.PB13441	F01.PB13441,F01.PB4176
9660_36|path39	9660_36|path39	9660_36|path39;A3:9660_36|path39:1623-2069:1623-2074:+	F01.PB4652,F01.PB4501,F01.PB23617,F01.PB49818,F01.PB22663,F01.PB32489,F01.PB12669	F01.PB4652,F01.PB4501,F01.PB23617,F01.PB49818,F01.PB22663,F01.PB32489,F01.PB12669,F01.PB14863
3554_64|path5	3554_64|path5	3554_64|path5;A3:3554_64|path5:445-754:445-782:+	F01.PB2934	F01.PB2934,F01.PB5319
5812_0|path0	5812_0|path0	5812_0|path0;A3:5812_0|path0:1943-2191:1943-2385:+	F01.PB35561	F01.PB35561,F01.PB28297,F01.PB27558
192_0|path6	192_0|path6	192_0|path6;A3:192_0|path6:284-739:284-773:+	F01.PB38131,F01.PB44489,F01.PB35005,F01.PB54105,F01.PB39619,F01.PB42087	F01.PB38131,F01.PB44489,F01.PB35005,F01.PB54105,F01.PB39619,F01.PB42087,F01.PB41101,F01.PB43550,F01.PB54720,F01.PB58743,F01.PB44539,F01.PB58271,F01.PB40050,F01.PB27064
124_0|path0	124_0|path0	124_0|path0;A3:124_0|path0:2060-2155:2060-2158:+	F01.PB39938	F01.PB39938,F01.PB37907,F01.PB40524,F01.PB54145,F01.PB58628
5418_0|path0	5418_0|path0	5418_0|path0;A3:5418_0|path0:759-843:759-850:+	F01.PB28990,F01.PB28939,F01.PB27608	F01.PB28990,F01.PB28939,F01.PB27608,F01.PB21710,F01.PB10810,F01.PB21653,F01.PB26032
1713_0|path0	1713_0|path0	1713_0|path0;A3:1713_0|path0:932-1314:932-1375:+	F01.PB56127,F01.PB29737	F01.PB56127,F01.PB29737,F01.PB38207,F01.PB49861
4720_0|path0	4720_0|path0	4720_0|path0;A3:4720_0|path0:1365-2196:1365-3644:+	F01.PB59448	F01.PB59448,F01.PB27997,F01.PB50419,F01.PB28338
2210_0|path4	2210_0|path4	2210_0|path4;A3:2210_0|path4:700-1016:700-1938:+	F01.PB42137,F01.PB57617,F01.PB43184,F01.PB59196	F01.PB42137,F01.PB57617,F01.PB43184,F01.PB59196,F01.PB55591,F01.PB42294
2817_0|path1	2817_0|path1	2817_0|path1;A3:2817_0|path1:1618-1844:1618-1857:+	F01.PB25316,F01.PB24038,F01.PB28100,F01.PB25528,F01.PB52642,F01.PB23932,F01.PB52261,F01.PB59700,F01.PB26070,F01.PB17245,F01.PB22448,F01.PB50002,F01.PB29289,F01.PB49912,F01.PB28808,F01.PB27516,F01.PB33679,F01.PB24397,F01.PB47387,F01.PB25231	F01.PB25316,F01.PB24038,F01.PB28100,F01.PB25528,F01.PB52642,F01.PB23932,F01.PB52261,F01.PB59700,F01.PB26070,F01.PB17245,F01.PB22448,F01.PB50002,F01.PB29289,F01.PB49912,F01.PB28808,F01.PB27516,F01.PB33679,F01.PB24397,F01.PB47387,F01.PB25231,F01.PB27536
2817_0|path1	2817_0|path1	2817_0|path1;A3:2817_0|path1:3216-3326:3216-3556:+	F01.PB26070,F01.PB27516,F01.PB25231	F01.PB26070,F01.PB27516,F01.PB25231,F01.PB25316,F01.PB24038,F01.PB28100,F01.PB52642,F01.PB17245,F01.PB50002,F01.PB49912,F01.PB28808,F01.PB24397,F01.PB47387
4376_0|path1	4376_0|path1	4376_0|path1;A3:4376_0|path1:275-359:275-522:+	F01.PB22833,F01.PB31445	F01.PB22833,F01.PB31445,F01.PB4219
6877_0|path3	6877_0|path3	6877_0|path3;A3:6877_0|path3:1248-1331:1248-1335:+	F01.PB35168,F01.PB24117	F01.PB35168,F01.PB24117,F01.PB32160
3599_0|path15	3599_0|path15	3599_0|path15;A3:3599_0|path15:1261-1521:1261-1541:+	F01.PB23981	F01.PB23981,F01.PB30341,F01.PB36932,F01.PB42266,F01.PB57984,F01.PB40870,F01.PB25511,F01.PB56194,F01.PB41313,F01.PB26717
1969_0|path4	1969_0|path4	1969_0|path4;A3:1969_0|path4:519-711:519-777:+	F01.PB37951	F01.PB37951,F01.PB36316,F01.PB39590,F01.PB38000,F01.PB58641,F01.PB56352,F01.PB55644
9660_27|path43	9660_27|path43	9660_27|path43;A3:9660_27|path43:340-2393:340-2586:+	F01.PB14072	F01.PB14072,F01.PB18146
1481_0|path0	1481_0|path0	1481_0|path0;A3:1481_0|path0:600-780:600-836:+	F01.PB41362	F01.PB41362,F01.PB44405,F01.PB37749,F01.PB37136,F01.PB44587,F01.PB42341,F01.PB44660,F01.PB56074
2276_0|path0	2276_0|path0	2276_0|path0;A3:2276_0|path0:524-847:524-2021:+	F01.PB18632	F01.PB18632,F01.PB20044,F01.PB53199
2276_0|path0	2276_0|path0	2276_0|path0;A3:2276_0|path0:524-847:524-996:+	F01.PB18632	F01.PB18632,F01.PB54769
2276_0|path0	2276_0|path0	2276_0|path0;A3:2276_0|path0:524-996:524-2021:+	F01.PB54769	F01.PB54769,F01.PB20044,F01.PB53199
c10403/f1p4/3420	c10403/f1p4/3420	c10403/f1p4/3420;A3:c10403/f1p4/3420:1667-1779:1667-2007:+	F01.PB28150,F01.PB35174	F01.PB28150,F01.PB35174,F01.PB23774,F01.PB33416
8285_1|path1	8285_1|path1	8285_1|path1;A3:8285_1|path1:200-1530:200-1726:+	F01.PB22933	F01.PB22933,F01.PB9021,F01.PB7987
8285_1|path1	8285_1|path1	8285_1|path1;A3:8285_1|path1:200-1675:200-1726:+	F01.PB3306,F01.PB22006,F01.PB19865,F01.PB12341,F01.PB19508,F01.PB33010,F01.PB26001,F01.PB30945	F01.PB3306,F01.PB22006,F01.PB19865,F01.PB12341,F01.PB19508,F01.PB33010,F01.PB26001,F01.PB30945,F01.PB9021,F01.PB7987
8285_1|path1	8285_1|path1	8285_1|path1;A3:8285_1|path1:200-1530:200-1675:+	F01.PB22933	F01.PB22933,F01.PB3306,F01.PB22006,F01.PB19865,F01.PB12341,F01.PB19508,F01.PB33010,F01.PB26001,F01.PB30945
1485_0|path0	1485_0|path0	1485_0|path0;A3:1485_0|path0:1637-1740:1637-1797:+	F01.PB55834,F01.PB40471,F01.PB54130	F01.PB55834,F01.PB40471,F01.PB54130,F01.PB57543
571_0|path7	571_0|path7	571_0|path7;A3:571_0|path7:162-797:162-903:+	F01.PB40072	F01.PB40072,F01.PB57712
546_0|path0	546_0|path0	546_0|path0;A3:546_0|path0:521-1036:521-1096:+	F01.PB38752	F01.PB38752,F01.PB56792,F01.PB44004,F01.PB2724
3982_0|path0	3982_0|path0	3982_0|path0;A3:3982_0|path0:213-788:213-820:+	F01.PB3724,F01.PB5362,F01.PB3634,F01.PB46307	F01.PB3724,F01.PB5362,F01.PB3634,F01.PB46307,F01.PB12815,F01.PB4897
3172_0|path2	3172_0|path2	3172_0|path2;A3:3172_0|path2:778-1111:778-1116:+	F01.PB50464	F01.PB50464,F01.PB29182,F01.PB26482
7118_1|path2	7118_1|path2	7118_1|path2;A3:7118_1|path2:538-1047:538-1327:+	F01.PB3108,F01.PB4721,F01.PB33337,F01.PB23309,F01.PB16305	F01.PB3108,F01.PB4721,F01.PB33337,F01.PB23309,F01.PB16305,F01.PB16407
2533_0|path3	2533_0|path3	2533_0|path3;A3:2533_0|path3:1672-1736:1672-1738:+	F01.PB59195	F01.PB59195,F01.PB35926,F01.PB52871,F01.PB35867,F01.PB36021,F01.PB54718,F01.PB36044,F01.PB50278,F01.PB35549,F01.PB32467,F01.PB36146,F01.PB34572,F01.PB14566,F01.PB5495
5636_0|path0	5636_0|path0	5636_0|path0;A3:5636_0|path0:3925-3965:3925-3996:+	F01.PB38239,F01.PB54335,F01.PB37659,F01.PB41295,F01.PB56576,F01.PB39345,F01.PB57430,F01.PB38630,F01.PB41197,F01.PB38150,F01.PB54808	F01.PB38239,F01.PB54335,F01.PB37659,F01.PB41295,F01.PB56576,F01.PB39345,F01.PB57430,F01.PB38630,F01.PB41197,F01.PB38150,F01.PB54808,F01.PB59353
5636_0|path0	5636_0|path0	5636_0|path0;A3:5636_0|path0:1691-1809:1691-1835:+	F01.PB38239,F01.PB54335,F01.PB37659,F01.PB41295,F01.PB39345,F01.PB55712,F01.PB57430,F01.PB38630,F01.PB41785,F01.PB41197,F01.PB59353,F01.PB54808	F01.PB38239,F01.PB54335,F01.PB37659,F01.PB41295,F01.PB39345,F01.PB55712,F01.PB57430,F01.PB38630,F01.PB41785,F01.PB41197,F01.PB59353,F01.PB54808,F01.PB38150
5636_0|path0	5636_0|path0	5636_0|path0;A3:5636_0|path0:359-905:359-909:+	F01.PB38239,F01.PB54335,F01.PB37659,F01.PB41295,F01.PB39345,F01.PB55712,F01.PB57430,F01.PB59611,F01.PB41785,F01.PB41197,F01.PB59353	F01.PB38239,F01.PB54335,F01.PB37659,F01.PB41295,F01.PB39345,F01.PB55712,F01.PB57430,F01.PB59611,F01.PB41785,F01.PB41197,F01.PB59353,F01.PB56576,F01.PB38630,F01.PB38150
185_0|path0	185_0|path0	185_0|path0;A3:185_0|path0:2127-2523:2127-2609:+	F01.PB52814	F01.PB52814,F01.PB24523
1684_0|path0	1684_0|path0	1684_0|path0;A3:1684_0|path0:983-1364:983-1383:+	F01.PB35086,F01.PB26728,F01.PB54423,F01.PB49629,F01.PB51548	F01.PB35086,F01.PB26728,F01.PB54423,F01.PB49629,F01.PB51548,F01.PB43568
5252_0|path0	5252_0|path0	5252_0|path0;A3:5252_0|path0:560-673:560-907:+	F01.PB31475,F01.PB25848	F01.PB31475,F01.PB25848,F01.PB19005
42_0|path0	42_0|path0	42_0|path0;A3:42_0|path0:236-526:236-553:+	F01.PB44508,F01.PB39100,F01.PB55198,F01.PB43153,F01.PB59170,F01.PB42188	F01.PB44508,F01.PB39100,F01.PB55198,F01.PB43153,F01.PB59170,F01.PB42188,F01.PB36776,F01.PB41026,F01.PB44313
5265_0|path0	5265_0|path0	5265_0|path0;A3:5265_0|path0:1376-1462:1376-1465:+	F01.PB20903	F01.PB20903,F01.PB22689
3406_0|path17	3406_0|path17	3406_0|path17;A3:3406_0|path17:2082-2260:1820-2260:-	F01.PB22737,F01.PB23049	F01.PB22737,F01.PB23049,F01.PB49123
973_0|path7	973_0|path7	973_0|path7;A3:973_0|path7:1303-10752:1303-10913:+	F01.PB39392,F01.PB55714,F01.PB36548	F01.PB39392,F01.PB55714,F01.PB36548,F01.PB37465
973_0|path7	973_0|path7	973_0|path7;A3:973_0|path7:1303-10816:1303-10913:+	F01.PB41879	F01.PB41879,F01.PB37465
973_0|path7	973_0|path7	973_0|path7;A3:973_0|path7:1303-10752:1303-10816:+	F01.PB39392,F01.PB55714,F01.PB36548	F01.PB39392,F01.PB55714,F01.PB36548,F01.PB41879
9524_52|path0	9524_52|path0	9524_52|path0;A3:9524_52|path0:394-2492:394-3541:+	F01.PB24879,F01.PB23250,F01.PB30784,F01.PB23177,F01.PB40685,F01.PB31440,F01.PB31165	F01.PB24879,F01.PB23250,F01.PB30784,F01.PB23177,F01.PB40685,F01.PB31440,F01.PB31165,F01.PB21471,F01.PB12403
4682_0|path0	4682_0|path0	4682_0|path0;A3:4682_0|path0:797-882:797-904:+	F01.PB27728	F01.PB27728,F01.PB45474
5062_0|path0	5062_0|path0	5062_0|path0;A3:5062_0|path0:2046-2244:2046-2252:+	F01.PB22488,F01.PB32089,F01.PB32306,F01.PB31879,F01.PB8719,F01.PB20265	F01.PB22488,F01.PB32089,F01.PB32306,F01.PB31879,F01.PB8719,F01.PB20265,F01.PB51542,F01.PB49820
4595_0|path3	4595_0|path3	4595_0|path3;A3:4595_0|path3:33-129:33-156:+	F01.PB31425	F01.PB31425,F01.PB22603
1651_0|path0	1651_0|path0	1651_0|path0;A3:1651_0|path0:2731-3181:2731-3890:+	F01.PB59458	F01.PB59458,F01.PB55431,F01.PB48653
1651_0|path0	1651_0|path0	1651_0|path0;A3:1651_0|path0:314-748:314-785:+	F01.PB38826,F01.PB59458	F01.PB38826,F01.PB59458,F01.PB27203
c10589/f1p3/4131	c10589/f1p3/4131	c10589/f1p3/4131;A3:c10589/f1p3/4131:1207-1290:1207-1348:+	F01.PB29063,F01.PB37710,F01.PB49624,F01.PB26445,F01.PB26780	F01.PB29063,F01.PB37710,F01.PB49624,F01.PB26445,F01.PB26780,F01.PB18111
c10589/f1p3/4131	c10589/f1p3/4131	c10589/f1p3/4131;A3:c10589/f1p3/4131:1207-1348:1207-1440:+	F01.PB18111	F01.PB18111,F01.PB53035
c10589/f1p3/4131	c10589/f1p3/4131	c10589/f1p3/4131;A3:c10589/f1p3/4131:1207-1290:1207-1440:+	F01.PB29063,F01.PB37710,F01.PB49624,F01.PB26445,F01.PB26780	F01.PB29063,F01.PB37710,F01.PB49624,F01.PB26445,F01.PB26780,F01.PB53035
c10589/f1p3/4131	c10589/f1p3/4131	c10589/f1p3/4131;A3:c10589/f1p3/4131:351-435:351-1118:+	F01.PB29496,F01.PB26445,F01.PB53035	F01.PB29496,F01.PB26445,F01.PB53035,F01.PB29063
1301_0|path11	1301_0|path11	1301_0|path11;A3:1301_0|path11:3925-4117:3925-4676:+	F01.PB56713	F01.PB56713,F01.PB44747,F01.PB44753,F01.PB44766,F01.PB56167,F01.PB40380
2591_0|path1	2591_0|path1	2591_0|path1;A3:2591_0|path1:1065-1351:1065-1358:+	F01.PB26868,F01.PB59682,F01.PB52950	F01.PB26868,F01.PB59682,F01.PB52950,F01.PB35476
1856_0|path1	1856_0|path1	1856_0|path1;A3:1856_0|path1:1449-1523:1449-1578:+	F01.PB40438,F01.PB50907	F01.PB40438,F01.PB50907,F01.PB59454
5031_0|path0	5031_0|path0	5031_0|path0;A3:5031_0|path0:1795-2078:1795-2405:+	F01.PB28941	F01.PB28941,F01.PB19394,F01.PB46947
9524_56|path6	9524_56|path6	9524_56|path6;A3:9524_56|path6:1498-1577:1498-2118:+	F01.PB55448	F01.PB55448,F01.PB34685
9433_0|path1	9433_0|path1	9433_0|path1;A3:9433_0|path1:112-736:112-785:+	F01.PB20202	F01.PB20202,F01.PB14031,F01.PB48035
11344_0|path2	11344_0|path2	11344_0|path2;A3:11344_0|path2:1478-1945:1478-1978:+	F01.PB2204	F01.PB2204,F01.PB16028,F01.PB1514
11344_0|path2	11344_0|path2	11344_0|path2;A3:11344_0|path2:1478-1783:1478-1978:+	F01.PB12759,F01.PB4630	F01.PB12759,F01.PB4630,F01.PB16028,F01.PB1514
11344_0|path2	11344_0|path2	11344_0|path2;A3:11344_0|path2:1478-1783:1478-1945:+	F01.PB12759,F01.PB4630	F01.PB12759,F01.PB4630,F01.PB2204
834_0|path0	834_0|path0	834_0|path0;A3:834_0|path0:2158-2271:2158-2300:+	F01.PB43396,F01.PB42992,F01.PB58855,F01.PB58937,F01.PB57747,F01.PB56299,F01.PB36549,F01.PB59592,F01.PB24285,F01.PB43788	F01.PB43396,F01.PB42992,F01.PB58855,F01.PB58937,F01.PB57747,F01.PB56299,F01.PB36549,F01.PB59592,F01.PB24285,F01.PB43788,F01.PB40936,F01.PB55713
3086_0|path0	3086_0|path0	3086_0|path0;A3:3086_0|path0:288-970:288-1343:+	F01.PB50014	F01.PB50014,F01.PB23151,F01.PB52729,F01.PB49259,F01.PB29864
5095_0|path1	5095_0|path1	5095_0|path1;A3:5095_0|path1:879-955:879-960:+	F01.PB23786,F01.PB22660,F01.PB22576,F01.PB49407,F01.PB31419,F01.PB17884,F01.PB26099,F01.PB25841	F01.PB23786,F01.PB22660,F01.PB22576,F01.PB49407,F01.PB31419,F01.PB17884,F01.PB26099,F01.PB25841,F01.PB33699,F01.PB23369
2568_0|path1	2568_0|path1	2568_0|path1;A3:2568_0|path1:870-1086:870-1424:+	F01.PB40599	F01.PB40599,F01.PB17344,F01.PB17707,F01.PB25417
10005_0|path0	10005_0|path0	10005_0|path0;A3:10005_0|path0:628-699:628-705:+	F01.PB57107	F01.PB57107,F01.PB9142
4906_0|path2	4906_0|path2	4906_0|path2;A3:4906_0|path2:447-722:447-738:+	F01.PB31733	F01.PB31733,F01.PB34962
1055_0|path8	1055_0|path8	1055_0|path8;A3:1055_0|path8:570-941:570-1450:+	F01.PB40274	F01.PB40274,F01.PB31610,F01.PB22694,F01.PB43520
1504_0|path1	1504_0|path1	1504_0|path1;A3:1504_0|path1:3160-3265:3160-3348:+	F01.PB43904	F01.PB43904,F01.PB42111
5394_0|path2	5394_0|path2	5394_0|path2;A3:5394_0|path2:312-427:312-864:+	F01.PB25182,F01.PB34655	F01.PB25182,F01.PB34655,F01.PB22573
7050_0|path0	7050_0|path0	7050_0|path0;A3:7050_0|path0:567-903:567-1053:+	F01.PB21007,F01.PB21622	F01.PB21007,F01.PB21622,F01.PB14623
1026_0|path1	1026_0|path1	1026_0|path1;A3:1026_0|path1:408-602:408-727:+	F01.PB25165	F01.PB25165,F01.PB28823
11097_0|path0	11097_0|path0	11097_0|path0;A3:11097_0|path0:575-963:575-1072:+	F01.PB3164	F01.PB3164,F01.PB323
7551_0|path0	7551_0|path0	7551_0|path0;A3:7551_0|path0:1686-1789:1686-1977:+	F01.PB30430,F01.PB23722,F01.PB27530	F01.PB30430,F01.PB23722,F01.PB27530,F01.PB50627
867_0|path0	867_0|path0	867_0|path0;A3:867_0|path0:1558-1835:1558-1845:+	F01.PB43542,F01.PB43687,F01.PB54156,F01.PB39390,F01.PB59676	F01.PB43542,F01.PB43687,F01.PB54156,F01.PB39390,F01.PB59676,F01.PB36443,F01.PB36722,F01.PB40485,F01.PB43202,F01.PB37210,F01.PB54338,F01.PB40715,F01.PB41072,F01.PB41959,F01.PB43427
867_0|path0	867_0|path0	867_0|path0;A3:867_0|path0:270-374:270-392:+	F01.PB36443,F01.PB43542,F01.PB37210,F01.PB57753,F01.PB37671,F01.PB39535,F01.PB54338,F01.PB40715,F01.PB42741,F01.PB41959,F01.PB59676	F01.PB36443,F01.PB43542,F01.PB37210,F01.PB57753,F01.PB37671,F01.PB39535,F01.PB54338,F01.PB40715,F01.PB42741,F01.PB41959,F01.PB59676,F01.PB36722,F01.PB59135
1738_0|path3	1738_0|path3	1738_0|path3;A3:1738_0|path3:387-471:387-1415:+	F01.PB42475	F01.PB42475,F01.PB44441,F01.PB38246,F01.PB37055,F01.PB58265
10015_0|path0	10015_0|path0	10015_0|path0;A3:10015_0|path0:925-1430:925-1608:+	F01.PB46241	F01.PB46241,F01.PB10048,F01.PB15941,F01.PB4203,F01.PB46895,F01.PB6394,F01.PB2942,F01.PB1809,F01.PB2222
c13727/f1p0/3815	c13727/f1p0/3815	c13727/f1p0/3815;A3:c13727/f1p0/3815:447-1383:447-1397:+	F01.PB27699	F01.PB27699,F01.PB23505
5735_0|path8	5735_0|path8	5735_0|path8;A3:5735_0|path8:2710-3933:2710-4244:+	F01.PB57110,F01.PB59297,F01.PB39742,F01.PB39526,F01.PB58471,F01.PB43511,F01.PB43471,F01.PB54368	F01.PB57110,F01.PB59297,F01.PB39742,F01.PB39526,F01.PB58471,F01.PB43511,F01.PB43471,F01.PB54368,F01.PB41610,F01.PB55479,F01.PB41347,F01.PB38412,F01.PB43285,F01.PB59176,F01.PB37610,F01.PB37080,F01.PB40082,F01.PB54628,F01.PB56236,F01.PB30384
5735_0|path8	5735_0|path8	5735_0|path8;A3:5735_0|path8:3560-3933:3560-4244:+	F01.PB27353	F01.PB27353,F01.PB40891
5735_0|path8	5735_0|path8	5735_0|path8;A3:5735_0|path8:2710-3503:2710-3933:+	F01.PB59518,F01.PB57138,F01.PB56427	F01.PB59518,F01.PB57138,F01.PB56427,F01.PB57110,F01.PB59297,F01.PB39742,F01.PB39526,F01.PB58471,F01.PB43511,F01.PB43471,F01.PB54368
5735_0|path8	5735_0|path8	5735_0|path8;A3:5735_0|path8:2710-3503:2710-4244:+	F01.PB59518,F01.PB57138,F01.PB56427	F01.PB59518,F01.PB57138,F01.PB56427,F01.PB41610,F01.PB55479,F01.PB41347,F01.PB38412,F01.PB43285,F01.PB59176,F01.PB37610,F01.PB37080,F01.PB40082,F01.PB54628,F01.PB56236,F01.PB30384
5735_0|path8	5735_0|path8	5735_0|path8;A3:5735_0|path8:2101-2497:2101-2631:+	F01.PB38412,F01.PB39742,F01.PB43285,F01.PB58471,F01.PB56427,F01.PB54628,F01.PB56236,F01.PB43471	F01.PB38412,F01.PB39742,F01.PB43285,F01.PB58471,F01.PB56427,F01.PB54628,F01.PB56236,F01.PB43471,F01.PB57110,F01.PB41347,F01.PB59518,F01.PB59297,F01.PB57138,F01.PB43511,F01.PB37610,F01.PB37080,F01.PB40082,F01.PB54368,F01.PB30384
5735_0|path8	5735_0|path8	5735_0|path8;A3:5735_0|path8:5684-6063:5684-6071:+	F01.PB55479,F01.PB54628	F01.PB55479,F01.PB54628,F01.PB27353
6613_0|path0	6613_0|path0	6613_0|path0;A3:6613_0|path0:784-882:784-885:+	F01.PB21243	F01.PB21243,F01.PB20729
8932_0|path0	8932_0|path0	8932_0|path0;A3:8932_0|path0:1200-1305:1200-1512:+	F01.PB47838	F01.PB47838,F01.PB45525
3446_0|path3	3446_0|path3	3446_0|path3;A3:3446_0|path3:141-221:141-364:+	F01.PB48893	F01.PB48893,F01.PB51500
3446_0|path3	3446_0|path3	3446_0|path3;A3:3446_0|path3:141-364:141-377:+	F01.PB51500	F01.PB51500,F01.PB30183
3446_0|path3	3446_0|path3	3446_0|path3;A3:3446_0|path3:141-221:141-360:+	F01.PB48893	F01.PB48893,F01.PB32606
3446_0|path3	3446_0|path3	3446_0|path3;A3:3446_0|path3:141-221:141-377:+	F01.PB48893	F01.PB48893,F01.PB30183
3446_0|path3	3446_0|path3	3446_0|path3;A3:3446_0|path3:141-360:141-364:+	F01.PB32606	F01.PB32606,F01.PB51500
3446_0|path3	3446_0|path3	3446_0|path3;A3:3446_0|path3:141-360:141-377:+	F01.PB32606	F01.PB32606,F01.PB30183
4790_0|path2	4790_0|path2	4790_0|path2;A3:4790_0|path2:364-895:364-912:+	F01.PB24787	F01.PB24787,F01.PB35777,F01.PB31812,F01.PB29753,F01.PB32173,F01.PB34380
913_0|path0	913_0|path0	913_0|path0;A3:913_0|path0:3400-3518:3400-3641:+	F01.PB55440,F01.PB38631	F01.PB55440,F01.PB38631,F01.PB55988,F01.PB40734
3288_0|path0	3288_0|path0	3288_0|path0;A3:3288_0|path0:972-1051:972-1077:+	F01.PB22411,F01.PB53128,F01.PB23690,F01.PB32250	F01.PB22411,F01.PB53128,F01.PB23690,F01.PB32250,F01.PB27476
6940_7|path0	6940_7|path0	6940_7|path0;A3:6940_7|path0:138-241:138-395:+	F01.PB37046	F01.PB37046,F01.PB36400,F01.PB36410
3333_0|path14	3333_0|path14	3333_0|path14;A3:3333_0|path14:2733-3210:2733-3289:+	F01.PB32051	F01.PB32051,F01.PB27970,F01.PB27996,F01.PB23214,F01.PB21408,F01.PB28850,F01.PB38625,F01.PB23599,F01.PB19077,F01.PB29880,F01.PB44035,F01.PB30424,F01.PB35665,F01.PB37505,F01.PB43468,F01.PB15280,F01.PB30481
1000_0|path3	1000_0|path3	1000_0|path3;A3:1000_0|path3:1258-1822:1258-1991:+	F01.PB39226	F01.PB39226,F01.PB25007,F01.PB52567,F01.PB26634
716_0|path0	716_0|path0	716_0|path0;A3:716_0|path0:1242-1593:1242-1619:+	F01.PB36765,F01.PB40877	F01.PB36765,F01.PB40877,F01.PB54785
716_0|path0	716_0|path0	716_0|path0;A3:716_0|path0:334-706:334-724:+	F01.PB54785,F01.PB44419,F01.PB53300,F01.PB39655,F01.PB36765,F01.PB40877,F01.PB44643,F01.PB57924,F01.PB55650,F01.PB37985	F01.PB54785,F01.PB44419,F01.PB53300,F01.PB39655,F01.PB36765,F01.PB40877,F01.PB44643,F01.PB57924,F01.PB55650,F01.PB37985,F01.PB42864
716_0|path0	716_0|path0	716_0|path0;A3:716_0|path0:1242-1619:1242-1622:+	F01.PB54785	F01.PB54785,F01.PB44419,F01.PB40382,F01.PB39655,F01.PB42864,F01.PB44643,F01.PB57924,F01.PB55650,F01.PB37985,F01.PB42540
716_0|path0	716_0|path0	716_0|path0;A3:716_0|path0:1242-1593:1242-1622:+	F01.PB36765,F01.PB40877	F01.PB36765,F01.PB40877,F01.PB44419,F01.PB40382,F01.PB39655,F01.PB42864,F01.PB44643,F01.PB57924,F01.PB55650,F01.PB37985,F01.PB42540
2160_0|path0	2160_0|path0	2160_0|path0;A3:2160_0|path0:1551-1847:1551-1857:+	F01.PB40025	F01.PB40025,F01.PB41198,F01.PB38613
1288_0|path0	1288_0|path0	1288_0|path0;A3:1288_0|path0:1004-1088:1004-1092:+	F01.PB59548	F01.PB59548,F01.PB37508,F01.PB55394,F01.PB41253
10977_0|path0	10977_0|path0	10977_0|path0;A3:10977_0|path0:633-711:633-724:+	F01.PB4718	F01.PB4718,F01.PB21754
6721_0|path0	6721_0|path0	6721_0|path0;A3:6721_0|path0:180-1100:180-1110:+	F01.PB17243,F01.PB9109,F01.PB9972	F01.PB17243,F01.PB9109,F01.PB9972,F01.PB25134
6940_6|path2	6940_6|path2	6940_6|path2;A3:6940_6|path2:3388-3496:3388-3515:+	F01.PB39661	F01.PB39661,F01.PB37504,F01.PB37048,F01.PB58198,F01.PB33743,F01.PB29151,F01.PB25756,F01.PB28686,F01.PB26773,F01.PB31593,F01.PB9958,F01.PB11795,F01.PB8433,F01.PB7158,F01.PB45522,F01.PB10482,F01.PB6408
2624_0|path1	2624_0|path1	2624_0|path1;A3:2624_0|path1:250-673:250-691:+	F01.PB23471,F01.PB30534,F01.PB51079	F01.PB23471,F01.PB30534,F01.PB51079,F01.PB50572,F01.PB22849,F01.PB27396,F01.PB25302
10314_0|path0	10314_0|path0	10314_0|path0;A3:10314_0|path0:1615-1872:1615-2165:+	F01.PB13897,F01.PB34123	F01.PB13897,F01.PB34123,F01.PB34135
11463_0|path0	11463_0|path0	11463_0|path0;A3:11463_0|path0:264-348:264-352:+	F01.PB8844,F01.PB66,F01.PB279	F01.PB8844,F01.PB66,F01.PB279,F01.PB32
4711_0|path0	4711_0|path0	4711_0|path0;A3:4711_0|path0:126-231:126-236:+	F01.PB20387	F01.PB20387,F01.PB49925,F01.PB3949
174_0|path5	174_0|path5	174_0|path5;A3:174_0|path5:3174-3259:3174-3322:+	F01.PB36349,F01.PB36246,F01.PB36289,F01.PB38238,F01.PB37903,F01.PB42169,F01.PB42412,F01.PB39737,F01.PB37468,F01.PB58563,F01.PB40043,F01.PB58377,F01.PB56210,F01.PB57148,F01.PB41179,F01.PB57048,F01.PB37457,F01.PB54983,F01.PB42971,F01.PB39464,F01.PB57777,F01.PB58842,F01.PB56538,F01.PB57559,F01.PB57784,F01.PB32859,F01.PB25984,F01.PB32647,F01.PB23847,F01.PB20721,F01.PB13778	F01.PB36349,F01.PB36246,F01.PB36289,F01.PB38238,F01.PB37903,F01.PB42169,F01.PB42412,F01.PB39737,F01.PB37468,F01.PB58563,F01.PB40043,F01.PB58377,F01.PB56210,F01.PB57148,F01.PB41179,F01.PB57048,F01.PB37457,F01.PB54983,F01.PB42971,F01.PB39464,F01.PB57777,F01.PB58842,F01.PB56538,F01.PB57559,F01.PB57784,F01.PB32859,F01.PB25984,F01.PB32647,F01.PB23847,F01.PB20721,F01.PB13778,F01.PB57352
1561_0|path1	1561_0|path1	1561_0|path1;A3:1561_0|path1:3168-3455:3168-3710:+	F01.PB39325,F01.PB58043	F01.PB39325,F01.PB58043,F01.PB59662,F01.PB38079
4138_0|path0	4138_0|path0	4138_0|path0;A3:4138_0|path0:724-824:724-828:+	F01.PB19001,F01.PB25135	F01.PB19001,F01.PB25135,F01.PB22106,F01.PB3666,F01.PB27215,F01.PB51557,F01.PB5472
8178_0|path2	8178_0|path2	8178_0|path2;A3:8178_0|path2:230-1313:230-1365:+	F01.PB6033,F01.PB26835,F01.PB33761,F01.PB8962	F01.PB6033,F01.PB26835,F01.PB33761,F01.PB8962,F01.PB13583
848_0|path2	848_0|path2	848_0|path2;A3:848_0|path2:3366-3623:3366-3708:+	F01.PB41541,F01.PB39234	F01.PB41541,F01.PB39234,F01.PB57599
848_0|path2	848_0|path2	848_0|path2;A3:848_0|path2:3094-3623:3094-3708:+	F01.PB40007	F01.PB40007,F01.PB39791
5502_0|path40	5502_0|path40	5502_0|path40;A3:5502_0|path40:619-781:619-1550:+	F01.PB52984	F01.PB52984,F01.PB35477
6812_0|path1	6812_0|path1	6812_0|path1;A3:6812_0|path1:62-780:62-826:+	F01.PB19447	F01.PB19447,F01.PB21829,F01.PB25322
3865_1|path13	3865_1|path13	3865_1|path13;A3:3865_1|path13:3854-4329:3854-4345:+	F01.PB57538,F01.PB39425,F01.PB36998,F01.PB54483	F01.PB57538,F01.PB39425,F01.PB36998,F01.PB54483,F01.PB39229,F01.PB56028
562_0|path9	562_0|path9	562_0|path9;A3:562_0|path9:1621-2122:1621-2123:+	F01.PB43700	F01.PB43700,F01.PB37961
3172_0|path0	3172_0|path0	3172_0|path0;A3:3172_0|path0:793-1126:793-1131:+	F01.PB30211	F01.PB30211,F01.PB26522,F01.PB7804,F01.PB35481,F01.PB48516
5157_0|path9	5157_0|path9	5157_0|path9;A3:5157_0|path9:4483-4512:4483-4758:+	F01.PB48103	F01.PB48103,F01.PB48923,F01.PB33777,F01.PB21956
3328_0|path7	3328_0|path7	3328_0|path7;A3:3328_0|path7:554-1001:554-1168:+	F01.PB51077,F01.PB23624,F01.PB57713,F01.PB25899,F01.PB31892	F01.PB51077,F01.PB23624,F01.PB57713,F01.PB25899,F01.PB31892,F01.PB52511
588_0|path0	588_0|path0	588_0|path0;A3:588_0|path0:3026-3517:3026-3527:+	F01.PB56433	F01.PB56433,F01.PB58584
4776_0|path5	4776_0|path5	4776_0|path5;A3:4776_0|path5:1067-1143:1067-1234:+	F01.PB52919,F01.PB15635	F01.PB52919,F01.PB15635,F01.PB30397
5558_0|path1	5558_0|path1	5558_0|path1;A3:5558_0|path1:1483-1553:1483-1563:+	F01.PB49049,F01.PB51393,F01.PB26205	F01.PB49049,F01.PB51393,F01.PB26205,F01.PB28803
c16774/f1p2/3439	c16774/f1p2/3439	c16774/f1p2/3439;A3:c16774/f1p2/3439:538-612:538-636:+	F01.PB21515	F01.PB21515,F01.PB29070
6691_0|path2	6691_0|path2	6691_0|path2;A3:6691_0|path2:792-1228:792-1258:+	F01.PB20898,F01.PB18873	F01.PB20898,F01.PB18873,F01.PB17294,F01.PB9057,F01.PB18888,F01.PB16001
8367_0|path12	8367_0|path12	8367_0|path12;A3:8367_0|path12:660-901:660-927:+	F01.PB21377,F01.PB18899	F01.PB21377,F01.PB18899,F01.PB22856,F01.PB28923
5863_0|path0	5863_0|path0	5863_0|path0;A3:5863_0|path0:1553-1830:1553-1865:+	F01.PB28740,F01.PB17524	F01.PB28740,F01.PB17524,F01.PB47205
6316_0|path3	6316_0|path3	6316_0|path3;A3:6316_0|path3:2476-2576:2476-2701:+	F01.PB34898,F01.PB33630,F01.PB49071,F01.PB36043,F01.PB30759,F01.PB34844,F01.PB50280,F01.PB10763,F01.PB7562	F01.PB34898,F01.PB33630,F01.PB49071,F01.PB36043,F01.PB30759,F01.PB34844,F01.PB50280,F01.PB10763,F01.PB7562,F01.PB51469,F01.PB18907
9524_4|path0	9524_4|path0	9524_4|path0;A3:9524_4|path0:6098-6452:6098-6924:+	F01.PB38984	F01.PB38984,F01.PB60140,F01.PB35618,F01.PB28009,F01.PB36176,F01.PB28040,F01.PB36150,F01.PB50450,F01.PB28422,F01.PB18009,F01.PB12657
8847_0|path0	8847_0|path0	8847_0|path0;A3:8847_0|path0:230-320:230-853:+	F01.PB55527	F01.PB55527,F01.PB41972,F01.PB3313,F01.PB52483
3092_0|path4	3092_0|path4	3092_0|path4;A3:3092_0|path4:3115-3192:3115-3204:+	F01.PB28778,F01.PB27729,F01.PB51055	F01.PB28778,F01.PB27729,F01.PB51055,F01.PB33865
5898_0|path0	5898_0|path0	5898_0|path0;A3:5898_0|path0:2029-2114:2029-2131:+	F01.PB34491	F01.PB34491,F01.PB17436,F01.PB55094,F01.PB22787
128_0|path2	128_0|path2	128_0|path2;A3:128_0|path2:921-1403:921-1406:+	F01.PB43333	F01.PB43333,F01.PB40537,F01.PB59709
3099_0|path1	3099_0|path1	3099_0|path1;A3:3099_0|path1:511-701:511-1208:+	F01.PB38272	F01.PB38272,F01.PB54007,F01.PB34811,F01.PB32383,F01.PB32465,F01.PB34949,F01.PB23833,F01.PB30601,F01.PB48563
7094_0|path0	7094_0|path0	7094_0|path0;A3:7094_0|path0:118-844:118-862:+	F01.PB8389	F01.PB8389,F01.PB11102
7094_0|path0	7094_0|path0	7094_0|path0;A3:7094_0|path0:118-831:118-844:+	F01.PB15338	F01.PB15338,F01.PB8389
7094_0|path0	7094_0|path0	7094_0|path0;A3:7094_0|path0:118-831:118-862:+	F01.PB15338	F01.PB15338,F01.PB11102
6267_0|path1	6267_0|path1	6267_0|path1;A3:6267_0|path1:1912-1988:1912-2022:+	F01.PB32093,F01.PB52757	F01.PB32093,F01.PB52757,F01.PB18320,F01.PB35353
852_0|path0	852_0|path0	852_0|path0;A3:852_0|path0:770-1941:770-1942:+	F01.PB34176	F01.PB34176,F01.PB48958,F01.PB33441
6763_0|path1	6763_0|path1	6763_0|path1;A3:6763_0|path1:820-875:820-928:+	F01.PB50520	F01.PB50520,F01.PB17777,F01.PB21664,F01.PB10976,F01.PB12947,F01.PB46061,F01.PB4026,F01.PB15862
5729_0|path0	5729_0|path0	5729_0|path0;A3:5729_0|path0:915-1003:915-1450:+	F01.PB25688,F01.PB31591	F01.PB25688,F01.PB31591,F01.PB14154
5729_0|path0	5729_0|path0	5729_0|path0;A3:5729_0|path0:1977-2254:1977-2405:+	F01.PB15162,F01.PB49924,F01.PB10144,F01.PB14023,F01.PB31591	F01.PB15162,F01.PB49924,F01.PB10144,F01.PB14023,F01.PB31591,F01.PB14154
5729_0|path0	5729_0|path0	5729_0|path0;A3:5729_0|path0:1078-1448:1078-1450:+	F01.PB15162	F01.PB15162,F01.PB10144,F01.PB14023
2891_0|path0	2891_0|path0	2891_0|path0;A3:2891_0|path0:389-1700:389-1802:+	F01.PB50708,F01.PB23189,F01.PB49721,F01.PB37959,F01.PB23859,F01.PB26051,F01.PB51374,F01.PB25347,F01.PB25647	F01.PB50708,F01.PB23189,F01.PB49721,F01.PB37959,F01.PB23859,F01.PB26051,F01.PB51374,F01.PB25347,F01.PB25647,F01.PB27812
2891_0|path0	2891_0|path0	2891_0|path0;A3:2891_0|path0:389-1700:389-1746:+	F01.PB50708,F01.PB23189,F01.PB49721,F01.PB37959,F01.PB23859,F01.PB26051,F01.PB51374,F01.PB25347,F01.PB25647	F01.PB50708,F01.PB23189,F01.PB49721,F01.PB37959,F01.PB23859,F01.PB26051,F01.PB51374,F01.PB25347,F01.PB25647,F01.PB51904
2891_0|path0	2891_0|path0	2891_0|path0;A3:2891_0|path0:389-1746:389-1802:+	F01.PB51904	F01.PB51904,F01.PB27812
9524_24|path6	9524_24|path6	9524_24|path6;A3:9524_24|path6:2804-2884:2804-2957:+	F01.PB47115	F01.PB47115,F01.PB30315,F01.PB46417,F01.PB21476
9524_24|path6	9524_24|path6	9524_24|path6;A3:9524_24|path6:2804-2884:2804-2928:+	F01.PB47115	F01.PB47115,F01.PB19896
9524_24|path6	9524_24|path6	9524_24|path6;A3:9524_24|path6:2804-2928:2804-2957:+	F01.PB19896	F01.PB19896,F01.PB30315,F01.PB46417,F01.PB21476
9524_24|path6	9524_24|path6	9524_24|path6;A3:9524_24|path6:470-831:470-1561:+	F01.PB30315	F01.PB30315,F01.PB19896,F01.PB47115,F01.PB15050,F01.PB46417
6705_2|path2	6705_2|path2	6705_2|path2;A3:6705_2|path2:905-1175:905-2415:+	F01.PB39267	F01.PB39267,F01.PB4969,F01.PB5103,F01.PB7970,F01.PB10208,F01.PB13367
2739_0|path0	2739_0|path0	2739_0|path0;A3:2739_0|path0:2420-2892:2420-2917:+	F01.PB42262,F01.PB36900,F01.PB55500,F01.PB54754,F01.PB37091,F01.PB59339,F01.PB38218,F01.PB58709,F01.PB42698,F01.PB39708,F01.PB32338	F01.PB42262,F01.PB36900,F01.PB55500,F01.PB54754,F01.PB37091,F01.PB59339,F01.PB38218,F01.PB58709,F01.PB42698,F01.PB39708,F01.PB32338,F01.PB56375,F01.PB59675,F01.PB58531
2739_0|path0	2739_0|path0	2739_0|path0;A3:2739_0|path0:2420-2892:2420-3978:+	F01.PB55500,F01.PB54754,F01.PB38218,F01.PB39708	F01.PB55500,F01.PB54754,F01.PB38218,F01.PB39708,F01.PB28041,F01.PB22719,F01.PB23568,F01.PB32356,F01.PB34658,F01.PB24113,F01.PB1382
2739_0|path0	2739_0|path0	2739_0|path0;A3:2739_0|path0:2420-2917:2420-3978:+	F01.PB59675	F01.PB59675,F01.PB28041,F01.PB22719,F01.PB23568,F01.PB32356,F01.PB34658,F01.PB24113,F01.PB1382
2331_2|path0	2331_2|path0	2331_2|path0;A3:2331_2|path0:161-257:161-289:+	F01.PB17213,F01.PB35624,F01.PB21854,F01.PB20095	F01.PB17213,F01.PB35624,F01.PB21854,F01.PB20095,F01.PB15839
2331_2|path0	2331_2|path0	2331_2|path0;A3:2331_2|path0:161-242:161-289:+	F01.PB10967,F01.PB47095	F01.PB10967,F01.PB47095,F01.PB15839
2331_2|path0	2331_2|path0	2331_2|path0;A3:2331_2|path0:161-242:161-257:+	F01.PB10967,F01.PB47095	F01.PB10967,F01.PB47095,F01.PB17213,F01.PB35624,F01.PB21854,F01.PB20095
1540_0|path0	1540_0|path0	1540_0|path0;A3:1540_0|path0:100-996:100-1066:+	F01.PB10998,F01.PB24753,F01.PB29741,F01.PB23363,F01.PB28296,F01.PB50430,F01.PB39455	F01.PB10998,F01.PB24753,F01.PB29741,F01.PB23363,F01.PB28296,F01.PB50430,F01.PB39455,F01.PB24873
1540_0|path0	1540_0|path0	1540_0|path0;A3:1540_0|path0:2897-3052:2897-3218:+	F01.PB29741,F01.PB38926,F01.PB23363,F01.PB24873,F01.PB28173,F01.PB39429,F01.PB29830,F01.PB39455,F01.PB56374,F01.PB48234	F01.PB29741,F01.PB38926,F01.PB23363,F01.PB24873,F01.PB28173,F01.PB39429,F01.PB29830,F01.PB39455,F01.PB56374,F01.PB48234,F01.PB55418
361_0|path3	361_0|path3	361_0|path3;A3:361_0|path3:588-662:588-676:+	F01.PB41852	F01.PB41852,F01.PB58582,F01.PB41497,F01.PB54587,F01.PB41619,F01.PB39171,F01.PB56664,F01.PB58489,F01.PB57893,F01.PB37263
2302_0|path0	2302_0|path0	2302_0|path0;A3:2302_0|path0:654-748:654-1098:+	F01.PB55804	F01.PB55804,F01.PB43753,F01.PB25888,F01.PB51859,F01.PB49919,F01.PB53029
579_0|path0	579_0|path0	579_0|path0;A3:579_0|path0:359-762:359-767:+	F01.PB37787	F01.PB37787,F01.PB54731
579_0|path0	579_0|path0	579_0|path0;A3:579_0|path0:359-762:359-1992:+	F01.PB37787	F01.PB37787,F01.PB24594,F01.PB20428,F01.PB22466,F01.PB29037
579_0|path0	579_0|path0	579_0|path0;A3:579_0|path0:359-767:359-1992:+	F01.PB54731	F01.PB54731,F01.PB24594,F01.PB20428,F01.PB22466,F01.PB29037
2888_0|path2	2888_0|path2	2888_0|path2;A3:2888_0|path2:947-1250:947-1252:+	F01.PB28627	F01.PB28627,F01.PB50420,F01.PB23546,F01.PB53018,F01.PB17178,F01.PB13280,F01.PB29900,F01.PB19788
8124_0|path0	8124_0|path0	8124_0|path0;A3:8124_0|path0:1013-1079:1013-1082:+	F01.PB16597	F01.PB16597,F01.PB12691,F01.PB20000,F01.PB16088
5_0|path0	5_0|path0	5_0|path0;A3:5_0|path0:3987-4066:3987-4096:+	F01.PB56177,F01.PB55765,F01.PB56040,F01.PB41970,F01.PB38779,F01.PB59182,F01.PB56887	F01.PB56177,F01.PB55765,F01.PB56040,F01.PB41970,F01.PB38779,F01.PB59182,F01.PB56887,F01.PB27624,F01.PB56622,F01.PB14674
5_0|path0	5_0|path0	5_0|path0;A3:5_0|path0:2903-3016:2903-3081:+	F01.PB38779	F01.PB38779,F01.PB56887
5_0|path0	5_0|path0	5_0|path0;A3:5_0|path0:753-1415:753-2768:+	F01.PB55765	F01.PB55765,F01.PB25469
5_0|path0	5_0|path0	5_0|path0;A3:5_0|path0:753-1415:753-2781:+	F01.PB55765	F01.PB55765,F01.PB27624
5_0|path0	5_0|path0	5_0|path0;A3:5_0|path0:2903-3470:2903-3811:+	F01.PB58016,F01.PB59638	F01.PB58016,F01.PB59638,F01.PB41970
5_0|path0	5_0|path0	5_0|path0;A3:5_0|path0:753-2768:753-2781:+	F01.PB25469	F01.PB25469,F01.PB27624
5_0|path0	5_0|path0	5_0|path0;A3:5_0|path0:3167-3470:3167-3811:+	F01.PB58236	F01.PB58236,F01.PB56177,F01.PB38779,F01.PB56887
7078_0|path0	7078_0|path0	7078_0|path0;A3:7078_0|path0:1168-2193:1168-3172:+	F01.PB49632	F01.PB49632,F01.PB3932,F01.PB7033,F01.PB4490,F01.PB10438,F01.PB21024,F01.PB17163,F01.PB17036,F01.PB5068,F01.PB1974
2527_0|path2	2527_0|path2	2527_0|path2;A3:2527_0|path2:2270-2370:2270-2562:+	F01.PB35864,F01.PB31382,F01.PB42769	F01.PB35864,F01.PB31382,F01.PB42769,F01.PB34317
6940_5|path4	6940_5|path4	6940_5|path4;A3:6940_5|path4:1936-2198:1936-2297:+	F01.PB47613	F01.PB47613,F01.PB7041,F01.PB5671
9412_2|path2	9412_2|path2	9412_2|path2;A3:9412_2|path2:750-988:750-1025:+	F01.PB14305,F01.PB11827	F01.PB14305,F01.PB11827,F01.PB11706
3865_1|path21	3865_1|path21	3865_1|path21;A3:3865_1|path21:4467-4942:4467-4958:+	F01.PB42347	F01.PB42347,F01.PB42468
5893_0|path10	5893_0|path10	5893_0|path10;A3:5893_0|path10:1806-2231:1806-2356:+	F01.PB48814	F01.PB48814,F01.PB21156,F01.PB8635,F01.PB22366,F01.PB32600,F01.PB47670,F01.PB21403,F01.PB18007
3865_1|path8	3865_1|path8	3865_1|path8;A3:3865_1|path8:4505-4980:4505-4996:+	F01.PB41899,F01.PB54073	F01.PB41899,F01.PB54073,F01.PB25972,F01.PB36875,F01.PB41050,F01.PB36714
1639_0|path2	1639_0|path2	1639_0|path2;A3:1639_0|path2:986-1070:986-1112:+	F01.PB40155,F01.PB58615	F01.PB40155,F01.PB58615,F01.PB36418,F01.PB41425,F01.PB42591,F01.PB55865
8475_5|path1	8475_5|path1	8475_5|path1;A3:8475_5|path1:58-164:58-175:+	F01.PB1123,F01.PB2351	F01.PB1123,F01.PB2351,F01.PB20839
8074_0|path1	8074_0|path1	8074_0|path1;A3:8074_0|path1:211-524:211-563:+	F01.PB19212,F01.PB4108	F01.PB19212,F01.PB4108,F01.PB47510
9524_48|path4	9524_48|path4	9524_48|path4;A3:9524_48|path4:544-711:544-756:+	F01.PB39113	F01.PB39113,F01.PB44600
345_0|path0	345_0|path0	345_0|path0;A3:345_0|path0:2304-2665:2304-2697:+	F01.PB41435,F01.PB54652	F01.PB41435,F01.PB54652,F01.PB56273
4673_0|path0	4673_0|path0	4673_0|path0;A3:4673_0|path0:1240-1314:1240-1318:+	F01.PB28751,F01.PB30502	F01.PB28751,F01.PB30502,F01.PB28495
2186_0|path2	2186_0|path2	2186_0|path2;A3:2186_0|path2:2408-2651:2408-2703:+	F01.PB33600,F01.PB28776,F01.PB28148	F01.PB33600,F01.PB28776,F01.PB28148,F01.PB52508
5270_0|path0	5270_0|path0	5270_0|path0;A3:5270_0|path0:795-1100:795-1344:+	F01.PB47091,F01.PB14444	F01.PB47091,F01.PB14444,F01.PB14935
10547_0|path0	10547_0|path0	10547_0|path0;A3:10547_0|path0:1425-1717:1425-1772:+	F01.PB2167,F01.PB11307,F01.PB1823,F01.PB10384,F01.PB6490,F01.PB17031,F01.PB17932,F01.PB1096,F01.PB46136	F01.PB2167,F01.PB11307,F01.PB1823,F01.PB10384,F01.PB6490,F01.PB17031,F01.PB17932,F01.PB1096,F01.PB46136,F01.PB46967
8901_0|path0	8901_0|path0	8901_0|path0;A3:8901_0|path0:282-629:282-673:+	F01.PB5456,F01.PB16459,F01.PB285	F01.PB5456,F01.PB16459,F01.PB285,F01.PB50,F01.PB12283,F01.PB295,F01.PB1907
3051_0|path0	3051_0|path0	3051_0|path0;A3:3051_0|path0:942-1021:942-1078:+	F01.PB22484,F01.PB54028,F01.PB34958,F01.PB31384,F01.PB18519	F01.PB22484,F01.PB54028,F01.PB34958,F01.PB31384,F01.PB18519,F01.PB49491
4776_0|path0	4776_0|path0	4776_0|path0;A3:4776_0|path0:3273-3628:3273-3679:+	F01.PB24617,F01.PB23298,F01.PB48910,F01.PB41914,F01.PB58771	F01.PB24617,F01.PB23298,F01.PB48910,F01.PB41914,F01.PB58771,F01.PB24108
861_0|path1	861_0|path1	861_0|path1;A3:861_0|path1:2691-3001:2691-3027:+	F01.PB37937,F01.PB43363,F01.PB43980	F01.PB37937,F01.PB43363,F01.PB43980,F01.PB54267,F01.PB58972,F01.PB35215
6240_0|path1	6240_0|path1	6240_0|path1;A3:6240_0|path1:701-971:701-986:+	F01.PB10539,F01.PB10346	F01.PB10539,F01.PB10346,F01.PB10046,F01.PB4200,F01.PB7799
c16656/f1p1/3562	c16656/f1p1/3562	c16656/f1p1/3562;A3:c16656/f1p1/3562:2129-2370:2129-2386:+	F01.PB24907	F01.PB24907,F01.PB18241,F01.PB20922
c16656/f1p1/3562	c16656/f1p1/3562	c16656/f1p1/3562;A3:c16656/f1p1/3562:2929-3122:2929-3169:+	F01.PB20922,F01.PB24907	F01.PB20922,F01.PB24907,F01.PB18241
1835_0|path0	1835_0|path0	1835_0|path0;A3:1835_0|path0:571-639:571-801:+	F01.PB42851	F01.PB42851,F01.PB41105,F01.PB43101,F01.PB55603,F01.PB44479,F01.PB40990
1904_3|path2	1904_3|path2	1904_3|path2;A3:1904_3|path2:955-1107:955-2218:+	F01.PB35131	F01.PB35131,F01.PB16864,F01.PB22193,F01.PB21626
7273_0|path1	7273_0|path1	7273_0|path1;A3:7273_0|path1:914-1116:914-1151:+	F01.PB13511	F01.PB13511,F01.PB6519
7115_0|path1	7115_0|path1	7115_0|path1;A3:7115_0|path1:490-564:490-589:+	F01.PB796	F01.PB796,F01.PB20418
9282_0|path0	9282_0|path0	9282_0|path0;A3:9282_0|path0:1712-1917:1712-1926:+	F01.PB49540,F01.PB8193	F01.PB49540,F01.PB8193,F01.PB46761
4236_0|path0	4236_0|path0	4236_0|path0;A3:4236_0|path0:380-754:380-1142:+	F01.PB48580	F01.PB48580,F01.PB49994,F01.PB27539,F01.PB23028,F01.PB34968,F01.PB29909,F01.PB17233,F01.PB35907
6906_0|path0	6906_0|path0	6906_0|path0;A3:6906_0|path0:264-410:264-419:+	F01.PB23713	F01.PB23713,F01.PB18162,F01.PB28589,F01.PB48929
1119_0|path0	1119_0|path0	1119_0|path0;A3:1119_0|path0:2344-2444:2344-2919:+	F01.PB56805,F01.PB54555,F01.PB56783,F01.PB56655	F01.PB56805,F01.PB54555,F01.PB56783,F01.PB56655,F01.PB57308
1119_0|path0	1119_0|path0	1119_0|path0;A3:1119_0|path0:2344-2424:2344-2444:+	F01.PB42533	F01.PB42533,F01.PB56643,F01.PB38450,F01.PB36424,F01.PB41134,F01.PB59655,F01.PB37300,F01.PB59094,F01.PB56805,F01.PB36605,F01.PB54555,F01.PB41120,F01.PB42482,F01.PB42990,F01.PB56783,F01.PB44351,F01.PB56655,F01.PB57251,F01.PB57644,F01.PB56123,F01.PB57323,F01.PB34088,F01.PB29069,F01.PB25530,F01.PB15636
1119_0|path0	1119_0|path0	1119_0|path0;A3:1119_0|path0:1781-1871:1781-2063:+	F01.PB42990	F01.PB42990,F01.PB59655
4311_0|path38	4311_0|path38	4311_0|path38;A3:4311_0|path38:666-822:666-974:+	F01.PB19461	F01.PB19461,F01.PB20118,F01.PB27686
5735_0|path1	5735_0|path1	5735_0|path1;A3:5735_0|path1:151-270:151-598:+	F01.PB48665	F01.PB48665,F01.PB51771
c13730/f1p0/2546	c13730/f1p0/2546	c13730/f1p0/2546;A3:c13730/f1p0/2546:131-210:131-216:+	F01.PB18167	F01.PB18167,F01.PB15783
3653_0|path3	3653_0|path3	3653_0|path3;A3:3653_0|path3:1753-2160:1753-2238:+	F01.PB25344,F01.PB26666,F01.PB44067,F01.PB50671,F01.PB27822,F01.PB24111,F01.PB48966,F01.PB27113	F01.PB25344,F01.PB26666,F01.PB44067,F01.PB50671,F01.PB27822,F01.PB24111,F01.PB48966,F01.PB27113,F01.PB49405
3653_0|path3	3653_0|path3	3653_0|path3;A3:3653_0|path3:1753-2160:1753-2188:+	F01.PB25344,F01.PB26666,F01.PB44067,F01.PB50671,F01.PB27822,F01.PB24111,F01.PB48966,F01.PB27113	F01.PB25344,F01.PB26666,F01.PB44067,F01.PB50671,F01.PB27822,F01.PB24111,F01.PB48966,F01.PB27113,F01.PB50481
3653_0|path3	3653_0|path3	3653_0|path3;A3:3653_0|path3:3790-3972:3790-3990:+	F01.PB25344	F01.PB25344,F01.PB26666,F01.PB27822,F01.PB50481,F01.PB49405,F01.PB24111,F01.PB48966,F01.PB27113
3653_0|path3	3653_0|path3	3653_0|path3;A3:3653_0|path3:1753-2188:1753-2238:+	F01.PB50481	F01.PB50481,F01.PB49405
9941_0|path0	9941_0|path0	9941_0|path0;A3:9941_0|path0:271-354:271-385:+	F01.PB8829,F01.PB47128,F01.PB11239,F01.PB52690	F01.PB8829,F01.PB47128,F01.PB11239,F01.PB52690,F01.PB28385
5824_2|path6	5824_2|path6	5824_2|path6;A3:5824_2|path6:3315-3715:3315-4583:+	F01.PB39456	F01.PB39456,F01.PB34313,F01.PB58988,F01.PB36502,F01.PB58096,F01.PB27409,F01.PB58696,F01.PB23526,F01.PB43097,F01.PB38925,F01.PB34296,F01.PB28999
4209_0|path3	4209_0|path3	4209_0|path3;A3:4209_0|path3:2333-2505:2235-2505:-	F01.PB26203	F01.PB26203,F01.PB50200
7600_0|path0	7600_0|path0	7600_0|path0;A3:7600_0|path0:378-936:378-1076:+	F01.PB30978	F01.PB30978,F01.PB16775,F01.PB11867,F01.PB33305,F01.PB9840
10421_0|path0	10421_0|path0	10421_0|path0;A3:10421_0|path0:1292-1740:1292-1758:+	F01.PB21661,F01.PB14942	F01.PB21661,F01.PB14942,F01.PB17002
c19314/f1p0/4054	c19314/f1p0/4054	c19314/f1p0/4054;A3:c19314/f1p0/4054:1605-1986:1605-2025:+	F01.PB34520	F01.PB34520,F01.PB31736
4689_0|path1	4689_0|path1	4689_0|path1;A3:4689_0|path1:1305-1480:1305-1505:+	F01.PB25360	F01.PB25360,F01.PB32619
2815_0|path3	2815_0|path3	2815_0|path3;A3:2815_0|path3:1124-1429:1124-1453:+	F01.PB25121,F01.PB30051,F01.PB51923,F01.PB48737	F01.PB25121,F01.PB30051,F01.PB51923,F01.PB48737,F01.PB32167
7241_0|path0	7241_0|path0	7241_0|path0;A3:7241_0|path0:484-591:484-592:+	F01.PB23781,F01.PB29142,F01.PB57955	F01.PB23781,F01.PB29142,F01.PB57955,F01.PB55017
1234_4|path44	1234_4|path44	1234_4|path44;A3:1234_4|path44:3520-3720:3520-3730:+	F01.PB58963,F01.PB38491,F01.PB5845	F01.PB58963,F01.PB38491,F01.PB5845,F01.PB56864
9670_0|path2	9670_0|path2	9670_0|path2;A3:9670_0|path2:4171-4585:4171-4809:+	F01.PB55186	F01.PB55186,F01.PB54956
606_0|path0	606_0|path0	606_0|path0;A3:606_0|path0:2066-2294:2066-2297:+	F01.PB37746	F01.PB37746,F01.PB44507,F01.PB31404
2306_0|path5	2306_0|path5	2306_0|path5;A3:2306_0|path5:730-1155:730-1191:+	F01.PB52041,F01.PB28960,F01.PB26148,F01.PB49218	F01.PB52041,F01.PB28960,F01.PB26148,F01.PB49218,F01.PB29586
7489_0|path7	7489_0|path7	7489_0|path7;A3:7489_0|path7:1838-1912:1838-1955:+	F01.PB44176,F01.PB40551,F01.PB42154,F01.PB38997	F01.PB44176,F01.PB40551,F01.PB42154,F01.PB38997,F01.PB38478
2079_0|path0	2079_0|path0	2079_0|path0;A3:2079_0|path0:4268-4420:4268-5662:+	F01.PB57575	F01.PB57575,F01.PB58583,F01.PB42510,F01.PB38161
2079_0|path0	2079_0|path0	2079_0|path0;A3:2079_0|path0:216-552:216-565:+	F01.PB56798,F01.PB42510,F01.PB26491	F01.PB56798,F01.PB42510,F01.PB26491,F01.PB58583,F01.PB57575,F01.PB49672
9407_9|path1	9407_9|path1	9407_9|path1;A3:9407_9|path1:1928-2197:1928-2214:+	F01.PB23499	F01.PB23499,F01.PB29071
4809_6|path5	4809_6|path5	4809_6|path5;A3:4809_6|path5:6044-6162:6044-6287:+	F01.PB57434,F01.PB29517	F01.PB57434,F01.PB29517,F01.PB44763,F01.PB54283,F01.PB40799
190_0|path1	190_0|path1	190_0|path1;A3:190_0|path1:3859-4037:3859-4091:+	F01.PB55982,F01.PB36967,F01.PB36553,F01.PB44390,F01.PB57725,F01.PB38284,F01.PB57770,F01.PB57792,F01.PB56569,F01.PB54584,F01.PB41502,F01.PB36839,F01.PB54509,F01.PB41939,F01.PB38053,F01.PB55154,F01.PB54569,F01.PB57829,F01.PB55867,F01.PB42951,F01.PB42608,F01.PB43612,F01.PB39041,F01.PB34218	F01.PB55982,F01.PB36967,F01.PB36553,F01.PB44390,F01.PB57725,F01.PB38284,F01.PB57770,F01.PB57792,F01.PB56569,F01.PB54584,F01.PB41502,F01.PB36839,F01.PB54509,F01.PB41939,F01.PB38053,F01.PB55154,F01.PB54569,F01.PB57829,F01.PB55867,F01.PB42951,F01.PB42608,F01.PB43612,F01.PB39041,F01.PB34218,F01.PB58155,F01.PB43216
190_0|path1	190_0|path1	190_0|path1;A3:190_0|path1:832-936:832-1261:+	F01.PB57725,F01.PB42951,F01.PB39041	F01.PB57725,F01.PB42951,F01.PB39041,F01.PB38284
6167_0|path0	6167_0|path0	6167_0|path0;A3:6167_0|path0:1940-2036:1940-2055:+	F01.PB18807	F01.PB18807,F01.PB9911
9120_0|path1	9120_0|path1	9120_0|path1;A3:9120_0|path1:323-472:323-701:+	F01.PB15244	F01.PB15244,F01.PB11101,F01.PB13688
6717_3|path1	6717_3|path1	6717_3|path1;A3:6717_3|path1:2149-2493:2149-2502:+	F01.PB44467,F01.PB38213	F01.PB44467,F01.PB38213,F01.PB38184,F01.PB57636,F01.PB42082,F01.PB55651,F01.PB57125
1544_0|path0	1544_0|path0	1544_0|path0;A3:1544_0|path0:222-441:222-482:+	F01.PB36610	F01.PB36610,F01.PB44553,F01.PB38526,F01.PB35389,F01.PB41307,F01.PB38857,F01.PB44554,F01.PB58931
1452_0|path0	1452_0|path0	1452_0|path0;A3:1452_0|path0:3736-4609:3736-4616:+	F01.PB40637,F01.PB41319,F01.PB39199,F01.PB41181,F01.PB39246,F01.PB58642,F01.PB55172,F01.PB58698,F01.PB41447,F01.PB41244,F01.PB41052,F01.PB39089,F01.PB26002,F01.PB49889,F01.PB27334	F01.PB40637,F01.PB41319,F01.PB39199,F01.PB41181,F01.PB39246,F01.PB58642,F01.PB55172,F01.PB58698,F01.PB41447,F01.PB41244,F01.PB41052,F01.PB39089,F01.PB26002,F01.PB49889,F01.PB27334,F01.PB38938
9670_0|path3	9670_0|path3	9670_0|path3;A3:9670_0|path3:422-688:422-802:+	F01.PB43827,F01.PB58027,F01.PB44519,F01.PB44534,F01.PB43369,F01.PB36864,F01.PB42560,F01.PB38261,F01.PB44653,F01.PB40450	F01.PB43827,F01.PB58027,F01.PB44519,F01.PB44534,F01.PB43369,F01.PB36864,F01.PB42560,F01.PB38261,F01.PB44653,F01.PB40450,F01.PB41593
9670_0|path3	9670_0|path3	9670_0|path3;A3:9670_0|path3:4048-4462:4048-4686:+	F01.PB58027,F01.PB38261	F01.PB58027,F01.PB38261,F01.PB44519,F01.PB44534,F01.PB36864,F01.PB42560,F01.PB41593,F01.PB44653,F01.PB40450
383_0|path5	383_0|path5	383_0|path5;A3:383_0|path5:3676-4033:3676-4037:+	F01.PB58464,F01.PB54607,F01.PB59464,F01.PB38014,F01.PB39506	F01.PB58464,F01.PB54607,F01.PB59464,F01.PB38014,F01.PB39506,F01.PB39582
383_0|path5	383_0|path5	383_0|path5;A3:383_0|path5:2243-2323:2243-2326:+	F01.PB58464	F01.PB58464,F01.PB39582
383_0|path5	383_0|path5	383_0|path5;A3:383_0|path5:1550-1746:1550-1779:+	F01.PB54607,F01.PB39506	F01.PB54607,F01.PB39506,F01.PB58464,F01.PB39582,F01.PB38014,F01.PB55508
3874_0|path0	3874_0|path0	3874_0|path0;A3:3874_0|path0:2446-2769:2446-2790:+	F01.PB27341	F01.PB27341,F01.PB35774,F01.PB51610,F01.PB24473,F01.PB14541
3115_0|path0	3115_0|path0	3115_0|path0;A3:3115_0|path0:1937-2087:1937-2229:+	F01.PB31265,F01.PB48716	F01.PB31265,F01.PB48716,F01.PB27073,F01.PB28388,F01.PB28608,F01.PB22393,F01.PB23252,F01.PB17635
2132_0|path3	2132_0|path3	2132_0|path3;A3:2132_0|path3:1439-1951:1439-2119:+	F01.PB51743,F01.PB51152	F01.PB51743,F01.PB51152,F01.PB31267
2132_0|path3	2132_0|path3	2132_0|path3;A3:2132_0|path3:1439-1830:1439-1951:+	F01.PB56922,F01.PB40579,F01.PB56779	F01.PB56922,F01.PB40579,F01.PB56779,F01.PB51743,F01.PB51152
2132_0|path3	2132_0|path3	2132_0|path3;A3:2132_0|path3:1439-1830:1439-2119:+	F01.PB56922,F01.PB40579,F01.PB56779	F01.PB56922,F01.PB40579,F01.PB56779,F01.PB31267
2132_0|path3	2132_0|path3	2132_0|path3;A3:2132_0|path3:2533-2787:2533-2798:+	F01.PB51743,F01.PB31267	F01.PB51743,F01.PB31267,F01.PB56922,F01.PB40579,F01.PB56779,F01.PB51152
9524_15|path7	9524_15|path7	9524_15|path7;A3:9524_15|path7:443-583:443-584:+	F01.PB38199	F01.PB38199,F01.PB42064
10136_6|path1	10136_6|path1	10136_6|path1;A3:10136_6|path1:170-320:170-372:+	F01.PB23855	F01.PB23855,F01.PB28203,F01.PB29435,F01.PB30161
7278_0|path1	7278_0|path1	7278_0|path1;A3:7278_0|path1:1286-1451:1286-1455:+	F01.PB12413	F01.PB12413,F01.PB30453
333_0|path7	333_0|path7	333_0|path7;A3:333_0|path7:448-976:448-1209:+	F01.PB43138	F01.PB43138,F01.PB37928
333_0|path7	333_0|path7	333_0|path7;A3:333_0|path7:343-1060:343-1209:+	F01.PB40364	F01.PB40364,F01.PB55766,F01.PB41373
5795_0|path0	5795_0|path0	5795_0|path0;A3:5795_0|path0:1211-1551:1211-2028:+	F01.PB32503	F01.PB32503,F01.PB48597
3185_0|path0	3185_0|path0	3185_0|path0;A3:3185_0|path0:552-1065:552-1120:+	F01.PB28535	F01.PB28535,F01.PB23665,F01.PB16485,F01.PB16054
6853_0|path0	6853_0|path0	6853_0|path0;A3:6853_0|path0:356-420:356-421:+	F01.PB8064	F01.PB8064,F01.PB20979
8176_0|path1	8176_0|path1	8176_0|path1;A3:8176_0|path1:1801-2089:1801-2094:+	F01.PB20929	F01.PB20929,F01.PB3274,F01.PB10417,F01.PB46451,F01.PB4214,F01.PB4774,F01.PB1837
8176_0|path1	8176_0|path1	8176_0|path1;A3:8176_0|path1:1801-1981:1801-2089:+	F01.PB3195,F01.PB12239,F01.PB4668	F01.PB3195,F01.PB12239,F01.PB4668,F01.PB20929
8176_0|path1	8176_0|path1	8176_0|path1;A3:8176_0|path1:1801-1981:1801-2094:+	F01.PB3195,F01.PB12239,F01.PB4668	F01.PB3195,F01.PB12239,F01.PB4668,F01.PB3274,F01.PB10417,F01.PB46451,F01.PB4214,F01.PB4774,F01.PB1837
3213_0|path2	3213_0|path2	3213_0|path2;A3:3213_0|path2:254-513:254-627:+	F01.PB22790,F01.PB48863,F01.PB22497,F01.PB49858,F01.PB34195,F01.PB31035	F01.PB22790,F01.PB48863,F01.PB22497,F01.PB49858,F01.PB34195,F01.PB31035,F01.PB35205
1899_0|path10	1899_0|path10	1899_0|path10;A3:1899_0|path10:2751-2857:2751-2870:+	F01.PB41980,F01.PB52872,F01.PB36437,F01.PB41724,F01.PB56278,F01.PB38771,F01.PB39537,F01.PB54558,F01.PB37723,F01.PB37829	F01.PB41980,F01.PB52872,F01.PB36437,F01.PB41724,F01.PB56278,F01.PB38771,F01.PB39537,F01.PB54558,F01.PB37723,F01.PB37829,F01.PB57376
4169_3|path0	4169_3|path0	4169_3|path0;A3:4169_3|path0:1311-1568:1311-1602:+	F01.PB49104,F01.PB50881,F01.PB24084	F01.PB49104,F01.PB50881,F01.PB24084,F01.PB34701
5401_0|path0	5401_0|path0	5401_0|path0;A3:5401_0|path0:456-2134:456-3241:+	F01.PB31220,F01.PB34411	F01.PB31220,F01.PB34411,F01.PB7864,F01.PB20001,F01.PB11921
9660_23|path2	9660_23|path2	9660_23|path2;A3:9660_23|path2:1719-2164:1719-2165:+	F01.PB17812	F01.PB17812,F01.PB36025,F01.PB35002,F01.PB52914,F01.PB19772
920_5|path2	920_5|path2	920_5|path2;A3:920_5|path2:3257-3370:3257-3397:+	F01.PB59166,F01.PB36546,F01.PB43636,F01.PB57062,F01.PB41882,F01.PB39270,F01.PB30757	F01.PB59166,F01.PB36546,F01.PB43636,F01.PB57062,F01.PB41882,F01.PB39270,F01.PB30757,F01.PB54129,F01.PB41936
920_5|path2	920_5|path2	920_5|path2;A3:920_5|path2:664-883:664-886:+	F01.PB57303,F01.PB54129,F01.PB36546,F01.PB43636,F01.PB57062	F01.PB57303,F01.PB54129,F01.PB36546,F01.PB43636,F01.PB57062,F01.PB41936
920_5|path2	920_5|path2	920_5|path2;A3:920_5|path2:664-805:664-883:+	F01.PB59166	F01.PB59166,F01.PB57303,F01.PB54129,F01.PB36546,F01.PB43636,F01.PB57062
920_5|path2	920_5|path2	920_5|path2;A3:920_5|path2:664-805:664-886:+	F01.PB59166	F01.PB59166,F01.PB41936
3554_1|path89	3554_1|path89	3554_1|path89;A3:3554_1|path89:295-1673:295-1742:+	F01.PB5603	F01.PB5603,F01.PB5920
c11398/f1p0/3036	c11398/f1p0/3036	c11398/f1p0/3036;A3:c11398/f1p0/3036:1631-1755:1631-1900:+	F01.PB51419	F01.PB51419,F01.PB45618
1633_0|path0	1633_0|path0	1633_0|path0;A3:1633_0|path0:2561-2743:2561-2789:+	F01.PB36935,F01.PB21373	F01.PB36935,F01.PB21373,F01.PB42937,F01.PB57574
3795_0|path0	3795_0|path0	3795_0|path0;A3:3795_0|path0:2171-2520:2171-2581:+	F01.PB21436,F01.PB25410,F01.PB52034	F01.PB21436,F01.PB25410,F01.PB52034,F01.PB50604
3795_0|path0	3795_0|path0	3795_0|path0;A3:3795_0|path0:675-769:675-1075:+	F01.PB50604,F01.PB21436,F01.PB52034	F01.PB50604,F01.PB21436,F01.PB52034,F01.PB46311
3254_7|path1	3254_7|path1	3254_7|path1;A3:3254_7|path1:1695-1771:1695-1809:+	F01.PB33771	F01.PB33771,F01.PB22458,F01.PB34104
9524_293|path5	9524_293|path5	9524_293|path5;A3:9524_293|path5:4921-5302:4921-5407:+	F01.PB35976,F01.PB24324,F01.PB31979,F01.PB25086,F01.PB23124,F01.PB29570,F01.PB32111,F01.PB29592,F01.PB25266	F01.PB35976,F01.PB24324,F01.PB31979,F01.PB25086,F01.PB23124,F01.PB29570,F01.PB32111,F01.PB29592,F01.PB25266,F01.PB49338
11312_0|path0	11312_0|path0	11312_0|path0;A3:11312_0|path0:363-655:363-1244:+	F01.PB45805	F01.PB45805,F01.PB8125,F01.PB3371,F01.PB10689,F01.PB2643,F01.PB2836,F01.PB2885,F01.PB16842,F01.PB25593,F01.PB57972
3191_5|path1	3191_5|path1	3191_5|path1;A3:3191_5|path1:220-919:220-927:+	F01.PB32158	F01.PB32158,F01.PB49297
3191_5|path1	3191_5|path1	3191_5|path1;A3:3191_5|path1:220-893:220-927:+	F01.PB30900,F01.PB27756	F01.PB30900,F01.PB27756,F01.PB49297
3191_5|path1	3191_5|path1	3191_5|path1;A3:3191_5|path1:498-893:498-927:+	F01.PB33516	F01.PB33516,F01.PB32237
3191_5|path1	3191_5|path1	3191_5|path1;A3:3191_5|path1:498-893:498-919:+	F01.PB33516	F01.PB33516,F01.PB51514
3191_5|path1	3191_5|path1	3191_5|path1;A3:3191_5|path1:498-919:498-927:+	F01.PB51514	F01.PB51514,F01.PB32237
3191_5|path1	3191_5|path1	3191_5|path1;A3:3191_5|path1:220-887:220-919:+	F01.PB32580	F01.PB32580,F01.PB32158
3191_5|path1	3191_5|path1	3191_5|path1;A3:3191_5|path1:426-893:426-927:+	F01.PB22553,F01.PB22676,F01.PB22716	F01.PB22553,F01.PB22676,F01.PB22716,F01.PB22511,F01.PB36197,F01.PB35975
3191_5|path1	3191_5|path1	3191_5|path1;A3:3191_5|path1:220-887:220-927:+	F01.PB32580	F01.PB32580,F01.PB49297
3191_5|path1	3191_5|path1	3191_5|path1;A3:3191_5|path1:220-893:220-919:+	F01.PB30900,F01.PB27756	F01.PB30900,F01.PB27756,F01.PB32158
3191_5|path1	3191_5|path1	3191_5|path1;A3:3191_5|path1:220-887:220-893:+	F01.PB32580	F01.PB32580,F01.PB30900,F01.PB27756
7927_0|path0	7927_0|path0	7927_0|path0;A3:7927_0|path0:52-1572:52-2604:+	F01.PB5365,F01.PB7050	F01.PB5365,F01.PB7050,F01.PB2746
7927_0|path0	7927_0|path0	7927_0|path0;A3:7927_0|path0:52-1572:52-1577:+	F01.PB5365,F01.PB7050	F01.PB5365,F01.PB7050,F01.PB1285
10550_0|path0	10550_0|path0	10550_0|path0;A3:10550_0|path0:807-1202:807-1263:+	F01.PB19738	F01.PB19738,F01.PB9025
2678_0|path2	2678_0|path2	2678_0|path2;A3:2678_0|path2:351-760:351-1569:+	F01.PB38311	F01.PB38311,F01.PB33582,F01.PB40332,F01.PB35244
4009_0|path0	4009_0|path0	4009_0|path0;A3:4009_0|path0:1007-1146:1007-1314:+	F01.PB28816	F01.PB28816,F01.PB49842,F01.PB44212
4809_6|path0	4809_6|path0	4809_6|path0;A3:4809_6|path0:2650-2768:2650-2893:+	F01.PB58901	F01.PB58901,F01.PB41775,F01.PB36734,F01.PB36338
7414_0|path0	7414_0|path0	7414_0|path0;A3:7414_0|path0:1353-1661:1353-1674:+	F01.PB46626,F01.PB46891	F01.PB46626,F01.PB46891,F01.PB47555
7414_0|path0	7414_0|path0	7414_0|path0;A3:7414_0|path0:806-1115:806-1219:+	F01.PB46626,F01.PB46891	F01.PB46626,F01.PB46891,F01.PB47555
10059_0|path0	10059_0|path0	10059_0|path0;A3:10059_0|path0:42-208:42-237:+	F01.PB291	F01.PB291,F01.PB476
2151_0|path4	2151_0|path4	2151_0|path4;A3:2151_0|path4:2988-3159:2988-4132:+	F01.PB38697	F01.PB38697,F01.PB33380
4331_0|path6	4331_0|path6	4331_0|path6;A3:4331_0|path6:403-492:403-542:+	F01.PB29971,F01.PB34789	F01.PB29971,F01.PB34789,F01.PB27731,F01.PB30041,F01.PB33845

## Sheet: Alternative 5' splicing
Table S1 Summary of the candidate alternative splice (AS) events.
Seqname	Gene ID	Event ID	Alternative transcripts	Total transcripts
3865_1|path4	3865_1|path4	3865_1|path4;A5:3865_1|path4:1999-2304:1929-2304:+	F01.PB30737,F01.PB56072,F01.PB33634,F01.PB34828,F01.PB41013,F01.PB23174,F01.PB41188,F01.PB32270,F01.PB53019,F01.PB31376,F01.PB49986	F01.PB30737,F01.PB56072,F01.PB33634,F01.PB34828,F01.PB41013,F01.PB23174,F01.PB41188,F01.PB32270,F01.PB53019,F01.PB31376,F01.PB49986,F01.PB53171
3865_1|path4	3865_1|path4	3865_1|path4;A5:3865_1|path4:4694-4832:4679-4832:+	F01.PB32270	F01.PB32270,F01.PB33634
1862_8|path2	1862_8|path2	1862_8|path2;A5:1862_8|path2:1012-1643:842-1643:+	F01.PB33203	F01.PB33203,F01.PB22405,F01.PB25359,F01.PB26401,F01.PB27237,F01.PB23436,F01.PB25625
3554_167|path0	3554_167|path0	3554_167|path0;A5:3554_167|path0:880-951:177-951:+	F01.PB40616	F01.PB40616,F01.PB47908
7033_2|path0	7033_2|path0	7033_2|path0;A5:7033_2|path0:612-1205:265-1205:+	F01.PB42346	F01.PB42346,F01.PB26414
796_0|path9	796_0|path9	796_0|path9;A5:796_0|path9:1855-1943:1569-1943:+	F01.PB54586	F01.PB54586,F01.PB56208
10645_0|path2	10645_0|path2	10645_0|path2;A5:10645_0|path2:3524-3649:3416-3649:+	F01.PB4724	F01.PB4724,F01.PB53724
5046_9|path0	5046_9|path0	5046_9|path0;A5:5046_9|path0:4091-4252:2142-4252:+	F01.PB36941,F01.PB55311	F01.PB36941,F01.PB55311,F01.PB47360
10810_0|path0	10810_0|path0	10810_0|path0;A5:10810_0|path0:878-970:872-970:+	F01.PB45564	F01.PB45564,F01.PB8865
9660_10|path3	9660_10|path3	9660_10|path3;A5:9660_10|path3:4087-4521:3995-4521:+	F01.PB12343,F01.PB50687	F01.PB12343,F01.PB50687,F01.PB6573,F01.PB54150
595_0|path0	595_0|path0	595_0|path0;A5:595_0|path0:3058-3422:3034-3422:+	F01.PB38983,F01.PB41743	F01.PB38983,F01.PB41743,F01.PB55046
2085_0|path29	2085_0|path29	2085_0|path29;A5:2085_0|path29:2055-2221:2032-2221:+	F01.PB38467	F01.PB38467,F01.PB35365,F01.PB59286,F01.PB51189,F01.PB35956
671_0|path2	671_0|path2	671_0|path2;A5:671_0|path2:3225-3491:3138-3491:+	F01.PB56176,F01.PB58394,F01.PB42887	F01.PB56176,F01.PB58394,F01.PB42887,F01.PB43491,F01.PB57727,F01.PB54800,F01.PB39353,F01.PB43319
3554_1|path86	3554_1|path86	3554_1|path86;A5:3554_1|path86:3982-7483:3950-7483:+	F01.PB19331	F01.PB19331,F01.PB11800
3554_1|path86	3554_1|path86	3554_1|path86;A5:3554_1|path86:3982-5557:3950-5557:+	F01.PB23744,F01.PB46554,F01.PB30008	F01.PB23744,F01.PB46554,F01.PB30008,F01.PB34979,F01.PB34932,F01.PB30793,F01.PB28000,F01.PB46634,F01.PB46539,F01.PB35822
3554_1|path86	3554_1|path86	3554_1|path86;A5:3554_1|path86:3982-5767:3950-5767:+	F01.PB35098,F01.PB34003	F01.PB35098,F01.PB34003,F01.PB31968,F01.PB50890,F01.PB48477,F01.PB27421
2077_1|path9	2077_1|path9	2077_1|path9;A5:2077_1|path9:2572-2766:2525-2766:+	F01.PB36466,F01.PB36672,F01.PB37748	F01.PB36466,F01.PB36672,F01.PB37748,F01.PB57141
990_0|path0	990_0|path0	990_0|path0;A5:990_0|path0:4059-4069:3992-4069:+	F01.PB36901	F01.PB36901,F01.PB36981
3711_0|path4	3711_0|path4	3711_0|path4;A5:3711_0|path4:778-798:714-798:+	F01.PB27978,F01.PB36192,F01.PB50543	F01.PB27978,F01.PB36192,F01.PB50543,F01.PB35051
2631_0|path1	2631_0|path1	2631_0|path1;A5:2631_0|path1:1865-2047:1529-2047:+	F01.PB39068	F01.PB39068,F01.PB50826
5720_0|path1	5720_0|path1	5720_0|path1;A5:5720_0|path1:229-597:109-597:+	F01.PB23784	F01.PB23784,F01.PB29594
c7969/f1p0/2171	c7969/f1p0/2171	c7969/f1p0/2171;A5:c7969/f1p0/2171:850-1525:806-1525:+	F01.PB11780	F01.PB11780,F01.PB13552
7993_0|path35	7993_0|path35	7993_0|path35;A5:7993_0|path35:1524-1926:1046-1926:+	F01.PB20845	F01.PB20845,F01.PB3909,F01.PB5296
5634_1|path2	5634_1|path2	5634_1|path2;A5:5634_1|path2:2068-2189:1903-2189:+	F01.PB30857	F01.PB30857,F01.PB50617
61_0|path9	61_0|path9	61_0|path9;A5:61_0|path9:4020-4116:3997-4116:+	F01.PB57143,F01.PB36538,F01.PB44098,F01.PB36930,F01.PB55153,F01.PB40747,F01.PB58600,F01.PB42035,F01.PB59343,F01.PB55108	F01.PB57143,F01.PB36538,F01.PB44098,F01.PB36930,F01.PB55153,F01.PB40747,F01.PB58600,F01.PB42035,F01.PB59343,F01.PB55108,F01.PB41009
61_0|path9	61_0|path9	61_0|path9;A5:61_0|path9:2883-2962:2846-2962:+	F01.PB41009,F01.PB36538,F01.PB44098,F01.PB36930,F01.PB55153,F01.PB54484,F01.PB58600,F01.PB42035,F01.PB59343,F01.PB55108	F01.PB41009,F01.PB36538,F01.PB44098,F01.PB36930,F01.PB55153,F01.PB54484,F01.PB58600,F01.PB42035,F01.PB59343,F01.PB55108,F01.PB57143
3996_0|path0	3996_0|path0	3996_0|path0;A5:3996_0|path0:1448-1743:1150-1743:+	F01.PB52099	F01.PB52099,F01.PB36001,F01.PB52471,F01.PB25084
10449_1|path0	10449_1|path0	10449_1|path0;A5:10449_1|path0:2783-3061:2640-3061:+	F01.PB58403	F01.PB58403,F01.PB30814,F01.PB36639,F01.PB39283,F01.PB37485,F01.PB35319,F01.PB34460,F01.PB32901,F01.PB11995
11074_0|path0	11074_0|path0	11074_0|path0;A5:11074_0|path0:454-539:267-539:+	F01.PB8876	F01.PB8876,F01.PB538
8663_0|path0	8663_0|path0	8663_0|path0;A5:8663_0|path0:1717-2089:1641-2089:+	F01.PB21946,F01.PB21688	F01.PB21946,F01.PB21688,F01.PB14544
7533_0|path3	7533_0|path3	7533_0|path3;A5:7533_0|path3:337-422:313-422:+	F01.PB12639,F01.PB9869	F01.PB12639,F01.PB9869,F01.PB3471
3721_0|path8	3721_0|path8	3721_0|path8;A5:3721_0|path8:757-839:491-839:+	F01.PB26368	F01.PB26368,F01.PB31935,F01.PB26991,F01.PB23759,F01.PB27975
2280_0|path0	2280_0|path0	2280_0|path0;A5:2280_0|path0:2331-2638:1662-2638:+	F01.PB25535	F01.PB25535,F01.PB8017,F01.PB16900
2280_0|path0	2280_0|path0	2280_0|path0;A5:2280_0|path0:314-806:141-806:+	F01.PB25535,F01.PB32375,F01.PB16900,F01.PB26495	F01.PB25535,F01.PB32375,F01.PB16900,F01.PB26495,F01.PB8017
2863_0|path1	2863_0|path1	2863_0|path1;A5:2863_0|path1:1590-2079:1588-2079:+	F01.PB28738,F01.PB23103,F01.PB25851	F01.PB28738,F01.PB23103,F01.PB25851,F01.PB24811,F01.PB30703,F01.PB8823
7489_8|path0	7489_8|path0	7489_8|path0;A5:7489_8|path0:3493-3879:3419-3879:+	F01.PB37584,F01.PB56049,F01.PB17797	F01.PB37584,F01.PB56049,F01.PB17797,F01.PB58444
3554_44|path0	3554_44|path0	3554_44|path0;A5:3554_44|path0:156-968:141-968:+	F01.PB21728,F01.PB47730	F01.PB21728,F01.PB47730,F01.PB8810
1250_29|path0	1250_29|path0	1250_29|path0;A5:1250_29|path0:3364-3493:3232-3493:+	F01.PB19108	F01.PB19108,F01.PB39806
6844_0|path8	6844_0|path8	6844_0|path8;A5:6844_0|path8:1674-2049:1568-2049:+	F01.PB25668,F01.PB10185	F01.PB25668,F01.PB10185,F01.PB15583,F01.PB4436
6844_0|path8	6844_0|path8	6844_0|path8;A5:6844_0|path8:1674-2049:1442-2049:+	F01.PB25668	F01.PB25668,F01.PB13908
5329_0|path2	5329_0|path2	5329_0|path2;A5:5329_0|path2:646-1381:218-1381:+	F01.PB24584	F01.PB24584,F01.PB33138,F01.PB23580,F01.PB10570
6196_1|path0	6196_1|path0	6196_1|path0;A5:6196_1|path0:420-985:395-985:+	F01.PB19412	F01.PB19412,F01.PB18016,F01.PB5222
110_0|path3	110_0|path3	110_0|path3;A5:110_0|path3:2948-3595:2875-3595:+	F01.PB56652,F01.PB39681,F01.PB55051,F01.PB40721,F01.PB38889,F01.PB57856,F01.PB29044	F01.PB56652,F01.PB39681,F01.PB55051,F01.PB40721,F01.PB38889,F01.PB57856,F01.PB29044,F01.PB43539
7401_0|path0	7401_0|path0	7401_0|path0;A5:7401_0|path0:1071-1571:831-1571:+	F01.PB11449,F01.PB13928,F01.PB3069,F01.PB18025,F01.PB53062,F01.PB33989,F01.PB42311,F01.PB14157	F01.PB11449,F01.PB13928,F01.PB3069,F01.PB18025,F01.PB53062,F01.PB33989,F01.PB42311,F01.PB14157,F01.PB17137,F01.PB49274
3554_1|path56	3554_1|path56	3554_1|path56;A5:3554_1|path56:1778-2306:307-2306:+	F01.PB29479	F01.PB29479,F01.PB1403,F01.PB8581,F01.PB3526,F01.PB12810
9524_42|path3	9524_42|path3	9524_42|path3;A5:9524_42|path3:1022-1360:995-1360:+	F01.PB39341,F01.PB39921,F01.PB29550,F01.PB32567	F01.PB39341,F01.PB39921,F01.PB29550,F01.PB32567,F01.PB53119,F01.PB41832
11669_0|path4	11669_0|path4	11669_0|path4;A5:11669_0|path4:341-749:195-749:+	F01.PB39153	F01.PB39153,F01.PB55857,F01.PB37140,F01.PB40193,F01.PB37720,F01.PB58044
7751_0|path1	7751_0|path1	7751_0|path1;A5:7751_0|path1:422-551:311-551:+	F01.PB16478	F01.PB16478,F01.PB12233,F01.PB20978
1405_0|path1	1405_0|path1	1405_0|path1;A5:1405_0|path1:1501-1663:1412-1663:+	F01.PB36644	F01.PB36644,F01.PB40785
5426_0|path0	5426_0|path0	5426_0|path0;A5:5426_0|path0:925-1222:750-1222:+	F01.PB17174,F01.PB18145,F01.PB22735,F01.PB30013	F01.PB17174,F01.PB18145,F01.PB22735,F01.PB30013,F01.PB5919
5565_0|path1	5565_0|path1	5565_0|path1;A5:5565_0|path1:1283-1365:1279-1365:+	F01.PB19635	F01.PB19635,F01.PB18281,F01.PB22508,F01.PB31777,F01.PB14439,F01.PB20684
994_0|path0	994_0|path0	994_0|path0;A5:994_0|path0:3560-3651:3505-3651:+	F01.PB43979	F01.PB43979,F01.PB55139,F01.PB58424,F01.PB58964,F01.PB24234
c11116/f1p3/3131	c11116/f1p3/3131	c11116/f1p3/3131;A5:c11116/f1p3/3131:1712-2414:1531-2414:+	F01.PB19402,F01.PB22992	F01.PB19402,F01.PB22992,F01.PB27893
4765_0|path3	4765_0|path3	4765_0|path3;A5:4765_0|path3:826-918:716-918:+	F01.PB52326,F01.PB34454,F01.PB29455	F01.PB52326,F01.PB34454,F01.PB29455,F01.PB51453
2986_0|path0	2986_0|path0	2986_0|path0;A5:2986_0|path0:1597-1927:1493-1927:+	F01.PB25448,F01.PB42350,F01.PB23812,F01.PB55054	F01.PB25448,F01.PB42350,F01.PB23812,F01.PB55054,F01.PB52279,F01.PB48040
3409_0|path1	3409_0|path1	3409_0|path1;A5:3409_0|path1:905-1003:719-1003:+	F01.PB27815	F01.PB27815,F01.PB27992,F01.PB22723,F01.PB21484,F01.PB17168,F01.PB51260,F01.PB52614
6717_3|path0	6717_3|path0	6717_3|path0;A5:6717_3|path0:1171-1253:1066-1253:+	F01.PB22703,F01.PB30511,F01.PB37483,F01.PB38346	F01.PB22703,F01.PB30511,F01.PB37483,F01.PB38346,F01.PB32187
2929_0|path8	2929_0|path8	2929_0|path8;A5:2929_0|path8:2003-2126:1583-2126:+	F01.PB57854,F01.PB50928	F01.PB57854,F01.PB50928,F01.PB27095,F01.PB27541
7496_0|path1	7496_0|path1	7496_0|path1;A5:7496_0|path1:500-753:367-753:+	F01.PB47083	F01.PB47083,F01.PB3505
925_0|path2	925_0|path2	925_0|path2;A5:925_0|path2:2954-3068:2938-3068:+	F01.PB56755,F01.PB42232	F01.PB56755,F01.PB42232,F01.PB42033
8464_1|path0	8464_1|path0	8464_1|path0;A5:8464_1|path0:559-682:459-682:+	F01.PB24793	F01.PB24793,F01.PB34878,F01.PB24442,F01.PB23086,F01.PB27376,F01.PB32533,F01.PB17804,F01.PB31108,F01.PB20176,F01.PB35456
3653_0|path2	3653_0|path2	3653_0|path2;A5:3653_0|path2:1359-1530:1246-1530:+	F01.PB29372,F01.PB32592,F01.PB58495,F01.PB58256,F01.PB30076	F01.PB29372,F01.PB32592,F01.PB58495,F01.PB58256,F01.PB30076,F01.PB48328
5676_0|path1	5676_0|path1	5676_0|path1;A5:5676_0|path1:161-589:112-589:+	F01.PB35039,F01.PB24650	F01.PB35039,F01.PB24650,F01.PB31528
2257_0|path0	2257_0|path0	2257_0|path0;A5:2257_0|path0:1225-1318:1221-1318:+	F01.PB16654	F01.PB16654,F01.PB3837
1193_0|path2	1193_0|path2	1193_0|path2;A5:1193_0|path2:389-569:387-569:+	F01.PB54297	F01.PB54297,F01.PB40441
7348_1|path0	7348_1|path0	7348_1|path0;A5:7348_1|path0:1063-1315:1039-1315:+	F01.PB21493,F01.PB3758,F01.PB48011	F01.PB21493,F01.PB3758,F01.PB48011,F01.PB4330
596_0|path2	596_0|path2	596_0|path2;A5:596_0|path2:2685-2788:2679-2788:+	F01.PB41142,F01.PB54448	F01.PB41142,F01.PB54448,F01.PB43946,F01.PB38497,F01.PB39242,F01.PB31306
2460_0|path1	2460_0|path1	2460_0|path1;A5:2460_0|path1:1084-1366:1067-1366:+	F01.PB33426	F01.PB33426,F01.PB25804,F01.PB28181,F01.PB28428,F01.PB27394
3601_0|path0	3601_0|path0	3601_0|path0;A5:3601_0|path0:2634-2942:2358-2942:+	F01.PB26362	F01.PB26362,F01.PB47113,F01.PB48623,F01.PB50131,F01.PB10589
1384_1|path0	1384_1|path0	1384_1|path0;A5:1384_1|path0:1614-1678:1281-1678:+	F01.PB54400	F01.PB54400,F01.PB35684,F01.PB34139,F01.PB33373,F01.PB40560,F01.PB44273,F01.PB39400,F01.PB42125,F01.PB53928,F01.PB59299,F01.PB40126,F01.PB26316,F01.PB58119,F01.PB30677,F01.PB18404
1384_1|path0	1384_1|path0	1384_1|path0;A5:1384_1|path0:1331-1678:1281-1678:+	F01.PB26699	F01.PB26699,F01.PB35684,F01.PB34139,F01.PB33373,F01.PB40560,F01.PB44273,F01.PB39400,F01.PB42125,F01.PB53928,F01.PB59299,F01.PB40126,F01.PB26316,F01.PB58119,F01.PB30677,F01.PB18404
1384_1|path0	1384_1|path0	1384_1|path0;A5:1384_1|path0:302-446:221-446:+	F01.PB35684,F01.PB40560,F01.PB58666	F01.PB35684,F01.PB40560,F01.PB58666,F01.PB33373
1384_1|path0	1384_1|path0	1384_1|path0;A5:1384_1|path0:1614-1678:1331-1678:+	F01.PB54400	F01.PB54400,F01.PB26699
2820_0|path0	2820_0|path0	2820_0|path0;A5:2820_0|path0:164-839:145-839:+	F01.PB50132	F01.PB50132,F01.PB46501
351_0|path0	351_0|path0	351_0|path0;A5:351_0|path0:5433-5746:5320-5746:+	F01.PB38087,F01.PB42661,F01.PB39825,F01.PB54302,F01.PB37222,F01.PB36245,F01.PB43654,F01.PB40773,F01.PB42999,F01.PB57178,F01.PB38569,F01.PB57986,F01.PB59230,F01.PB44294,F01.PB42784,F01.PB42973,F01.PB3972,F01.PB2077	F01.PB38087,F01.PB42661,F01.PB39825,F01.PB54302,F01.PB37222,F01.PB36245,F01.PB43654,F01.PB40773,F01.PB42999,F01.PB57178,F01.PB38569,F01.PB57986,F01.PB59230,F01.PB44294,F01.PB42784,F01.PB42973,F01.PB3972,F01.PB2077,F01.PB59008
c18348/f1p1/3593	c18348/f1p1/3593	c18348/f1p1/3593;A5:c18348/f1p1/3593:561-651:168-651:+	F01.PB33711	F01.PB33711,F01.PB28697
9965_0|path1	9965_0|path1	9965_0|path1;A5:9965_0|path1:1010-1157:1000-1157:+	F01.PB7691,F01.PB20062	F01.PB7691,F01.PB20062,F01.PB16516
1582_0|path0	1582_0|path0	1582_0|path0;A5:1582_0|path0:977-1333:972-1333:+	F01.PB23105,F01.PB40052	F01.PB23105,F01.PB40052,F01.PB32095,F01.PB55036,F01.PB58918
3322_0|path0	3322_0|path0	3322_0|path0;A5:3322_0|path0:769-940:302-940:+	F01.PB40580	F01.PB40580,F01.PB27255,F01.PB36083,F01.PB22860
3865_1|path3	3865_1|path3	3865_1|path3;A5:3865_1|path3:5771-5880:5587-5880:+	F01.PB27697,F01.PB57679	F01.PB27697,F01.PB57679,F01.PB30861
3865_1|path3	3865_1|path3	3865_1|path3;A5:3865_1|path3:5742-5880:5587-5880:+	F01.PB34957	F01.PB34957,F01.PB30861
3865_1|path3	3865_1|path3	3865_1|path3;A5:3865_1|path3:5771-5880:5742-5880:+	F01.PB27697,F01.PB57679	F01.PB27697,F01.PB57679,F01.PB34957
1018_0|path5	1018_0|path5	1018_0|path5;A5:1018_0|path5:2668-2692:2545-2692:+	F01.PB59484	F01.PB59484,F01.PB38756,F01.PB49390,F01.PB31217,F01.PB17451,F01.PB20962,F01.PB37830,F01.PB38811,F01.PB57179,F01.PB30586
1018_0|path5	1018_0|path5	1018_0|path5;A5:1018_0|path5:4244-4381:3741-4381:+	F01.PB57179	F01.PB57179,F01.PB38811
1018_0|path5	1018_0|path5	1018_0|path5;A5:1018_0|path5:503-557:268-557:+	F01.PB49390	F01.PB49390,F01.PB38756
1018_0|path5	1018_0|path5	1018_0|path5;A5:1018_0|path5:1547-1605:1481-1605:+	F01.PB38756	F01.PB38756,F01.PB59484
1018_0|path5	1018_0|path5	1018_0|path5;A5:1018_0|path5:503-557:263-557:+	F01.PB49390	F01.PB49390,F01.PB17451
1018_0|path5	1018_0|path5	1018_0|path5;A5:1018_0|path5:268-557:263-557:+	F01.PB38756	F01.PB38756,F01.PB17451
1018_0|path5	1018_0|path5	1018_0|path5;A5:1018_0|path5:272-560:267-560:+	F01.PB20962,F01.PB38811,F01.PB57179	F01.PB20962,F01.PB38811,F01.PB57179,F01.PB31217
3488_0|path0	3488_0|path0	3488_0|path0;A5:3488_0|path0:1270-1634:1147-1634:+	F01.PB53086	F01.PB53086,F01.PB30798
4992_0|path9	4992_0|path9	4992_0|path9;A5:4992_0|path9:161-702:80-702:+	F01.PB28254	F01.PB28254,F01.PB26603,F01.PB31149
4614_0|path0	4614_0|path0	4614_0|path0;A5:4614_0|path0:309-1353:206-1353:+	F01.PB32437	F01.PB32437,F01.PB35972,F01.PB23886,F01.PB23441,F01.PB36075
4252_0|path1	4252_0|path1	4252_0|path1;A5:4252_0|path1:1165-1702:839-1702:+	F01.PB26483,F01.PB27380	F01.PB26483,F01.PB27380,F01.PB26438,F01.PB20793,F01.PB17186,F01.PB26036
770_0|path1	770_0|path1	770_0|path1;A5:770_0|path1:283-344:282-344:+	F01.PB54776	F01.PB54776,F01.PB59180
770_0|path1	770_0|path1	770_0|path1;A5:770_0|path1:283-384:272-384:+	F01.PB36834,F01.PB17968,F01.PB52384,F01.PB59581,F01.PB57201,F01.PB58365,F01.PB56513	F01.PB36834,F01.PB17968,F01.PB52384,F01.PB59581,F01.PB57201,F01.PB58365,F01.PB56513,F01.PB42896
770_0|path1	770_0|path1	770_0|path1;A5:770_0|path1:1772-1888:1685-1888:+	F01.PB59180,F01.PB52384,F01.PB57201	F01.PB59180,F01.PB52384,F01.PB57201,F01.PB36834,F01.PB57660,F01.PB41248,F01.PB59581,F01.PB58216,F01.PB58365,F01.PB56513
920_11|path3	920_11|path3	920_11|path3;A5:920_11|path3:1200-1276:1090-1276:+	F01.PB31273,F01.PB28682,F01.PB32094	F01.PB31273,F01.PB28682,F01.PB32094,F01.PB23729
473_1|path2	473_1|path2	473_1|path2;A5:473_1|path2:1770-1925:600-1925:+	F01.PB36267	F01.PB36267,F01.PB6505,F01.PB25297,F01.PB6286
473_1|path2	473_1|path2	473_1|path2;A5:473_1|path2:2308-2502:2154-2502:+	F01.PB56498	F01.PB56498,F01.PB6505,F01.PB40529,F01.PB25297,F01.PB36602,F01.PB36267,F01.PB6286,F01.PB40273,F01.PB30590,F01.PB28901
9524_38|path4	9524_38|path4	9524_38|path4;A5:9524_38|path4:4060-4551:4052-4551:+	F01.PB31745	F01.PB31745,F01.PB53950
11828_0|path3	11828_0|path3	11828_0|path3;A5:11828_0|path3:769-1038:720-1038:+	F01.PB50941	F01.PB50941,F01.PB29991
222_0|path0	222_0|path0	222_0|path0;A5:222_0|path0:1351-1607:473-1607:+	F01.PB55609	F01.PB55609,F01.PB17277
5353_0|path0	5353_0|path0	5353_0|path0;A5:5353_0|path0:750-858:708-858:+	F01.PB22989,F01.PB27762,F01.PB52781,F01.PB34759	F01.PB22989,F01.PB27762,F01.PB52781,F01.PB34759,F01.PB29681
5353_0|path0	5353_0|path0	5353_0|path0;A5:5353_0|path0:797-858:708-858:+	F01.PB26774	F01.PB26774,F01.PB29681
5353_0|path0	5353_0|path0	5353_0|path0;A5:5353_0|path0:797-858:750-858:+	F01.PB26774	F01.PB26774,F01.PB22989,F01.PB27762,F01.PB52781,F01.PB34759
c15128/f1p1/2534	c15128/f1p1/2534	c15128/f1p1/2534;A5:c15128/f1p1/2534:1403-1804:1364-1804:+	F01.PB4662	F01.PB4662,F01.PB46109,F01.PB6874
4649_0|path0	4649_0|path0	4649_0|path0;A5:4649_0|path0:1529-1701:1518-1701:+	F01.PB20101	F01.PB20101,F01.PB51315
4649_0|path0	4649_0|path0	4649_0|path0;A5:4649_0|path0:2827-2997:2465-2997:+	F01.PB59701,F01.PB54986,F01.PB58811	F01.PB59701,F01.PB54986,F01.PB58811,F01.PB29003
4649_0|path0	4649_0|path0	4649_0|path0;A5:4649_0|path0:3476-3779:3284-3779:+	F01.PB54986	F01.PB54986,F01.PB29003
4901_0|path2	4901_0|path2	4901_0|path2;A5:4901_0|path2:1410-1485:1034-1485:+	F01.PB32792,F01.PB28426	F01.PB32792,F01.PB28426,F01.PB16791
8464_0|path8	8464_0|path8	8464_0|path8;A5:8464_0|path8:2778-6945:2774-6945:+	F01.PB21089,F01.PB7674	F01.PB21089,F01.PB7674,F01.PB10672
5853_0|path1	5853_0|path1	5853_0|path1;A5:5853_0|path1:2894-3043:2812-3043:+	F01.PB18375,F01.PB34262,F01.PB54390,F01.PB31774,F01.PB47162	F01.PB18375,F01.PB34262,F01.PB54390,F01.PB31774,F01.PB47162,F01.PB52439,F01.PB17580
2384_0|path0	2384_0|path0	2384_0|path0;A5:2384_0|path0:2622-2906:1970-2906:+	F01.PB26956,F01.PB29473,F01.PB35683	F01.PB26956,F01.PB29473,F01.PB35683,F01.PB36084,F01.PB35785,F01.PB21228,F01.PB15835
6190_0|path0	6190_0|path0	6190_0|path0;A5:6190_0|path0:1349-1672:1285-1672:+	F01.PB30561	F01.PB30561,F01.PB25323,F01.PB15014
6311_0|path1	6311_0|path1	6311_0|path1;A5:6311_0|path1:1282-1618:1108-1618:+	F01.PB26006	F01.PB26006,F01.PB32138,F01.PB30763
1234_4|path29	1234_4|path29	1234_4|path29;A5:1234_4|path29:2799-3072:2624-3072:+	F01.PB58129,F01.PB56104,F01.PB39549	F01.PB58129,F01.PB56104,F01.PB39549,F01.PB54343
9524_1|path50	9524_1|path50	9524_1|path50;A5:9524_1|path50:9436-9606:9421-9606:+	F01.PB31924	F01.PB31924,F01.PB50696
9660_4|path26	9660_4|path26	9660_4|path26;A5:9660_4|path26:3228-3398:2929-3398:+	F01.PB51598,F01.PB32759	F01.PB51598,F01.PB32759,F01.PB50955
1206_0|path0	1206_0|path0	1206_0|path0;A5:1206_0|path0:456-783:424-783:+	F01.PB36919	F01.PB36919,F01.PB56917,F01.PB54955
2999_0|path0	2999_0|path0	2999_0|path0;A5:2999_0|path0:348-605:190-605:+	F01.PB31505,F01.PB36107	F01.PB31505,F01.PB36107,F01.PB35877,F01.PB31718,F01.PB36067
7811_0|path10	7811_0|path10	7811_0|path10;A5:7811_0|path10:841-1049:803-1049:+	F01.PB26725	F01.PB26725,F01.PB22570,F01.PB26962,F01.PB15424,F01.PB12557
3738_0|path0	3738_0|path0	3738_0|path0;A5:3738_0|path0:192-302:182-302:+	F01.PB29769,F01.PB35475	F01.PB29769,F01.PB35475,F01.PB56057,F01.PB49087
634_0|path1	634_0|path1	634_0|path1;A5:634_0|path1:831-923:682-923:+	F01.PB44391,F01.PB34671,F01.PB56680,F01.PB39127,F01.PB58379,F01.PB55215,F01.PB44632,F01.PB36963,F01.PB36994,F01.PB40183,F01.PB38890,F01.PB58711,F01.PB40932,F01.PB44614,F01.PB54748,F01.PB59091,F01.PB56487,F01.PB58241,F01.PB36891,F01.PB41511	F01.PB44391,F01.PB34671,F01.PB56680,F01.PB39127,F01.PB58379,F01.PB55215,F01.PB44632,F01.PB36963,F01.PB36994,F01.PB40183,F01.PB38890,F01.PB58711,F01.PB40932,F01.PB44614,F01.PB54748,F01.PB59091,F01.PB56487,F01.PB58241,F01.PB36891,F01.PB41511,F01.PB57782
5818_0|path0	5818_0|path0	5818_0|path0;A5:5818_0|path0:353-1091:16-1091:+	F01.PB22538	F01.PB22538,F01.PB17410
2251_0|path8	2251_0|path8	2251_0|path8;A5:2251_0|path8:4375-4613:4046-4613:+	F01.PB37902,F01.PB42030	F01.PB37902,F01.PB42030,F01.PB34984,F01.PB27838,F01.PB32067,F01.PB29966,F01.PB44018,F01.PB35900,F01.PB26272,F01.PB39977,F01.PB42214,F01.PB35882,F01.PB59063,F01.PB58173,F01.PB32166,F01.PB50080,F01.PB57314,F01.PB55775,F01.PB55236,F01.PB41531,F01.PB55008,F01.PB49832,F01.PB35171
2251_0|path8	2251_0|path8	2251_0|path8;A5:2251_0|path8:2794-2943:2711-2943:+	F01.PB59063	F01.PB59063,F01.PB34984,F01.PB27838,F01.PB32067,F01.PB29966,F01.PB59107,F01.PB35900,F01.PB58414,F01.PB26272,F01.PB39366,F01.PB37902,F01.PB42030,F01.PB59366,F01.PB42214,F01.PB35882,F01.PB58173,F01.PB32166,F01.PB50080,F01.PB57314,F01.PB43228,F01.PB55236,F01.PB41531,F01.PB41618,F01.PB41215,F01.PB49832,F01.PB35171
340_0|path2	340_0|path2	340_0|path2;A5:340_0|path2:1908-2287:1891-2287:+	F01.PB37823,F01.PB38588	F01.PB37823,F01.PB38588,F01.PB36951,F01.PB59108,F01.PB44202
1862_0|path2	1862_0|path2	1862_0|path2;A5:1862_0|path2:522-833:367-833:+	F01.PB24296,F01.PB34953,F01.PB30482,F01.PB57591,F01.PB39082,F01.PB39678,F01.PB41162,F01.PB30375,F01.PB33839,F01.PB54445,F01.PB31978,F01.PB35733	F01.PB24296,F01.PB34953,F01.PB30482,F01.PB57591,F01.PB39082,F01.PB39678,F01.PB41162,F01.PB30375,F01.PB33839,F01.PB54445,F01.PB31978,F01.PB35733,F01.PB30854
1862_0|path2	1862_0|path2	1862_0|path2;A5:1862_0|path2:522-833:461-833:+	F01.PB24296,F01.PB34953,F01.PB30482,F01.PB57591,F01.PB39082,F01.PB39678,F01.PB41162,F01.PB30375,F01.PB33839,F01.PB54445,F01.PB31978,F01.PB35733	F01.PB24296,F01.PB34953,F01.PB30482,F01.PB57591,F01.PB39082,F01.PB39678,F01.PB41162,F01.PB30375,F01.PB33839,F01.PB54445,F01.PB31978,F01.PB35733,F01.PB38064,F01.PB43144
1862_0|path2	1862_0|path2	1862_0|path2;A5:1862_0|path2:1341-1673:1060-1673:+	F01.PB24296,F01.PB34953,F01.PB31971,F01.PB37023,F01.PB30854,F01.PB41162,F01.PB29717,F01.PB33839,F01.PB54445,F01.PB31978,F01.PB35733,F01.PB32353,F01.PB41501	F01.PB24296,F01.PB34953,F01.PB31971,F01.PB37023,F01.PB30854,F01.PB41162,F01.PB29717,F01.PB33839,F01.PB54445,F01.PB31978,F01.PB35733,F01.PB32353,F01.PB41501,F01.PB30482
1862_0|path2	1862_0|path2	1862_0|path2;A5:1862_0|path2:462-833:461-833:+	F01.PB31971,F01.PB37023,F01.PB29717,F01.PB23201,F01.PB55551,F01.PB32353	F01.PB31971,F01.PB37023,F01.PB29717,F01.PB23201,F01.PB55551,F01.PB32353,F01.PB38064,F01.PB43144
1862_0|path2	1862_0|path2	1862_0|path2;A5:1862_0|path2:462-833:367-833:+	F01.PB31971,F01.PB37023,F01.PB29717,F01.PB23201,F01.PB55551,F01.PB32353	F01.PB31971,F01.PB37023,F01.PB29717,F01.PB23201,F01.PB55551,F01.PB32353,F01.PB30854
1862_0|path2	1862_0|path2	1862_0|path2;A5:1862_0|path2:461-833:367-833:+	F01.PB38064,F01.PB43144	F01.PB38064,F01.PB43144,F01.PB30854
1862_0|path2	1862_0|path2	1862_0|path2;A5:1862_0|path2:522-833:462-833:+	F01.PB24296,F01.PB34953,F01.PB30482,F01.PB57591,F01.PB39082,F01.PB39678,F01.PB41162,F01.PB30375,F01.PB33839,F01.PB54445,F01.PB31978,F01.PB35733	F01.PB24296,F01.PB34953,F01.PB30482,F01.PB57591,F01.PB39082,F01.PB39678,F01.PB41162,F01.PB30375,F01.PB33839,F01.PB54445,F01.PB31978,F01.PB35733,F01.PB31971,F01.PB37023,F01.PB29717,F01.PB23201,F01.PB55551,F01.PB32353
1451_0|path0	1451_0|path0	1451_0|path0;A5:1451_0|path0:1761-2053:981-2053:+	F01.PB42387	F01.PB42387,F01.PB51746
830_0|path0	830_0|path0	830_0|path0;A5:830_0|path0:738-926:727-926:+	F01.PB55364	F01.PB55364,F01.PB23294,F01.PB39129
511_0|path0	511_0|path0	511_0|path0;A5:511_0|path0:3582-3838:3555-3838:+	F01.PB41343	F01.PB41343,F01.PB41108,F01.PB38832,F01.PB44285
10396_0|path1	10396_0|path1	10396_0|path1;A5:10396_0|path1:79-1078:28-1078:+	F01.PB7740,F01.PB10026	F01.PB7740,F01.PB10026,F01.PB17987
1245_0|path0	1245_0|path0	1245_0|path0;A5:1245_0|path0:977-1310:973-1310:+	F01.PB17815	F01.PB17815,F01.PB7579
11424_14|path2	11424_14|path2	11424_14|path2;A5:11424_14|path2:535-955:510-955:+	F01.PB2345	F01.PB2345,F01.PB12091,F01.PB2812,F01.PB486,F01.PB2722,F01.PB2883
9336_1|path0	9336_1|path0	9336_1|path0;A5:9336_1|path0:2980-3054:2972-3054:+	F01.PB56585,F01.PB54745	F01.PB56585,F01.PB54745,F01.PB56897
713_0|path0	713_0|path0	713_0|path0;A5:713_0|path0:4166-4255:4064-4255:+	F01.PB37522,F01.PB57419,F01.PB59188,F01.PB37120,F01.PB36527,F01.PB42173,F01.PB38253,F01.PB59265,F01.PB57932,F01.PB43354,F01.PB40512,F01.PB36608,F01.PB41895,F01.PB43007,F01.PB56890,F01.PB54375,F01.PB29704,F01.PB9646	F01.PB37522,F01.PB57419,F01.PB59188,F01.PB37120,F01.PB36527,F01.PB42173,F01.PB38253,F01.PB59265,F01.PB57932,F01.PB43354,F01.PB40512,F01.PB36608,F01.PB41895,F01.PB43007,F01.PB56890,F01.PB54375,F01.PB29704,F01.PB9646,F01.PB56444
713_0|path0	713_0|path0	713_0|path0;A5:713_0|path0:586-701:550-701:+	F01.PB37522,F01.PB57419,F01.PB55106,F01.PB36527,F01.PB37707,F01.PB56444,F01.PB59265,F01.PB43354,F01.PB40512,F01.PB36608,F01.PB43007,F01.PB54375	F01.PB37522,F01.PB57419,F01.PB55106,F01.PB36527,F01.PB37707,F01.PB56444,F01.PB59265,F01.PB43354,F01.PB40512,F01.PB36608,F01.PB43007,F01.PB54375,F01.PB57932
713_0|path0	713_0|path0	713_0|path0;A5:713_0|path0:4064-4255:4061-4255:+	F01.PB56444	F01.PB56444,F01.PB40910
713_0|path0	713_0|path0	713_0|path0;A5:713_0|path0:4166-4255:4052-4255:+	F01.PB37522,F01.PB57419,F01.PB59188,F01.PB37120,F01.PB36527,F01.PB42173,F01.PB38253,F01.PB59265,F01.PB57932,F01.PB43354,F01.PB40512,F01.PB36608,F01.PB41895,F01.PB43007,F01.PB56890,F01.PB54375,F01.PB29704,F01.PB9646	F01.PB37522,F01.PB57419,F01.PB59188,F01.PB37120,F01.PB36527,F01.PB42173,F01.PB38253,F01.PB59265,F01.PB57932,F01.PB43354,F01.PB40512,F01.PB36608,F01.PB41895,F01.PB43007,F01.PB56890,F01.PB54375,F01.PB29704,F01.PB9646,F01.PB55106
713_0|path0	713_0|path0	713_0|path0;A5:713_0|path0:2641-2960:2580-2960:+	F01.PB37522,F01.PB59188,F01.PB37120,F01.PB55106,F01.PB36527,F01.PB42173,F01.PB40910,F01.PB56444,F01.PB38253,F01.PB59265,F01.PB57932,F01.PB43354,F01.PB40512,F01.PB36608,F01.PB43007,F01.PB56890,F01.PB54375,F01.PB29704	F01.PB37522,F01.PB59188,F01.PB37120,F01.PB55106,F01.PB36527,F01.PB42173,F01.PB40910,F01.PB56444,F01.PB38253,F01.PB59265,F01.PB57932,F01.PB43354,F01.PB40512,F01.PB36608,F01.PB43007,F01.PB56890,F01.PB54375,F01.PB29704,F01.PB37707
713_0|path0	713_0|path0	713_0|path0;A5:713_0|path0:4696-4788:4661-4788:+	F01.PB43354	F01.PB43354,F01.PB37522,F01.PB57419,F01.PB37120,F01.PB55106,F01.PB36527,F01.PB37707,F01.PB40910,F01.PB56444,F01.PB38253,F01.PB59265,F01.PB57932,F01.PB40512,F01.PB36608,F01.PB41895,F01.PB43007,F01.PB56890,F01.PB54375,F01.PB29704,F01.PB9646
713_0|path0	713_0|path0	713_0|path0;A5:713_0|path0:4061-4255:4052-4255:+	F01.PB40910	F01.PB40910,F01.PB55106
713_0|path0	713_0|path0	713_0|path0;A5:713_0|path0:4064-4255:4052-4255:+	F01.PB56444	F01.PB56444,F01.PB55106
713_0|path0	713_0|path0	713_0|path0;A5:713_0|path0:4166-4255:4061-4255:+	F01.PB37522,F01.PB57419,F01.PB59188,F01.PB37120,F01.PB36527,F01.PB42173,F01.PB38253,F01.PB59265,F01.PB57932,F01.PB43354,F01.PB40512,F01.PB36608,F01.PB41895,F01.PB43007,F01.PB56890,F01.PB54375,F01.PB29704,F01.PB9646	F01.PB37522,F01.PB57419,F01.PB59188,F01.PB37120,F01.PB36527,F01.PB42173,F01.PB38253,F01.PB59265,F01.PB57932,F01.PB43354,F01.PB40512,F01.PB36608,F01.PB41895,F01.PB43007,F01.PB56890,F01.PB54375,F01.PB29704,F01.PB9646,F01.PB40910
713_0|path0	713_0|path0	713_0|path0;A5:713_0|path0:369-450:281-450:+	F01.PB59265	F01.PB59265,F01.PB37522,F01.PB57419,F01.PB59188,F01.PB37120,F01.PB55106,F01.PB36527,F01.PB42173,F01.PB37707,F01.PB40910,F01.PB56444,F01.PB38253,F01.PB57932,F01.PB43354,F01.PB40512,F01.PB36608,F01.PB41895,F01.PB43007,F01.PB56890
6407_0|path0	6407_0|path0	6407_0|path0;A5:6407_0|path0:1789-2124:1763-2124:+	F01.PB4707	F01.PB4707,F01.PB30306,F01.PB7415
1234_4|path10	1234_4|path10	1234_4|path10;A5:1234_4|path10:3084-3357:2909-3357:+	F01.PB43434,F01.PB58412,F01.PB41459	F01.PB43434,F01.PB58412,F01.PB41459,F01.PB57146,F01.PB54482,F01.PB54777
1234_4|path10	1234_4|path10	1234_4|path10;A5:1234_4|path10:298-388:254-388:+	F01.PB52071,F01.PB58412,F01.PB58193,F01.PB57146,F01.PB54482	F01.PB52071,F01.PB58412,F01.PB58193,F01.PB57146,F01.PB54482,F01.PB42044,F01.PB55274
1234_4|path10	1234_4|path10	1234_4|path10;A5:1234_4|path10:8251-8442:8159-8442:+	F01.PB37164,F01.PB43942,F01.PB43434,F01.PB58193,F01.PB57146,F01.PB41459,F01.PB55274,F01.PB54777	F01.PB37164,F01.PB43942,F01.PB43434,F01.PB58193,F01.PB57146,F01.PB41459,F01.PB55274,F01.PB54777,F01.PB42044,F01.PB57550,F01.PB58412,F01.PB59016
1717_0|path3	1717_0|path3	1717_0|path3;A5:1717_0|path3:275-677:121-677:+	F01.PB49891	F01.PB49891,F01.PB29612,F01.PB25592,F01.PB48547,F01.PB28266
6874_0|path2	6874_0|path2	6874_0|path2;A5:6874_0|path2:1358-1454:1356-1454:+	F01.PB50866,F01.PB49516	F01.PB50866,F01.PB49516,F01.PB51820
9524_42|path6	9524_42|path6	9524_42|path6;A5:9524_42|path6:629-872:548-872:+	F01.PB28335,F01.PB22937,F01.PB49298,F01.PB33030,F01.PB53095,F01.PB31910	F01.PB28335,F01.PB22937,F01.PB49298,F01.PB33030,F01.PB53095,F01.PB31910,F01.PB35694
9524_42|path6	9524_42|path6	9524_42|path6;A5:9524_42|path6:629-872:602-872:+	F01.PB28335,F01.PB22937,F01.PB49298,F01.PB33030,F01.PB53095,F01.PB31910	F01.PB28335,F01.PB22937,F01.PB49298,F01.PB33030,F01.PB53095,F01.PB31910,F01.PB31902
9524_42|path6	9524_42|path6	9524_42|path6;A5:9524_42|path6:602-872:548-872:+	F01.PB31902	F01.PB31902,F01.PB35694
627_0|path3	627_0|path3	627_0|path3;A5:627_0|path3:1796-1878:1692-1878:+	F01.PB55446	F01.PB55446,F01.PB36801,F01.PB38822,F01.PB38099,F01.PB43737,F01.PB41611,F01.PB56480,F01.PB41219,F01.PB40963,F01.PB43584,F01.PB58995,F01.PB39624,F01.PB54575,F01.PB43741,F01.PB55454
7515_0|path5	7515_0|path5	7515_0|path5;A5:7515_0|path5:1159-1275:1022-1275:+	F01.PB30523	F01.PB30523,F01.PB37538,F01.PB29533
2601_0|path1	2601_0|path1	2601_0|path1;A5:2601_0|path1:2069-2201:2052-2201:+	F01.PB31457	F01.PB31457,F01.PB19985,F01.PB32715
4126_0|path6	4126_0|path6	4126_0|path6;A5:4126_0|path6:530-613:422-613:+	F01.PB35290,F01.PB49948	F01.PB35290,F01.PB49948,F01.PB25752,F01.PB50918,F01.PB49468
4126_0|path6	4126_0|path6	4126_0|path6;A5:4126_0|path6:461-613:393-613:+	F01.PB29700,F01.PB28550,F01.PB22795	F01.PB29700,F01.PB28550,F01.PB22795,F01.PB23560,F01.PB25721
4126_0|path6	4126_0|path6	4126_0|path6;A5:4126_0|path6:530-613:487-613:+	F01.PB35290,F01.PB49948	F01.PB35290,F01.PB49948,F01.PB29834
4126_0|path6	4126_0|path6	4126_0|path6;A5:4126_0|path6:487-613:422-613:+	F01.PB29834	F01.PB29834,F01.PB25752,F01.PB50918,F01.PB49468
4126_0|path6	4126_0|path6	4126_0|path6;A5:4126_0|path6:487-613:461-613:+	F01.PB29834	F01.PB29834,F01.PB29700,F01.PB28550,F01.PB22795
4126_0|path6	4126_0|path6	4126_0|path6;A5:4126_0|path6:461-613:422-613:+	F01.PB29700,F01.PB28550,F01.PB22795	F01.PB29700,F01.PB28550,F01.PB22795,F01.PB25752,F01.PB50918,F01.PB49468
4126_0|path6	4126_0|path6	4126_0|path6;A5:4126_0|path6:530-613:393-613:+	F01.PB35290,F01.PB49948	F01.PB35290,F01.PB49948,F01.PB23560,F01.PB25721
4126_0|path6	4126_0|path6	4126_0|path6;A5:4126_0|path6:422-613:393-613:+	F01.PB25752,F01.PB50918,F01.PB49468	F01.PB25752,F01.PB50918,F01.PB49468,F01.PB23560,F01.PB25721
4126_0|path6	4126_0|path6	4126_0|path6;A5:4126_0|path6:487-613:393-613:+	F01.PB29834	F01.PB29834,F01.PB23560,F01.PB25721
4126_0|path6	4126_0|path6	4126_0|path6;A5:4126_0|path6:530-613:461-613:+	F01.PB35290,F01.PB49948	F01.PB35290,F01.PB49948,F01.PB29700,F01.PB28550,F01.PB22795
3911_0|path12	3911_0|path12	3911_0|path12;A5:3911_0|path12:585-2072:451-2072:+	F01.PB24088,F01.PB22815	F01.PB24088,F01.PB22815,F01.PB53028
3528_0|path1	3528_0|path1	3528_0|path1;A5:3528_0|path1:166-517:135-517:+	F01.PB26369,F01.PB19917,F01.PB21390,F01.PB59289,F01.PB25128	F01.PB26369,F01.PB19917,F01.PB21390,F01.PB59289,F01.PB25128,F01.PB33043
1090_0|path3	1090_0|path3	1090_0|path3;A5:1090_0|path3:3374-3455:3075-3455:+	F01.PB38767	F01.PB38767,F01.PB40955
2757_1|path0	2757_1|path0	2757_1|path0;A5:2757_1|path0:3356-3466:3328-3466:+	F01.PB9249	F01.PB9249,F01.PB44091
9524_67|path1	9524_67|path1	9524_67|path1;A5:9524_67|path1:227-416:119-416:+	F01.PB33975	F01.PB33975,F01.PB28281,F01.PB26992,F01.PB33648
925_0|path11	925_0|path11	925_0|path11;A5:925_0|path11:2561-2675:2469-2675:+	F01.PB55280,F01.PB40989,F01.PB58576,F01.PB44217,F01.PB44343,F01.PB38159,F01.PB59568	F01.PB55280,F01.PB40989,F01.PB58576,F01.PB44217,F01.PB44343,F01.PB38159,F01.PB59568,F01.PB56837
925_0|path11	925_0|path11	925_0|path11;A5:925_0|path11:2561-2675:2555-2675:+	F01.PB55280,F01.PB40989,F01.PB58576,F01.PB44217,F01.PB44343,F01.PB38159,F01.PB59568	F01.PB55280,F01.PB40989,F01.PB58576,F01.PB44217,F01.PB44343,F01.PB38159,F01.PB59568,F01.PB38241
925_0|path11	925_0|path11	925_0|path11;A5:925_0|path11:3101-3187:2914-3187:+	F01.PB58576	F01.PB58576,F01.PB55280,F01.PB58076,F01.PB38241,F01.PB44217,F01.PB56837,F01.PB44343,F01.PB38159,F01.PB59568
925_0|path11	925_0|path11	925_0|path11;A5:925_0|path11:2555-2675:2469-2675:+	F01.PB38241	F01.PB38241,F01.PB56837
925_0|path11	925_0|path11	925_0|path11;A5:925_0|path11:213-1059:177-1059:+	F01.PB40989,F01.PB58576,F01.PB58076,F01.PB38241,F01.PB56837,F01.PB44343	F01.PB40989,F01.PB58576,F01.PB58076,F01.PB38241,F01.PB56837,F01.PB44343,F01.PB44217
5933_0|path0	5933_0|path0	5933_0|path0;A5:5933_0|path0:479-770:255-770:+	F01.PB26457	F01.PB26457,F01.PB29806
5933_0|path0	5933_0|path0	5933_0|path0;A5:5933_0|path0:479-770:402-770:+	F01.PB26457	F01.PB26457,F01.PB48258
5933_0|path0	5933_0|path0	5933_0|path0;A5:5933_0|path0:402-770:255-770:+	F01.PB48258	F01.PB48258,F01.PB29806
294_0|path5	294_0|path5	294_0|path5;A5:294_0|path5:318-859:152-859:+	F01.PB43421	F01.PB43421,F01.PB54403,F01.PB36816,F01.PB38552
1657_0|path1	1657_0|path1	1657_0|path1;A5:1657_0|path1:2936-3133:2931-3133:+	F01.PB28770	F01.PB28770,F01.PB33357,F01.PB42355,F01.PB54979,F01.PB29968,F01.PB37919,F01.PB37601,F01.PB34720,F01.PB34545
1799_0|path5	1799_0|path5	1799_0|path5;A5:1799_0|path5:2247-2347:2245-2347:+	F01.PB41734	F01.PB41734,F01.PB55993,F01.PB39037,F01.PB57526,F01.PB40304
1799_0|path5	1799_0|path5	1799_0|path5;A5:1799_0|path5:1589-1655:1536-1655:+	F01.PB55993,F01.PB39037,F01.PB57526,F01.PB39964,F01.PB40402,F01.PB55169,F01.PB40304,F01.PB41734	F01.PB55993,F01.PB39037,F01.PB57526,F01.PB39964,F01.PB40402,F01.PB55169,F01.PB40304,F01.PB41734,F01.PB55752
1799_0|path5	1799_0|path5	1799_0|path5;A5:1799_0|path5:1881-1978:1797-1978:+	F01.PB55993,F01.PB39037,F01.PB55752,F01.PB40402,F01.PB55169,F01.PB40304,F01.PB56482,F01.PB41734	F01.PB55993,F01.PB39037,F01.PB55752,F01.PB40402,F01.PB55169,F01.PB40304,F01.PB56482,F01.PB41734,F01.PB39964
1136_0|path1	1136_0|path1	1136_0|path1;A5:1136_0|path1:1936-2370:220-2370:+	F01.PB52911	F01.PB52911,F01.PB22313,F01.PB647
1150_0|path7	1150_0|path7	1150_0|path7;A5:1150_0|path7:1304-1583:1302-1583:+	F01.PB30371	F01.PB30371,F01.PB31660
5359_20|path0	5359_20|path0	5359_20|path0;A5:5359_20|path0:608-841:470-841:+	F01.PB49690,F01.PB57240	F01.PB49690,F01.PB57240,F01.PB28326
2474_0|path0	2474_0|path0	2474_0|path0;A5:2474_0|path0:534-1080:404-1080:+	F01.PB35677	F01.PB35677,F01.PB58046
11916_0|path0	11916_0|path0	11916_0|path0;A5:11916_0|path0:108-687:53-687:+	F01.PB530	F01.PB530,F01.PB200
4441_0|path1	4441_0|path1	4441_0|path1;A5:4441_0|path1:1529-1608:172-1608:+	F01.PB22644,F01.PB34405,F01.PB26580,F01.PB31871	F01.PB22644,F01.PB34405,F01.PB26580,F01.PB31871,F01.PB20734
1471_0|path0	1471_0|path0	1471_0|path0;A5:1471_0|path0:1517-1859:1237-1859:+	F01.PB56290	F01.PB56290,F01.PB26927,F01.PB44093
10724_0|path11	10724_0|path11	10724_0|path11;A5:10724_0|path11:1137-1230:1137-1232:-	F01.PB31126	F01.PB31126,F01.PB31027
3712_0|path0	3712_0|path0	3712_0|path0;A5:3712_0|path0:2416-2495:2407-2495:+	F01.PB30837	F01.PB30837,F01.PB34015
10101_0|path3	10101_0|path3	10101_0|path3;A5:10101_0|path3:1814-2104:1735-2104:+	F01.PB13464,F01.PB17094,F01.PB4964,F01.PB1818,F01.PB1719	F01.PB13464,F01.PB17094,F01.PB4964,F01.PB1818,F01.PB1719,F01.PB45438
4367_1|path4	4367_1|path4	4367_1|path4;A5:4367_1|path4:244-334:241-334:+	F01.PB52017	F01.PB52017,F01.PB31814
3588_0|path1	3588_0|path1	3588_0|path1;A5:3588_0|path1:1432-1533:1337-1533:+	F01.PB31972,F01.PB32071,F01.PB22812,F01.PB34187	F01.PB31972,F01.PB32071,F01.PB22812,F01.PB34187,F01.PB26879
9146_0|path0	9146_0|path0	9146_0|path0;A5:9146_0|path0:2081-2469:1124-2469:+	F01.PB26936,F01.PB34125	F01.PB26936,F01.PB34125,F01.PB12486
3310_0|path0	3310_0|path0	3310_0|path0;A5:3310_0|path0:859-1069:227-1069:+	F01.PB52141,F01.PB39064	F01.PB52141,F01.PB39064,F01.PB27155
5459_0|path3	5459_0|path3	5459_0|path3;A5:5459_0|path3:930-1042:373-1042:+	F01.PB49027	F01.PB49027,F01.PB31360
6892_6|path0	6892_6|path0	6892_6|path0;A5:6892_6|path0:110-207:94-207:+	F01.PB59070,F01.PB42227,F01.PB55625,F01.PB40925,F01.PB56038	F01.PB59070,F01.PB42227,F01.PB55625,F01.PB40925,F01.PB56038,F01.PB39672
3554_4|path1	3554_4|path1	3554_4|path1;A5:3554_4|path1:331-1363:179-1363:+	F01.PB30736	F01.PB30736,F01.PB22767
8772_0|path0	8772_0|path0	8772_0|path0;A5:8772_0|path0:753-817:724-817:+	F01.PB45535	F01.PB45535,F01.PB21353,F01.PB21148,F01.PB21359
11300_0|path0	11300_0|path0	11300_0|path0;A5:11300_0|path0:765-845:739-845:+	F01.PB1783	F01.PB1783,F01.PB2023
3097_0|path1	3097_0|path1	3097_0|path1;A5:3097_0|path1:1562-1765:1561-1765:+	F01.PB31497	F01.PB31497,F01.PB39972
8046_0|path0	8046_0|path0	8046_0|path0;A5:8046_0|path0:1703-1835:1567-1835:+	F01.PB29507,F01.PB47262,F01.PB9592,F01.PB20354,F01.PB32181,F01.PB8168	F01.PB29507,F01.PB47262,F01.PB9592,F01.PB20354,F01.PB32181,F01.PB8168,F01.PB24396,F01.PB51238
423_0|path0	423_0|path0	423_0|path0;A5:423_0|path0:2439-2682:2354-2682:+	F01.PB57807,F01.PB56900,F01.PB40496,F01.PB38776,F01.PB35089,F01.PB33419	F01.PB57807,F01.PB56900,F01.PB40496,F01.PB38776,F01.PB35089,F01.PB33419,F01.PB52294
2444_0|path1	2444_0|path1	2444_0|path1;A5:2444_0|path1:2327-2697:2096-2697:+	F01.PB41010	F01.PB41010,F01.PB41339,F01.PB39397
2650_0|path1	2650_0|path1	2650_0|path1;A5:2650_0|path1:1961-2305:1909-2305:+	F01.PB24447	F01.PB24447,F01.PB28291
1352_0|path0	1352_0|path0	1352_0|path0;A5:1352_0|path0:133-284:96-284:+	F01.PB28140,F01.PB23153,F01.PB27590,F01.PB27833,F01.PB25562,F01.PB23006,F01.PB36454,F01.PB35120,F01.PB29228,F01.PB32787	F01.PB28140,F01.PB23153,F01.PB27590,F01.PB27833,F01.PB25562,F01.PB23006,F01.PB36454,F01.PB35120,F01.PB29228,F01.PB32787,F01.PB33734,F01.PB27296,F01.PB31003,F01.PB25002,F01.PB52249
1352_0|path0	1352_0|path0	1352_0|path0;A5:1352_0|path0:2571-2742:2456-2742:+	F01.PB34206,F01.PB33734,F01.PB27296,F01.PB23153,F01.PB31003,F01.PB27590,F01.PB27833,F01.PB25002,F01.PB25562,F01.PB23006,F01.PB36454,F01.PB37127,F01.PB53083,F01.PB35120,F01.PB29228,F01.PB52249,F01.PB32787,F01.PB24175,F01.PB35234	F01.PB34206,F01.PB33734,F01.PB27296,F01.PB23153,F01.PB31003,F01.PB27590,F01.PB27833,F01.PB25002,F01.PB25562,F01.PB23006,F01.PB36454,F01.PB37127,F01.PB53083,F01.PB35120,F01.PB29228,F01.PB52249,F01.PB32787,F01.PB24175,F01.PB35234,F01.PB28140
3192_0|path1	3192_0|path1	3192_0|path1;A5:3192_0|path1:1313-1510:1266-1510:+	F01.PB52748	F01.PB52748,F01.PB23217,F01.PB27130
7974_0|path1	7974_0|path1	7974_0|path1;A5:7974_0|path1:232-393:138-393:+	F01.PB45079	F01.PB45079,F01.PB15603
7974_0|path1	7974_0|path1	7974_0|path1;A5:7974_0|path1:286-393:232-393:+	F01.PB18048,F01.PB12506,F01.PB17097,F01.PB8520,F01.PB13426,F01.PB1327,F01.PB47180	F01.PB18048,F01.PB12506,F01.PB17097,F01.PB8520,F01.PB13426,F01.PB1327,F01.PB47180,F01.PB45079
7974_0|path1	7974_0|path1	7974_0|path1;A5:7974_0|path1:286-393:138-393:+	F01.PB18048,F01.PB12506,F01.PB17097,F01.PB8520,F01.PB13426	F01.PB18048,F01.PB12506,F01.PB17097,F01.PB8520,F01.PB13426,F01.PB15603
3049_0|path1	3049_0|path1	3049_0|path1;A5:3049_0|path1:1564-2052:1475-2052:+	F01.PB54202,F01.PB55030	F01.PB54202,F01.PB55030,F01.PB27358,F01.PB49467,F01.PB28209
3049_0|path1	3049_0|path1	3049_0|path1;A5:3049_0|path1:3854-4303:3749-4303:+	F01.PB54202,F01.PB55030,F01.PB27358,F01.PB28209	F01.PB54202,F01.PB55030,F01.PB27358,F01.PB28209,F01.PB49467
11258_0|path0	11258_0|path0	11258_0|path0;A5:11258_0|path0:444-513:427-513:+	F01.PB13084	F01.PB13084,F01.PB16363
2780_0|path3	2780_0|path3	2780_0|path3;A5:2780_0|path3:4203-4606:4051-4606:+	F01.PB58579	F01.PB58579,F01.PB58677,F01.PB29841,F01.PB37806
3904_0|path39	3904_0|path39	3904_0|path39;A5:3904_0|path39:586-1509:493-1509:+	F01.PB26592,F01.PB30325,F01.PB57593,F01.PB27797	F01.PB26592,F01.PB30325,F01.PB57593,F01.PB27797,F01.PB26398
3904_0|path39	3904_0|path39	3904_0|path39;A5:3904_0|path39:3600-4484:3197-4484:+	F01.PB44265	F01.PB44265,F01.PB59092,F01.PB57748,F01.PB15412
6938_0|path0	6938_0|path0	6938_0|path0;A5:6938_0|path0:1795-2096:1263-2096:+	F01.PB47952	F01.PB47952,F01.PB46917,F01.PB9902
3418_0|path0	3418_0|path0	3418_0|path0;A5:3418_0|path0:807-900:45-900:+	F01.PB28628	F01.PB28628,F01.PB10711
2172_0|path0	2172_0|path0	2172_0|path0;A5:2172_0|path0:2694-3243:2672-3243:+	F01.PB58468	F01.PB58468,F01.PB37781,F01.PB38095,F01.PB41407,F01.PB38862,F01.PB18813,F01.PB20780
1387_0|path0	1387_0|path0	1387_0|path0;A5:1387_0|path0:1855-1880:1844-1880:+	F01.PB57915,F01.PB36108,F01.PB40079,F01.PB49906	F01.PB57915,F01.PB36108,F01.PB40079,F01.PB49906,F01.PB55043
3745_0|path0	3745_0|path0	3745_0|path0;A5:3745_0|path0:430-526:297-526:+	F01.PB28865	F01.PB28865,F01.PB32443,F01.PB30027,F01.PB49525
944_0|path3	944_0|path3	944_0|path3;A5:944_0|path3:2290-2382:2270-2382:+	F01.PB54235,F01.PB24631,F01.PB43533,F01.PB43809,F01.PB42946	F01.PB54235,F01.PB24631,F01.PB43533,F01.PB43809,F01.PB42946,F01.PB39085
8764_0|path0	8764_0|path0	8764_0|path0;A5:8764_0|path0:1376-1457:985-1457:+	F01.PB46882	F01.PB46882,F01.PB21858,F01.PB11406,F01.PB4403,F01.PB21420
2976_0|path1	2976_0|path1	2976_0|path1;A5:2976_0|path1:1607-1919:1243-1919:+	F01.PB50112	F01.PB50112,F01.PB52591
9667_0|path0	9667_0|path0	9667_0|path0;A5:9667_0|path0:336-434:129-434:+	F01.PB5343	F01.PB5343,F01.PB18460
353_0|path8	353_0|path8	353_0|path8;A5:353_0|path8:1588-1926:1516-1926:+	F01.PB54904,F01.PB40055	F01.PB54904,F01.PB40055,F01.PB55253
1009_0|path2	1009_0|path2	1009_0|path2;A5:1009_0|path2:3014-3247:2873-3247:+	F01.PB57859	F01.PB57859,F01.PB44410,F01.PB43815,F01.PB38888,F01.PB43560,F01.PB41069,F01.PB37218,F01.PB36270,F01.PB57922,F01.PB44669,F01.PB58732
1009_0|path2	1009_0|path2	1009_0|path2;A5:1009_0|path2:3941-4022:3903-4022:+	F01.PB54209	F01.PB54209,F01.PB44410,F01.PB57859,F01.PB40306,F01.PB43815,F01.PB38786,F01.PB55721,F01.PB57773,F01.PB36837,F01.PB41069,F01.PB55761,F01.PB37218,F01.PB36270,F01.PB57922,F01.PB44669
8182_0|path0	8182_0|path0	8182_0|path0;A5:8182_0|path0:807-932:698-932:+	F01.PB3919,F01.PB45889,F01.PB4523	F01.PB3919,F01.PB45889,F01.PB4523,F01.PB15330
5067_11|path1	5067_11|path1	5067_11|path1;A5:5067_11|path1:259-964:168-964:+	F01.PB28024,F01.PB50243,F01.PB36106,F01.PB29534,F01.PB31859	F01.PB28024,F01.PB50243,F01.PB36106,F01.PB29534,F01.PB31859,F01.PB23173,F01.PB38408
3221_0|path1	3221_0|path1	3221_0|path1;A5:3221_0|path1:312-442:258-442:+	F01.PB23498,F01.PB23854	F01.PB23498,F01.PB23854,F01.PB25198,F01.PB24438,F01.PB48769,F01.PB22808,F01.PB30750,F01.PB28289
4645_0|path3	4645_0|path3	4645_0|path3;A5:4645_0|path3:2052-2329:1925-2329:+	F01.PB50187	F01.PB50187,F01.PB29658,F01.PB50877,F01.PB31820
1495_0|path0	1495_0|path0	1495_0|path0;A5:1495_0|path0:1634-1775:707-1775:+	F01.PB56023	F01.PB56023,F01.PB36327,F01.PB56825,F01.PB56995,F01.PB55360,F01.PB38214,F01.PB41020,F01.PB54723
3137_0|path0	3137_0|path0	3137_0|path0;A5:3137_0|path0:2120-2213:2109-2213:+	F01.PB27458	F01.PB27458,F01.PB27961
3498_0|path0	3498_0|path0	3498_0|path0;A5:3498_0|path0:2149-2529:1836-2529:+	F01.PB43819,F01.PB42327,F01.PB41736	F01.PB43819,F01.PB42327,F01.PB41736,F01.PB55631
3498_0|path0	3498_0|path0	3498_0|path0;A5:3498_0|path0:611-1199:541-1199:+	F01.PB52251,F01.PB51937,F01.PB33087,F01.PB52194,F01.PB25361,F01.PB50590	F01.PB52251,F01.PB51937,F01.PB33087,F01.PB52194,F01.PB25361,F01.PB50590,F01.PB49933
3498_0|path0	3498_0|path0	3498_0|path0;A5:3498_0|path0:1277-1375:1246-1375:+	F01.PB52251,F01.PB25117,F01.PB51937,F01.PB49933,F01.PB33087,F01.PB37475,F01.PB25361,F01.PB50590	F01.PB52251,F01.PB25117,F01.PB51937,F01.PB49933,F01.PB33087,F01.PB37475,F01.PB25361,F01.PB50590,F01.PB52194
5205_0|path0	5205_0|path0	5205_0|path0;A5:5205_0|path0:318-397:126-397:+	F01.PB23370,F01.PB33782	F01.PB23370,F01.PB33782,F01.PB24659
1582_0|path1	1582_0|path1	1582_0|path1;A5:1582_0|path1:387-647:177-647:+	F01.PB57897	F01.PB57897,F01.PB54824
160_0|path0	160_0|path0	160_0|path0;A5:160_0|path0:3199-3316:3137-3316:+	F01.PB38475,F01.PB39502,F01.PB54613	F01.PB38475,F01.PB39502,F01.PB54613,F01.PB32737
5361_0|path0	5361_0|path0	5361_0|path0;A5:5361_0|path0:732-814:710-814:+	F01.PB48698	F01.PB48698,F01.PB52161,F01.PB24281
1234_0|path100	1234_0|path100	1234_0|path100;A5:1234_0|path100:816-1234:771-1234:+	F01.PB38042	F01.PB38042,F01.PB38508
1234_0|path100	1234_0|path100	1234_0|path100;A5:1234_0|path100:860-1234:771-1234:+	F01.PB36692,F01.PB41738	F01.PB36692,F01.PB41738,F01.PB38508
1234_0|path100	1234_0|path100	1234_0|path100;A5:1234_0|path100:860-1234:816-1234:+	F01.PB36692,F01.PB41738	F01.PB36692,F01.PB41738,F01.PB38042
1898_0|path0	1898_0|path0	1898_0|path0;A5:1898_0|path0:1378-1735:752-1735:+	F01.PB39124,F01.PB38904	F01.PB39124,F01.PB38904,F01.PB49608
9686_0|path0	9686_0|path0	9686_0|path0;A5:9686_0|path0:261-870:137-870:+	F01.PB6673	F01.PB6673,F01.PB3134,F01.PB4414
3023_0|path3	3023_0|path3	3023_0|path3;A5:3023_0|path3:2655-2823:2418-2823:+	F01.PB48600	F01.PB48600,F01.PB35154,F01.PB31928,F01.PB27533,F01.PB48363,F01.PB51351
10459_0|path0	10459_0|path0	10459_0|path0;A5:10459_0|path0:458-984:286-984:+	F01.PB13531,F01.PB6694	F01.PB13531,F01.PB6694,F01.PB697
4392_0|path0	4392_0|path0	4392_0|path0;A5:4392_0|path0:150-292:83-292:+	F01.PB35820	F01.PB35820,F01.PB34942
8323_1|path0	8323_1|path0	8323_1|path0;A5:8323_1|path0:571-881:531-881:+	F01.PB17252,F01.PB12208	F01.PB17252,F01.PB12208,F01.PB47437
7682_0|path9	7682_0|path9	7682_0|path9;A5:7682_0|path9:1008-1090:951-1090:+	F01.PB12505,F01.PB13344,F01.PB7385,F01.PB6488,F01.PB15040,F01.PB10701,F01.PB9265,F01.PB10327,F01.PB11121,F01.PB17405,F01.PB11738	F01.PB12505,F01.PB13344,F01.PB7385,F01.PB6488,F01.PB15040,F01.PB10701,F01.PB9265,F01.PB10327,F01.PB11121,F01.PB17405,F01.PB11738,F01.PB14252,F01.PB47455
7682_0|path9	7682_0|path9	7682_0|path9;A5:7682_0|path9:957-1090:602-1090:+	F01.PB10458	F01.PB10458,F01.PB12703
7682_0|path9	7682_0|path9	7682_0|path9;A5:7682_0|path9:951-1090:602-1090:+	F01.PB14252,F01.PB47455	F01.PB14252,F01.PB47455,F01.PB12703
7682_0|path9	7682_0|path9	7682_0|path9;A5:7682_0|path9:1008-1090:957-1090:+	F01.PB12505,F01.PB13344,F01.PB7385,F01.PB6488,F01.PB15040,F01.PB10701,F01.PB9265,F01.PB10327,F01.PB11121,F01.PB17405,F01.PB11738	F01.PB12505,F01.PB13344,F01.PB7385,F01.PB6488,F01.PB15040,F01.PB10701,F01.PB9265,F01.PB10327,F01.PB11121,F01.PB17405,F01.PB11738,F01.PB10458
7682_0|path9	7682_0|path9	7682_0|path9;A5:7682_0|path9:957-1090:951-1090:+	F01.PB10458	F01.PB10458,F01.PB14252,F01.PB47455
7682_0|path9	7682_0|path9	7682_0|path9;A5:7682_0|path9:1008-1090:602-1090:+	F01.PB12505,F01.PB13344,F01.PB7385,F01.PB6488,F01.PB15040,F01.PB10701,F01.PB9265,F01.PB10327,F01.PB11121,F01.PB17405	F01.PB12505,F01.PB13344,F01.PB7385,F01.PB6488,F01.PB15040,F01.PB10701,F01.PB9265,F01.PB10327,F01.PB11121,F01.PB17405,F01.PB12703
7682_0|path9	7682_0|path9	7682_0|path9;A5:7682_0|path9:356-436:273-436:+	F01.PB12505,F01.PB12703,F01.PB7385,F01.PB14252,F01.PB10458,F01.PB6488,F01.PB15040,F01.PB10701,F01.PB9265	F01.PB12505,F01.PB12703,F01.PB7385,F01.PB14252,F01.PB10458,F01.PB6488,F01.PB15040,F01.PB10701,F01.PB9265,F01.PB10327
526_0|path1	526_0|path1	526_0|path1;A5:526_0|path1:1060-1251:1054-1251:+	F01.PB36625,F01.PB56118,F01.PB56609,F01.PB36461,F01.PB58447,F01.PB42975,F01.PB55524,F01.PB38792	F01.PB36625,F01.PB56118,F01.PB56609,F01.PB36461,F01.PB58447,F01.PB42975,F01.PB55524,F01.PB38792,F01.PB39162
8218_0|path1	8218_0|path1	8218_0|path1;A5:8218_0|path1:1216-1380:1157-1380:+	F01.PB47544	F01.PB47544,F01.PB10145,F01.PB8650
3844_0|path0	3844_0|path0	3844_0|path0;A5:3844_0|path0:2962-3815:1816-3815:+	F01.PB55709	F01.PB55709,F01.PB28557,F01.PB53229
3844_0|path0	3844_0|path0	3844_0|path0;A5:3844_0|path0:2962-3815:2949-3815:+	F01.PB22741,F01.PB35238,F01.PB49187,F01.PB26150,F01.PB24007,F01.PB55709	F01.PB22741,F01.PB35238,F01.PB49187,F01.PB26150,F01.PB24007,F01.PB55709,F01.PB31132
96_0|path2	96_0|path2	96_0|path2;A5:96_0|path2:372-868:194-868:+	F01.PB38623	F01.PB38623,F01.PB44464,F01.PB44686
5464_0|path0	5464_0|path0	5464_0|path0;A5:5464_0|path0:878-947:877-947:+	F01.PB28567	F01.PB28567,F01.PB49518
3048_0|path0	3048_0|path0	3048_0|path0;A5:3048_0|path0:357-929:325-929:+	F01.PB31569	F01.PB31569,F01.PB18247
3048_0|path0	3048_0|path0	3048_0|path0;A5:3048_0|path0:368-929:357-929:+	F01.PB24237	F01.PB24237,F01.PB31569
3048_0|path0	3048_0|path0	3048_0|path0;A5:3048_0|path0:368-929:325-929:+	F01.PB24237	F01.PB24237,F01.PB18247
5540_0|path0	5540_0|path0	5540_0|path0;A5:5540_0|path0:4287-4406:2602-4406:+	F01.PB43270	F01.PB43270,F01.PB55385
c15079/f1p0/4059	c15079/f1p0/4059	c15079/f1p0/4059;A5:c15079/f1p0/4059:1679-2487:1586-2487:+	F01.PB47589	F01.PB47589,F01.PB20635
5057_0|path0	5057_0|path0	5057_0|path0;A5:5057_0|path0:1663-1688:1652-1688:+	F01.PB32957,F01.PB25681,F01.PB50585	F01.PB32957,F01.PB25681,F01.PB50585,F01.PB48032
c16885/f1p79/3585	c16885/f1p79/3585	c16885/f1p79/3585;A5:c16885/f1p79/3585:511-1573:373-1573:+	F01.PB8734,F01.PB12061,F01.PB10791	F01.PB8734,F01.PB12061,F01.PB10791,F01.PB8244
c16885/f1p79/3585	c16885/f1p79/3585	c16885/f1p79/3585;A5:c16885/f1p79/3585:1282-1573:511-1573:+	F01.PB49992	F01.PB49992,F01.PB8734,F01.PB12061,F01.PB10791
c16885/f1p79/3585	c16885/f1p79/3585	c16885/f1p79/3585;A5:c16885/f1p79/3585:1282-1573:97-1573:+	F01.PB49992	F01.PB49992,F01.PB12072
c16885/f1p79/3585	c16885/f1p79/3585	c16885/f1p79/3585;A5:c16885/f1p79/3585:511-1573:97-1573:+	F01.PB10791	F01.PB10791,F01.PB12072
c16885/f1p79/3585	c16885/f1p79/3585	c16885/f1p79/3585;A5:c16885/f1p79/3585:1282-1428:97-1428:+	F01.PB27638	F01.PB27638,F01.PB5397
c16885/f1p79/3585	c16885/f1p79/3585	c16885/f1p79/3585;A5:c16885/f1p79/3585:1282-1573:373-1573:+	F01.PB49992	F01.PB49992,F01.PB8244
c16885/f1p79/3585	c16885/f1p79/3585	c16885/f1p79/3585;A5:c16885/f1p79/3585:511-1064:373-1064:+	F01.PB48808	F01.PB48808,F01.PB6219
5077_0|path3	5077_0|path3	5077_0|path3;A5:5077_0|path3:1526-1581:1430-1581:+	F01.PB17681,F01.PB21834,F01.PB23748,F01.PB22262,F01.PB14610,F01.PB17104,F01.PB15281,F01.PB19304	F01.PB17681,F01.PB21834,F01.PB23748,F01.PB22262,F01.PB14610,F01.PB17104,F01.PB15281,F01.PB19304,F01.PB9488
9660_4|path54	9660_4|path54	9660_4|path54;A5:9660_4|path54:1424-1567:1421-1567:+	F01.PB24980	F01.PB24980,F01.PB30216
2959_0|path1	2959_0|path1	2959_0|path1;A5:2959_0|path1:1539-1615:1533-1615:+	F01.PB49035	F01.PB49035,F01.PB25016
9978_14|path12	9978_14|path12	9978_14|path12;A5:9978_14|path12:2781-2893:2775-2893:+	F01.PB44446,F01.PB44493,F01.PB43522	F01.PB44446,F01.PB44493,F01.PB43522,F01.PB42823,F01.PB55004,F01.PB24891,F01.PB30816
973_0|path10	973_0|path10	973_0|path10;A5:973_0|path10:2348-2653:2035-2653:+	F01.PB57131	F01.PB57131,F01.PB38181
2129_0|path0	2129_0|path0	2129_0|path0;A5:2129_0|path0:1933-2105:1620-2105:+	F01.PB57659	F01.PB57659,F01.PB41107,F01.PB39902,F01.PB41615,F01.PB32432,F01.PB25321
8367_0|path3	8367_0|path3	8367_0|path3;A5:8367_0|path3:2283-2359:2278-2359:+	F01.PB50561	F01.PB50561,F01.PB48265,F01.PB34574
3356_0|path1	3356_0|path1	3356_0|path1;A5:3356_0|path1:169-213:91-213:+	F01.PB30852,F01.PB49418	F01.PB30852,F01.PB49418,F01.PB30209,F01.PB30046,F01.PB5972,F01.PB30641
7812_0|path0	7812_0|path0	7812_0|path0;A5:7812_0|path0:276-826:171-826:+	F01.PB10284	F01.PB10284,F01.PB29796
8280_0|path1	8280_0|path1	8280_0|path1;A5:8280_0|path1:766-862:704-862:+	F01.PB16245	F01.PB16245,F01.PB19127,F01.PB7037,F01.PB15310,F01.PB11984
8462_0|path2	8462_0|path2	8462_0|path2;A5:8462_0|path2:278-1350:261-1350:+	F01.PB24569	F01.PB24569,F01.PB46032,F01.PB21811,F01.PB22959,F01.PB6547,F01.PB18878,F01.PB47965
6537_0|path1	6537_0|path1	6537_0|path1;A5:6537_0|path1:342-1098:83-1098:+	F01.PB46759	F01.PB46759,F01.PB944,F01.PB4713
2760_0|path5	2760_0|path5	2760_0|path5;A5:2760_0|path5:2584-2670:2569-2670:+	F01.PB13950,F01.PB47353	F01.PB13950,F01.PB47353,F01.PB10316
4151_0|path1	4151_0|path1	4151_0|path1;A5:4151_0|path1:840-929:754-929:+	F01.PB28867,F01.PB8595	F01.PB28867,F01.PB8595,F01.PB50790
3889_0|path0	3889_0|path0	3889_0|path0;A5:3889_0|path0:200-726:105-726:+	F01.PB24641,F01.PB24058	F01.PB24641,F01.PB24058,F01.PB49391
610_0|path6	610_0|path6	610_0|path6;A5:610_0|path6:3738-3825:3701-3825:+	F01.PB55395,F01.PB38477,F01.PB43375,F01.PB41112,F01.PB42493,F01.PB37035,F01.PB57295,F01.PB46813	F01.PB55395,F01.PB38477,F01.PB43375,F01.PB41112,F01.PB42493,F01.PB37035,F01.PB57295,F01.PB46813,F01.PB42905
610_0|path6	610_0|path6	610_0|path6;A5:610_0|path6:461-782:402-782:+	F01.PB57295	F01.PB57295,F01.PB33161,F01.PB55395,F01.PB38477,F01.PB42905,F01.PB43375,F01.PB41112,F01.PB56423,F01.PB42493,F01.PB37035
4294_0|path7	4294_0|path7	4294_0|path7;A5:4294_0|path7:2823-3218:2700-3218:+	F01.PB42110,F01.PB35025,F01.PB33394,F01.PB26215,F01.PB27689,F01.PB35781,F01.PB27956	F01.PB42110,F01.PB35025,F01.PB33394,F01.PB26215,F01.PB27689,F01.PB35781,F01.PB27956,F01.PB50330
4294_0|path7	4294_0|path7	4294_0|path7;A5:4294_0|path7:628-693:626-693:+	F01.PB57307	F01.PB57307,F01.PB42110,F01.PB58317,F01.PB35025,F01.PB26215,F01.PB50330
1753_0|path2	1753_0|path2	1753_0|path2;A5:1753_0|path2:2704-2790:2594-2790:+	F01.PB58470,F01.PB36596,F01.PB55637,F01.PB56949	F01.PB58470,F01.PB36596,F01.PB55637,F01.PB56949,F01.PB40363
1753_0|path2	1753_0|path2	1753_0|path2;A5:1753_0|path2:1918-2200:1871-2200:+	F01.PB41616,F01.PB35632,F01.PB41189,F01.PB36596,F01.PB55637,F01.PB40363,F01.PB29860,F01.PB18977	F01.PB41616,F01.PB35632,F01.PB41189,F01.PB36596,F01.PB55637,F01.PB40363,F01.PB29860,F01.PB18977,F01.PB58470
1753_0|path2	1753_0|path2	1753_0|path2;A5:1753_0|path2:2704-2790:2457-2790:+	F01.PB58470,F01.PB36596,F01.PB56949	F01.PB58470,F01.PB36596,F01.PB56949,F01.PB35632,F01.PB41189,F01.PB29860,F01.PB18977
2399_0|path1	2399_0|path1	2399_0|path1;A5:2399_0|path1:527-1027:468-1027:+	F01.PB49068	F01.PB49068,F01.PB27457,F01.PB57965,F01.PB34570
2399_0|path1	2399_0|path1	2399_0|path1;A5:2399_0|path1:1432-1452:1396-1452:+	F01.PB29800,F01.PB30036,F01.PB26119	F01.PB29800,F01.PB30036,F01.PB26119,F01.PB57965
3548_0|path1	3548_0|path1	3548_0|path1;A5:3548_0|path1:238-1216:137-1216:+	F01.PB12081	F01.PB12081,F01.PB13399,F01.PB19622
4107_0|path6	4107_0|path6	4107_0|path6;A5:4107_0|path6:609-843:471-843:+	F01.PB59492	F01.PB59492,F01.PB26436
4722_0|path1	4722_0|path1	4722_0|path1;A5:4722_0|path1:607-778:581-778:+	F01.PB32210,F01.PB25839,F01.PB18227,F01.PB19271	F01.PB32210,F01.PB25839,F01.PB18227,F01.PB19271,F01.PB29138,F01.PB29540
3017_0|path0	3017_0|path0	3017_0|path0;A5:3017_0|path0:1454-1527:1309-1527:+	F01.PB59095	F01.PB59095,F01.PB22697,F01.PB34399,F01.PB24251,F01.PB52883
7677_0|path3	7677_0|path3	7677_0|path3;A5:7677_0|path3:326-2315:48-2315:+	F01.PB45520	F01.PB45520,F01.PB13566
1423_0|path4	1423_0|path4	1423_0|path4;A5:1423_0|path4:1322-1793:1165-1793:+	F01.PB54221,F01.PB58142,F01.PB38851,F01.PB38892	F01.PB54221,F01.PB58142,F01.PB38851,F01.PB38892,F01.PB43366
3180_0|path5	3180_0|path5	3180_0|path5;A5:3180_0|path5:1369-1823:706-1823:+	F01.PB25113	F01.PB25113,F01.PB32414
3372_0|path1	3372_0|path1	3372_0|path1;A5:3372_0|path1:1833-1986:1831-1986:+	F01.PB36122,F01.PB29004,F01.PB52285,F01.PB30093,F01.PB35878,F01.PB21404,F01.PB36201	F01.PB36122,F01.PB29004,F01.PB52285,F01.PB30093,F01.PB35878,F01.PB21404,F01.PB36201,F01.PB48729
5344_0|path0	5344_0|path0	5344_0|path0;A5:5344_0|path0:1826-1912:1354-1912:+	F01.PB24974	F01.PB24974,F01.PB36010,F01.PB28918,F01.PB52593,F01.PB31988,F01.PB32043,F01.PB36153,F01.PB35805
5344_0|path0	5344_0|path0	5344_0|path0;A5:5344_0|path0:2690-2854:2153-2854:+	F01.PB32043,F01.PB54675	F01.PB32043,F01.PB54675,F01.PB52593
1525_0|path5	1525_0|path5	1525_0|path5;A5:1525_0|path5:3290-3385:3269-3385:+	F01.PB37285,F01.PB27676	F01.PB37285,F01.PB27676,F01.PB58760
784_0|path3	784_0|path3	784_0|path3;A5:784_0|path3:2671-2784:2670-2784:+	F01.PB56018	F01.PB56018,F01.PB40714,F01.PB36684,F01.PB54263,F01.PB43847
1053_0|path1	1053_0|path1	1053_0|path1;A5:1053_0|path1:1876-2092:1631-2092:+	F01.PB57261	F01.PB57261,F01.PB41157,F01.PB37872,F01.PB41139,F01.PB57671,F01.PB56973,F01.PB40110,F01.PB40991,F01.PB57809,F01.PB44214,F01.PB56596,F01.PB35043,F01.PB37741,F01.PB55062,F01.PB54345,F01.PB31042
1053_0|path1	1053_0|path1	1053_0|path1;A5:1053_0|path1:1168-1268:1143-1268:+	F01.PB41524,F01.PB41139,F01.PB40110,F01.PB40991,F01.PB57809,F01.PB56596,F01.PB37741	F01.PB41524,F01.PB41139,F01.PB40110,F01.PB40991,F01.PB57809,F01.PB56596,F01.PB37741,F01.PB37872,F01.PB35043,F01.PB54345,F01.PB31042
3668_0|path0	3668_0|path0	3668_0|path0;A5:3668_0|path0:1922-2093:1869-2093:+	F01.PB33038,F01.PB50042,F01.PB23327,F01.PB27781	F01.PB33038,F01.PB50042,F01.PB23327,F01.PB27781,F01.PB30738
6725_0|path14	6725_0|path14	6725_0|path14;A5:6725_0|path14:3423-3507:2553-3507:+	F01.PB28505	F01.PB28505,F01.PB19712
6725_0|path14	6725_0|path14	6725_0|path14;A5:6725_0|path14:662-1730:263-1730:+	F01.PB59123,F01.PB19712,F01.PB17303,F01.PB48973,F01.PB26946	F01.PB59123,F01.PB19712,F01.PB17303,F01.PB48973,F01.PB26946,F01.PB5376
6725_0|path14	6725_0|path14	6725_0|path14;A5:6725_0|path14:3585-4083:3550-4083:+	F01.PB59123,F01.PB5376,F01.PB17303,F01.PB28505,F01.PB48973,F01.PB26946	F01.PB59123,F01.PB5376,F01.PB17303,F01.PB28505,F01.PB48973,F01.PB26946,F01.PB19712
733_0|path1	733_0|path1	733_0|path1;A5:733_0|path1:544-819:474-819:+	F01.PB54088,F01.PB56141	F01.PB54088,F01.PB56141,F01.PB36468,F01.PB41276,F01.PB39858,F01.PB40479
5141_0|path0	5141_0|path0	5141_0|path0;A5:5141_0|path0:353-691:349-691:+	F01.PB49434	F01.PB49434,F01.PB49270
9227_3|path0	9227_3|path0	9227_3|path0;A5:9227_3|path0:432-545:426-545:+	F01.PB38974	F01.PB38974,F01.PB15480,F01.PB58549,F01.PB29920
9227_3|path0	9227_3|path0	9227_3|path0;A5:9227_3|path0:1154-1338:1152-1338:+	F01.PB29920	F01.PB29920,F01.PB53186,F01.PB58914,F01.PB37307,F01.PB54701,F01.PB58549
9227_3|path0	9227_3|path0	9227_3|path0;A5:9227_3|path0:1895-1997:1772-1997:+	F01.PB43306,F01.PB38974,F01.PB42431,F01.PB37307,F01.PB49005,F01.PB54701,F01.PB54823,F01.PB58549,F01.PB59519,F01.PB59617,F01.PB29920	F01.PB43306,F01.PB38974,F01.PB42431,F01.PB37307,F01.PB49005,F01.PB54701,F01.PB54823,F01.PB58549,F01.PB59519,F01.PB59617,F01.PB29920,F01.PB53186
9227_3|path0	9227_3|path0	9227_3|path0;A5:9227_3|path0:2430-2518:2195-2518:+	F01.PB58210,F01.PB38974,F01.PB42337,F01.PB42431,F01.PB37307,F01.PB49005,F01.PB54701,F01.PB54823,F01.PB59519,F01.PB59617,F01.PB29920	F01.PB58210,F01.PB38974,F01.PB42337,F01.PB42431,F01.PB37307,F01.PB49005,F01.PB54701,F01.PB54823,F01.PB59519,F01.PB59617,F01.PB29920,F01.PB53186
9726_1|path5	9726_1|path5	9726_1|path5;A5:9726_1|path5:2458-2620:2383-2620:+	F01.PB37470	F01.PB37470,F01.PB44509,F01.PB43374,F01.PB44635,F01.PB58606,F01.PB59110
2819_0|path2	2819_0|path2	2819_0|path2;A5:2819_0|path2:2319-2406:2294-2406:+	F01.PB55203,F01.PB34698,F01.PB49767,F01.PB36003,F01.PB51657,F01.PB33856,F01.PB48663,F01.PB30104,F01.PB59168,F01.PB36215	F01.PB55203,F01.PB34698,F01.PB49767,F01.PB36003,F01.PB51657,F01.PB33856,F01.PB48663,F01.PB30104,F01.PB59168,F01.PB36215,F01.PB29460
2819_0|path2	2819_0|path2	2819_0|path2;A5:2819_0|path2:3057-3152:2754-3152:+	F01.PB55203	F01.PB55203,F01.PB34698,F01.PB49767,F01.PB36003,F01.PB51657,F01.PB33856,F01.PB30104,F01.PB29460,F01.PB36215
632_0|path6	632_0|path6	632_0|path6;A5:632_0|path6:598-1330:155-1330:+	F01.PB39711	F01.PB39711,F01.PB32653
1862_0|path14	1862_0|path14	1862_0|path14;A5:1862_0|path14:688-999:628-999:+	F01.PB34364,F01.PB57096,F01.PB56888,F01.PB55785	F01.PB34364,F01.PB57096,F01.PB56888,F01.PB55785,F01.PB49042
c5045/f1p5/3174	c5045/f1p5/3174	c5045/f1p5/3174;A5:c5045/f1p5/3174:434-1901:275-1901:+	F01.PB1905	F01.PB1905,F01.PB6308
7489_0|path2	7489_0|path2	7489_0|path2;A5:7489_0|path2:2206-2325:2017-2325:+	F01.PB24434	F01.PB24434,F01.PB38204,F01.PB41958,F01.PB42499,F01.PB43534,F01.PB38891,F01.PB39500,F01.PB43359,F01.PB56110,F01.PB39668
9524_891|path0	9524_891|path0	9524_891|path0;A5:9524_891|path0:3670-3896:3505-3896:+	F01.PB40831	F01.PB40831,F01.PB33669
9524_38|path2	9524_38|path2	9524_38|path2;A5:9524_38|path2:2667-3158:2659-3158:+	F01.PB4478	F01.PB4478,F01.PB24426,F01.PB19346
7897_0|path0	7897_0|path0	7897_0|path0;A5:7897_0|path0:1670-1763:1638-1763:+	F01.PB20352	F01.PB20352,F01.PB12453,F01.PB8906,F01.PB13055
7732_0|path0	7732_0|path0	7732_0|path0;A5:7732_0|path0:1300-1530:1134-1530:+	F01.PB53005	F01.PB53005,F01.PB3942
1855_0|path3	1855_0|path3	1855_0|path3;A5:1855_0|path3:1562-1745:877-1745:+	F01.PB38707	F01.PB38707,F01.PB32956
1855_0|path3	1855_0|path3	1855_0|path3;A5:1855_0|path3:1840-1962:1837-1962:+	F01.PB38655	F01.PB38655,F01.PB51344,F01.PB59453,F01.PB38707
1855_0|path3	1855_0|path3	1855_0|path3;A5:1855_0|path3:1336-1494:910-1494:+	F01.PB40783	F01.PB40783,F01.PB51344,F01.PB23597
4857_0|path2	4857_0|path2	4857_0|path2;A5:4857_0|path2:1170-1306:1166-1306:+	F01.PB51915	F01.PB51915,F01.PB50028
3554_1|path63	3554_1|path63	3554_1|path63;A5:3554_1|path63:1923-2042:1834-2042:+	F01.PB24072,F01.PB25845,F01.PB52607,F01.PB28421,F01.PB30813,F01.PB29978,F01.PB22610,F01.PB50978	F01.PB24072,F01.PB25845,F01.PB52607,F01.PB28421,F01.PB30813,F01.PB29978,F01.PB22610,F01.PB50978,F01.PB29294,F01.PB18934,F01.PB23377,F01.PB25362,F01.PB30035,F01.PB35835,F01.PB47418
8671_0|path0	8671_0|path0	8671_0|path0;A5:8671_0|path0:305-406:251-406:+	F01.PB17021	F01.PB17021,F01.PB8688
6637_0|path0	6637_0|path0	6637_0|path0;A5:6637_0|path0:399-872:328-872:+	F01.PB20034	F01.PB20034,F01.PB17814,F01.PB47714
11234_8|path0	11234_8|path0	11234_8|path0;A5:11234_8|path0:2515-2993:2430-2993:+	F01.PB55287,F01.PB43187,F01.PB44149	F01.PB55287,F01.PB43187,F01.PB44149,F01.PB42062,F01.PB41699
3995_0|path3	3995_0|path3	3995_0|path3;A5:3995_0|path3:189-354:132-354:+	F01.PB51388	F01.PB51388,F01.PB47732
39_0|path0	39_0|path0	39_0|path0;A5:39_0|path0:300-950:246-950:+	F01.PB55562	F01.PB55562,F01.PB56401
39_0|path0	39_0|path0	39_0|path0;A5:39_0|path0:308-950:300-950:+	F01.PB38476,F01.PB56251	F01.PB38476,F01.PB56251,F01.PB55562
39_0|path0	39_0|path0	39_0|path0;A5:39_0|path0:308-950:246-950:+	F01.PB38476,F01.PB56251	F01.PB38476,F01.PB56251,F01.PB56401
4139_0|path0	4139_0|path0	4139_0|path0;A5:4139_0|path0:1541-1983:1362-1983:+	F01.PB23353,F01.PB53233,F01.PB33425,F01.PB31222	F01.PB23353,F01.PB53233,F01.PB33425,F01.PB31222,F01.PB50533
410_0|path1	410_0|path1	410_0|path1;A5:410_0|path1:1660-1832:1626-1832:+	F01.PB42224,F01.PB36306,F01.PB39232,F01.PB43806,F01.PB42813	F01.PB42224,F01.PB36306,F01.PB39232,F01.PB43806,F01.PB42813,F01.PB39761
4466_0|path0	4466_0|path0	4466_0|path0;A5:4466_0|path0:711-908:689-908:+	F01.PB15453	F01.PB15453,F01.PB15536,F01.PB11396
1889_0|path1	1889_0|path1	1889_0|path1;A5:1889_0|path1:3362-3558:3286-3558:+	F01.PB43433	F01.PB43433,F01.PB59558,F01.PB30313
1889_0|path1	1889_0|path1	1889_0|path1;A5:1889_0|path1:915-1010:751-1010:+	F01.PB30313	F01.PB30313,F01.PB43433
2845_0|path0	2845_0|path0	2845_0|path0;A5:2845_0|path0:1095-1331:1058-1331:+	F01.PB30662,F01.PB51165	F01.PB30662,F01.PB51165,F01.PB51421
6725_0|path2	6725_0|path2	6725_0|path2;A5:6725_0|path2:662-1730:263-1730:+	F01.PB38996,F01.PB54649,F01.PB44247	F01.PB38996,F01.PB54649,F01.PB44247,F01.PB33248
11117_0|path0	11117_0|path0	11117_0|path0;A5:11117_0|path0:1473-1639:173-1639:+	F01.PB25529,F01.PB51501	F01.PB25529,F01.PB51501,F01.PB7094
678_0|path0	678_0|path0	678_0|path0;A5:678_0|path0:1041-1132:973-1132:+	F01.PB38274,F01.PB36970,F01.PB39175,F01.PB39471,F01.PB57643,F01.PB39584	F01.PB38274,F01.PB36970,F01.PB39175,F01.PB39471,F01.PB57643,F01.PB39584,F01.PB39244,F01.PB58650
678_0|path0	678_0|path0	678_0|path0;A5:678_0|path0:1839-1920:1739-1920:+	F01.PB39244,F01.PB38274,F01.PB36970,F01.PB58650,F01.PB39584,F01.PB50267	F01.PB39244,F01.PB38274,F01.PB36970,F01.PB58650,F01.PB39584,F01.PB50267,F01.PB39175
820_0|path9	820_0|path9	820_0|path9;A5:820_0|path9:2939-3241:2835-3241:+	F01.PB40099,F01.PB55193,F01.PB57452,F01.PB38302,F01.PB37388,F01.PB56677,F01.PB37840,F01.PB41285,F01.PB58955,F01.PB44395,F01.PB19868,F01.PB19546	F01.PB40099,F01.PB55193,F01.PB57452,F01.PB38302,F01.PB37388,F01.PB56677,F01.PB37840,F01.PB41285,F01.PB58955,F01.PB44395,F01.PB19868,F01.PB19546,F01.PB42894,F01.PB59224
5166_0|path1	5166_0|path1	5166_0|path1;A5:5166_0|path1:1652-2020:904-2020:+	F01.PB27379	F01.PB27379,F01.PB16536
5920_0|path0	5920_0|path0	5920_0|path0;A5:5920_0|path0:1428-1545:1232-1545:+	F01.PB30600,F01.PB52154,F01.PB51338	F01.PB30600,F01.PB52154,F01.PB51338,F01.PB47936
8609_0|path0	8609_0|path0	8609_0|path0;A5:8609_0|path0:3406-3627:3205-3627:+	F01.PB56907	F01.PB56907,F01.PB21744,F01.PB59642,F01.PB22325,F01.PB13937,F01.PB41316,F01.PB21898,F01.PB23575
1813_0|path0	1813_0|path0	1813_0|path0;A5:1813_0|path0:711-1070:622-1070:+	F01.PB40612	F01.PB40612,F01.PB55563
4404_0|path0	4404_0|path0	4404_0|path0;A5:4404_0|path0:2282-2475:1488-2475:+	F01.PB39539,F01.PB38357,F01.PB38813,F01.PB34047	F01.PB39539,F01.PB38357,F01.PB38813,F01.PB34047,F01.PB26665,F01.PB31980,F01.PB26004,F01.PB29280,F01.PB12660,F01.PB51849,F01.PB23516
5283_0|path3	5283_0|path3	5283_0|path3;A5:5283_0|path3:1147-1581:1073-1581:+	F01.PB36096,F01.PB36080,F01.PB35743,F01.PB25011,F01.PB20307,F01.PB32119	F01.PB36096,F01.PB36080,F01.PB35743,F01.PB25011,F01.PB20307,F01.PB32119,F01.PB51113,F01.PB35204
700_0|path0	700_0|path0	700_0|path0;A5:700_0|path0:3140-3497:2792-3497:+	F01.PB36799	F01.PB36799,F01.PB43290
2224_7|path0	2224_7|path0	2224_7|path0;A5:2224_7|path0:330-558:193-558:+	F01.PB57453,F01.PB59580,F01.PB44599	F01.PB57453,F01.PB59580,F01.PB44599,F01.PB42427
2035_0|path17	2035_0|path17	2035_0|path17;A5:2035_0|path17:234-457:229-457:+	F01.PB32812	F01.PB32812,F01.PB25319
3967_0|path1	3967_0|path1	3967_0|path1;A5:3967_0|path1:507-801:466-801:+	F01.PB24975,F01.PB35516	F01.PB24975,F01.PB35516,F01.PB31227
2966_0|path0	2966_0|path0	2966_0|path0;A5:2966_0|path0:978-1019:610-1019:+	F01.PB52434	F01.PB52434,F01.PB51142
5309_0|path1	5309_0|path1	5309_0|path1;A5:5309_0|path1:910-1300:375-1300:+	F01.PB27787,F01.PB26112,F01.PB33350	F01.PB27787,F01.PB26112,F01.PB33350,F01.PB49819,F01.PB32323,F01.PB22365,F01.PB49852
799_0|path0	799_0|path0	799_0|path0;A5:799_0|path0:1335-1621:1149-1621:+	F01.PB23767	F01.PB23767,F01.PB40671,F01.PB22452,F01.PB38718,F01.PB58098,F01.PB42923,F01.PB39673,F01.PB36550,F01.PB22713,F01.PB42357,F01.PB32053,F01.PB34575,F01.PB42276,F01.PB28806,F01.PB52375,F01.PB26958
3257_0|path0	3257_0|path0	3257_0|path0;A5:3257_0|path0:202-835:170-835:+	F01.PB26057,F01.PB28543,F01.PB30214	F01.PB26057,F01.PB28543,F01.PB30214,F01.PB29282
491_0|path0	491_0|path0	491_0|path0;A5:491_0|path0:2663-3094:2467-3094:+	F01.PB55851	F01.PB55851,F01.PB56608,F01.PB58886,F01.PB56832,F01.PB59232,F01.PB41784,F01.PB38232,F01.PB35367,F01.PB56584,F01.PB56546,F01.PB56109
491_0|path0	491_0|path0	491_0|path0;A5:491_0|path0:3717-4128:3688-4128:+	F01.PB56608,F01.PB41504,F01.PB58886,F01.PB59232,F01.PB55851,F01.PB41784,F01.PB38232,F01.PB35367,F01.PB39600,F01.PB58966,F01.PB56584,F01.PB56109	F01.PB56608,F01.PB41504,F01.PB58886,F01.PB59232,F01.PB55851,F01.PB41784,F01.PB38232,F01.PB35367,F01.PB39600,F01.PB58966,F01.PB56584,F01.PB56109,F01.PB56832,F01.PB55433
11366_0|path7	11366_0|path7	11366_0|path7;A5:11366_0|path7:3067-3218:3067-3237:-	F01.PB28219	F01.PB28219,F01.PB41044
2757_2|path1	2757_2|path1	2757_2|path1;A5:2757_2|path1:3075-3212:2358-3212:+	F01.PB33482	F01.PB33482,F01.PB34468,F01.PB19060
2757_2|path1	2757_2|path1	2757_2|path1;A5:2757_2|path1:2017-2312:2012-2312:+	F01.PB34468,F01.PB19060,F01.PB33482	F01.PB34468,F01.PB19060,F01.PB33482,F01.PB40374,F01.PB36630,F01.PB59689,F01.PB38055,F01.PB33145,F01.PB49288
3656_0|path1	3656_0|path1	3656_0|path1;A5:3656_0|path1:573-761:522-761:+	F01.PB23077	F01.PB23077,F01.PB22552,F01.PB31450
3663_0|path0	3663_0|path0	3663_0|path0;A5:3663_0|path0:731-830:263-830:+	F01.PB28057,F01.PB30794	F01.PB28057,F01.PB30794,F01.PB13748
9409_0|path0	9409_0|path0	9409_0|path0;A5:9409_0|path0:1731-2102:1470-2102:+	F01.PB8789	F01.PB8789,F01.PB6330,F01.PB11663,F01.PB12634,F01.PB6068
9027_0|path0	9027_0|path0	9027_0|path0;A5:9027_0|path0:1947-2026:1940-2026:+	F01.PB9129,F01.PB15646,F01.PB34217,F01.PB3977	F01.PB9129,F01.PB15646,F01.PB34217,F01.PB3977,F01.PB4158
611_0|path0	611_0|path0	611_0|path0;A5:611_0|path0:652-737:479-737:+	F01.PB36262,F01.PB40526,F01.PB44238	F01.PB36262,F01.PB40526,F01.PB44238,F01.PB57192
11809_0|path3	11809_0|path3	11809_0|path3;A5:11809_0|path3:237-391:156-391:+	F01.PB1384,F01.PB187	F01.PB1384,F01.PB187,F01.PB36,F01.PB44882,F01.PB2407
6602_0|path3	6602_0|path3	6602_0|path3;A5:6602_0|path3:1310-1417:1266-1417:+	F01.PB3384,F01.PB49427,F01.PB21049	F01.PB3384,F01.PB49427,F01.PB21049,F01.PB17343
6196_0|path0	6196_0|path0	6196_0|path0;A5:6196_0|path0:1361-1847:1109-1847:+	F01.PB58169,F01.PB55879	F01.PB58169,F01.PB55879,F01.PB31365
6196_0|path0	6196_0|path0	6196_0|path0;A5:6196_0|path0:1509-1847:1361-1847:+	F01.PB44142	F01.PB44142,F01.PB58169,F01.PB55879
6196_0|path0	6196_0|path0	6196_0|path0;A5:6196_0|path0:2033-2147:1964-2147:+	F01.PB58169,F01.PB31365,F01.PB55879	F01.PB58169,F01.PB31365,F01.PB55879,F01.PB44142
6196_0|path0	6196_0|path0	6196_0|path0;A5:6196_0|path0:1509-1847:1109-1847:+	F01.PB44142	F01.PB44142,F01.PB31365
3542_0|path2	3542_0|path2	3542_0|path2;A5:3542_0|path2:1010-1115:485-1115:+	F01.PB48591	F01.PB48591,F01.PB30269
3542_0|path2	3542_0|path2	3542_0|path2;A5:3542_0|path2:3314-3405:2839-3405:+	F01.PB50541,F01.PB51701	F01.PB50541,F01.PB51701,F01.PB48591,F01.PB32900
1624_0|path2	1624_0|path2	1624_0|path2;A5:1624_0|path2:301-371:272-371:+	F01.PB30499	F01.PB30499,F01.PB51382
2628_0|path0	2628_0|path0	2628_0|path0;A5:2628_0|path0:1097-1409:916-1409:+	F01.PB41243	F01.PB41243,F01.PB57718,F01.PB55503
3180_0|path3	3180_0|path3	3180_0|path3;A5:3180_0|path3:1369-1823:706-1823:+	F01.PB42037	F01.PB42037,F01.PB34044,F01.PB33362,F01.PB28467
2953_0|path3	2953_0|path3	2953_0|path3;A5:2953_0|path3:578-1735:465-1735:+	F01.PB29946	F01.PB29946,F01.PB35427
2953_0|path3	2953_0|path3	2953_0|path3;A5:2953_0|path3:465-1735:341-1735:+	F01.PB35427	F01.PB35427,F01.PB35709,F01.PB34746,F01.PB22556,F01.PB34894,F01.PB23360,F01.PB35786,F01.PB27030
2953_0|path3	2953_0|path3	2953_0|path3;A5:2953_0|path3:1417-1735:578-1735:+	F01.PB40100	F01.PB40100,F01.PB32624,F01.PB51310,F01.PB34703,F01.PB29946
588_0|path3	588_0|path3	588_0|path3;A5:588_0|path3:1763-2251:224-2251:+	F01.PB41833,F01.PB54162	F01.PB41833,F01.PB54162,F01.PB46064
484_0|path0	484_0|path0	484_0|path0;A5:484_0|path0:3760-3867:3753-3867:+	F01.PB43458	F01.PB43458,F01.PB44551,F01.PB57769,F01.PB37177,F01.PB41655,F01.PB57561,F01.PB44566,F01.PB44624,F01.PB55061,F01.PB57544,F01.PB40329,F01.PB55072,F01.PB42507,F01.PB41676
5365_0|path0	5365_0|path0	5365_0|path0;A5:5365_0|path0:1618-1815:1615-1815:+	F01.PB35239,F01.PB22786,F01.PB28724	F01.PB35239,F01.PB22786,F01.PB28724,F01.PB58890
6735_0|path0	6735_0|path0	6735_0|path0;A5:6735_0|path0:1788-2125:1732-2125:+	F01.PB31706,F01.PB17613	F01.PB31706,F01.PB17613,F01.PB19427
461_0|path0	461_0|path0	461_0|path0;A5:461_0|path0:576-844:476-844:+	F01.PB36469,F01.PB39094,F01.PB59261,F01.PB55690,F01.PB42383,F01.PB56152	F01.PB36469,F01.PB39094,F01.PB59261,F01.PB55690,F01.PB42383,F01.PB56152,F01.PB56165
4045_0|path0	4045_0|path0	4045_0|path0;A5:4045_0|path0:2071-2163:2034-2163:+	F01.PB31707	F01.PB31707,F01.PB50467,F01.PB23058,F01.PB35984
7750_0|path5	7750_0|path5	7750_0|path5;A5:7750_0|path5:1244-1498:1054-1498:+	F01.PB3709	F01.PB3709,F01.PB5538
264_0|path0	264_0|path0	264_0|path0;A5:264_0|path0:2163-2263:1817-2263:+	F01.PB39823,F01.PB38870	F01.PB39823,F01.PB38870,F01.PB58838,F01.PB54685
264_0|path0	264_0|path0	264_0|path0;A5:264_0|path0:2163-2263:2154-2263:+	F01.PB42528,F01.PB39823,F01.PB38870,F01.PB57353	F01.PB42528,F01.PB39823,F01.PB38870,F01.PB57353,F01.PB56083,F01.PB41251,F01.PB41066,F01.PB33611
264_0|path0	264_0|path0	264_0|path0;A5:264_0|path0:2154-2263:1817-2263:+	F01.PB56083,F01.PB41251,F01.PB33611	F01.PB56083,F01.PB41251,F01.PB33611,F01.PB58838,F01.PB54685
264_0|path0	264_0|path0	264_0|path0;A5:264_0|path0:1167-1289:848-1289:+	F01.PB56957	F01.PB56957,F01.PB54803,F01.PB42172,F01.PB42528,F01.PB41251,F01.PB41066,F01.PB38966,F01.PB58838,F01.PB39823,F01.PB41012,F01.PB41985,F01.PB57353,F01.PB33611
3835_0|path0	3835_0|path0	3835_0|path0;A5:3835_0|path0:250-347:228-347:+	F01.PB23324	F01.PB23324,F01.PB26046,F01.PB48397,F01.PB31900
1514_0|path0	1514_0|path0	1514_0|path0;A5:1514_0|path0:1085-1515:499-1515:+	F01.PB51629	F01.PB51629,F01.PB4106
1514_0|path0	1514_0|path0	1514_0|path0;A5:1514_0|path0:1085-1515:238-1515:+	F01.PB51629	F01.PB51629,F01.PB30083
710_0|path1	710_0|path1	710_0|path1;A5:710_0|path1:3556-3655:3231-3655:+	F01.PB55940,F01.PB28441	F01.PB55940,F01.PB28441,F01.PB28367,F01.PB52484,F01.PB55397,F01.PB24212,F01.PB59185
568_0|path16	568_0|path16	568_0|path16;A5:568_0|path16:2071-2874:2047-2874:+	F01.PB23135,F01.PB25468	F01.PB23135,F01.PB25468,F01.PB27416,F01.PB34647
9660_10|path11	9660_10|path11	9660_10|path11;A5:9660_10|path11:1145-1378:969-1378:+	F01.PB11122	F01.PB11122,F01.PB17697
79_0|path2	79_0|path2	79_0|path2;A5:79_0|path2:674-769:645-769:+	F01.PB54134,F01.PB56447,F01.PB41428	F01.PB54134,F01.PB56447,F01.PB41428,F01.PB55435,F01.PB56776,F01.PB36995,F01.PB38546,F01.PB40198,F01.PB43417,F01.PB42151,F01.PB57437,F01.PB55312,F01.PB44427,F01.PB38915
2757_30|path0	2757_30|path0	2757_30|path0;A5:2757_30|path0:7662-7758:1461-7758:+	F01.PB59758	F01.PB59758,F01.PB51268
346_0|path12	346_0|path12	346_0|path12;A5:346_0|path12:153-361:80-361:+	F01.PB37742	F01.PB37742,F01.PB44663
11419_0|path1	11419_0|path1	11419_0|path1;A5:11419_0|path1:330-401:297-401:+	F01.PB2139	F01.PB2139,F01.PB632
4182_0|path0	4182_0|path0	4182_0|path0;A5:4182_0|path0:1933-2173:1879-2173:+	F01.PB27810,F01.PB35921,F01.PB48661,F01.PB19852	F01.PB27810,F01.PB35921,F01.PB48661,F01.PB19852,F01.PB49034,F01.PB16480
1541_0|path2	1541_0|path2	1541_0|path2;A5:1541_0|path2:2485-2710:2370-2710:+	F01.PB44510,F01.PB31600	F01.PB44510,F01.PB31600,F01.PB27398,F01.PB51112,F01.PB36872,F01.PB22850,F01.PB26159
7955_0|path0	7955_0|path0	7955_0|path0;A5:7955_0|path0:559-1348:414-1348:+	F01.PB14434	F01.PB14434,F01.PB8402,F01.PB3847
174_0|path3	174_0|path3	174_0|path3;A5:174_0|path3:435-536:18-536:+	F01.PB40299	F01.PB40299,F01.PB41078
9966_0|path10	9966_0|path10	9966_0|path10;A5:9966_0|path10:606-1336:564-1336:+	F01.PB13775	F01.PB13775,F01.PB4930
875_0|path3	875_0|path3	875_0|path3;A5:875_0|path3:418-525:375-525:+	F01.PB40834	F01.PB40834,F01.PB36537,F01.PB40158,F01.PB40235,F01.PB37479
1204_0|path0	1204_0|path0	1204_0|path0;A5:1204_0|path0:3526-3881:3115-3881:+	F01.PB44218	F01.PB44218,F01.PB54240
1907_0|path2	1907_0|path2	1907_0|path2;A5:1907_0|path2:1766-1890:1727-1890:+	F01.PB43665,F01.PB40683,F01.PB35721,F01.PB41054,F01.PB26781	F01.PB43665,F01.PB40683,F01.PB35721,F01.PB41054,F01.PB26781,F01.PB57620
1749_0|path0	1749_0|path0	1749_0|path0;A5:1749_0|path0:4304-4381:4257-4381:+	F01.PB36238,F01.PB57340,F01.PB59100,F01.PB57286,F01.PB56726,F01.PB37259,F01.PB54885,F01.PB39458,F01.PB42658,F01.PB56894,F01.PB34644,F01.PB33382	F01.PB36238,F01.PB57340,F01.PB59100,F01.PB57286,F01.PB56726,F01.PB37259,F01.PB54885,F01.PB39458,F01.PB42658,F01.PB56894,F01.PB34644,F01.PB33382,F01.PB56265
3321_6|path1	3321_6|path1	3321_6|path1;A5:3321_6|path1:1611-1693:1610-1693:+	F01.PB57129,F01.PB25855,F01.PB57233,F01.PB56801	F01.PB57129,F01.PB25855,F01.PB57233,F01.PB56801,F01.PB38185
3321_6|path1	3321_6|path1	3321_6|path1;A5:3321_6|path1:3383-3574:3013-3574:+	F01.PB56801	F01.PB56801,F01.PB57129,F01.PB25855,F01.PB42331,F01.PB38185
3321_6|path1	3321_6|path1	3321_6|path1;A5:3321_6|path1:187-579:71-579:+	F01.PB57233,F01.PB42331	F01.PB57233,F01.PB42331,F01.PB25855
c16773/f1p0/3606	c16773/f1p0/3606	c16773/f1p0/3606;A5:c16773/f1p0/3606:3067-3305:3008-3305:+	F01.PB5470	F01.PB5470,F01.PB22081
7862_0|path1	7862_0|path1	7862_0|path1;A5:7862_0|path1:3189-3741:2501-3741:+	F01.PB40330,F01.PB31710,F01.PB42476,F01.PB57988	F01.PB40330,F01.PB31710,F01.PB42476,F01.PB57988,F01.PB33149
3454_0|path1	3454_0|path1	3454_0|path1;A5:3454_0|path1:3297-3431:3096-3431:+	F01.PB31594,F01.PB26808	F01.PB31594,F01.PB26808,F01.PB53238
9907_0|path0	9907_0|path0	9907_0|path0;A5:9907_0|path0:349-480:229-480:+	F01.PB20244,F01.PB14263	F01.PB20244,F01.PB14263,F01.PB45295
10802_0|path0	10802_0|path0	10802_0|path0;A5:10802_0|path0:678-803:674-803:+	F01.PB161,F01.PB1701	F01.PB161,F01.PB1701,F01.PB6134
2741_0|path7	2741_0|path7	2741_0|path7;A5:2741_0|path7:2331-2444:1792-2444:+	F01.PB58321	F01.PB58321,F01.PB49631
506_0|path0	506_0|path0	506_0|path0;A5:506_0|path0:3968-3973:3966-3973:+	F01.PB40653	F01.PB40653,F01.PB42394
1982_0|path2	1982_0|path2	1982_0|path2;A5:1982_0|path2:791-807:785-807:+	F01.PB37815	F01.PB37815,F01.PB55283
10606_0|path2	10606_0|path2	10606_0|path2;A5:10606_0|path2:2649-3086:1064-3086:+	F01.PB52737	F01.PB52737,F01.PB8195
788_0|path6	788_0|path6	788_0|path6;A5:788_0|path6:288-849:215-849:+	F01.PB56332	F01.PB56332,F01.PB37173
788_0|path6	788_0|path6	788_0|path6;A5:788_0|path6:310-849:288-849:+	F01.PB41074,F01.PB39576,F01.PB39183,F01.PB44299,F01.PB42056,F01.PB55352,F01.PB41494	F01.PB41074,F01.PB39576,F01.PB39183,F01.PB44299,F01.PB42056,F01.PB55352,F01.PB41494,F01.PB56332
788_0|path6	788_0|path6	788_0|path6;A5:788_0|path6:310-849:215-849:+	F01.PB41074,F01.PB39576,F01.PB39183,F01.PB44299,F01.PB42056,F01.PB55352,F01.PB41494	F01.PB41074,F01.PB39576,F01.PB39183,F01.PB44299,F01.PB42056,F01.PB55352,F01.PB41494,F01.PB37173
6055_0|path0	6055_0|path0	6055_0|path0;A5:6055_0|path0:951-1232:187-1232:+	F01.PB48818	F01.PB48818,F01.PB27226,F01.PB17908,F01.PB17888
2987_0|path0	2987_0|path0	2987_0|path0;A5:2987_0|path0:171-1156:164-1156:+	F01.PB25577,F01.PB31917	F01.PB25577,F01.PB31917,F01.PB28293
2987_0|path0	2987_0|path0	2987_0|path0;A5:2987_0|path0:369-1156:164-1156:+	F01.PB24657	F01.PB24657,F01.PB28293
2987_0|path0	2987_0|path0	2987_0|path0;A5:2987_0|path0:369-1156:171-1156:+	F01.PB24657	F01.PB24657,F01.PB25577,F01.PB31917
3879_5|path1	3879_5|path1	3879_5|path1;A5:3879_5|path1:512-1012:341-1012:+	F01.PB5234,F01.PB45144,F01.PB11696	F01.PB5234,F01.PB45144,F01.PB11696,F01.PB1784
7516_0|path0	7516_0|path0	7516_0|path0;A5:7516_0|path0:1232-1327:1225-1327:+	F01.PB16460	F01.PB16460,F01.PB46063,F01.PB9726
4964_0|path0	4964_0|path0	4964_0|path0;A5:4964_0|path0:1196-1275:1118-1275:+	F01.PB10706	F01.PB10706,F01.PB12535
3879_1|path1	3879_1|path1	3879_1|path1;A5:3879_1|path1:2435-2507:2434-2507:+	F01.PB54994,F01.PB40749,F01.PB35557,F01.PB38817,F01.PB58624,F01.PB57756,F01.PB50733,F01.PB17337,F01.PB29144,F01.PB13740,F01.PB12920,F01.PB19953,F01.PB27750,F01.PB31401,F01.PB23291,F01.PB50752,F01.PB27188,F01.PB26192,F01.PB51190,F01.PB10416	F01.PB54994,F01.PB40749,F01.PB35557,F01.PB38817,F01.PB58624,F01.PB57756,F01.PB50733,F01.PB17337,F01.PB29144,F01.PB13740,F01.PB12920,F01.PB19953,F01.PB27750,F01.PB31401,F01.PB23291,F01.PB50752,F01.PB27188,F01.PB26192,F01.PB51190,F01.PB10416,F01.PB32979
2256_0|path5	2256_0|path5	2256_0|path5;A5:2256_0|path5:2790-3165:2776-3165:+	F01.PB35040,F01.PB29366,F01.PB28873,F01.PB16622	F01.PB35040,F01.PB29366,F01.PB28873,F01.PB16622,F01.PB25150,F01.PB52529,F01.PB43090
3554_1|path30	3554_1|path30	3554_1|path30;A5:3554_1|path30:351-1838:319-1838:+	F01.PB14219,F01.PB14842	F01.PB14219,F01.PB14842,F01.PB27385,F01.PB47542,F01.PB47931
3554_1|path30	3554_1|path30	3554_1|path30;A5:3554_1|path30:1653-1838:351-1838:+	F01.PB41359,F01.PB39864,F01.PB38670,F01.PB43332,F01.PB36393,F01.PB41400,F01.PB39650,F01.PB36958,F01.PB55955,F01.PB36668,F01.PB39179,F01.PB44062	F01.PB41359,F01.PB39864,F01.PB38670,F01.PB43332,F01.PB36393,F01.PB41400,F01.PB39650,F01.PB36958,F01.PB55955,F01.PB36668,F01.PB39179,F01.PB44062,F01.PB14219,F01.PB14842
3554_1|path30	3554_1|path30	3554_1|path30;A5:3554_1|path30:1653-1838:1557-1838:+	F01.PB41359,F01.PB39864,F01.PB38670,F01.PB43332,F01.PB36393,F01.PB41400,F01.PB55305,F01.PB39650,F01.PB36958,F01.PB55955,F01.PB36668,F01.PB39179,F01.PB41363,F01.PB44062	F01.PB41359,F01.PB39864,F01.PB38670,F01.PB43332,F01.PB36393,F01.PB41400,F01.PB55305,F01.PB39650,F01.PB36958,F01.PB55955,F01.PB36668,F01.PB39179,F01.PB41363,F01.PB44062,F01.PB23668,F01.PB38835,F01.PB50712
3554_1|path30	3554_1|path30	3554_1|path30;A5:3554_1|path30:1653-1838:319-1838:+	F01.PB41359,F01.PB39864,F01.PB38670,F01.PB43332,F01.PB36393,F01.PB41400,F01.PB39650,F01.PB36958,F01.PB55955,F01.PB36668,F01.PB39179,F01.PB44062	F01.PB41359,F01.PB39864,F01.PB38670,F01.PB43332,F01.PB36393,F01.PB41400,F01.PB39650,F01.PB36958,F01.PB55955,F01.PB36668,F01.PB39179,F01.PB44062,F01.PB27385,F01.PB47542,F01.PB47931
6733_0|path2	6733_0|path2	6733_0|path2;A5:6733_0|path2:298-389:184-389:+	F01.PB6560	F01.PB6560,F01.PB16509
8105_0|path0	8105_0|path0	8105_0|path0;A5:8105_0|path0:292-433:52-433:+	F01.PB14081	F01.PB14081,F01.PB8055
3434_0|path1	3434_0|path1	3434_0|path1;A5:3434_0|path1:2302-2917:2166-2917:+	F01.PB26589,F01.PB52018,F01.PB23843,F01.PB24784,F01.PB50194,F01.PB33237,F01.PB36042	F01.PB26589,F01.PB52018,F01.PB23843,F01.PB24784,F01.PB50194,F01.PB33237,F01.PB36042,F01.PB49595
5163_0|path0	5163_0|path0	5163_0|path0;A5:5163_0|path0:2990-3093:2989-3093:+	F01.PB37147,F01.PB23232,F01.PB43095,F01.PB37290,F01.PB30928,F01.PB34073	F01.PB37147,F01.PB23232,F01.PB43095,F01.PB37290,F01.PB30928,F01.PB34073,F01.PB33881
5163_0|path0	5163_0|path0	5163_0|path0;A5:5163_0|path0:511-662:488-662:+	F01.PB37147,F01.PB23232,F01.PB39914,F01.PB34073,F01.PB24560,F01.PB41342	F01.PB37147,F01.PB23232,F01.PB39914,F01.PB34073,F01.PB24560,F01.PB41342,F01.PB30928
3554_59|path6	3554_59|path6	3554_59|path6;A5:3554_59|path6:2321-2652:919-2652:+	F01.PB55565,F01.PB58156	F01.PB55565,F01.PB58156,F01.PB35429,F01.PB22691,F01.PB28855
3554_59|path6	3554_59|path6	3554_59|path6;A5:3554_59|path6:2321-2652:928-2652:+	F01.PB55565,F01.PB58156	F01.PB55565,F01.PB58156,F01.PB26850
3554_59|path6	3554_59|path6	3554_59|path6;A5:3554_59|path6:928-2652:919-2652:+	F01.PB26850	F01.PB26850,F01.PB35429,F01.PB22691,F01.PB28855
111_0|path1	111_0|path1	111_0|path1;A5:111_0|path1:3904-4054:3867-4054:+	F01.PB55165	F01.PB55165,F01.PB39724,F01.PB37304,F01.PB44163,F01.PB58268
10617_0|path2	10617_0|path2	10617_0|path2;A5:10617_0|path2:381-468:340-468:+	F01.PB157	F01.PB157,F01.PB1753
3029_0|path1	3029_0|path1	3029_0|path1;A5:3029_0|path1:2501-2941:2497-2941:+	F01.PB32399	F01.PB32399,F01.PB24797
6891_3|path3	6891_3|path3	6891_3|path3;A5:6891_3|path3:1084-1400:1058-1400:+	F01.PB30378,F01.PB35627	F01.PB30378,F01.PB35627,F01.PB52622
6891_3|path3	6891_3|path3	6891_3|path3;A5:6891_3|path3:549-911:487-911:+	F01.PB35627	F01.PB35627,F01.PB59425,F01.PB30378,F01.PB52622
3404_0|path0	3404_0|path0	3404_0|path0;A5:3404_0|path0:2452-2533:1633-2533:+	F01.PB57816,F01.PB32253	F01.PB57816,F01.PB32253,F01.PB6125
2422_0|path0	2422_0|path0	2422_0|path0;A5:2422_0|path0:2543-2614:2476-2614:+	F01.PB31028	F01.PB31028,F01.PB50142
9799_0|path5	9799_0|path5	9799_0|path5;A5:9799_0|path5:939-1088:934-1088:+	F01.PB46089	F01.PB46089,F01.PB3887
5094_0|path0	5094_0|path0	5094_0|path0;A5:5094_0|path0:275-761:47-761:+	F01.PB31198	F01.PB31198,F01.PB10268,F01.PB19679,F01.PB32294
5094_0|path0	5094_0|path0	5094_0|path0;A5:5094_0|path0:459-761:275-761:+	F01.PB49707,F01.PB19099	F01.PB49707,F01.PB19099,F01.PB31198
1825_0|path1	1825_0|path1	1825_0|path1;A5:1825_0|path1:786-893:569-893:+	F01.PB57678,F01.PB59303	F01.PB57678,F01.PB59303,F01.PB59331,F01.PB55404,F01.PB37188,F01.PB43670
1825_0|path1	1825_0|path1	1825_0|path1;A5:1825_0|path1:1694-1859:1604-1859:+	F01.PB37188,F01.PB37265	F01.PB37188,F01.PB37265,F01.PB59331
2750_0|path0	2750_0|path0	2750_0|path0;A5:2750_0|path0:2542-3160:2478-3160:+	F01.PB27371,F01.PB24905	F01.PB27371,F01.PB24905,F01.PB51789
619_0|path0	619_0|path0	619_0|path0;A5:619_0|path0:3383-3496:3323-3496:+	F01.PB42527,F01.PB37547,F01.PB36744,F01.PB38603,F01.PB35523	F01.PB42527,F01.PB37547,F01.PB36744,F01.PB38603,F01.PB35523,F01.PB40138
8798_0|path0	8798_0|path0	8798_0|path0;A5:8798_0|path0:640-814:517-814:+	F01.PB59059,F01.PB4628,F01.PB42367	F01.PB59059,F01.PB4628,F01.PB42367,F01.PB57281
3025_0|path0	3025_0|path0	3025_0|path0;A5:3025_0|path0:984-1075:944-1075:+	F01.PB28518	F01.PB28518,F01.PB52373
2722_0|path4	2722_0|path4	2722_0|path4;A5:2722_0|path4:1135-1384:1103-1384:+	F01.PB19651,F01.PB48945,F01.PB27384,F01.PB51082,F01.PB49287	F01.PB19651,F01.PB48945,F01.PB27384,F01.PB51082,F01.PB49287,F01.PB18441,F01.PB18872,F01.PB51296,F01.PB50593,F01.PB52580
2722_0|path4	2722_0|path4	2722_0|path4;A5:2722_0|path4:339-1037:236-1037:+	F01.PB27384	F01.PB27384,F01.PB18441,F01.PB18872,F01.PB19651,F01.PB51296,F01.PB55244,F01.PB50593,F01.PB40023,F01.PB40704,F01.PB48945,F01.PB51082,F01.PB52580
2794_0|path4	2794_0|path4	2794_0|path4;A5:2794_0|path4:692-1120:552-1120:+	F01.PB49816	F01.PB49816,F01.PB26470,F01.PB31751
2585_0|path0	2585_0|path0	2585_0|path0;A5:2585_0|path0:1040-1660:696-1660:+	F01.PB42736	F01.PB42736,F01.PB22714,F01.PB34912,F01.PB33035,F01.PB11736,F01.PB30151,F01.PB35480,F01.PB30884
5600_0|path0	5600_0|path0	5600_0|path0;A5:5600_0|path0:998-1153:861-1153:+	F01.PB28642	F01.PB28642,F01.PB13756
6531_0|path2	6531_0|path2	6531_0|path2;A5:6531_0|path2:362-821:316-821:+	F01.PB19847	F01.PB19847,F01.PB17287,F01.PB32983,F01.PB3201
2589_0|path4	2589_0|path4	2589_0|path4;A5:2589_0|path4:991-1620:123-1620:+	F01.PB57087	F01.PB57087,F01.PB29774,F01.PB49590,F01.PB35144,F01.PB26286,F01.PB28270,F01.PB56820,F01.PB26688
2589_0|path4	2589_0|path4	2589_0|path4;A5:2589_0|path4:123-1620:18-1620:+	F01.PB29774,F01.PB49590,F01.PB35144,F01.PB26286,F01.PB28270,F01.PB56820	F01.PB29774,F01.PB49590,F01.PB35144,F01.PB26286,F01.PB28270,F01.PB56820,F01.PB31578,F01.PB35501,F01.PB33585,F01.PB31623
2589_0|path4	2589_0|path4	2589_0|path4;A5:2589_0|path4:91-1620:18-1620:+	F01.PB29598	F01.PB29598,F01.PB31578,F01.PB35501,F01.PB33585,F01.PB31623
2589_0|path4	2589_0|path4	2589_0|path4;A5:2589_0|path4:991-1620:91-1620:+	F01.PB57087	F01.PB57087,F01.PB29598
2589_0|path4	2589_0|path4	2589_0|path4;A5:2589_0|path4:123-1620:91-1620:+	F01.PB29774,F01.PB49590,F01.PB35144,F01.PB26286,F01.PB28270,F01.PB56820,F01.PB26688	F01.PB29774,F01.PB49590,F01.PB35144,F01.PB26286,F01.PB28270,F01.PB56820,F01.PB26688,F01.PB29598
2589_0|path4	2589_0|path4	2589_0|path4;A5:2589_0|path4:991-1620:18-1620:+	F01.PB57087	F01.PB57087,F01.PB31578,F01.PB35501,F01.PB33585,F01.PB31623
2061_0|path2	2061_0|path2	2061_0|path2;A5:2061_0|path2:4163-4311:4007-4311:+	F01.PB31055,F01.PB50535,F01.PB55826	F01.PB31055,F01.PB50535,F01.PB55826,F01.PB20077,F01.PB48425,F01.PB43027
11245_0|path1	11245_0|path1	11245_0|path1;A5:11245_0|path1:1847-2042:1843-2042:+	F01.PB55078,F01.PB55770,F01.PB40817,F01.PB54574,F01.PB56822	F01.PB55078,F01.PB55770,F01.PB40817,F01.PB54574,F01.PB56822,F01.PB57899,F01.PB55838
11245_0|path1	11245_0|path1	11245_0|path1;A5:11245_0|path1:5798-5935:5731-5935:+	F01.PB55078,F01.PB40817,F01.PB56822,F01.PB57899,F01.PB55838	F01.PB55078,F01.PB40817,F01.PB56822,F01.PB57899,F01.PB55838,F01.PB54574
8936_0|path5	8936_0|path5	8936_0|path5;A5:8936_0|path5:609-942:256-942:+	F01.PB40587	F01.PB40587,F01.PB8018,F01.PB29746,F01.PB32883,F01.PB31357,F01.PB14107,F01.PB15052
8936_0|path5	8936_0|path5	8936_0|path5;A5:8936_0|path5:3793-4284:3774-4284:+	F01.PB27927,F01.PB8018,F01.PB40587,F01.PB29746,F01.PB32883,F01.PB31357,F01.PB14107,F01.PB8920,F01.PB14269	F01.PB27927,F01.PB8018,F01.PB40587,F01.PB29746,F01.PB32883,F01.PB31357,F01.PB14107,F01.PB8920,F01.PB14269,F01.PB45851
8936_0|path5	8936_0|path5	8936_0|path5;A5:8936_0|path5:609-942:536-942:+	F01.PB40587	F01.PB40587,F01.PB27927
8936_0|path5	8936_0|path5	8936_0|path5;A5:8936_0|path5:1128-1646:989-1646:+	F01.PB27927,F01.PB8018,F01.PB40587,F01.PB29746,F01.PB31357,F01.PB15052,F01.PB59376	F01.PB27927,F01.PB8018,F01.PB40587,F01.PB29746,F01.PB31357,F01.PB15052,F01.PB59376,F01.PB14107
3028_0|path1	3028_0|path1	3028_0|path1;A5:3028_0|path1:2672-2780:2666-2780:+	F01.PB33935,F01.PB48779	F01.PB33935,F01.PB48779,F01.PB27006
3028_0|path1	3028_0|path1	3028_0|path1;A5:3028_0|path1:2895-2956:2353-2956:+	F01.PB41667,F01.PB41384	F01.PB41667,F01.PB41384,F01.PB28001,F01.PB28178,F01.PB26396,F01.PB50889,F01.PB24022,F01.PB24136,F01.PB23936,F01.PB24806,F01.PB18619
3554_1|path54	3554_1|path54	3554_1|path54;A5:3554_1|path54:300-1741:296-1741:+	F01.PB32299	F01.PB32299,F01.PB7162
3554_1|path54	3554_1|path54	3554_1|path54;A5:3554_1|path54:1829-1948:296-1948:+	F01.PB38555,F01.PB37982,F01.PB36712,F01.PB56721,F01.PB37793	F01.PB38555,F01.PB37982,F01.PB36712,F01.PB56721,F01.PB37793,F01.PB9893,F01.PB19747
5564_0|path0	5564_0|path0	5564_0|path0;A5:5564_0|path0:1801-3516:1761-3516:+	F01.PB23262,F01.PB27921	F01.PB23262,F01.PB27921,F01.PB34105,F01.PB29141
7389_0|path0	7389_0|path0	7389_0|path0;A5:7389_0|path0:113-291:108-291:+	F01.PB3373	F01.PB3373,F01.PB13441
9660_36|path39	9660_36|path39	9660_36|path39;A5:9660_36|path39:2226-2526:2186-2526:+	F01.PB4501,F01.PB23617,F01.PB12669	F01.PB4501,F01.PB23617,F01.PB12669,F01.PB14863
1055_0|path4	1055_0|path4	1055_0|path4;A5:1055_0|path4:1142-1580:1075-1580:+	F01.PB43887	F01.PB43887,F01.PB39508,F01.PB36914,F01.PB37804
10023_0|path0	10023_0|path0	10023_0|path0;A5:10023_0|path0:1012-1172:647-1172:+	F01.PB48777	F01.PB48777,F01.PB6414,F01.PB46321
192_0|path6	192_0|path6	192_0|path6;A5:192_0|path6:393-773:284-773:+	F01.PB44396	F01.PB44396,F01.PB41101,F01.PB43550,F01.PB54720,F01.PB58743,F01.PB44539,F01.PB58271,F01.PB40050,F01.PB27064
5660_0|path1	5660_0|path1	5660_0|path1;A5:5660_0|path1:897-1004:869-1004:+	F01.PB27281	F01.PB27281,F01.PB25862,F01.PB51013
124_0|path0	124_0|path0	124_0|path0;A5:124_0|path0:760-1041:611-1041:+	F01.PB37907,F01.PB40524,F01.PB39938	F01.PB37907,F01.PB40524,F01.PB39938,F01.PB40333
124_0|path0	124_0|path0	124_0|path0;A5:124_0|path0:2064-2158:2060-2158:+	F01.PB40333	F01.PB40333,F01.PB37907,F01.PB40524,F01.PB54145,F01.PB58628
714_0|path0	714_0|path0	714_0|path0;A5:714_0|path0:2326-2691:2272-2691:+	F01.PB42285,F01.PB39690,F01.PB55199,F01.PB35712,F01.PB43109,F01.PB58773,F01.PB56963,F01.PB40716	F01.PB42285,F01.PB39690,F01.PB55199,F01.PB35712,F01.PB43109,F01.PB58773,F01.PB56963,F01.PB40716,F01.PB52937
714_0|path0	714_0|path0	714_0|path0;A5:714_0|path0:714-809:678-809:+	F01.PB42285,F01.PB43109	F01.PB42285,F01.PB43109,F01.PB39690,F01.PB35712,F01.PB59240,F01.PB58773,F01.PB56963
2817_0|path1	2817_0|path1	2817_0|path1;A5:2817_0|path1:2594-2998:2590-2998:+	F01.PB27516	F01.PB27516,F01.PB25316,F01.PB24038,F01.PB28100,F01.PB52642,F01.PB23932,F01.PB52261,F01.PB26070,F01.PB17245,F01.PB22448,F01.PB50002,F01.PB29289,F01.PB49912,F01.PB28808,F01.PB24397,F01.PB27536,F01.PB25231
2817_0|path1	2817_0|path1	2817_0|path1;A5:2817_0|path1:2590-2998:2513-2998:+	F01.PB25316,F01.PB24038,F01.PB28100,F01.PB52642,F01.PB23932,F01.PB52261,F01.PB26070,F01.PB17245,F01.PB22448,F01.PB50002,F01.PB29289,F01.PB49912,F01.PB28808,F01.PB24397,F01.PB27536,F01.PB25231	F01.PB25316,F01.PB24038,F01.PB28100,F01.PB52642,F01.PB23932,F01.PB52261,F01.PB26070,F01.PB17245,F01.PB22448,F01.PB50002,F01.PB29289,F01.PB49912,F01.PB28808,F01.PB24397,F01.PB27536,F01.PB25231,F01.PB25528,F01.PB33679
2817_0|path1	2817_0|path1	2817_0|path1;A5:2817_0|path1:2215-2507:2190-2507:+	F01.PB25316,F01.PB24038,F01.PB28100,F01.PB25528,F01.PB52642,F01.PB23932,F01.PB52261,F01.PB59700,F01.PB26070,F01.PB17245,F01.PB22448,F01.PB50002,F01.PB29289,F01.PB28808,F01.PB27516,F01.PB33679,F01.PB38795,F01.PB24397,F01.PB27536	F01.PB25316,F01.PB24038,F01.PB28100,F01.PB25528,F01.PB52642,F01.PB23932,F01.PB52261,F01.PB59700,F01.PB26070,F01.PB17245,F01.PB22448,F01.PB50002,F01.PB29289,F01.PB28808,F01.PB27516,F01.PB33679,F01.PB38795,F01.PB24397,F01.PB27536,F01.PB25231
2817_0|path1	2817_0|path1	2817_0|path1;A5:2817_0|path1:2594-2998:2513-2998:+	F01.PB27516	F01.PB27516,F01.PB25528,F01.PB33679
3799_5|path1	3799_5|path1	3799_5|path1;A5:3799_5|path1:2415-2596:2379-2596:+	F01.PB30130	F01.PB30130,F01.PB48717
3599_0|path15	3599_0|path15	3599_0|path15;A5:3599_0|path15:3271-3427:2487-3427:+	F01.PB41313	F01.PB41313,F01.PB30341,F01.PB23981,F01.PB25511
5635_0|path0	5635_0|path0	5635_0|path0;A5:5635_0|path0:1003-1192:753-1192:+	F01.PB53080	F01.PB53080,F01.PB47572
899_0|path2	899_0|path2	899_0|path2;A5:899_0|path2:1390-1647:1219-1647:+	F01.PB41292,F01.PB57085,F01.PB39321,F01.PB40477,F01.PB57130,F01.PB43766,F01.PB38105	F01.PB41292,F01.PB57085,F01.PB39321,F01.PB40477,F01.PB57130,F01.PB43766,F01.PB38105,F01.PB56291
10136_5|path0	10136_5|path0	10136_5|path0;A5:10136_5|path0:1065-1252:1032-1252:+	F01.PB10520,F01.PB18101,F01.PB13220,F01.PB848	F01.PB10520,F01.PB18101,F01.PB13220,F01.PB848,F01.PB5128
6892_0|path3	6892_0|path3	6892_0|path3;A5:6892_0|path3:2040-2167:2038-2167:+	F01.PB6615	F01.PB6615,F01.PB27266
6892_0|path3	6892_0|path3	6892_0|path3;A5:6892_0|path3:2043-2166:2003-2166:+	F01.PB18253,F01.PB9464,F01.PB28538,F01.PB21928,F01.PB37700,F01.PB9330,F01.PB11029,F01.PB6046,F01.PB5391	F01.PB18253,F01.PB9464,F01.PB28538,F01.PB21928,F01.PB37700,F01.PB9330,F01.PB11029,F01.PB6046,F01.PB5391,F01.PB20937,F01.PB21987,F01.PB21572,F01.PB5526,F01.PB15170
8285_1|path1	8285_1|path1	8285_1|path1;A5:8285_1|path1:1384-1530:200-1530:+	F01.PB31955,F01.PB27991,F01.PB37560,F01.PB59193	F01.PB31955,F01.PB27991,F01.PB37560,F01.PB59193,F01.PB22933
11117_0|path1	11117_0|path1	11117_0|path1;A5:11117_0|path1:1503-1669:203-1669:+	F01.PB32863,F01.PB48331	F01.PB32863,F01.PB48331,F01.PB11876
3982_0|path0	3982_0|path0	3982_0|path0;A5:3982_0|path0:1572-1654:1375-1654:+	F01.PB27123	F01.PB27123,F01.PB5362
3982_0|path0	3982_0|path0	3982_0|path0;A5:3982_0|path0:213-788:202-788:+	F01.PB3724,F01.PB5362,F01.PB3634,F01.PB46307	F01.PB3724,F01.PB5362,F01.PB3634,F01.PB46307,F01.PB13384
2533_0|path3	2533_0|path3	2533_0|path3;A5:2533_0|path3:1134-1523:1133-1523:+	F01.PB35926,F01.PB35867,F01.PB36021,F01.PB59195,F01.PB36044,F01.PB50442,F01.PB35549,F01.PB32467,F01.PB36146,F01.PB34572,F01.PB14566,F01.PB5495	F01.PB35926,F01.PB35867,F01.PB36021,F01.PB59195,F01.PB36044,F01.PB50442,F01.PB35549,F01.PB32467,F01.PB36146,F01.PB34572,F01.PB14566,F01.PB5495,F01.PB52871,F01.PB50278
5636_0|path0	5636_0|path0	5636_0|path0;A5:5636_0|path0:2373-2480:2356-2480:+	F01.PB41295,F01.PB55712	F01.PB41295,F01.PB55712,F01.PB38239,F01.PB54335,F01.PB37659,F01.PB56576,F01.PB39345,F01.PB38630,F01.PB59611,F01.PB41785,F01.PB41197,F01.PB38150,F01.PB59353,F01.PB54808
4415_0|path0	4415_0|path0	4415_0|path0;A5:4415_0|path0:1656-1947:1515-1947:+	F01.PB26267,F01.PB27920,F01.PB31228,F01.PB35787,F01.PB23320	F01.PB26267,F01.PB27920,F01.PB31228,F01.PB35787,F01.PB23320,F01.PB51902
3490_0|path2	3490_0|path2	3490_0|path2;A5:3490_0|path2:2055-2169:1953-2169:+	F01.PB18573,F01.PB47768	F01.PB18573,F01.PB47768,F01.PB14022,F01.PB24899,F01.PB29271
1658_0|path17	1658_0|path17	1658_0|path17;A5:1658_0|path17:522-702:284-702:+	F01.PB16999	F01.PB16999,F01.PB20676
1658_0|path17	1658_0|path17	1658_0|path17;A5:1658_0|path17:522-702:495-702:+	F01.PB16999	F01.PB16999,F01.PB8119,F01.PB10244,F01.PB54622
1658_0|path17	1658_0|path17	1658_0|path17;A5:1658_0|path17:495-702:284-702:+	F01.PB8119	F01.PB8119,F01.PB20676
2208_0|path0	2208_0|path0	2208_0|path0;A5:2208_0|path0:2089-2243:2072-2243:+	F01.PB43950	F01.PB43950,F01.PB58869
2208_0|path0	2208_0|path0	2208_0|path0;A5:2208_0|path0:2072-2243:1987-2243:+	F01.PB58869	F01.PB58869,F01.PB29515
2208_0|path0	2208_0|path0	2208_0|path0;A5:2208_0|path0:2089-2243:1987-2243:+	F01.PB43950	F01.PB43950,F01.PB29515
539_0|path0	539_0|path0	539_0|path0;A5:539_0|path0:425-826:387-826:+	F01.PB36301	F01.PB36301,F01.PB40362,F01.PB53285
1018_0|path1	1018_0|path1	1018_0|path1;A5:1018_0|path1:1174-1416:661-1416:+	F01.PB38158	F01.PB38158,F01.PB21828
1456_0|path0	1456_0|path0	1456_0|path0;A5:1456_0|path0:708-948:702-948:+	F01.PB59174	F01.PB59174,F01.PB39936
5625_1|path2	5625_1|path2	5625_1|path2;A5:5625_1|path2:1738-1901:1727-1901:+	F01.PB24611	F01.PB24611,F01.PB30644,F01.PB35848,F01.PB27139,F01.PB34855,F01.PB52399,F01.PB28321,F01.PB32260,F01.PB32193,F01.PB50953,F01.PB16452,F01.PB4673,F01.PB12841,F01.PB11815
9524_52|path0	9524_52|path0	9524_52|path0;A5:9524_52|path0:2028-2492:394-2492:+	F01.PB43351	F01.PB43351,F01.PB13095,F01.PB20647,F01.PB24879,F01.PB23250,F01.PB12433,F01.PB4698,F01.PB30784,F01.PB23177,F01.PB9339,F01.PB40685,F01.PB31440,F01.PB18972,F01.PB31165,F01.PB15918
9524_52|path0	9524_52|path0	9524_52|path0;A5:9524_52|path0:3193-3541:2590-3541:+	F01.PB30593	F01.PB30593,F01.PB13095,F01.PB20647,F01.PB12433,F01.PB4698,F01.PB9339,F01.PB18972,F01.PB15918
9524_52|path0	9524_52|path0	9524_52|path0;A5:9524_52|path0:3906-4171:3728-4171:+	F01.PB12433	F01.PB12433,F01.PB24879,F01.PB30593,F01.PB21471,F01.PB4698,F01.PB23177
3995_0|path0	3995_0|path0	3995_0|path0;A5:3995_0|path0:1030-1126:894-1126:+	F01.PB35630	F01.PB35630,F01.PB51516,F01.PB47813,F01.PB14556
3736_0|path1	3736_0|path1	3736_0|path1;A5:3736_0|path1:1478-1670:1328-1670:+	F01.PB33496	F01.PB33496,F01.PB50166
3736_0|path1	3736_0|path1	3736_0|path1;A5:3736_0|path1:1328-1427:1257-1427:+	F01.PB51029,F01.PB36095,F01.PB31895,F01.PB25497,F01.PB49268,F01.PB23080,F01.PB27841	F01.PB51029,F01.PB36095,F01.PB31895,F01.PB25497,F01.PB49268,F01.PB23080,F01.PB27841,F01.PB28485,F01.PB34113
5417_0|path0	5417_0|path0	5417_0|path0;A5:5417_0|path0:450-533:369-533:+	F01.PB27253,F01.PB30918,F01.PB20846	F01.PB27253,F01.PB30918,F01.PB20846,F01.PB31261
7991_0|path0	7991_0|path0	7991_0|path0;A5:7991_0|path0:1322-1498:1042-1498:+	F01.PB51385	F01.PB51385,F01.PB6146,F01.PB8866
5062_0|path0	5062_0|path0	5062_0|path0;A5:5062_0|path0:2046-2244:1876-2244:+	F01.PB22488,F01.PB32089,F01.PB32306,F01.PB31879,F01.PB8719,F01.PB20265	F01.PB22488,F01.PB32089,F01.PB32306,F01.PB31879,F01.PB8719,F01.PB20265,F01.PB26652
3554_1|path40	3554_1|path40	3554_1|path40;A5:3554_1|path40:1866-3977:1834-3977:+	F01.PB20299	F01.PB20299,F01.PB16617
2322_0|path6	2322_0|path6	2322_0|path6;A5:2322_0|path6:973-1648:57-1648:+	F01.PB25263	F01.PB25263,F01.PB9311,F01.PB11972,F01.PB17111,F01.PB13675,F01.PB5568
2322_0|path6	2322_0|path6	2322_0|path6;A5:2322_0|path6:2201-2515:1900-2515:+	F01.PB9311	F01.PB9311,F01.PB11972,F01.PB5568
1651_0|path0	1651_0|path0	1651_0|path0;A5:1651_0|path0:3588-3890:2731-3890:+	F01.PB38826	F01.PB38826,F01.PB55431,F01.PB48653
969_0|path0	969_0|path0	969_0|path0;A5:969_0|path0:1912-2099:1083-2099:+	F01.PB54334	F01.PB54334,F01.PB28072
5545_0|path19	5545_0|path19	5545_0|path19;A5:5545_0|path19:970-1070:946-1070:+	F01.PB35901,F01.PB53114	F01.PB35901,F01.PB53114,F01.PB34809
478_0|path0	478_0|path0	478_0|path0;A5:478_0|path0:3241-3422:3154-3422:+	F01.PB40628	F01.PB40628,F01.PB38345,F01.PB38975,F01.PB40908,F01.PB58500,F01.PB37199,F01.PB56341
5458_0|path8	5458_0|path8	5458_0|path8;A5:5458_0|path8:1193-1234:1168-1234:+	F01.PB24964	F01.PB24964,F01.PB31103
11344_0|path2	11344_0|path2	11344_0|path2;A5:11344_0|path2:1644-1783:1478-1783:+	F01.PB18501	F01.PB18501,F01.PB12759,F01.PB4630
834_0|path0	834_0|path0	834_0|path0;A5:834_0|path0:3542-3658:3271-3658:+	F01.PB40936	F01.PB40936,F01.PB43396,F01.PB58855,F01.PB58937,F01.PB57747,F01.PB56299,F01.PB40057,F01.PB36549,F01.PB55713,F01.PB59592,F01.PB24285,F01.PB43788
666_0|path0	666_0|path0	666_0|path0;A5:666_0|path0:1212-1457:1101-1457:+	F01.PB41672,F01.PB39061,F01.PB56956,F01.PB41365,F01.PB56286,F01.PB38220,F01.PB40674,F01.PB40915,F01.PB44330	F01.PB41672,F01.PB39061,F01.PB56956,F01.PB41365,F01.PB56286,F01.PB38220,F01.PB40674,F01.PB40915,F01.PB44330,F01.PB37595,F01.PB44243,F01.PB42960,F01.PB38235
666_0|path0	666_0|path0	666_0|path0;A5:666_0|path0:3447-3532:3387-3532:+	F01.PB41672,F01.PB56956,F01.PB41365,F01.PB37595,F01.PB38220,F01.PB44243,F01.PB44330,F01.PB40136	F01.PB41672,F01.PB56956,F01.PB41365,F01.PB37595,F01.PB38220,F01.PB44243,F01.PB44330,F01.PB40136,F01.PB39061,F01.PB56286,F01.PB40915,F01.PB43170,F01.PB38235,F01.PB1330
3238_0|path1	3238_0|path1	3238_0|path1;A5:3238_0|path1:516-1932:473-1932:+	F01.PB32372	F01.PB32372,F01.PB26828,F01.PB50864,F01.PB22461,F01.PB52368,F01.PB26082,F01.PB25070,F01.PB24182
2582_0|path0	2582_0|path0	2582_0|path0;A5:2582_0|path0:2278-2365:2273-2365:+	F01.PB56739	F01.PB56739,F01.PB9430
1579_0|path1	1579_0|path1	1579_0|path1;A5:1579_0|path1:3046-3120:3038-3120:+	F01.PB42935	F01.PB42935,F01.PB36283,F01.PB36350,F01.PB41776,F01.PB42901,F01.PB40019,F01.PB38564,F01.PB27923,F01.PB31195,F01.PB8664,F01.PB2550
2568_0|path1	2568_0|path1	2568_0|path1;A5:2568_0|path1:1890-2572:1824-2572:+	F01.PB17707	F01.PB17707,F01.PB17344
6713_0|path0	6713_0|path0	6713_0|path0;A5:6713_0|path0:67-507:14-507:+	F01.PB22374	F01.PB22374,F01.PB21426
2235_0|path0	2235_0|path0	2235_0|path0;A5:2235_0|path0:1431-2442:1426-2442:+	F01.PB14495	F01.PB14495,F01.PB21176,F01.PB9410,F01.PB4015,F01.PB22320
6646_0|path0	6646_0|path0	6646_0|path0;A5:6646_0|path0:1768-1923:1579-1923:+	F01.PB21222,F01.PB7484,F01.PB25131,F01.PB19889,F01.PB26874,F01.PB26820,F01.PB6057	F01.PB21222,F01.PB7484,F01.PB25131,F01.PB19889,F01.PB26874,F01.PB26820,F01.PB6057,F01.PB46666
c14662/f1p0/4027	c14662/f1p0/4027	c14662/f1p0/4027;A5:c14662/f1p0/4027:597-683:361-683:+	F01.PB47642	F01.PB47642,F01.PB34521
515_0|path0	515_0|path0	515_0|path0;A5:515_0|path0:1182-1537:727-1537:+	F01.PB42321	F01.PB42321,F01.PB55263
7551_0|path0	7551_0|path0	7551_0|path0;A5:7551_0|path0:1855-1977:1808-1977:+	F01.PB30556,F01.PB20045,F01.PB24156	F01.PB30556,F01.PB20045,F01.PB24156,F01.PB23803
867_0|path0	867_0|path0	867_0|path0;A5:867_0|path0:680-1145:594-1145:+	F01.PB43427	F01.PB43427,F01.PB36443,F01.PB36722,F01.PB40485,F01.PB43542,F01.PB43202,F01.PB43687,F01.PB37210,F01.PB57753,F01.PB37671,F01.PB40384,F01.PB39535,F01.PB54338,F01.PB54156,F01.PB40715,F01.PB59135,F01.PB41072,F01.PB39390,F01.PB41959,F01.PB59676
867_0|path0	867_0|path0	867_0|path0;A5:867_0|path0:4073-4172:3962-4172:+	F01.PB54338	F01.PB54338,F01.PB36443,F01.PB36722,F01.PB40485,F01.PB43542,F01.PB43202,F01.PB43687,F01.PB37210,F01.PB57753,F01.PB37671,F01.PB40384,F01.PB39535,F01.PB54156,F01.PB40715,F01.PB42741,F01.PB59135,F01.PB41072,F01.PB39390,F01.PB41959,F01.PB43427,F01.PB1899
867_0|path0	867_0|path0	867_0|path0;A5:867_0|path0:1994-2307:1558-2307:+	F01.PB37671,F01.PB40384,F01.PB59135	F01.PB37671,F01.PB40384,F01.PB59135,F01.PB57753
10015_0|path0	10015_0|path0	10015_0|path0;A5:10015_0|path0:277-772:263-772:+	F01.PB10048,F01.PB15941,F01.PB46895,F01.PB6394,F01.PB46241,F01.PB2942,F01.PB1809	F01.PB10048,F01.PB15941,F01.PB46895,F01.PB6394,F01.PB46241,F01.PB2942,F01.PB1809,F01.PB4203
10015_0|path0	10015_0|path0	10015_0|path0;A5:10015_0|path0:1697-2006:1520-2006:+	F01.PB46241	F01.PB46241,F01.PB50858,F01.PB26233
2905_0|path0	2905_0|path0	2905_0|path0;A5:2905_0|path0:2050-2217:1840-2217:+	F01.PB23796,F01.PB26902,F01.PB50678	F01.PB23796,F01.PB26902,F01.PB50678,F01.PB35449
7915_0|path1	7915_0|path1	7915_0|path1;A5:7915_0|path1:914-1142:709-1142:+	F01.PB46781	F01.PB46781,F01.PB6120,F01.PB16282
5735_0|path8	5735_0|path8	5735_0|path8;A5:5735_0|path8:2101-2631:1701-2631:+	F01.PB57110,F01.PB41347,F01.PB59518,F01.PB59297,F01.PB57138,F01.PB43511,F01.PB37610,F01.PB37080,F01.PB40082,F01.PB54368,F01.PB30384	F01.PB57110,F01.PB41347,F01.PB59518,F01.PB59297,F01.PB57138,F01.PB43511,F01.PB37610,F01.PB37080,F01.PB40082,F01.PB54368,F01.PB30384,F01.PB39526,F01.PB27353
5735_0|path8	5735_0|path8	5735_0|path8;A5:5735_0|path8:1052-1579:1017-1579:+	F01.PB55479,F01.PB57110,F01.PB41347,F01.PB59518,F01.PB38412,F01.PB40891,F01.PB39526,F01.PB43285,F01.PB58471,F01.PB59176,F01.PB43511,F01.PB37610,F01.PB27353,F01.PB37080,F01.PB56427,F01.PB54628,F01.PB56236,F01.PB43471,F01.PB54368,F01.PB30384	F01.PB55479,F01.PB57110,F01.PB41347,F01.PB59518,F01.PB38412,F01.PB40891,F01.PB39526,F01.PB43285,F01.PB58471,F01.PB59176,F01.PB43511,F01.PB37610,F01.PB27353,F01.PB37080,F01.PB56427,F01.PB54628,F01.PB56236,F01.PB43471,F01.PB54368,F01.PB30384,F01.PB39742,F01.PB57138
5735_0|path8	5735_0|path8	5735_0|path8;A5:5735_0|path8:1052-1579:1010-1579:+	F01.PB55479,F01.PB57110,F01.PB41347,F01.PB59518,F01.PB38412,F01.PB40891,F01.PB39526,F01.PB43285,F01.PB58471,F01.PB59176,F01.PB43511,F01.PB37610,F01.PB27353,F01.PB37080,F01.PB56427,F01.PB54628,F01.PB56236,F01.PB43471,F01.PB54368,F01.PB30384	F01.PB55479,F01.PB57110,F01.PB41347,F01.PB59518,F01.PB38412,F01.PB40891,F01.PB39526,F01.PB43285,F01.PB58471,F01.PB59176,F01.PB43511,F01.PB37610,F01.PB27353,F01.PB37080,F01.PB56427,F01.PB54628,F01.PB56236,F01.PB43471,F01.PB54368,F01.PB30384,F01.PB41610
5735_0|path8	5735_0|path8	5735_0|path8;A5:5735_0|path8:1017-1579:1010-1579:+	F01.PB39742,F01.PB57138	F01.PB39742,F01.PB57138,F01.PB41610
c18283/f1p2/3199	c18283/f1p2/3199	c18283/f1p2/3199;A5:c18283/f1p2/3199:1800-2031:1769-2031:+	F01.PB52777	F01.PB52777,F01.PB24123
c18283/f1p2/3199	c18283/f1p2/3199	c18283/f1p2/3199;A5:c18283/f1p2/3199:1800-2031:1501-2031:+	F01.PB52777	F01.PB52777,F01.PB51329
c18283/f1p2/3199	c18283/f1p2/3199	c18283/f1p2/3199;A5:c18283/f1p2/3199:1769-2031:1501-2031:+	F01.PB24123	F01.PB24123,F01.PB51329
6613_0|path0	6613_0|path0	6613_0|path0;A5:6613_0|path0:397-482:346-482:+	F01.PB21243	F01.PB21243,F01.PB27242
11465_0|path0	11465_0|path0	11465_0|path0;A5:11465_0|path0:464-545:187-545:+	F01.PB3193	F01.PB3193,F01.PB13316,F01.PB46952,F01.PB2123
3376_0|path0	3376_0|path0	3376_0|path0;A5:3376_0|path0:381-1344:369-1344:+	F01.PB33737	F01.PB33737,F01.PB35894
1929_0|path1	1929_0|path1	1929_0|path1;A5:1929_0|path1:1497-1583:1403-1583:+	F01.PB55346	F01.PB55346,F01.PB54918,F01.PB40420,F01.PB44428
7104_0|path0	7104_0|path0	7104_0|path0;A5:7104_0|path0:378-480:246-480:+	F01.PB15298	F01.PB15298,F01.PB15912
3166_0|path0	3166_0|path0	3166_0|path0;A5:3166_0|path0:1525-1856:1451-1856:+	F01.PB22729	F01.PB22729,F01.PB18352,F01.PB29532,F01.PB35560
5334_0|path1	5334_0|path1	5334_0|path1;A5:5334_0|path1:1245-1346:1240-1346:+	F01.PB20378,F01.PB30253	F01.PB20378,F01.PB30253,F01.PB32713
2624_0|path1	2624_0|path1	2624_0|path1;A5:2624_0|path1:2895-3327:2841-3327:+	F01.PB51079	F01.PB51079,F01.PB57486,F01.PB50572,F01.PB23471,F01.PB41941,F01.PB30534,F01.PB22849,F01.PB27396,F01.PB25302,F01.PB18289,F01.PB49844,F01.PB14902,F01.PB9469
6159_0|path0	6159_0|path0	6159_0|path0;A5:6159_0|path0:1378-1449:1255-1449:+	F01.PB18673,F01.PB19016,F01.PB35218	F01.PB18673,F01.PB19016,F01.PB35218,F01.PB12344
7833_0|path1	7833_0|path1	7833_0|path1;A5:7833_0|path1:1067-1487:1032-1487:+	F01.PB47597,F01.PB4817,F01.PB12970,F01.PB12734	F01.PB47597,F01.PB4817,F01.PB12970,F01.PB12734,F01.PB21969,F01.PB5841
7313_0|path0	7313_0|path0	7313_0|path0;A5:7313_0|path0:1485-1565:1296-1565:+	F01.PB17719,F01.PB25407	F01.PB17719,F01.PB25407,F01.PB47899
6870_0|path0	6870_0|path0	6870_0|path0;A5:6870_0|path0:180-932:92-932:+	F01.PB4429,F01.PB9792,F01.PB46698,F01.PB18024	F01.PB4429,F01.PB9792,F01.PB46698,F01.PB18024,F01.PB9056,F01.PB17972
4903_0|path2	4903_0|path2	4903_0|path2;A5:4903_0|path2:637-963:526-963:+	F01.PB29207	F01.PB29207,F01.PB25765
10272_1|path0	10272_1|path0	10272_1|path0;A5:10272_1|path0:2191-2272:421-2272:+	F01.PB39301,F01.PB39750	F01.PB39301,F01.PB39750,F01.PB7892,F01.PB17434
4711_0|path0	4711_0|path0	4711_0|path0;A5:4711_0|path0:364-493:362-493:+	F01.PB3949,F01.PB20387	F01.PB3949,F01.PB20387,F01.PB27170
174_0|path5	174_0|path5	174_0|path5;A5:174_0|path5:295-396:220-396:+	F01.PB42869,F01.PB38238,F01.PB42412,F01.PB57148	F01.PB42869,F01.PB38238,F01.PB42412,F01.PB57148,F01.PB36246,F01.PB37903,F01.PB39737,F01.PB37468,F01.PB58377,F01.PB56210,F01.PB57048
481_0|path7	481_0|path7	481_0|path7;A5:481_0|path7:2284-2764:2087-2764:+	F01.PB55083,F01.PB36381,F01.PB36387	F01.PB55083,F01.PB36381,F01.PB36387,F01.PB57412
9660_1|path4	9660_1|path4	9660_1|path4;A5:9660_1|path4:2098-4120:1948-4120:+	F01.PB36198,F01.PB30370,F01.PB39834,F01.PB27825	F01.PB36198,F01.PB30370,F01.PB39834,F01.PB27825,F01.PB34964,F01.PB51800,F01.PB34903,F01.PB11278,F01.PB9287,F01.PB5306,F01.PB1777
9660_1|path4	9660_1|path4	9660_1|path4;A5:9660_1|path4:1244-1327:1227-1327:+	F01.PB54374,F01.PB36198,F01.PB30370,F01.PB39834,F01.PB34964,F01.PB41417,F01.PB35237,F01.PB34903,F01.PB27825,F01.PB36455,F01.PB36626,F01.PB43502,F01.PB11278,F01.PB9287,F01.PB5306,F01.PB1777	F01.PB54374,F01.PB36198,F01.PB30370,F01.PB39834,F01.PB34964,F01.PB41417,F01.PB35237,F01.PB34903,F01.PB27825,F01.PB36455,F01.PB36626,F01.PB43502,F01.PB11278,F01.PB9287,F01.PB5306,F01.PB1777,F01.PB43297
2002_0|path0	2002_0|path0	2002_0|path0;A5:2002_0|path0:1229-1590:1179-1590:+	F01.PB39779,F01.PB54309	F01.PB39779,F01.PB54309,F01.PB35716,F01.PB38701,F01.PB21193,F01.PB37833,F01.PB57527
848_0|path2	848_0|path2	848_0|path2;A5:848_0|path2:3366-3708:3094-3708:+	F01.PB57599	F01.PB57599,F01.PB39791
8700_0|path0	8700_0|path0	8700_0|path0;A5:8700_0|path0:692-768:536-768:+	F01.PB18074	F01.PB18074,F01.PB15527,F01.PB12721
3865_1|path13	3865_1|path13	3865_1|path13;A5:3865_1|path13:2554-2859:2484-2859:+	F01.PB57538,F01.PB42254,F01.PB37088,F01.PB41166,F01.PB43416,F01.PB54790,F01.PB39229,F01.PB37681,F01.PB54549,F01.PB37316,F01.PB36998,F01.PB54483,F01.PB57917,F01.PB56028,F01.PB29339	F01.PB57538,F01.PB42254,F01.PB37088,F01.PB41166,F01.PB43416,F01.PB54790,F01.PB39229,F01.PB37681,F01.PB54549,F01.PB37316,F01.PB36998,F01.PB54483,F01.PB57917,F01.PB56028,F01.PB29339,F01.PB56136,F01.PB59657
5359_5|path21	5359_5|path21	5359_5|path21;A5:5359_5|path21:384-1327:379-1327:+	F01.PB32003	F01.PB32003,F01.PB33418,F01.PB10356,F01.PB30652
6959_0|path5	6959_0|path5	6959_0|path5;A5:6959_0|path5:339-445:165-445:+	F01.PB4421	F01.PB4421,F01.PB3028,F01.PB21917
4776_0|path5	4776_0|path5	4776_0|path5;A5:4776_0|path5:1491-1711:1356-1711:+	F01.PB52919	F01.PB52919,F01.PB30397,F01.PB15635
6691_0|path2	6691_0|path2	6691_0|path2;A5:6691_0|path2:1620-1987:1515-1987:+	F01.PB18873	F01.PB18873,F01.PB9057,F01.PB18888,F01.PB16001
1612_0|path9	1612_0|path9	1612_0|path9;A5:1612_0|path9:2918-3206:2697-3206:+	F01.PB48750	F01.PB48750,F01.PB35200
8367_0|path12	8367_0|path12	8367_0|path12;A5:8367_0|path12:1786-1862:1781-1862:+	F01.PB52051,F01.PB33706	F01.PB52051,F01.PB33706,F01.PB28117,F01.PB22856,F01.PB51648,F01.PB45964,F01.PB28923
4047_0|path1	4047_0|path1	4047_0|path1;A5:4047_0|path1:1189-1361:208-1361:+	F01.PB38179	F01.PB38179,F01.PB22747,F01.PB52049,F01.PB28792
4047_0|path1	4047_0|path1	4047_0|path1;A5:4047_0|path1:1189-1361:409-1361:+	F01.PB38179	F01.PB38179,F01.PB34039
4047_0|path1	4047_0|path1	4047_0|path1;A5:4047_0|path1:409-1361:208-1361:+	F01.PB34039	F01.PB34039,F01.PB22747,F01.PB52049,F01.PB28792
6316_0|path3	6316_0|path3	6316_0|path3;A5:6316_0|path3:2157-2238:2101-2238:+	F01.PB51469,F01.PB34898,F01.PB33630,F01.PB50441,F01.PB49071,F01.PB18907,F01.PB36043,F01.PB34844,F01.PB48312,F01.PB10763,F01.PB7562	F01.PB51469,F01.PB34898,F01.PB33630,F01.PB50441,F01.PB49071,F01.PB18907,F01.PB36043,F01.PB34844,F01.PB48312,F01.PB10763,F01.PB7562,F01.PB30759
7592_0|path2	7592_0|path2	7592_0|path2;A5:7592_0|path2:933-1240:867-1240:+	F01.PB6522,F01.PB20888,F01.PB50571	F01.PB6522,F01.PB20888,F01.PB50571,F01.PB47709
7592_0|path2	7592_0|path2	7592_0|path2;A5:7592_0|path2:724-813:720-813:+	F01.PB6522,F01.PB20888,F01.PB50571	F01.PB6522,F01.PB20888,F01.PB50571,F01.PB47709
11632_0|path3	11632_0|path3	11632_0|path3;A5:11632_0|path3:180-502:96-502:+	F01.PB862	F01.PB862,F01.PB2837,F01.PB2451
7094_0|path0	7094_0|path0	7094_0|path0;A5:7094_0|path0:1109-1448:995-1448:+	F01.PB11102,F01.PB15338,F01.PB8389	F01.PB11102,F01.PB15338,F01.PB8389,F01.PB5087
852_0|path0	852_0|path0	852_0|path0;A5:852_0|path0:1079-1942:770-1942:+	F01.PB24632	F01.PB24632,F01.PB48958,F01.PB33441
3739_4|path0	3739_4|path0	3739_4|path0;A5:3739_4|path0:126-1053:87-1053:+	F01.PB30038	F01.PB30038,F01.PB32150
6763_0|path1	6763_0|path1	6763_0|path1;A5:6763_0|path1:874-928:820-928:+	F01.PB49683	F01.PB49683,F01.PB17777,F01.PB21664,F01.PB10976,F01.PB12947,F01.PB46061,F01.PB4026,F01.PB15862
5729_0|path0	5729_0|path0	5729_0|path0;A5:5729_0|path0:915-1003:912-1003:+	F01.PB25688,F01.PB15162,F01.PB14023,F01.PB31591	F01.PB25688,F01.PB15162,F01.PB14023,F01.PB31591,F01.PB10144
2523_0|path0	2523_0|path0	2523_0|path0;A5:2523_0|path0:2144-2401:1441-2401:+	F01.PB42159	F01.PB42159,F01.PB50971
6705_2|path2	6705_2|path2	6705_2|path2;A5:6705_2|path2:1273-2415:905-2415:+	F01.PB52328	F01.PB52328,F01.PB4969,F01.PB5103,F01.PB7970,F01.PB10208,F01.PB13367
2739_0|path0	2739_0|path0	2739_0|path0;A5:2739_0|path0:3884-3978:3787-3978:+	F01.PB36900,F01.PB59339	F01.PB36900,F01.PB59339,F01.PB42262,F01.PB42682,F01.PB56375,F01.PB37091,F01.PB58709,F01.PB58531,F01.PB42698,F01.PB32338
2739_0|path0	2739_0|path0	2739_0|path0;A5:2739_0|path0:3787-3978:2420-3978:+	F01.PB42682	F01.PB42682,F01.PB28041,F01.PB22719,F01.PB23568,F01.PB32356,F01.PB34658,F01.PB24113,F01.PB1382
2331_2|path0	2331_2|path0	2331_2|path0;A5:2331_2|path0:549-870:522-870:+	F01.PB18891	F01.PB18891,F01.PB17213,F01.PB10967,F01.PB23630,F01.PB21854,F01.PB20095,F01.PB17171,F01.PB32368,F01.PB15839,F01.PB20007,F01.PB51546,F01.PB47095,F01.PB8922
1540_0|path0	1540_0|path0	1540_0|path0;A5:1540_0|path0:197-996:100-996:+	F01.PB7360,F01.PB28173,F01.PB29830	F01.PB7360,F01.PB28173,F01.PB29830,F01.PB10998,F01.PB24753,F01.PB29741,F01.PB23363,F01.PB28296,F01.PB50430,F01.PB39455
2301_0|path0	2301_0|path0	2301_0|path0;A5:2301_0|path0:1801-2489:1742-2489:+	F01.PB39803	F01.PB39803,F01.PB38679,F01.PB29997,F01.PB13381
1213_0|path10	1213_0|path10	1213_0|path10;A5:1213_0|path10:2725-2928:2658-2928:+	F01.PB39235,F01.PB57335	F01.PB39235,F01.PB57335,F01.PB59687
5_0|path0	5_0|path0	5_0|path0;A5:5_0|path0:3167-3470:2903-3470:+	F01.PB58236	F01.PB58236,F01.PB42825,F01.PB58016,F01.PB59638
5_0|path0	5_0|path0	5_0|path0;A5:5_0|path0:1895-2781:753-2781:+	F01.PB59182	F01.PB59182,F01.PB27624
5_0|path0	5_0|path0	5_0|path0;A5:5_0|path0:3167-3811:2903-3811:+	F01.PB56177	F01.PB56177,F01.PB41970
2879_0|path1	2879_0|path1	2879_0|path1;A5:2879_0|path1:5145-5239:4585-5239:+	F01.PB28055,F01.PB28743,F01.PB30832	F01.PB28055,F01.PB28743,F01.PB30832,F01.PB18859
7078_0|path0	7078_0|path0	7078_0|path0;A5:7078_0|path0:187-277:30-277:+	F01.PB7033,F01.PB21024,F01.PB17163,F01.PB37122,F01.PB49632	F01.PB7033,F01.PB21024,F01.PB17163,F01.PB37122,F01.PB49632,F01.PB10438
790_0|path0	790_0|path0	790_0|path0;A5:790_0|path0:4286-4736:4282-4736:+	F01.PB39358,F01.PB22813,F01.PB38143,F01.PB40597,F01.PB36694,F01.PB35033,F01.PB43613,F01.PB56346,F01.PB54916,F01.PB38035	F01.PB39358,F01.PB22813,F01.PB38143,F01.PB40597,F01.PB36694,F01.PB35033,F01.PB43613,F01.PB56346,F01.PB54916,F01.PB38035,F01.PB29442
6940_5|path4	6940_5|path4	6940_5|path4;A5:6940_5|path4:1990-2297:1936-2297:+	F01.PB7469	F01.PB7469,F01.PB7041,F01.PB5671
1904_0|path3	1904_0|path3	1904_0|path3;A5:1904_0|path3:1606-1708:1529-1708:+	F01.PB56564	F01.PB56564,F01.PB56241,F01.PB41739,F01.PB54771,F01.PB38441,F01.PB41924,F01.PB36721,F01.PB27879,F01.PB57253,F01.PB58201,F01.PB57592
3865_1|path8	3865_1|path8	3865_1|path8;A5:3865_1|path8:4507-4996:4505-4996:+	F01.PB37575	F01.PB37575,F01.PB25972,F01.PB36875,F01.PB41050,F01.PB36714
3865_1|path8	3865_1|path8	3865_1|path8;A5:3865_1|path8:2562-2867:2492-2867:+	F01.PB37575,F01.PB25972,F01.PB36875,F01.PB36714	F01.PB37575,F01.PB25972,F01.PB36875,F01.PB36714,F01.PB41899,F01.PB54073
3865_1|path8	3865_1|path8	3865_1|path8;A5:3865_1|path8:1382-2068:1195-2068:+	F01.PB37575,F01.PB41050,F01.PB36714,F01.PB41899,F01.PB54073	F01.PB37575,F01.PB41050,F01.PB36714,F01.PB41899,F01.PB54073,F01.PB25972
1351_0|path0	1351_0|path0	1351_0|path0;A5:1351_0|path0:2452-2501:2448-2501:+	F01.PB40445	F01.PB40445,F01.PB36618
1558_0|path6	1558_0|path6	1558_0|path6;A5:1558_0|path6:2229-2659:2099-2659:+	F01.PB22975,F01.PB49249	F01.PB22975,F01.PB49249,F01.PB27910
8074_0|path1	8074_0|path1	8074_0|path1;A5:8074_0|path1:670-766:645-766:+	F01.PB47510,F01.PB4108	F01.PB47510,F01.PB4108,F01.PB19212
3210_1|path0	3210_1|path0	3210_1|path0;A5:3210_1|path0:483-652:122-652:+	F01.PB51764,F01.PB33984	F01.PB51764,F01.PB33984,F01.PB18641,F01.PB52421,F01.PB46023
3210_1|path0	3210_1|path0	3210_1|path0;A5:3210_1|path0:886-963:817-963:+	F01.PB29637,F01.PB51764,F01.PB52421,F01.PB46023	F01.PB29637,F01.PB51764,F01.PB52421,F01.PB46023,F01.PB18641
1552_0|path1	1552_0|path1	1552_0|path1;A5:1552_0|path1:4021-4129:3947-4129:+	F01.PB55251,F01.PB38228,F01.PB42465	F01.PB55251,F01.PB38228,F01.PB42465,F01.PB42220
3605_0|path6	3605_0|path6	3605_0|path6;A5:3605_0|path6:299-990:193-990:+	F01.PB23183,F01.PB25703,F01.PB22420,F01.PB34045,F01.PB25980	F01.PB23183,F01.PB25703,F01.PB22420,F01.PB34045,F01.PB25980,F01.PB22494,F01.PB22415,F01.PB26220,F01.PB31756,F01.PB25541,F01.PB27969
2452_0|path1	2452_0|path1	2452_0|path1;A5:2452_0|path1:2665-2773:2644-2773:+	F01.PB35173	F01.PB35173,F01.PB35391,F01.PB31721,F01.PB18254,F01.PB15447
2452_0|path1	2452_0|path1	2452_0|path1;A5:2452_0|path1:2671-2773:2644-2773:+	F01.PB59721	F01.PB59721,F01.PB35391,F01.PB31721,F01.PB18254,F01.PB15447
2452_0|path1	2452_0|path1	2452_0|path1;A5:2452_0|path1:2671-2773:2665-2773:+	F01.PB59721	F01.PB59721,F01.PB35173
2799_0|path0	2799_0|path0	2799_0|path0;A5:2799_0|path0:923-981:922-981:+	F01.PB54322,F01.PB22717,F01.PB24272,F01.PB24759,F01.PB9591	F01.PB54322,F01.PB22717,F01.PB24272,F01.PB24759,F01.PB9591,F01.PB23646
4776_0|path0	4776_0|path0	4776_0|path0;A5:4776_0|path0:2810-3151:2718-3151:+	F01.PB24617,F01.PB23298,F01.PB24108,F01.PB48910,F01.PB41914,F01.PB58771	F01.PB24617,F01.PB23298,F01.PB24108,F01.PB48910,F01.PB41914,F01.PB58771,F01.PB50083
861_0|path1	861_0|path1	861_0|path1;A5:861_0|path1:3098-3301:2691-3301:+	F01.PB55846,F01.PB42934,F01.PB56246,F01.PB58097	F01.PB55846,F01.PB42934,F01.PB56246,F01.PB58097,F01.PB37911
1180_0|path1	1180_0|path1	1180_0|path1;A5:1180_0|path1:323-1084:235-1084:+	F01.PB44439,F01.PB54441,F01.PB58005,F01.PB36636,F01.PB37020,F01.PB55897,F01.PB59474	F01.PB44439,F01.PB54441,F01.PB58005,F01.PB36636,F01.PB37020,F01.PB55897,F01.PB59474,F01.PB38121
1180_0|path1	1180_0|path1	1180_0|path1;A5:1180_0|path1:323-1084:177-1084:+	F01.PB44439,F01.PB54441,F01.PB58005,F01.PB36636,F01.PB37020,F01.PB55897,F01.PB59474	F01.PB44439,F01.PB54441,F01.PB58005,F01.PB36636,F01.PB37020,F01.PB55897,F01.PB59474,F01.PB41086,F01.PB44139,F01.PB56063,F01.PB37079
1180_0|path1	1180_0|path1	1180_0|path1;A5:1180_0|path1:235-1084:177-1084:+	F01.PB38121	F01.PB38121,F01.PB41086,F01.PB44139,F01.PB56063,F01.PB37079
9197_0|path0	9197_0|path0	9197_0|path0;A5:9197_0|path0:606-695:342-695:+	F01.PB45993	F01.PB45993,F01.PB13240
6403_0|path3	6403_0|path3	6403_0|path3;A5:6403_0|path3:863-938:831-938:+	F01.PB15164	F01.PB15164,F01.PB46983,F01.PB15420
6403_0|path3	6403_0|path3	6403_0|path3;A5:6403_0|path3:350-769:321-769:+	F01.PB15164,F01.PB46983,F01.PB13749	F01.PB15164,F01.PB46983,F01.PB13749,F01.PB15420
3963_0|path0	3963_0|path0	3963_0|path0;A5:3963_0|path0:588-603:526-603:+	F01.PB52762,F01.PB26050,F01.PB27870	F01.PB52762,F01.PB26050,F01.PB27870,F01.PB27456
4528_0|path2	4528_0|path2	4528_0|path2;A5:4528_0|path2:484-745:190-745:+	F01.PB49058	F01.PB49058,F01.PB34517
4528_0|path2	4528_0|path2	4528_0|path2;A5:4528_0|path2:262-745:190-745:+	F01.PB23672,F01.PB34141	F01.PB23672,F01.PB34141,F01.PB34517
4528_0|path2	4528_0|path2	4528_0|path2;A5:4528_0|path2:484-745:262-745:+	F01.PB49058	F01.PB49058,F01.PB23672,F01.PB34141
6376_0|path3	6376_0|path3	6376_0|path3;A5:6376_0|path3:542-664:467-664:+	F01.PB14744	F01.PB14744,F01.PB12977,F01.PB10929
3663_0|path14	3663_0|path14	3663_0|path14;A5:3663_0|path14:399-513:185-513:+	F01.PB24192	F01.PB24192,F01.PB30771
4236_0|path0	4236_0|path0	4236_0|path0;A5:4236_0|path0:753-1142:380-1142:+	F01.PB50439	F01.PB50439,F01.PB49994,F01.PB27539,F01.PB23028,F01.PB34968,F01.PB29909,F01.PB17233,F01.PB35907
8340_0|path0	8340_0|path0	8340_0|path0;A5:8340_0|path0:1555-1894:1509-1894:+	F01.PB45314	F01.PB45314,F01.PB47516,F01.PB21947,F01.PB12983
725_0|path0	725_0|path0	725_0|path0;A5:725_0|path0:2900-3000:2580-3000:+	F01.PB44337	F01.PB44337,F01.PB39657,F01.PB59121
7946_0|path1	7946_0|path1	7946_0|path1;A5:7946_0|path1:1161-1251:869-1251:+	F01.PB47028	F01.PB47028,F01.PB2992
3905_0|path2	3905_0|path2	3905_0|path2;A5:3905_0|path2:819-891:811-891:+	F01.PB25452,F01.PB14760	F01.PB25452,F01.PB14760,F01.PB29510
1119_0|path0	1119_0|path0	1119_0|path0;A5:1119_0|path0:1541-1651:1514-1651:+	F01.PB38450,F01.PB36424,F01.PB41134,F01.PB59655,F01.PB37300,F01.PB59094,F01.PB56805,F01.PB57308,F01.PB36605,F01.PB54555,F01.PB56783,F01.PB42533,F01.PB44351,F01.PB57251,F01.PB57644,F01.PB56123,F01.PB57323,F01.PB34088,F01.PB29069,F01.PB25530	F01.PB38450,F01.PB36424,F01.PB41134,F01.PB59655,F01.PB37300,F01.PB59094,F01.PB56805,F01.PB57308,F01.PB36605,F01.PB54555,F01.PB56783,F01.PB42533,F01.PB44351,F01.PB57251,F01.PB57644,F01.PB56123,F01.PB57323,F01.PB34088,F01.PB29069,F01.PB25530,F01.PB41120
1119_0|path0	1119_0|path0	1119_0|path0;A5:1119_0|path0:1541-1651:1507-1651:+	F01.PB38450,F01.PB36424,F01.PB41134,F01.PB59655,F01.PB37300,F01.PB59094,F01.PB56805,F01.PB57308,F01.PB36605,F01.PB54555,F01.PB56783,F01.PB42533,F01.PB44351,F01.PB57251,F01.PB57644,F01.PB56123,F01.PB57323,F01.PB34088,F01.PB29069,F01.PB25530	F01.PB38450,F01.PB36424,F01.PB41134,F01.PB59655,F01.PB37300,F01.PB59094,F01.PB56805,F01.PB57308,F01.PB36605,F01.PB54555,F01.PB56783,F01.PB42533,F01.PB44351,F01.PB57251,F01.PB57644,F01.PB56123,F01.PB57323,F01.PB34088,F01.PB29069,F01.PB25530,F01.PB56643,F01.PB41773,F01.PB42990
1119_0|path0	1119_0|path0	1119_0|path0;A5:1119_0|path0:2565-2919:2344-2919:+	F01.PB41773	F01.PB41773,F01.PB57308
1119_0|path0	1119_0|path0	1119_0|path0;A5:1119_0|path0:1514-1651:1507-1651:+	F01.PB41120	F01.PB41120,F01.PB56643,F01.PB41773,F01.PB42990
1119_0|path0	1119_0|path0	1119_0|path0;A5:1119_0|path0:1972-2063:1781-2063:+	F01.PB57323	F01.PB57323,F01.PB59655
4311_0|path38	4311_0|path38	4311_0|path38;A5:4311_0|path38:1608-1700:1460-1700:+	F01.PB31434,F01.PB30278	F01.PB31434,F01.PB30278,F01.PB27577
2971_0|path2	2971_0|path2	2971_0|path2;A5:2971_0|path2:1269-1509:1012-1509:+	F01.PB34933,F01.PB39060,F01.PB34247,F01.PB51886,F01.PB35881,F01.PB50046,F01.PB32934,F01.PB31258	F01.PB34933,F01.PB39060,F01.PB34247,F01.PB51886,F01.PB35881,F01.PB50046,F01.PB32934,F01.PB31258,F01.PB24573
4556_0|path1	4556_0|path1	4556_0|path1;A5:4556_0|path1:412-866:223-866:+	F01.PB30768	F01.PB30768,F01.PB25109
4556_0|path1	4556_0|path1	4556_0|path1;A5:4556_0|path1:992-1537:923-1537:+	F01.PB25109	F01.PB25109,F01.PB30768
5735_0|path1	5735_0|path1	5735_0|path1;A5:5735_0|path1:2017-2547:1701-2547:+	F01.PB51771	F01.PB51771,F01.PB48665,F01.PB29082
1058_0|path0	1058_0|path0	1058_0|path0;A5:1058_0|path0:1499-1590:1492-1590:+	F01.PB27190,F01.PB59457	F01.PB27190,F01.PB59457,F01.PB38189
816_0|path1	816_0|path1	816_0|path1;A5:816_0|path1:371-599:234-599:+	F01.PB37006,F01.PB41765,F01.PB41799,F01.PB57589,F01.PB44504,F01.PB57806	F01.PB37006,F01.PB41765,F01.PB41799,F01.PB57589,F01.PB44504,F01.PB57806,F01.PB39782
3642_0|path0	3642_0|path0	3642_0|path0;A5:3642_0|path0:2900-3008:2163-3008:+	F01.PB55210	F01.PB55210,F01.PB33642
1570_0|path0	1570_0|path0	1570_0|path0;A5:1570_0|path0:1242-1346:1033-1346:+	F01.PB38703	F01.PB38703,F01.PB59596,F01.PB40195,F01.PB57231
5824_2|path6	5824_2|path6	5824_2|path6;A5:5824_2|path6:4428-4583:4408-4583:+	F01.PB54485	F01.PB54485,F01.PB56190
5824_2|path6	5824_2|path6	5824_2|path6;A5:5824_2|path6:4460-4583:4428-4583:+	F01.PB41646	F01.PB41646,F01.PB54485
5824_2|path6	5824_2|path6	5824_2|path6;A5:5824_2|path6:6774-7127:6268-7127:+	F01.PB58696	F01.PB58696,F01.PB34313,F01.PB54485,F01.PB58786,F01.PB27409,F01.PB23526,F01.PB41646,F01.PB56190,F01.PB39456,F01.PB34296,F01.PB28999
5824_2|path6	5824_2|path6	5824_2|path6;A5:5824_2|path6:4460-4583:4408-4583:+	F01.PB41646	F01.PB41646,F01.PB56190
5824_2|path6	5824_2|path6	5824_2|path6;A5:5824_2|path6:4460-4583:3315-4583:+	F01.PB41646	F01.PB41646,F01.PB34313,F01.PB58988,F01.PB36502,F01.PB58096,F01.PB27409,F01.PB58696,F01.PB23526,F01.PB43097,F01.PB38925,F01.PB34296,F01.PB28999
5824_2|path6	5824_2|path6	5824_2|path6;A5:5824_2|path6:4428-4583:3315-4583:+	F01.PB54485	F01.PB54485,F01.PB34313,F01.PB58988,F01.PB36502,F01.PB58096,F01.PB27409,F01.PB58696,F01.PB23526,F01.PB43097,F01.PB38925,F01.PB34296,F01.PB28999
5824_2|path6	5824_2|path6	5824_2|path6;A5:5824_2|path6:4408-4583:3315-4583:+	F01.PB56190	F01.PB56190,F01.PB34313,F01.PB58988,F01.PB36502,F01.PB58096,F01.PB27409,F01.PB58696,F01.PB23526,F01.PB43097,F01.PB38925,F01.PB34296,F01.PB28999
5824_2|path6	5824_2|path6	5824_2|path6;A5:5824_2|path6:6964-7125:6880-7125:+	F01.PB38925	F01.PB38925,F01.PB43097
2757_5|path1	2757_5|path1	2757_5|path1;A5:2757_5|path1:2839-3046:2032-3046:+	F01.PB56187,F01.PB56217	F01.PB56187,F01.PB56217,F01.PB52309
259_0|path0	259_0|path0	259_0|path0;A5:259_0|path0:2525-3013:2353-3013:+	F01.PB37643,F01.PB55776,F01.PB25233,F01.PB35105,F01.PB26242	F01.PB37643,F01.PB55776,F01.PB25233,F01.PB35105,F01.PB26242,F01.PB54755
1333_0|path0	1333_0|path0	1333_0|path0;A5:1333_0|path0:1489-1579:1484-1579:+	F01.PB54472,F01.PB43559,F01.PB43474	F01.PB54472,F01.PB43559,F01.PB43474,F01.PB43179
4147_0|path8	4147_0|path8	4147_0|path8;A5:4147_0|path8:934-1025:789-1025:+	F01.PB23368,F01.PB35904,F01.PB29114,F01.PB25502,F01.PB52157,F01.PB27704	F01.PB23368,F01.PB35904,F01.PB29114,F01.PB25502,F01.PB52157,F01.PB27704,F01.PB25834
4136_0|path1	4136_0|path1	4136_0|path1;A5:4136_0|path1:2319-2861:847-2861:+	F01.PB38381	F01.PB38381,F01.PB31990,F01.PB19961
2788_0|path3	2788_0|path3	2788_0|path3;A5:2788_0|path3:321-419:237-419:+	F01.PB31624,F01.PB31576	F01.PB31624,F01.PB31576,F01.PB32774
1590_0|path0	1590_0|path0	1590_0|path0;A5:1590_0|path0:2659-2885:2428-2885:+	F01.PB43431	F01.PB43431,F01.PB41135,F01.PB36606,F01.PB58707,F01.PB35273,F01.PB23615,F01.PB39196,F01.PB55368,F01.PB40547,F01.PB40340,F01.PB25036,F01.PB19198,F01.PB33242
1590_0|path0	1590_0|path0	1590_0|path0;A5:1590_0|path0:3068-3314:3030-3314:+	F01.PB41135,F01.PB36606,F01.PB43431,F01.PB35273,F01.PB23615,F01.PB39196,F01.PB55368,F01.PB40547,F01.PB40340,F01.PB25036,F01.PB19198,F01.PB33242	F01.PB41135,F01.PB36606,F01.PB43431,F01.PB35273,F01.PB23615,F01.PB39196,F01.PB55368,F01.PB40547,F01.PB40340,F01.PB25036,F01.PB19198,F01.PB33242,F01.PB58707
1590_0|path0	1590_0|path0	1590_0|path0;A5:1590_0|path0:4188-4273:3674-4273:+	F01.PB36606,F01.PB58707,F01.PB39196,F01.PB40340	F01.PB36606,F01.PB58707,F01.PB39196,F01.PB40340,F01.PB56913
2848_0|path14	2848_0|path14	2848_0|path14;A5:2848_0|path14:2425-2515:2418-2515:+	F01.PB23834,F01.PB53271	F01.PB23834,F01.PB53271,F01.PB25967
2435_0|path0	2435_0|path0	2435_0|path0;A5:2435_0|path0:3666-3801:3652-3801:+	F01.PB49872	F01.PB49872,F01.PB27958
2435_0|path0	2435_0|path0	2435_0|path0;A5:2435_0|path0:1950-2344:1944-2344:+	F01.PB37489	F01.PB37489,F01.PB34945,F01.PB50167,F01.PB22745,F01.PB56827,F01.PB25950,F01.PB26743,F01.PB27958,F01.PB49872,F01.PB30135
5541_0|path0	5541_0|path0	5541_0|path0;A5:5541_0|path0:411-961:186-961:+	F01.PB49684	F01.PB49684,F01.PB15878
4298_0|path1	4298_0|path1	4298_0|path1;A5:4298_0|path1:1566-1657:1458-1657:+	F01.PB25616,F01.PB33299,F01.PB23344,F01.PB14216	F01.PB25616,F01.PB33299,F01.PB23344,F01.PB14216,F01.PB51162
11534_0|path0	11534_0|path0	11534_0|path0;A5:11534_0|path0:1457-1564:833-1564:+	F01.PB47009	F01.PB47009,F01.PB46606
3354_0|path6	3354_0|path6	3354_0|path6;A5:3354_0|path6:337-1111:154-1111:+	F01.PB18936	F01.PB18936,F01.PB11909
2079_0|path0	2079_0|path0	2079_0|path0;A5:2079_0|path0:786-1639:673-1639:+	F01.PB56798	F01.PB56798,F01.PB58583,F01.PB42510,F01.PB26491,F01.PB57575,F01.PB49672
3535_0|path0	3535_0|path0	3535_0|path0;A5:3535_0|path0:262-630:223-630:+	F01.PB25629,F01.PB25249	F01.PB25629,F01.PB25249,F01.PB27965,F01.PB22761,F01.PB32212,F01.PB24167
190_0|path1	190_0|path1	190_0|path1;A5:190_0|path1:463-761:391-761:+	F01.PB55982,F01.PB57375,F01.PB36967,F01.PB36553,F01.PB39437,F01.PB44390,F01.PB57725,F01.PB38284,F01.PB56648,F01.PB59557,F01.PB57770,F01.PB58155,F01.PB43216,F01.PB56569,F01.PB54584,F01.PB41502,F01.PB36839,F01.PB41939,F01.PB38053,F01.PB55154,F01.PB54569,F01.PB59491,F01.PB57829,F01.PB55867,F01.PB42951,F01.PB42608,F01.PB43612	F01.PB55982,F01.PB57375,F01.PB36967,F01.PB36553,F01.PB39437,F01.PB44390,F01.PB57725,F01.PB38284,F01.PB56648,F01.PB59557,F01.PB57770,F01.PB58155,F01.PB43216,F01.PB56569,F01.PB54584,F01.PB41502,F01.PB36839,F01.PB41939,F01.PB38053,F01.PB55154,F01.PB54569,F01.PB59491,F01.PB57829,F01.PB55867,F01.PB42951,F01.PB42608,F01.PB43612,F01.PB54509
190_0|path1	190_0|path1	190_0|path1;A5:190_0|path1:2464-2574:2446-2574:+	F01.PB41939,F01.PB42951	F01.PB41939,F01.PB42951,F01.PB55982,F01.PB57375,F01.PB36967,F01.PB36553,F01.PB39437,F01.PB44390,F01.PB57725,F01.PB38284,F01.PB58202,F01.PB56648,F01.PB59557,F01.PB57770,F01.PB58155,F01.PB57792,F01.PB43216,F01.PB56569,F01.PB54584,F01.PB36839,F01.PB54509,F01.PB38053,F01.PB55154,F01.PB54569,F01.PB59491,F01.PB57829,F01.PB55867,F01.PB42608,F01.PB43612,F01.PB39041,F01.PB42257,F01.PB43219,F01.PB34218
190_0|path1	190_0|path1	190_0|path1;A5:190_0|path1:3859-4037:3844-4037:+	F01.PB55982,F01.PB36967,F01.PB36553,F01.PB44390,F01.PB57725,F01.PB38284,F01.PB57770,F01.PB57792,F01.PB56569,F01.PB54584,F01.PB41502,F01.PB36839,F01.PB54509,F01.PB41939,F01.PB38053,F01.PB55154,F01.PB54569,F01.PB57829,F01.PB55867,F01.PB42951,F01.PB42608,F01.PB43612,F01.PB39041,F01.PB34218	F01.PB55982,F01.PB36967,F01.PB36553,F01.PB44390,F01.PB57725,F01.PB38284,F01.PB57770,F01.PB57792,F01.PB56569,F01.PB54584,F01.PB41502,F01.PB36839,F01.PB54509,F01.PB41939,F01.PB38053,F01.PB55154,F01.PB54569,F01.PB57829,F01.PB55867,F01.PB42951,F01.PB42608,F01.PB43612,F01.PB39041,F01.PB34218,F01.PB39437
190_0|path1	190_0|path1	190_0|path1;A5:190_0|path1:1332-1533:1176-1533:+	F01.PB36967,F01.PB56648,F01.PB57792,F01.PB55154,F01.PB59491,F01.PB57829,F01.PB55867	F01.PB36967,F01.PB56648,F01.PB57792,F01.PB55154,F01.PB59491,F01.PB57829,F01.PB55867,F01.PB54509
190_0|path1	190_0|path1	190_0|path1;A5:190_0|path1:1859-1956:1604-1956:+	F01.PB57725,F01.PB57829,F01.PB42951,F01.PB42257	F01.PB57725,F01.PB57829,F01.PB42951,F01.PB42257,F01.PB56569,F01.PB41502,F01.PB38053
190_0|path1	190_0|path1	190_0|path1;A5:190_0|path1:1679-1788:1604-1788:+	F01.PB58155,F01.PB43216,F01.PB36839,F01.PB41939	F01.PB58155,F01.PB43216,F01.PB36839,F01.PB41939,F01.PB55982,F01.PB36967,F01.PB36553,F01.PB39437,F01.PB44390,F01.PB38284,F01.PB58202,F01.PB56648,F01.PB59557,F01.PB57770,F01.PB57792,F01.PB54584,F01.PB54509,F01.PB55154,F01.PB54569,F01.PB59491,F01.PB55867,F01.PB43612,F01.PB39041,F01.PB43219
190_0|path1	190_0|path1	190_0|path1;A5:190_0|path1:2200-2309:2030-2309:+	F01.PB57375,F01.PB42257	F01.PB57375,F01.PB42257,F01.PB54584
1121_0|path0	1121_0|path0	1121_0|path0;A5:1121_0|path0:2300-2604:2192-2604:+	F01.PB36388,F01.PB38967,F01.PB43575,F01.PB36365,F01.PB56678,F01.PB44394,F01.PB37688,F01.PB23524,F01.PB31915,F01.PB31702,F01.PB30015	F01.PB36388,F01.PB38967,F01.PB43575,F01.PB36365,F01.PB56678,F01.PB44394,F01.PB37688,F01.PB23524,F01.PB31915,F01.PB31702,F01.PB30015,F01.PB38260
1544_0|path0	1544_0|path0	1544_0|path0;A5:1544_0|path0:222-482:216-482:+	F01.PB44553,F01.PB38526,F01.PB35389,F01.PB41307,F01.PB38857,F01.PB44554,F01.PB58931	F01.PB44553,F01.PB38526,F01.PB35389,F01.PB41307,F01.PB38857,F01.PB44554,F01.PB58931,F01.PB54756,F01.PB59383
11661_0|path0	11661_0|path0	11661_0|path0;A5:11661_0|path0:420-523:210-523:+	F01.PB14255	F01.PB14255,F01.PB8386,F01.PB2224
6121_0|path0	6121_0|path0	6121_0|path0;A5:6121_0|path0:1253-1375:1248-1375:+	F01.PB28371	F01.PB28371,F01.PB57167
3974_0|path1	3974_0|path1	3974_0|path1;A5:3974_0|path1:1817-1918:1794-1918:+	F01.PB28968,F01.PB18196,F01.PB47339,F01.PB20165,F01.PB28488,F01.PB22861,F01.PB31451,F01.PB23366	F01.PB28968,F01.PB18196,F01.PB47339,F01.PB20165,F01.PB28488,F01.PB22861,F01.PB31451,F01.PB23366,F01.PB53013
1044_0|path0	1044_0|path0	1044_0|path0;A5:1044_0|path0:3687-4500:3475-4500:+	F01.PB36867,F01.PB39990	F01.PB36867,F01.PB39990,F01.PB59735,F01.PB44359
1044_0|path0	1044_0|path0	1044_0|path0;A5:1044_0|path0:2432-2797:2150-2797:+	F01.PB40706,F01.PB55134,F01.PB56103,F01.PB36867,F01.PB44359,F01.PB56310,F01.PB43224	F01.PB40706,F01.PB55134,F01.PB56103,F01.PB36867,F01.PB44359,F01.PB56310,F01.PB43224,F01.PB59735,F01.PB39036,F01.PB59273,F01.PB56407,F01.PB39990
11714_3|path1	11714_3|path1	11714_3|path1;A5:11714_3|path1:256-871:204-871:+	F01.PB3095	F01.PB3095,F01.PB3394
11584_0|path0	11584_0|path0	11584_0|path0;A5:11584_0|path0:206-564:188-564:+	F01.PB14677	F01.PB14677,F01.PB176
333_0|path7	333_0|path7	333_0|path7;A5:333_0|path7:448-1209:343-1209:+	F01.PB37928	F01.PB37928,F01.PB55766,F01.PB41373
5138_0|path0	5138_0|path0	5138_0|path0;A5:5138_0|path0:1131-1498:1015-1498:+	F01.PB35179	F01.PB35179,F01.PB25190,F01.PB23207,F01.PB26329
11828_0|path2	11828_0|path2	11828_0|path2;A5:11828_0|path2:658-927:609-927:+	F01.PB44839	F01.PB44839,F01.PB17284
4199_0|path0	4199_0|path0	4199_0|path0;A5:4199_0|path0:176-275:140-275:+	F01.PB31916,F01.PB28095	F01.PB31916,F01.PB28095,F01.PB26007
9978_1|path0	9978_1|path0	9978_1|path0;A5:9978_1|path0:4354-4673:4352-4673:+	F01.PB44765,F01.PB37978,F01.PB37701	F01.PB44765,F01.PB37978,F01.PB37701,F01.PB42742
149_0|path2	149_0|path2	149_0|path2;A5:149_0|path2:1701-1740:1686-1740:+	F01.PB17911	F01.PB17911,F01.PB44561,F01.PB40018,F01.PB55467,F01.PB44381,F01.PB38056,F01.PB36691,F01.PB41409,F01.PB58011,F01.PB44672,F01.PB56757,F01.PB40161
1658_0|path18	1658_0|path18	1658_0|path18;A5:1658_0|path18:522-702:495-702:+	F01.PB39460,F01.PB41798	F01.PB39460,F01.PB41798,F01.PB55518,F01.PB40345
3213_0|path2	3213_0|path2	3213_0|path2;A5:3213_0|path2:714-932:254-932:+	F01.PB33105	F01.PB33105,F01.PB25314,F01.PB48909
1899_0|path10	1899_0|path10	1899_0|path10;A5:1899_0|path10:1506-1610:1357-1610:+	F01.PB41980,F01.PB36437,F01.PB41724,F01.PB56976,F01.PB56278,F01.PB38771,F01.PB57376,F01.PB39537,F01.PB54558,F01.PB37723	F01.PB41980,F01.PB36437,F01.PB41724,F01.PB56976,F01.PB56278,F01.PB38771,F01.PB57376,F01.PB39537,F01.PB54558,F01.PB37723,F01.PB52872
1250_80|path5	1250_80|path5	1250_80|path5;A5:1250_80|path5:987-1117:984-1117:+	F01.PB44071,F01.PB13981	F01.PB44071,F01.PB13981,F01.PB55642
1340_0|path2	1340_0|path2	1340_0|path2;A5:1340_0|path2:488-1026:386-1026:+	F01.PB36310,F01.PB40278,F01.PB57674,F01.PB38608	F01.PB36310,F01.PB40278,F01.PB57674,F01.PB38608,F01.PB36582
3949_0|path0	3949_0|path0	3949_0|path0;A5:3949_0|path0:362-688:269-688:+	F01.PB50319	F01.PB50319,F01.PB32612
3554_1|path58	3554_1|path58	3554_1|path58;A5:3554_1|path58:2018-2059:1975-2059:+	F01.PB37679	F01.PB37679,F01.PB34801,F01.PB25180,F01.PB30042,F01.PB29937
3554_1|path58	3554_1|path58	3554_1|path58;A5:3554_1|path58:2019-2059:1975-2059:+	F01.PB29170	F01.PB29170,F01.PB34801,F01.PB25180,F01.PB30042,F01.PB29937
3554_1|path58	3554_1|path58	3554_1|path58;A5:3554_1|path58:2019-2059:2018-2059:+	F01.PB29170	F01.PB29170,F01.PB37679
5157_0|path11	5157_0|path11	5157_0|path11;A5:5157_0|path11:3504-3616:3001-3616:+	F01.PB28308	F01.PB28308,F01.PB56354
9524_52|path6	9524_52|path6	9524_52|path6;A5:9524_52|path6:2553-3479:2528-3479:+	F01.PB12489	F01.PB12489,F01.PB58512,F01.PB15542,F01.PB10891,F01.PB8703
9524_52|path6	9524_52|path6	9524_52|path6;A5:9524_52|path6:1966-2430:332-2430:+	F01.PB58512	F01.PB58512,F01.PB15542,F01.PB28562,F01.PB10891,F01.PB12489
9660_23|path2	9660_23|path2	9660_23|path2;A5:9660_23|path2:1935-2165:1719-2165:+	F01.PB54941	F01.PB54941,F01.PB36025,F01.PB35002,F01.PB52914,F01.PB19772
3554_160|path15	3554_160|path15	3554_160|path15;A5:3554_160|path15:3226-3330:3203-3330:+	F01.PB37212,F01.PB57337	F01.PB37212,F01.PB57337,F01.PB56727
6892_6|path4	6892_6|path4	6892_6|path4;A5:6892_6|path4:1826-1883:1741-1883:+	F01.PB57904,F01.PB58687,F01.PB59163,F01.PB59371,F01.PB41048,F01.PB39468,F01.PB56172,F01.PB55545,F01.PB38910,F01.PB42455	F01.PB57904,F01.PB58687,F01.PB59163,F01.PB59371,F01.PB41048,F01.PB39468,F01.PB56172,F01.PB55545,F01.PB38910,F01.PB42455,F01.PB41815
7721_0|path0	7721_0|path0	7721_0|path0;A5:7721_0|path0:1623-2258:1532-2258:+	F01.PB14361	F01.PB14361,F01.PB16208
5389_0|path11	5389_0|path11	5389_0|path11;A5:5389_0|path11:446-1028:254-1028:+	F01.PB32574,F01.PB48320,F01.PB48427	F01.PB32574,F01.PB48320,F01.PB48427,F01.PB22421,F01.PB25063,F01.PB17170,F01.PB35306
2880_7|path0	2880_7|path0	2880_7|path0;A5:2880_7|path0:3410-3655:778-3655:+	F01.PB37348	F01.PB37348,F01.PB47752
1791_0|path0	1791_0|path0	1791_0|path0;A5:1791_0|path0:3139-3471:3112-3471:+	F01.PB57111,F01.PB41266	F01.PB57111,F01.PB41266,F01.PB37227
3554_1|path89	3554_1|path89	3554_1|path89;A5:3554_1|path89:299-1673:295-1673:+	F01.PB19909	F01.PB19909,F01.PB5603
9978_11|path0	9978_11|path0	9978_11|path0;A5:9978_11|path0:3685-4755:3623-4755:+	F01.PB28063,F01.PB26916	F01.PB28063,F01.PB26916,F01.PB31676,F01.PB26670
9524_293|path5	9524_293|path5	9524_293|path5;A5:9524_293|path5:4439-4490:4437-4490:+	F01.PB35976,F01.PB31979,F01.PB23124,F01.PB29570	F01.PB35976,F01.PB31979,F01.PB23124,F01.PB29570,F01.PB32111
9974_0|path1	9974_0|path1	9974_0|path1;A5:9974_0|path1:741-1058:692-1058:+	F01.PB21599,F01.PB3040,F01.PB7839,F01.PB22346,F01.PB11295	F01.PB21599,F01.PB3040,F01.PB7839,F01.PB22346,F01.PB11295,F01.PB20936
4638_0|path2	4638_0|path2	4638_0|path2;A5:4638_0|path2:1901-2126:1835-2126:+	F01.PB30712,F01.PB50019,F01.PB53269,F01.PB23820,F01.PB34037,F01.PB23715,F01.PB26650	F01.PB30712,F01.PB50019,F01.PB53269,F01.PB23820,F01.PB34037,F01.PB23715,F01.PB26650,F01.PB32295
3191_5|path1	3191_5|path1	3191_5|path1;A5:3191_5|path1:224-927:220-927:+	F01.PB35223	F01.PB35223,F01.PB49297
3191_5|path1	3191_5|path1	3191_5|path1;A5:3191_5|path1:498-927:426-927:+	F01.PB32237	F01.PB32237,F01.PB22511,F01.PB36197,F01.PB35975
3191_5|path1	3191_5|path1	3191_5|path1;A5:3191_5|path1:498-893:426-893:+	F01.PB33516	F01.PB33516,F01.PB22553,F01.PB22676,F01.PB22716
7927_0|path0	7927_0|path0	7927_0|path0;A5:7927_0|path0:52-1572:35-1572:+	F01.PB5365,F01.PB7050	F01.PB5365,F01.PB7050,F01.PB11767
4087_0|path0	4087_0|path0	4087_0|path0;A5:4087_0|path0:266-368:150-368:+	F01.PB15953	F01.PB15953,F01.PB45349
516_0|path1	516_0|path1	516_0|path1;A5:516_0|path1:4476-4747:4177-4747:+	F01.PB43432	F01.PB43432,F01.PB41207,F01.PB36228,F01.PB36236,F01.PB54898,F01.PB41858,F01.PB38788,F01.PB56630,F01.PB58805,F01.PB43472,F01.PB58538,F01.PB57059,F01.PB43718,F01.PB44690,F01.PB54639,F01.PB40123,F01.PB56169,F01.PB44332,F01.PB25260,F01.PB24364,F01.PB20572
516_0|path1	516_0|path1	516_0|path1;A5:516_0|path1:4316-4747:4177-4747:+	F01.PB42157	F01.PB42157,F01.PB41207,F01.PB36228,F01.PB36236,F01.PB54898,F01.PB41858,F01.PB38788,F01.PB56630,F01.PB58805,F01.PB43472,F01.PB58538,F01.PB57059,F01.PB43718,F01.PB44690,F01.PB54639,F01.PB40123,F01.PB56169,F01.PB44332,F01.PB25260,F01.PB24364,F01.PB20572
516_0|path1	516_0|path1	516_0|path1;A5:516_0|path1:4316-4747:4088-4747:+	F01.PB42157	F01.PB42157,F01.PB58820
516_0|path1	516_0|path1	516_0|path1;A5:516_0|path1:4177-4747:4088-4747:+	F01.PB41207,F01.PB36228,F01.PB36236,F01.PB54898,F01.PB41858,F01.PB38788,F01.PB56630,F01.PB58805,F01.PB43472,F01.PB58538,F01.PB57059,F01.PB43718,F01.PB44690,F01.PB54639,F01.PB40123,F01.PB56169,F01.PB44332,F01.PB25260,F01.PB24364,F01.PB20572	F01.PB41207,F01.PB36228,F01.PB36236,F01.PB54898,F01.PB41858,F01.PB38788,F01.PB56630,F01.PB58805,F01.PB43472,F01.PB58538,F01.PB57059,F01.PB43718,F01.PB44690,F01.PB54639,F01.PB40123,F01.PB56169,F01.PB44332,F01.PB25260,F01.PB24364,F01.PB20572,F01.PB58820
516_0|path1	516_0|path1	516_0|path1;A5:516_0|path1:4476-4747:4316-4747:+	F01.PB43432	F01.PB43432,F01.PB42157,F01.PB39280
516_0|path1	516_0|path1	516_0|path1;A5:516_0|path1:4476-4747:4088-4747:+	F01.PB43432	F01.PB43432,F01.PB58820
8121_0|path1	8121_0|path1	8121_0|path1;A5:8121_0|path1:1125-1478:1026-1478:+	F01.PB14215	F01.PB14215,F01.PB22156
2678_0|path2	2678_0|path2	2678_0|path2;A5:2678_0|path2:391-760:351-760:+	F01.PB58916	F01.PB58916,F01.PB38311
8101_0|path3	8101_0|path3	8101_0|path3;A5:8101_0|path3:2823-2958:2672-2958:+	F01.PB43876,F01.PB40251,F01.PB41398,F01.PB57819,F01.PB40583,F01.PB36398,F01.PB35044	F01.PB43876,F01.PB40251,F01.PB41398,F01.PB57819,F01.PB40583,F01.PB36398,F01.PB35044,F01.PB38003
3001_0|path14	3001_0|path14	3001_0|path14;A5:3001_0|path14:445-1147:406-1147:+	F01.PB26311,F01.PB24629	F01.PB26311,F01.PB24629,F01.PB24367
10542_0|path4	10542_0|path4	10542_0|path4;A5:10542_0|path4:1110-1204:512-1204:+	F01.PB18762	F01.PB18762,F01.PB44895
375_0|path5	375_0|path5	375_0|path5;A5:375_0|path5:865-973:444-973:+	F01.PB56977,F01.PB56107,F01.PB55141	F01.PB56977,F01.PB56107,F01.PB55141,F01.PB56503
9726_1|path0	9726_1|path0	9726_1|path0;A5:9726_1|path0:2313-2475:2163-2475:+	F01.PB59706	F01.PB59706,F01.PB36334,F01.PB41393,F01.PB41404,F01.PB36907,F01.PB40896,F01.PB24489,F01.PB30242
2151_0|path4	2151_0|path4	2151_0|path4;A5:2151_0|path4:3271-4132:2988-4132:+	F01.PB40802	F01.PB40802,F01.PB33380
3302_0|path3	3302_0|path3	3302_0|path3;A5:3302_0|path3:925-1095:876-1095:+	F01.PB48837	F01.PB48837,F01.PB51705,F01.PB36023,F01.PB40091,F01.PB27941,F01.PB18799,F01.PB36155,F01.PB58419,F01.PB10271,F01.PB48437,F01.PB52503,F01.PB27865,F01.PB23491,F01.PB34014,F01.PB50779
5163_0|path1	5163_0|path1	5163_0|path1;A5:5163_0|path1:2915-3018:2914-3018:+	F01.PB27626,F01.PB54972,F01.PB38323,F01.PB28636	F01.PB27626,F01.PB54972,F01.PB38323,F01.PB28636,F01.PB39067
4331_0|path6	4331_0|path6	4331_0|path6;A5:4331_0|path6:443-542:419-542:+	F01.PB23586	F01.PB23586,F01.PB1484
4331_0|path6	4331_0|path6	4331_0|path6;A5:4331_0|path6:419-542:403-542:+	F01.PB1484	F01.PB1484,F01.PB27731,F01.PB30041,F01.PB33845
4331_0|path6	4331_0|path6	4331_0|path6;A5:4331_0|path6:443-542:403-542:+	F01.PB23586	F01.PB23586,F01.PB27731,F01.PB30041,F01.PB33845
5818_0|path2	5818_0|path2	5818_0|path2;A5:5818_0|path2:228-966:156-966:+	F01.PB32991,F01.PB19121,F01.PB48082	F01.PB32991,F01.PB19121,F01.PB48082,F01.PB3611,F01.PB28959
6705_0|path1	6705_0|path1	6705_0|path1;A5:6705_0|path1:466-681:350-681:+	F01.PB54799,F01.PB38069,F01.PB58255,F01.PB56460,F01.PB39640	F01.PB54799,F01.PB38069,F01.PB58255,F01.PB56460,F01.PB39640,F01.PB57968,F01.PB44196,F01.PB44494,F01.PB40335,F01.PB58577,F01.PB40905,F01.PB42133,F01.PB59725,F01.PB41051
6243_0|path0	6243_0|path0	6243_0|path0;A5:6243_0|path0:1649-1790:1281-1790:+	F01.PB32311	F01.PB32311,F01.PB7052

## Sheet: Intron retention
Table S1 Summary of the candidate alternative splice (AS) events.
Seqname	Gene ID	Event ID	Alternative transcripts	Total transcripts
9524_9|path4	9524_9|path4	9524_9|path4;RI:9524_9|path4:3571:5000-5119:5181:+	F01.PB39599	F01.PB39599,F01.PB41506
9524_9|path4	9524_9|path4	9524_9|path4;RI:9524_9|path4:5704:6035-6322:6486:+	F01.PB59318,F01.PB54974,F01.PB41506	F01.PB59318,F01.PB54974,F01.PB41506,F01.PB60231,F01.PB56398,F01.PB39599
9524_9|path4	9524_9|path4	9524_9|path4;RI:9524_9|path4:3569:5000-5119:5181:+	F01.PB59318	F01.PB59318,F01.PB56398
778_0|path4	778_0|path4	778_0|path4;RI:778_0|path4:1955:2122-2256:2436:+	F01.PB58822	F01.PB58822,F01.PB36460,F01.PB36860,F01.PB54315,F01.PB41046,F01.PB44369,F01.PB37759
2895_0|path4	2895_0|path4	2895_0|path4;RI:2895_0|path4:1666:1987-2337:2831:+	F01.PB29798	F01.PB29798,F01.PB51180,F01.PB22630,F01.PB23579,F01.PB23920
2895_0|path4	2895_0|path4	2895_0|path4;RI:2895_0|path4:1:165-270:777:+	F01.PB22630,F01.PB23579	F01.PB22630,F01.PB23579,F01.PB51180
3865_1|path4	3865_1|path4	3865_1|path4;RI:3865_1|path4:3996:4694-4832:4923:+	F01.PB57151,F01.PB34828	F01.PB57151,F01.PB34828,F01.PB32270
3865_1|path4	3865_1|path4	3865_1|path4;RI:3865_1|path4:947:1092-1465:3197:+	F01.PB55793	F01.PB55793,F01.PB57151
3865_1|path4	3865_1|path4	3865_1|path4;RI:3865_1|path4:1465:1999-2304:3197:+	F01.PB57151	F01.PB57151,F01.PB41013,F01.PB41188
3865_1|path4	3865_1|path4	3865_1|path4;RI:3865_1|path4:3996:4679-4832:4923:+	F01.PB57151,F01.PB34828	F01.PB57151,F01.PB34828,F01.PB33634
4204_0|path0	4204_0|path0	4204_0|path0;RI:4204_0|path0:1174:2678-2797:2986:+	F01.PB26375	F01.PB26375,F01.PB34977,F01.PB30661,F01.PB34994
4204_0|path0	4204_0|path0	4204_0|path0;RI:4204_0|path0:1:192-1174:2678:+	F01.PB55401	F01.PB55401,F01.PB34977
4204_0|path0	4204_0|path0	4204_0|path0;RI:4204_0|path0:1174:2733-2798:2986:+	F01.PB26375	F01.PB26375,F01.PB25386
123_0|path7	123_0|path7	123_0|path7;RI:123_0|path7:2520:4142-4166:4439:+	F01.PB54410	F01.PB54410,F01.PB39718
123_0|path7	123_0|path7	123_0|path7;RI:123_0|path7:1494:2255-2520:4142:+	F01.PB56098	F01.PB56098,F01.PB39718,F01.PB56947,F01.PB38352
1862_8|path2	1862_8|path2	1862_8|path2;RI:1862_8|path2:3061:3257-3275:4005:+	F01.PB26401,F01.PB37716	F01.PB26401,F01.PB37716,F01.PB25359
3883_12|path2	3883_12|path2	3883_12|path2;RI:3883_12|path2:1225:1365-1849:4201:+	F01.PB57068	F01.PB57068,F01.PB38496
920_2|path5	920_2|path5	920_2|path5;RI:920_2|path5:2881:3690-3884:4319:+	F01.PB51931	F01.PB51931,F01.PB54190
920_2|path5	920_2|path5	920_2|path5;RI:920_2|path5:1680:2468-2881:3690:+	F01.PB37061	F01.PB37061,F01.PB29580,F01.PB23395,F01.PB26761,F01.PB33594
920_2|path5	920_2|path5	920_2|path5;RI:920_2|path5:6:74-258:816:+	F01.PB37061	F01.PB37061,F01.PB23395
796_0|path9	796_0|path9	796_0|path9;RI:796_0|path9:125:754-838:1006:+	F01.PB39780	F01.PB39780,F01.PB38869,F01.PB38225
796_0|path9	796_0|path9	796_0|path9;RI:796_0|path9:156:754-838:1006:+	F01.PB41606	F01.PB41606,F01.PB42630
796_0|path9	796_0|path9	796_0|path9;RI:796_0|path9:1943:3602-3725:4539:+	F01.PB56364	F01.PB56364,F01.PB42780
796_0|path9	796_0|path9	796_0|path9;RI:796_0|path9:1116:1249-1337:1569:+	F01.PB41613,F01.PB39780,F01.PB41606	F01.PB41613,F01.PB39780,F01.PB41606,F01.PB38895,F01.PB42780,F01.PB41122,F01.PB56208,F01.PB36248,F01.PB56364,F01.PB38212,F01.PB38869,F01.PB38225,F01.PB42630,F01.PB38093
796_0|path9	796_0|path9	796_0|path9;RI:796_0|path9:1943:3602-3725:4446:+	F01.PB38225,F01.PB41606	F01.PB38225,F01.PB41606,F01.PB38895
796_0|path9	796_0|path9	796_0|path9;RI:796_0|path9:1116:1569-1782:1855:+	F01.PB54586	F01.PB54586,F01.PB41613,F01.PB39780,F01.PB41606
796_0|path9	796_0|path9	796_0|path9;RI:796_0|path9:1782:1855-1943:3602:+	F01.PB38869	F01.PB38869,F01.PB38895,F01.PB42780,F01.PB41122,F01.PB36248,F01.PB41613,F01.PB38212,F01.PB39780,F01.PB42630,F01.PB54170,F01.PB38093,F01.PB26909
796_0|path9	796_0|path9	796_0|path9;RI:796_0|path9:838:1006-1116:1569:+	F01.PB54170	F01.PB54170,F01.PB41613
5046_9|path0	5046_9|path0	5046_9|path0;RI:5046_9|path0:1:141-158:265:+	F01.PB58653	F01.PB58653,F01.PB41986
5046_9|path0	5046_9|path0	5046_9|path0;RI:5046_9|path0:1:265-336:397:+	F01.PB36941	F01.PB36941,F01.PB58653
5046_9|path0	5046_9|path0	5046_9|path0;RI:5046_9|path0:1896:2142-3921:4091:+	F01.PB36941	F01.PB36941,F01.PB30016
5046_9|path0	5046_9|path0	5046_9|path0;RI:5046_9|path0:789:951-1698:1792:+	F01.PB58653,F01.PB36941,F01.PB30016,F01.PB47360,F01.PB56438,F01.PB43122	F01.PB58653,F01.PB36941,F01.PB30016,F01.PB47360,F01.PB56438,F01.PB43122,F01.PB41986
1441_0|path0	1441_0|path0	1441_0|path0;RI:1441_0|path0:1:26-137:3570:+	F01.PB42783	F01.PB42783,F01.PB37857
c13681/f1p1/2076	c13681/f1p1/2076	c13681/f1p1/2076;RI:c13681/f1p1/2076:610:756-995:1162:+	F01.PB10840	F01.PB10840,F01.PB3735
c13681/f1p1/2076	c13681/f1p1/2076	c13681/f1p1/2076;RI:c13681/f1p1/2076:610:756-848:1162:+	F01.PB10840	F01.PB10840,F01.PB16025
10810_0|path0	10810_0|path0	10810_0|path0;RI:10810_0|path0:970:1011-1092:1173:+	F01.PB8865	F01.PB8865,F01.PB45564
6474_0|path1	6474_0|path1	6474_0|path1;RI:6474_0|path1:607:746-1012:1111:+	F01.PB24099	F01.PB24099,F01.PB48888
6474_0|path1	6474_0|path1	6474_0|path1;RI:6474_0|path1:607:746-997:1111:+	F01.PB24099	F01.PB24099,F01.PB21185,F01.PB51839
2806_0|path0	2806_0|path0	2806_0|path0;RI:2806_0|path0:3621:3684-3822:4098:+	F01.PB29512	F01.PB29512,F01.PB33868
2806_0|path0	2806_0|path0	2806_0|path0;RI:2806_0|path0:2217:2335-2878:3119:+	F01.PB49398,F01.PB33868,F01.PB28657,F01.PB32333,F01.PB24910,F01.PB32331,F01.PB23433,F01.PB9731	F01.PB49398,F01.PB33868,F01.PB28657,F01.PB32333,F01.PB24910,F01.PB32331,F01.PB23433,F01.PB9731,F01.PB45084,F01.PB5676,F01.PB22056,F01.PB22188,F01.PB16146
2806_0|path0	2806_0|path0	2806_0|path0;RI:2806_0|path0:3450:3533-3621:3684:+	F01.PB35713	F01.PB35713,F01.PB45084,F01.PB50261,F01.PB25329,F01.PB5676,F01.PB33868,F01.PB49196,F01.PB28657,F01.PB32333,F01.PB29855,F01.PB24910,F01.PB22056,F01.PB28238,F01.PB52461,F01.PB22188,F01.PB32331,F01.PB23433,F01.PB49271,F01.PB11290,F01.PB29248,F01.PB16146,F01.PB9731
2806_0|path0	2806_0|path0	2806_0|path0;RI:2806_0|path0:8:103-196:312:+	F01.PB25329,F01.PB32570,F01.PB49196,F01.PB28657	F01.PB25329,F01.PB32570,F01.PB49196,F01.PB28657,F01.PB49398,F01.PB50261,F01.PB35713,F01.PB5676,F01.PB29512,F01.PB33868,F01.PB32333,F01.PB29855,F01.PB24910,F01.PB22056,F01.PB28238
2806_0|path0	2806_0|path0	2806_0|path0;RI:2806_0|path0:1572:1976-2217:3119:+	F01.PB49196,F01.PB28238,F01.PB52461	F01.PB49196,F01.PB28238,F01.PB52461,F01.PB49398,F01.PB33868,F01.PB32333,F01.PB23433
2806_0|path0	2806_0|path0	2806_0|path0;RI:2806_0|path0:1421:1456-1572:1976:+	F01.PB5676,F01.PB28657,F01.PB24910,F01.PB32331	F01.PB5676,F01.PB28657,F01.PB24910,F01.PB32331,F01.PB33868
2806_0|path0	2806_0|path0	2806_0|path0;RI:2806_0|path0:1421:1976-2217:3119:+	F01.PB50261,F01.PB25329,F01.PB32570,F01.PB35713,F01.PB29512,F01.PB29855,F01.PB49952	F01.PB50261,F01.PB25329,F01.PB32570,F01.PB35713,F01.PB29512,F01.PB29855,F01.PB49952,F01.PB28657,F01.PB24910,F01.PB32331
9670_0|path4	9670_0|path4	9670_0|path4;RI:9670_0|path4:688:863-988:1554:+	F01.PB36568,F01.PB40722	F01.PB36568,F01.PB40722,F01.PB58297
9670_0|path4	9670_0|path4	9670_0|path4;RI:9670_0|path4:688:1554-1999:3413:+	F01.PB55845	F01.PB55845,F01.PB36568,F01.PB40722
8557_0|path0	8557_0|path0	8557_0|path0;RI:8557_0|path0:1:122-223:1600:+	F01.PB47902	F01.PB47902,F01.PB11582
9660_10|path3	9660_10|path3	9660_10|path3;RI:9660_10|path3:666:910-1319:1436:+	F01.PB56288	F01.PB56288,F01.PB12343,F01.PB6573
965_0|path3	965_0|path3	965_0|path3;RI:965_0|path3:5031:6785-7015:7898:+	F01.PB60330	F01.PB60330,F01.PB36820
c14581/f1p0/4019	c14581/f1p0/4019	c14581/f1p0/4019;RI:c14581/f1p0/4019:853:943-1045:1165:+	F01.PB25138	F01.PB25138,F01.PB49446,F01.PB18531
90_0|path2	90_0|path2	90_0|path2;RI:90_0|path2:1225:1814-1944:2940:+	F01.PB57840	F01.PB57840,F01.PB57041,F01.PB54779,F01.PB44637,F01.PB40964,F01.PB55377,F01.PB59751,F01.PB42461
90_0|path2	90_0|path2	90_0|path2;RI:90_0|path2:910:1119-1225:1814:+	F01.PB57016	F01.PB57016,F01.PB56421,F01.PB57041,F01.PB44637,F01.PB40964,F01.PB55377,F01.PB59751
6705_5|path2	6705_5|path2	6705_5|path2;RI:6705_5|path2:909:1153-1351:2233:+	F01.PB41064,F01.PB42074	F01.PB41064,F01.PB42074,F01.PB55980
6705_5|path2	6705_5|path2	6705_5|path2;RI:6705_5|path2:1351:2233-2768:2847:+	F01.PB56765	F01.PB56765,F01.PB44555,F01.PB44638,F01.PB41102,F01.PB55980
1965_0|path0	1965_0|path0	1965_0|path0;RI:1965_0|path0:284:903-1176:1576:+	F01.PB40221	F01.PB40221,F01.PB38208,F01.PB36570,F01.PB57863,F01.PB55064
595_0|path0	595_0|path0	595_0|path0;RI:595_0|path0:1:3058-3422:4033:+	F01.PB57503	F01.PB57503,F01.PB41743
9660_36|path9	9660_36|path9	9660_36|path9;RI:9660_36|path9:2069:2226-2526:2625:+	F01.PB34998	F01.PB34998,F01.PB9301
4693_0|path1	4693_0|path1	4693_0|path1;RI:4693_0|path1:1:31-263:2576:+	F01.PB25292	F01.PB25292,F01.PB23082
5121_0|path0	5121_0|path0	5121_0|path0;RI:5121_0|path0:20:462-806:924:+	F01.PB16940	F01.PB16940,F01.PB16702
11121_0|path2	11121_0|path2	11121_0|path2;RI:11121_0|path2:59:816-900:1129:+	F01.PB49799	F01.PB49799,F01.PB3133
2085_0|path29	2085_0|path29	2085_0|path29;RI:2085_0|path29:2941:3778-3798:4366:+	F01.PB14376	F01.PB14376,F01.PB7688
2085_0|path29	2085_0|path29	2085_0|path29;RI:2085_0|path29:2221:2525-2941:3778:+	F01.PB59286	F01.PB59286,F01.PB38467,F01.PB51189,F01.PB35956
2085_0|path29	2085_0|path29	2085_0|path29;RI:2085_0|path29:1099:1642-1656:2032:+	F01.PB59286,F01.PB51189,F01.PB35956	F01.PB59286,F01.PB51189,F01.PB35956,F01.PB35365
2085_0|path29	2085_0|path29	2085_0|path29;RI:2085_0|path29:1099:2032-2221:2525:+	F01.PB58594	F01.PB58594,F01.PB51189,F01.PB35956
671_0|path2	671_0|path2	671_0|path2;RI:671_0|path2:21:159-215:2027:+	F01.PB43491	F01.PB43491,F01.PB57727,F01.PB39353,F01.PB43319,F01.PB37729
671_0|path2	671_0|path2	671_0|path2;RI:671_0|path2:215:331-430:2027:+	F01.PB58841,F01.PB56176,F01.PB58394,F01.PB57727,F01.PB39353,F01.PB43319,F01.PB37729	F01.PB58841,F01.PB56176,F01.PB58394,F01.PB57727,F01.PB39353,F01.PB43319,F01.PB37729,F01.PB42887
671_0|path2	671_0|path2	671_0|path2;RI:671_0|path2:2311:3138-3491:4338:+	F01.PB37729	F01.PB37729,F01.PB43319
671_0|path2	671_0|path2	671_0|path2;RI:671_0|path2:215:2027-2311:3138:+	F01.PB54800	F01.PB54800,F01.PB57727,F01.PB39353,F01.PB43319
6705_0|path13	6705_0|path13	6705_0|path13;RI:6705_0|path13:1581:1797-1890:2066:+	F01.PB42891	F01.PB42891,F01.PB42245,F01.PB40744,F01.PB56858,F01.PB26618
4806_0|path0	4806_0|path0	4806_0|path0;RI:4806_0|path0:475:714-1039:1902:+	F01.PB49290	F01.PB49290,F01.PB32075,F01.PB33395
3554_1|path86	3554_1|path86	3554_1|path86;RI:3554_1|path86:3635:3660-5309:6323:+	F01.PB56258	F01.PB56258,F01.PB30650
3554_1|path86	3554_1|path86	3554_1|path86;RI:3554_1|path86:3635:3950-6267:6323:+	F01.PB56258	F01.PB56258,F01.PB13414
3554_1|path86	3554_1|path86	3554_1|path86;RI:3554_1|path86:3635:4412-4502:6323:+	F01.PB56258	F01.PB56258,F01.PB43988,F01.PB59058
3554_1|path86	3554_1|path86	3554_1|path86;RI:3554_1|path86:5767:5838-5922:6323:+	F01.PB50890,F01.PB46539,F01.PB35822,F01.PB30008,F01.PB27421,F01.PB33780	F01.PB50890,F01.PB46539,F01.PB35822,F01.PB30008,F01.PB27421,F01.PB33780,F01.PB34979,F01.PB31968,F01.PB35098,F01.PB23934,F01.PB34932,F01.PB34003,F01.PB30793,F01.PB28000,F01.PB46634,F01.PB23744,F01.PB28379,F01.PB48477,F01.PB46554,F01.PB41470,F01.PB31865
11570_0|path0	11570_0|path0	11570_0|path0;RI:11570_0|path0:17:376-645:1287:+	F01.PB6659	F01.PB6659,F01.PB11791
7193_0|path0	7193_0|path0	7193_0|path0;RI:7193_0|path0:735:1444-1577:1721:+	F01.PB27140,F01.PB29491	F01.PB27140,F01.PB29491,F01.PB27074,F01.PB21047,F01.PB21682,F01.PB22129
5883_0|path0	5883_0|path0	5883_0|path0;RI:5883_0|path0:1513:2367-2446:2679:+	F01.PB51716	F01.PB51716,F01.PB30533,F01.PB22802,F01.PB25221,F01.PB4054
7217_0|path0	7217_0|path0	7217_0|path0;RI:7217_0|path0:760:1148-1627:2558:+	F01.PB24984	F01.PB24984,F01.PB6145
990_0|path0	990_0|path0	990_0|path0;RI:990_0|path0:2010:3798-3800:3813:+	F01.PB36981	F01.PB36981,F01.PB36901
3925_0|path0	3925_0|path0	3925_0|path0;RI:3925_0|path0:948:1231-1255:2473:+	F01.PB22801	F01.PB22801,F01.PB22824
1751_0|path0	1751_0|path0	1751_0|path0;RI:1751_0|path0:1576:2893-2906:3179:+	F01.PB40255	F01.PB40255,F01.PB40090
3028_0|path0	3028_0|path0	3028_0|path0;RI:3028_0|path0:3922:4191-4456:4733:+	F01.PB58781,F01.PB48825	F01.PB58781,F01.PB48825,F01.PB37436
2631_0|path1	2631_0|path1	2631_0|path1;RI:2631_0|path1:2047:4005-4100:5292:+	F01.PB41563	F01.PB41563,F01.PB55842
2631_0|path1	2631_0|path1	2631_0|path1;RI:2631_0|path1:1474:1865-2047:4005:+	F01.PB58306	F01.PB58306,F01.PB39068
2631_0|path1	2631_0|path1	2631_0|path1;RI:2631_0|path1:2047:2261-3120:4005:+	F01.PB36952,F01.PB39068,F01.PB55842	F01.PB36952,F01.PB39068,F01.PB55842,F01.PB35018,F01.PB35124,F01.PB31628,F01.PB28037,F01.PB34515,F01.PB50826,F01.PB31193
8636_0|path0	8636_0|path0	8636_0|path0;RI:8636_0|path0:1677:1898-2586:2698:+	F01.PB24077	F01.PB24077,F01.PB11620
9524_542|path0	9524_542|path0	9524_542|path0;RI:9524_542|path0:1:3024-3119:3619:+	F01.PB42300	F01.PB42300,F01.PB42426
4390_0|path8	4390_0|path8	4390_0|path8;RI:4390_0|path8:109:363-458:1706:+	F01.PB33144	F01.PB33144,F01.PB35059
3534_0|path0	3534_0|path0	3534_0|path0;RI:3534_0|path0:1420:1757-2273:2598:+	F01.PB52087	F01.PB52087,F01.PB30033
9660_6|path0	9660_6|path0	9660_6|path0;RI:9660_6|path0:440:1031-1111:1549:+	F01.PB55214	F01.PB55214,F01.PB54877
1774_0|path2	1774_0|path2	1774_0|path2;RI:1774_0|path2:2804:3560-3674:4165:+	F01.PB54781	F01.PB54781,F01.PB36755
7993_0|path35	7993_0|path35	7993_0|path35;RI:7993_0|path35:751:1524-1926:2539:+	F01.PB18174	F01.PB18174,F01.PB20845
7993_0|path35	7993_0|path35	7993_0|path35;RI:7993_0|path35:751:1046-1453:1524:+	F01.PB20845	F01.PB20845,F01.PB12436
7993_0|path35	7993_0|path35	7993_0|path35;RI:7993_0|path35:751:1046-1926:2539:+	F01.PB18174	F01.PB18174,F01.PB5296
61_0|path9	61_0|path9	61_0|path9;RI:61_0|path9:29:1119-1191:1750:+	F01.PB54484	F01.PB54484,F01.PB40747
61_0|path9	61_0|path9	61_0|path9;RI:61_0|path9:2186:2846-2962:4020:+	F01.PB40747	F01.PB40747,F01.PB57143
61_0|path9	61_0|path9	61_0|path9;RI:61_0|path9:2186:2883-2962:4020:+	F01.PB40747	F01.PB40747,F01.PB36538,F01.PB44098,F01.PB36930,F01.PB42035,F01.PB59343,F01.PB55108
3996_0|path0	3996_0|path0	3996_0|path0;RI:3996_0|path0:1743:1828-2212:3323:+	F01.PB52471	F01.PB52471,F01.PB36001
4403_0|path0	4403_0|path0	4403_0|path0;RI:4403_0|path0:1065:1812-1907:2193:+	F01.PB9991	F01.PB9991,F01.PB9342
1242_0|path0	1242_0|path0	1242_0|path0;RI:1242_0|path0:1335:1511-1896:2060:+	F01.PB34270	F01.PB34270,F01.PB21930,F01.PB53234,F01.PB8525,F01.PB17689,F01.PB7368
1242_0|path0	1242_0|path0	1242_0|path0;RI:1242_0|path0:1:825-1335:1511:+	F01.PB51265	F01.PB51265,F01.PB21930
1242_0|path0	1242_0|path0	1242_0|path0;RI:1242_0|path0:2199:2587-3295:3520:+	F01.PB53234	F01.PB53234,F01.PB17689
9660_8|path0	9660_8|path0	9660_8|path0;RI:9660_8|path0:107:2282-3039:3302:+	F01.PB39206	F01.PB39206,F01.PB28328
7432_0|path0	7432_0|path0	7432_0|path0;RI:7432_0|path0:1:354-1024:1726:+	F01.PB13770	F01.PB13770,F01.PB13493
10449_1|path0	10449_1|path0	10449_1|path0;RI:10449_1|path0:56:648-959:1714:+	F01.PB56409	F01.PB56409,F01.PB54679
10449_1|path0	10449_1|path0	10449_1|path0;RI:10449_1|path0:55:648-959:1714:+	F01.PB58403	F01.PB58403,F01.PB56671
10449_1|path0	10449_1|path0	10449_1|path0;RI:10449_1|path0:3061:3303-3382:3509:+	F01.PB39283	F01.PB39283,F01.PB30814,F01.PB36639,F01.PB37485,F01.PB35319,F01.PB34460,F01.PB32901,F01.PB11995
7821_0|path0	7821_0|path0	7821_0|path0;RI:7821_0|path0:55:270-650:2065:+	F01.PB49033	F01.PB49033,F01.PB8954
1314_0|path0	1314_0|path0	1314_0|path0;RI:1314_0|path0:1374:1585-1827:3233:+	F01.PB25807	F01.PB25807,F01.PB52590
363_0|path0	363_0|path0	363_0|path0;RI:363_0|path0:1185:3016-3246:3676:+	F01.PB36430,F01.PB44368,F01.PB44693,F01.PB59385,F01.PB54711,F01.PB38448,F01.PB44213	F01.PB36430,F01.PB44368,F01.PB44693,F01.PB59385,F01.PB54711,F01.PB38448,F01.PB44213,F01.PB42191
363_0|path0	363_0|path0	363_0|path0;RI:363_0|path0:27:1081-1185:3676:+	F01.PB55925	F01.PB55925,F01.PB44693
6946_0|path4	6946_0|path4	6946_0|path4;RI:6946_0|path4:3015:3491-3619:3687:+	F01.PB53996,F01.PB46477	F01.PB53996,F01.PB46477,F01.PB20854
6946_0|path4	6946_0|path4	6946_0|path4;RI:6946_0|path4:3015:3084-3145:3491:+	F01.PB20854	F01.PB20854,F01.PB5879
790_0|path4	790_0|path4	790_0|path4;RI:790_0|path4:3431:3596-4208:4430:+	F01.PB42968	F01.PB42968,F01.PB54057
5023_0|path6	5023_0|path6	5023_0|path6;RI:5023_0|path6:1510:2007-2106:2583:+	F01.PB12394	F01.PB12394,F01.PB24539
2551_0|path0	2551_0|path0	2551_0|path0;RI:2551_0|path0:790:956-1305:1432:+	F01.PB52553	F01.PB52553,F01.PB10679
3475_0|path0	3475_0|path0	3475_0|path0;RI:3475_0|path0:469:2273-3416:3804:+	F01.PB36909	F01.PB36909,F01.PB39809,F01.PB40549
3475_0|path0	3475_0|path0	3475_0|path0;RI:3475_0|path0:469:552-1425:3804:+	F01.PB36909	F01.PB36909,F01.PB43162
610_0|path5	610_0|path5	610_0|path5;RI:610_0|path5:2216:2250-2330:2388:+	F01.PB55624	F01.PB55624,F01.PB55505
610_0|path5	610_0|path5	610_0|path5;RI:610_0|path5:2697:2789-2876:3576:+	F01.PB55505	F01.PB55505,F01.PB55624
5986_0|path0	5986_0|path0	5986_0|path0;RI:5986_0|path0:2113:2236-2387:2991:+	F01.PB52518	F01.PB52518,F01.PB9690
2280_0|path0	2280_0|path0	2280_0|path0;RI:2280_0|path0:1:314-806:1200:+	F01.PB56395	F01.PB56395,F01.PB25535
2280_0|path0	2280_0|path0	2280_0|path0;RI:2280_0|path0:1469:1662-2638:3216:+	F01.PB32375	F01.PB32375,F01.PB8017,F01.PB16900
1802_0|path0	1802_0|path0	1802_0|path0;RI:1802_0|path0:315:398-1554:1821:+	F01.PB58182	F01.PB58182,F01.PB14377
8242_0|path0	8242_0|path0	8242_0|path0;RI:8242_0|path0:1179:1428-1586:1825:+	F01.PB47951	F01.PB47951,F01.PB9235,F01.PB11410
9308_0|path0	9308_0|path0	9308_0|path0;RI:9308_0|path0:786:826-1152:1282:+	F01.PB12053	F01.PB12053,F01.PB21894,F01.PB22234,F01.PB7695
9308_0|path0	9308_0|path0	9308_0|path0;RI:9308_0|path0:10:332-640:705:+	F01.PB31421	F01.PB31421,F01.PB7695
9308_0|path0	9308_0|path0	9308_0|path0;RI:9308_0|path0:640:705-786:1282:+	F01.PB11843	F01.PB11843,F01.PB12053
5746_0|path0	5746_0|path0	5746_0|path0;RI:5746_0|path0:1045:1252-1351:1682:+	F01.PB49079,F01.PB50707	F01.PB49079,F01.PB50707,F01.PB24157
4341_0|path1	4341_0|path1	4341_0|path1;RI:4341_0|path1:422:1269-1389:2494:+	F01.PB31997	F01.PB31997,F01.PB32279
31_0|path4	31_0|path4	31_0|path4;RI:31_0|path4:1553:2371-2962:3795:+	F01.PB54899,F01.PB55171	F01.PB54899,F01.PB55171,F01.PB41900,F01.PB56119
31_0|path4	31_0|path4	31_0|path4;RI:31_0|path4:489:2371-2962:3795:+	F01.PB37078	F01.PB37078,F01.PB43275,F01.PB59730
31_0|path4	31_0|path4	31_0|path4;RI:31_0|path4:489:1542-1553:2371:+	F01.PB30350,F01.PB59653,F01.PB43275,F01.PB59730	F01.PB30350,F01.PB59653,F01.PB43275,F01.PB59730,F01.PB59215,F01.PB41900,F01.PB56119
1259_0|path0	1259_0|path0	1259_0|path0;RI:1259_0|path0:1:28-146:1107:+	F01.PB37106	F01.PB37106,F01.PB40624
4706_0|path3	4706_0|path3	4706_0|path3;RI:4706_0|path3:498:1220-1586:2289:+	F01.PB43143	F01.PB43143,F01.PB20253,F01.PB22451,F01.PB26887
6844_0|path8	6844_0|path8	6844_0|path8;RI:6844_0|path8:819:1442-2049:2518:+	F01.PB17885	F01.PB17885,F01.PB13908
9269_0|path0	9269_0|path0	9269_0|path0;RI:9269_0|path0:13:518-736:947:+	F01.PB46397	F01.PB46397,F01.PB2158,F01.PB21950
3477_0|path0	3477_0|path0	3477_0|path0;RI:3477_0|path0:444:1900-1980:2056:+	F01.PB33083	F01.PB33083,F01.PB30092
3477_0|path0	3477_0|path0	3477_0|path0;RI:3477_0|path0:215:357-444:2056:+	F01.PB53008	F01.PB53008,F01.PB33083
2387_0|path0	2387_0|path0	2387_0|path0;RI:2387_0|path0:1901:2715-2891:4682:+	F01.PB39949	F01.PB39949,F01.PB42597
2387_0|path0	2387_0|path0	2387_0|path0;RI:2387_0|path0:937:1024-1901:2715:+	F01.PB43326	F01.PB43326,F01.PB56285,F01.PB41896,F01.PB42853,F01.PB42597,F01.PB38653,F01.PB59739
3578_0|path3	3578_0|path3	3578_0|path3;RI:3578_0|path3:6:363-453:2558:+	F01.PB50852	F01.PB50852,F01.PB24254
1004_0|path0	1004_0|path0	1004_0|path0;RI:1004_0|path0:1:226-659:3781:+	F01.PB38733	F01.PB38733,F01.PB39253
6082_0|path1	6082_0|path1	6082_0|path1;RI:6082_0|path1:8:287-472:3596:+	F01.PB38949	F01.PB38949,F01.PB54864
3190_0|path12	3190_0|path12	3190_0|path12;RI:3190_0|path12:1769:2156-2271:2377:+	F01.PB49758	F01.PB49758,F01.PB26896,F01.PB33195,F01.PB28275,F01.PB30988
3190_0|path12	3190_0|path12	3190_0|path12;RI:3190_0|path12:706:1231-1769:2377:+	F01.PB39667	F01.PB39667,F01.PB49758
5894_0|path28	5894_0|path28	5894_0|path28;RI:5894_0|path28:1271:1386-1861:2572:+	F01.PB44050	F01.PB44050,F01.PB36587,F01.PB37821,F01.PB57351,F01.PB42693
6196_1|path0	6196_1|path0	6196_1|path0;RI:6196_1|path0:1608:1693-2142:2262:+	F01.PB51560	F01.PB51560,F01.PB19412,F01.PB18016,F01.PB5222
4116_0|path18	4116_0|path18	4116_0|path18;RI:4116_0|path18:10:310-389:1092:+	F01.PB27811	F01.PB27811,F01.PB50810
519_0|path0	519_0|path0	519_0|path0;RI:519_0|path0:1280:1338-1422:1496:+	F01.PB42666	F01.PB42666,F01.PB27725
9225_0|path1	9225_0|path1	9225_0|path1;RI:9225_0|path1:1258:1729-1809:2095:+	F01.PB26661	F01.PB26661,F01.PB25047,F01.PB32112,F01.PB51064
7535_0|path0	7535_0|path0	7535_0|path0;RI:7535_0|path0:1187:1445-1466:1558:+	F01.PB9937	F01.PB9937,F01.PB46745
9524_114|path0	9524_114|path0	9524_114|path0;RI:9524_114|path0:2166:3081-3144:3445:+	F01.PB28446,F01.PB23212,F01.PB22982,F01.PB26556	F01.PB28446,F01.PB23212,F01.PB22982,F01.PB26556,F01.PB49556
9524_114|path0	9524_114|path0	9524_114|path0;RI:9524_114|path0:3518:4090-4235:4477:+	F01.PB37334,F01.PB49556	F01.PB37334,F01.PB49556,F01.PB23212
4494_0|path0	4494_0|path0	4494_0|path0;RI:4494_0|path0:1665:1770-2265:2347:+	F01.PB31534,F01.PB49965,F01.PB33762	F01.PB31534,F01.PB49965,F01.PB33762,F01.PB32200
4494_0|path0	4494_0|path0	4494_0|path0;RI:4494_0|path0:1665:1770-2250:2347:+	F01.PB31534,F01.PB49965,F01.PB33762	F01.PB31534,F01.PB49965,F01.PB33762,F01.PB32954,F01.PB51270
1384_0|path0	1384_0|path0	1384_0|path0;RI:1384_0|path0:1633:2152-2345:2411:+	F01.PB49133	F01.PB49133,F01.PB34929
1384_0|path0	1384_0|path0	1384_0|path0;RI:1384_0|path0:1179:1535-1633:3045:+	F01.PB37809	F01.PB37809,F01.PB57707,F01.PB38944
1384_0|path0	1384_0|path0	1384_0|path0;RI:1384_0|path0:1633:2411-2870:3045:+	F01.PB57707,F01.PB38944	F01.PB57707,F01.PB38944,F01.PB49133
1384_0|path0	1384_0|path0	1384_0|path0;RI:1384_0|path0:798:945-978:1056:+	F01.PB38944,F01.PB37809,F01.PB34929	F01.PB38944,F01.PB37809,F01.PB34929,F01.PB40639,F01.PB49133
110_0|path3	110_0|path3	110_0|path3;RI:110_0|path3:29:570-924:2948:+	F01.PB39681	F01.PB39681,F01.PB55051
110_0|path3	110_0|path3	110_0|path3;RI:110_0|path3:29:1738-1850:2948:+	F01.PB39681	F01.PB39681,F01.PB40721
110_0|path3	110_0|path3	110_0|path3;RI:110_0|path3:5139:5173-5291:5349:+	F01.PB38889	F01.PB38889,F01.PB56652,F01.PB39681,F01.PB55051,F01.PB40721,F01.PB57856,F01.PB29044,F01.PB46388
635_0|path0	635_0|path0	635_0|path0;RI:635_0|path0:61:439-1856:2487:+	F01.PB37761	F01.PB37761,F01.PB28752
4585_0|path0	4585_0|path0	4585_0|path0;RI:4585_0|path0:1:637-667:3626:+	F01.PB36319	F01.PB36319,F01.PB41061
7401_0|path0	7401_0|path0	7401_0|path0;RI:7401_0|path0:488:1071-1571:2427:+	F01.PB27488	F01.PB27488,F01.PB18025
6175_0|path3	6175_0|path3	6175_0|path3;RI:6175_0|path3:738:851-1647:2263:+	F01.PB39961	F01.PB39961,F01.PB22624,F01.PB23614,F01.PB41629,F01.PB28728,F01.PB34478,F01.PB54399,F01.PB30085,F01.PB29108,F01.PB34771
6175_0|path3	6175_0|path3	6175_0|path3;RI:6175_0|path3:3166:3195-3783:3853:+	F01.PB41629	F01.PB41629,F01.PB22624,F01.PB23614,F01.PB39163,F01.PB28728,F01.PB34478,F01.PB30085,F01.PB29108,F01.PB34771,F01.PB26118,F01.PB12975,F01.PB15095
6175_0|path3	6175_0|path3	6175_0|path3;RI:6175_0|path3:1:659-738:851:+	F01.PB39163	F01.PB39163,F01.PB51882,F01.PB22624,F01.PB23614
6175_0|path3	6175_0|path3	6175_0|path3;RI:6175_0|path3:27:313-421:659:+	F01.PB39961,F01.PB54399	F01.PB39961,F01.PB54399,F01.PB34478
3554_1|path56	3554_1|path56	3554_1|path56;RI:3554_1|path56:59:307-2306:2397:+	F01.PB59237	F01.PB59237,F01.PB3526,F01.PB12810
3554_1|path56	3554_1|path56	3554_1|path56;RI:3554_1|path56:57:307-2306:2397:+	F01.PB36406,F01.PB36476	F01.PB36406,F01.PB36476,F01.PB1403,F01.PB8581
9524_42|path3	9524_42|path3	9524_42|path3;RI:9524_42|path3:4325:4395-4601:4685:+	F01.PB44027	F01.PB44027,F01.PB39341,F01.PB39921,F01.PB55951,F01.PB51572,F01.PB58554,F01.PB41832,F01.PB59004
9524_42|path3	9524_42|path3	9524_42|path3;RI:9524_42|path3:401:742-860:1633:+	F01.PB44027	F01.PB44027,F01.PB55951,F01.PB51572,F01.PB59142
9524_42|path3	9524_42|path3	9524_42|path3;RI:9524_42|path3:3767:3842-3937:4223:+	F01.PB44027	F01.PB44027,F01.PB39341,F01.PB39921,F01.PB29550,F01.PB55951,F01.PB51572,F01.PB58554,F01.PB41832,F01.PB59004
9524_42|path3	9524_42|path3	9524_42|path3;RI:9524_42|path3:3937:4223-4325:4395:+	F01.PB32567	F01.PB32567,F01.PB39341,F01.PB39921,F01.PB53119,F01.PB55951,F01.PB51572,F01.PB58554,F01.PB41832,F01.PB59004
9524_42|path3	9524_42|path3	9524_42|path3;RI:9524_42|path3:860:1022-1117:1633:+	F01.PB55951,F01.PB51572,F01.PB59142	F01.PB55951,F01.PB51572,F01.PB59142,F01.PB58554
9524_42|path3	9524_42|path3	9524_42|path3;RI:9524_42|path3:860:995-1360:1633:+	F01.PB55951,F01.PB51572,F01.PB59142	F01.PB55951,F01.PB51572,F01.PB59142,F01.PB53119,F01.PB41832
9524_42|path3	9524_42|path3	9524_42|path3;RI:9524_42|path3:8:125-401:742:+	F01.PB58554	F01.PB58554,F01.PB51572,F01.PB59142,F01.PB41832
9524_42|path3	9524_42|path3	9524_42|path3;RI:9524_42|path3:3569:3672-3767:3842:+	F01.PB53119,F01.PB32567,F01.PB59142	F01.PB53119,F01.PB32567,F01.PB59142,F01.PB39341,F01.PB39921,F01.PB29550,F01.PB55951,F01.PB51572,F01.PB58554,F01.PB41832,F01.PB59004
9524_42|path3	9524_42|path3	9524_42|path3;RI:9524_42|path3:860:1022-1360:1633:+	F01.PB55951,F01.PB51572,F01.PB59142	F01.PB55951,F01.PB51572,F01.PB59142,F01.PB39921,F01.PB29550,F01.PB32567
289_0|path0	289_0|path0	289_0|path0;RI:289_0|path0:1874:2350-2478:3163:+	F01.PB57076	F01.PB57076,F01.PB36274,F01.PB41056,F01.PB58796,F01.PB44625,F01.PB43614,F01.PB38471,F01.PB54998,F01.PB35593
289_0|path0	289_0|path0	289_0|path0;RI:289_0|path0:1226:1692-1874:2350:+	F01.PB55736,F01.PB39365	F01.PB55736,F01.PB39365,F01.PB36274,F01.PB41056,F01.PB58796,F01.PB44625,F01.PB38471,F01.PB40222,F01.PB54998
289_0|path0	289_0|path0	289_0|path0;RI:289_0|path0:2478:3163-3248:3626:+	F01.PB40222	F01.PB40222,F01.PB36274,F01.PB41056,F01.PB58796,F01.PB44625,F01.PB43614,F01.PB40206,F01.PB55736,F01.PB58926,F01.PB39365,F01.PB54998,F01.PB35593,F01.PB33154,F01.PB31341
289_0|path0	289_0|path0	289_0|path0;RI:289_0|path0:1226:1692-1914:2350:+	F01.PB55736,F01.PB39365	F01.PB55736,F01.PB39365,F01.PB58926
289_0|path0	289_0|path0	289_0|path0;RI:289_0|path0:1226:1692-1904:2350:+	F01.PB55736,F01.PB39365	F01.PB55736,F01.PB39365,F01.PB40206
11669_0|path4	11669_0|path4	11669_0|path4;RI:11669_0|path4:159:341-749:1445:+	F01.PB37913	F01.PB37913,F01.PB39153
11669_0|path4	11669_0|path4	11669_0|path4;RI:11669_0|path4:159:195-749:1445:+	F01.PB37913	F01.PB37913,F01.PB37720
3554_1|path18	3554_1|path18	3554_1|path18;RI:3554_1|path18:1926:2027-2271:2327:+	F01.PB24771	F01.PB24771,F01.PB46395
3554_1|path18	3554_1|path18	3554_1|path18;RI:3554_1|path18:1775:1842-1926:2327:+	F01.PB40284	F01.PB40284,F01.PB24771
9524_15|path9	9524_15|path9	9524_15|path9;RI:9524_15|path9:2358:2564-3216:3284:+	F01.PB38123,F01.PB56768,F01.PB41279,F01.PB58218,F01.PB41273	F01.PB38123,F01.PB56768,F01.PB41279,F01.PB58218,F01.PB41273,F01.PB36865,F01.PB40429,F01.PB40430,F01.PB39767,F01.PB58865,F01.PB44329,F01.PB42578,F01.PB40492,F01.PB42047,F01.PB36244,F01.PB41762,F01.PB55458,F01.PB39317,F01.PB54222,F01.PB54516,F01.PB55289,F01.PB54175
9524_15|path9	9524_15|path9	9524_15|path9;RI:9524_15|path9:3330:3652-3762:3939:+	F01.PB40430,F01.PB55458	F01.PB40430,F01.PB55458,F01.PB36865,F01.PB40429,F01.PB38123,F01.PB39767,F01.PB56768,F01.PB58865,F01.PB44329,F01.PB41279,F01.PB42578,F01.PB58218,F01.PB40492,F01.PB59183,F01.PB42047,F01.PB41273,F01.PB36244,F01.PB41762,F01.PB54516,F01.PB55289,F01.PB54175
9524_15|path9	9524_15|path9	9524_15|path9;RI:9524_15|path9:4248:4376-4469:4684:+	F01.PB55289	F01.PB55289,F01.PB36865,F01.PB40429,F01.PB38123,F01.PB39767,F01.PB56768,F01.PB44329,F01.PB41279,F01.PB42578,F01.PB58218,F01.PB40492,F01.PB59183,F01.PB41273,F01.PB36244,F01.PB41762,F01.PB55458,F01.PB39317,F01.PB54222,F01.PB54175
9524_15|path9	9524_15|path9	9524_15|path9;RI:9524_15|path9:1198:1360-1455:1999:+	F01.PB56768	F01.PB56768,F01.PB36865,F01.PB40429,F01.PB20543,F01.PB40430,F01.PB38123,F01.PB39767,F01.PB44329,F01.PB41279,F01.PB42578,F01.PB58218,F01.PB59183,F01.PB42047,F01.PB41273,F01.PB36244,F01.PB55458,F01.PB39317,F01.PB54516,F01.PB55289,F01.PB54175
9524_15|path9	9524_15|path9	9524_15|path9;RI:9524_15|path9:4768:4859-4950:5557:+	F01.PB58218	F01.PB58218,F01.PB40429,F01.PB40492,F01.PB59183,F01.PB42047,F01.PB41273,F01.PB36244,F01.PB41762,F01.PB55458,F01.PB39317,F01.PB54222
9524_15|path9	9524_15|path9	9524_15|path9;RI:9524_15|path9:4768:4859-4950:5209:+	F01.PB55289	F01.PB55289,F01.PB36865
9524_15|path9	9524_15|path9	9524_15|path9;RI:9524_15|path9:4030:4159-4248:4376:+	F01.PB58865,F01.PB42047,F01.PB54516	F01.PB58865,F01.PB42047,F01.PB54516,F01.PB36865,F01.PB40429,F01.PB40430,F01.PB38123,F01.PB39767,F01.PB56768,F01.PB44329,F01.PB41279,F01.PB42578,F01.PB58218,F01.PB40492,F01.PB59183,F01.PB41273,F01.PB36244,F01.PB41762,F01.PB55458,F01.PB54222,F01.PB54175
9524_15|path9	9524_15|path9	9524_15|path9;RI:9524_15|path9:2127:2264-2358:2564:+	F01.PB59183	F01.PB59183,F01.PB36865,F01.PB40429,F01.PB40430,F01.PB39767,F01.PB58865,F01.PB44329,F01.PB42578,F01.PB42047,F01.PB36244,F01.PB41762,F01.PB55458,F01.PB39317,F01.PB54516,F01.PB55289,F01.PB54175
9524_15|path9	9524_15|path9	9524_15|path9;RI:9524_15|path9:702:839-934:1360:+	F01.PB58865	F01.PB58865,F01.PB41762
9524_15|path9	9524_15|path9	9524_15|path9;RI:9524_15|path9:3330:3652-3781:3939:+	F01.PB40430,F01.PB55458	F01.PB40430,F01.PB55458,F01.PB54222
9524_15|path9	9524_15|path9	9524_15|path9;RI:9524_15|path9:3762:3939-4030:4159:+	F01.PB39317	F01.PB39317,F01.PB36865,F01.PB40429,F01.PB38123,F01.PB39767,F01.PB56768,F01.PB44329,F01.PB41279,F01.PB42578,F01.PB58218,F01.PB40492,F01.PB59183,F01.PB41273,F01.PB36244,F01.PB41762,F01.PB55289,F01.PB54175
9524_15|path9	9524_15|path9	9524_15|path9;RI:9524_15|path9:1455:1999-2127:2264:+	F01.PB40492	F01.PB40492,F01.PB36865,F01.PB40429,F01.PB20543,F01.PB40430,F01.PB38123,F01.PB39767,F01.PB58865,F01.PB44329,F01.PB41279,F01.PB42578,F01.PB58218,F01.PB42047,F01.PB41273,F01.PB36244,F01.PB41762,F01.PB55458,F01.PB39317,F01.PB54516,F01.PB55289,F01.PB54175
9524_15|path9	9524_15|path9	9524_15|path9;RI:9524_15|path9:4469:4684-4768:4859:+	F01.PB40430	F01.PB40430,F01.PB36865,F01.PB40429,F01.PB38123,F01.PB39767,F01.PB56768,F01.PB58865,F01.PB44329,F01.PB41279,F01.PB42578,F01.PB40492,F01.PB59183,F01.PB42047,F01.PB41273,F01.PB36244,F01.PB41762,F01.PB55458,F01.PB39317,F01.PB54222,F01.PB54516,F01.PB54175
9524_15|path9	9524_15|path9	9524_15|path9;RI:9524_15|path9:702:839-1198:1360:+	F01.PB58865	F01.PB58865,F01.PB36865,F01.PB40429,F01.PB20543,F01.PB40430,F01.PB38123,F01.PB44329,F01.PB41279,F01.PB42578,F01.PB58218,F01.PB40492,F01.PB59183,F01.PB42047,F01.PB41273,F01.PB36244,F01.PB55458,F01.PB39317,F01.PB54222,F01.PB54516,F01.PB55289,F01.PB54175
9524_15|path9	9524_15|path9	9524_15|path9;RI:9524_15|path9:1455:1858-2179:2264:+	F01.PB40492	F01.PB40492,F01.PB54222
10773_0|path0	10773_0|path0	10773_0|path0;RI:10773_0|path0:3177:3223-3478:3648:+	F01.PB14453	F01.PB14453,F01.PB52606
10773_0|path0	10773_0|path0	10773_0|path0;RI:10773_0|path0:3177:3223-3377:3733:+	F01.PB3301	F01.PB3301,F01.PB5244
10773_0|path0	10773_0|path0	10773_0|path0;RI:10773_0|path0:8:146-1394:1788:+	F01.PB52606,F01.PB37537	F01.PB52606,F01.PB37537,F01.PB1935,F01.PB14453,F01.PB32905,F01.PB3129,F01.PB5244
10773_0|path0	10773_0|path0	10773_0|path0;RI:10773_0|path0:3177:3223-3377:3731:+	F01.PB45578	F01.PB45578,F01.PB7555
10773_0|path0	10773_0|path0	10773_0|path0;RI:10773_0|path0:1394:1788-2067:2325:+	F01.PB45578	F01.PB45578,F01.PB3301,F01.PB1935,F01.PB14453,F01.PB3129,F01.PB5244,F01.PB10446
10773_0|path0	10773_0|path0	10773_0|path0;RI:10773_0|path0:2067:2325-3177:3733:+	F01.PB29589	F01.PB29589,F01.PB3301
10773_0|path0	10773_0|path0	10773_0|path0;RI:10773_0|path0:3177:3223-3478:3731:+	F01.PB45578	F01.PB45578,F01.PB3129
3723_0|path0	3723_0|path0	3723_0|path0;RI:3723_0|path0:432:589-662:1321:+	F01.PB52981	F01.PB52981,F01.PB22896,F01.PB53021
3723_0|path0	3723_0|path0	3723_0|path0;RI:3723_0|path0:662:1321-1452:1884:+	F01.PB29527	F01.PB29527,F01.PB22896
9550_0|path4	9550_0|path4	9550_0|path4;RI:9550_0|path4:1418:1524-2265:2984:+	F01.PB28926	F01.PB28926,F01.PB3229,F01.PB21394,F01.PB53641
9550_0|path4	9550_0|path4	9550_0|path4;RI:9550_0|path4:2265:2740-2828:2984:+	F01.PB3229,F01.PB21394,F01.PB53641,F01.PB45790,F01.PB17424	F01.PB3229,F01.PB21394,F01.PB53641,F01.PB45790,F01.PB17424,F01.PB45615
c11116/f1p3/3131	c11116/f1p3/3131	c11116/f1p3/3131;RI:c11116/f1p3/3131:1240:1531-1642:1712:+	F01.PB19402,F01.PB22992	F01.PB19402,F01.PB22992,F01.PB36094
2986_0|path0	2986_0|path0	2986_0|path0;RI:2986_0|path0:1927:1968-2054:3951:+	F01.PB42350	F01.PB42350,F01.PB55054
2986_0|path0	2986_0|path0	2986_0|path0;RI:2986_0|path0:2263:2400-2811:2956:+	F01.PB25448,F01.PB48040	F01.PB25448,F01.PB48040,F01.PB23812
2986_0|path0	2986_0|path0	2986_0|path0;RI:2986_0|path0:19:102-176:251:+	F01.PB23812	F01.PB23812,F01.PB49425
2986_0|path0	2986_0|path0	2986_0|path0;RI:2986_0|path0:176:251-341:1597:+	F01.PB55054	F01.PB55054,F01.PB25448,F01.PB49425
2986_0|path0	2986_0|path0	2986_0|path0;RI:2986_0|path0:2054:2125-2263:2956:+	F01.PB52279,F01.PB12618,F01.PB49425	F01.PB52279,F01.PB12618,F01.PB49425,F01.PB25448,F01.PB48040
1908_0|path4	1908_0|path4	1908_0|path4;RI:1908_0|path4:2064:2209-2839:4139:+	F01.PB43251,F01.PB40473	F01.PB43251,F01.PB40473,F01.PB51972
1908_0|path4	1908_0|path4	1908_0|path4;RI:1908_0|path4:1258:1484-2064:2209:+	F01.PB58305	F01.PB58305,F01.PB51972
183_0|path2	183_0|path2	183_0|path2;RI:183_0|path2:910:2030-2139:3066:+	F01.PB41920	F01.PB41920,F01.PB38802,F01.PB58274,F01.PB40906,F01.PB39320,F01.PB44109
183_0|path2	183_0|path2	183_0|path2;RI:183_0|path2:2139:3066-3389:3958:+	F01.PB43225	F01.PB43225,F01.PB38802,F01.PB58274,F01.PB54122,F01.PB40906,F01.PB44109,F01.PB41764
c10891/f1p1/2405	c10891/f1p1/2405	c10891/f1p1/2405;RI:c10891/f1p1/2405:1:235-652:2405:+	F01.PB49406	F01.PB49406,F01.PB27110,F01.PB31374
6717_3|path0	6717_3|path0	6717_3|path0;RI:6717_3|path0:45:1171-1253:2149:+	F01.PB33980	F01.PB33980,F01.PB37483
2929_0|path8	2929_0|path8	2929_0|path8;RI:2929_0|path8:831:1341-1365:2003:+	F01.PB57854	F01.PB57854,F01.PB50928
6795_0|path0	6795_0|path0	6795_0|path0;RI:6795_0|path0:1051:1365-1731:1781:+	F01.PB25749	F01.PB25749,F01.PB17461,F01.PB14239
c19838/f1p5/3799	c19838/f1p5/3799	c19838/f1p5/3799;RI:c19838/f1p5/3799:1:1667-2963:3799:+	F01.PB44295	F01.PB44295,F01.PB24020
3846_0|path0	3846_0|path0	3846_0|path0;RI:3846_0|path0:1:173-510:2498:+	F01.PB49439	F01.PB49439,F01.PB49377
3674_0|path2	3674_0|path2	3674_0|path2;RI:3674_0|path2:1157:1801-2116:3296:+	F01.PB49205	F01.PB49205,F01.PB31882
4364_0|path4	4364_0|path4	4364_0|path4;RI:4364_0|path4:893:1287-1361:1653:+	F01.PB29518	F01.PB29518,F01.PB25586,F01.PB50170,F01.PB31493
4364_0|path4	4364_0|path4	4364_0|path4;RI:4364_0|path4:14:628-893:1287:+	F01.PB49243,F01.PB23396,F01.PB27001	F01.PB49243,F01.PB23396,F01.PB27001,F01.PB31493,F01.PB26418
4364_0|path4	4364_0|path4	4364_0|path4;RI:4364_0|path4:14:628-911:1287:+	F01.PB49243,F01.PB23396,F01.PB27001	F01.PB49243,F01.PB23396,F01.PB27001,F01.PB33892
8786_0|path7	8786_0|path7	8786_0|path7;RI:8786_0|path7:1369:1703-1788:1839:+	F01.PB45891,F01.PB9651	F01.PB45891,F01.PB9651,F01.PB8317
8786_0|path7	8786_0|path7	8786_0|path7;RI:8786_0|path7:10:32-181:218:+	F01.PB8317	F01.PB8317,F01.PB9651
898_0|path0	898_0|path0	898_0|path0;RI:898_0|path0:15:197-286:2514:+	F01.PB36401	F01.PB36401,F01.PB44583
10877_0|path0	10877_0|path0	10877_0|path0;RI:10877_0|path0:883:1314-1959:2240:+	F01.PB13252	F01.PB13252,F01.PB19588
7906_1|path2	7906_1|path2	7906_1|path2;RI:7906_1|path2:1:262-870:1012:+	F01.PB50581	F01.PB50581,F01.PB11855
1610_0|path0	1610_0|path0	1610_0|path0;RI:1610_0|path0:494:845-1508:2405:+	F01.PB27709,F01.PB37980	F01.PB27709,F01.PB37980,F01.PB24000
1320_0|path0	1320_0|path0	1320_0|path0;RI:1320_0|path0:1275:1782-2449:3634:+	F01.PB37989	F01.PB37989,F01.PB35696
1320_0|path0	1320_0|path0	1320_0|path0;RI:1320_0|path0:1:1248-1275:3634:+	F01.PB42013	F01.PB42013,F01.PB37989
704_0|path0	704_0|path0	704_0|path0;RI:704_0|path0:31:168-596:3554:-	F01.PB43599	F01.PB43599,F01.PB42796
1847_0|path0	1847_0|path0	1847_0|path0;RI:1847_0|path0:38:718-798:919:+	F01.PB23172	F01.PB23172,F01.PB34065
1424_1|path0	1424_1|path0	1424_1|path0;RI:1424_1|path0:122:977-1273:3712:+	F01.PB54911	F01.PB54911,F01.PB41236
1362_0|path0	1362_0|path0	1362_0|path0;RI:1362_0|path0:1:1350-1545:3597:+	F01.PB41884	F01.PB41884,F01.PB36250
1008_0|path4	1008_0|path4	1008_0|path4;RI:1008_0|path4:2530:2813-2907:4305:+	F01.PB42926	F01.PB42926,F01.PB44619
1008_0|path4	1008_0|path4	1008_0|path4;RI:1008_0|path4:2907:3962-4169:4305:+	F01.PB44619	F01.PB44619,F01.PB54224
9030_0|path0	9030_0|path0	9030_0|path0;RI:9030_0|path0:817:1018-1438:1877:+	F01.PB45371	F01.PB45371,F01.PB13455,F01.PB19388
1781_0|path14	1781_0|path14	1781_0|path14;RI:1781_0|path14:1508:1594-1894:2068:+	F01.PB54556,F01.PB43299	F01.PB54556,F01.PB43299,F01.PB41255
1578_0|path1	1578_0|path1	1578_0|path1;RI:1578_0|path1:409:1308-2116:2330:+	F01.PB35213	F01.PB35213,F01.PB12504
1578_0|path1	1578_0|path1	1578_0|path1;RI:1578_0|path1:2429:2489-2594:2634:+	F01.PB56129	F01.PB56129,F01.PB35213,F01.PB12504,F01.PB34585,F01.PB37604
1578_0|path1	1578_0|path1	1578_0|path1;RI:1578_0|path1:1:147-409:2330:+	F01.PB56129	F01.PB56129,F01.PB35213
1578_0|path1	1578_0|path1	1578_0|path1;RI:1578_0|path1:1:147-398:2330:+	F01.PB56129	F01.PB56129,F01.PB34585,F01.PB37604
179_0|path1	179_0|path1	179_0|path1;RI:179_0|path1:19:56-245:3126:+	F01.PB36281	F01.PB36281,F01.PB36774
9524_9|path2	9524_9|path2	9524_9|path2;RI:9524_9|path2:4328:4407-4506:4882:+	F01.PB36591,F01.PB34352,F01.PB31030	F01.PB36591,F01.PB34352,F01.PB31030,F01.PB38354,F01.PB43372
9524_9|path2	9524_9|path2	9524_9|path2;RI:9524_9|path2:2193:2524-2811:2975:+	F01.PB36298,F01.PB59493,F01.PB42397,F01.PB39279,F01.PB37934,F01.PB39243,F01.PB43372,F01.PB34352,F01.PB31030,F01.PB48454	F01.PB36298,F01.PB59493,F01.PB42397,F01.PB39279,F01.PB37934,F01.PB39243,F01.PB43372,F01.PB34352,F01.PB31030,F01.PB48454,F01.PB36591,F01.PB36320,F01.PB58971,F01.PB37897,F01.PB42099,F01.PB57038
9524_9|path2	9524_9|path2	9524_9|path2;RI:9524_9|path2:2811:2975-3393:3995:+	F01.PB56199,F01.PB40926	F01.PB56199,F01.PB40926,F01.PB36591,F01.PB36320,F01.PB38354,F01.PB42099,F01.PB57038
9524_9|path2	9524_9|path2	9524_9|path2;RI:9524_9|path2:3393:4407-4506:4881:+	F01.PB58971,F01.PB39243	F01.PB58971,F01.PB39243,F01.PB37897
9524_9|path2	9524_9|path2	9524_9|path2;RI:9524_9|path2:3393:3838-3906:3995:+	F01.PB36591,F01.PB36298,F01.PB36320,F01.PB42397,F01.PB38354,F01.PB42099,F01.PB57038,F01.PB39279,F01.PB34352,F01.PB31030,F01.PB48454	F01.PB36591,F01.PB36298,F01.PB36320,F01.PB42397,F01.PB38354,F01.PB42099,F01.PB57038,F01.PB39279,F01.PB34352,F01.PB31030,F01.PB48454,F01.PB43372
9524_9|path2	9524_9|path2	9524_9|path2;RI:9524_9|path2:1608:1670-2193:2524:+	F01.PB38354	F01.PB38354,F01.PB58971,F01.PB37897,F01.PB42099,F01.PB57038,F01.PB40926
9524_9|path2	9524_9|path2	9524_9|path2;RI:9524_9|path2:2193:2524-2811:3995:+	F01.PB56446	F01.PB56446,F01.PB56199,F01.PB40926
9524_9|path2	9524_9|path2	9524_9|path2;RI:9524_9|path2:4328:4407-4506:4885:+	F01.PB42099	F01.PB42099,F01.PB57038
9524_9|path2	9524_9|path2	9524_9|path2;RI:9524_9|path2:24:1489-1608:1670:+	F01.PB56199	F01.PB56199,F01.PB42397,F01.PB58971
9524_9|path2	9524_9|path2	9524_9|path2;RI:9524_9|path2:59:1489-1608:1670:+	F01.PB37934,F01.PB39243	F01.PB37934,F01.PB39243,F01.PB39279,F01.PB56446,F01.PB43372
9524_9|path2	9524_9|path2	9524_9|path2;RI:9524_9|path2:3393:3995-4328:4407:+	F01.PB59493,F01.PB37897,F01.PB37934	F01.PB59493,F01.PB37897,F01.PB37934,F01.PB36298,F01.PB36320,F01.PB42397,F01.PB38354,F01.PB57038
9524_9|path2	9524_9|path2	9524_9|path2;RI:9524_9|path2:2193:2975-3393:3995:+	F01.PB56446	F01.PB56446,F01.PB36298,F01.PB42397,F01.PB39279,F01.PB34352,F01.PB31030,F01.PB48454
9524_9|path2	9524_9|path2	9524_9|path2;RI:9524_9|path2:4328:4407-4506:4878:+	F01.PB39279	F01.PB39279,F01.PB36298
2257_0|path0	2257_0|path0	2257_0|path0;RI:2257_0|path0:541:1424-2311:2382:+	F01.PB27721	F01.PB27721,F01.PB48002
292_0|path1	292_0|path1	292_0|path1;RI:292_0|path1:1112:1979-2063:2175:+	F01.PB57514	F01.PB57514,F01.PB38262
9685_0|path2	9685_0|path2	9685_0|path2;RI:9685_0|path2:6:289-362:1301:+	F01.PB3135	F01.PB3135,F01.PB45184
9436_0|path1	9436_0|path1	9436_0|path1;RI:9436_0|path1:109:182-291:560:+	F01.PB5044	F01.PB5044,F01.PB18973
2677_0|path0	2677_0|path0	2677_0|path0;RI:2677_0|path0:934:1530-1618:3094:+	F01.PB52185	F01.PB52185,F01.PB50283
2677_0|path0	2677_0|path0	2677_0|path0;RI:2677_0|path0:934:1227-1444:1530:+	F01.PB49158,F01.PB50283	F01.PB49158,F01.PB50283,F01.PB27041
3688_0|path2	3688_0|path2	3688_0|path2;RI:3688_0|path2:1752:2597-2670:3061:+	F01.PB34980,F01.PB34992	F01.PB34980,F01.PB34992,F01.PB31763
596_0|path2	596_0|path2	596_0|path2;RI:596_0|path2:2788:3149-3221:4074:+	F01.PB41142	F01.PB41142,F01.PB43946
2460_0|path1	2460_0|path1	2460_0|path1;RI:2460_0|path1:24:689-1366:1535:+	F01.PB51208	F01.PB51208,F01.PB29027,F01.PB29468,F01.PB22832
2460_0|path1	2460_0|path1	2460_0|path1;RI:2460_0|path1:2:689-1366:1535:+	F01.PB23208	F01.PB23208,F01.PB22433,F01.PB34219
2460_0|path1	2460_0|path1	2460_0|path1;RI:2460_0|path1:1893:2649-2907:3294:+	F01.PB25804	F01.PB25804,F01.PB23208,F01.PB28181
2460_0|path1	2460_0|path1	2460_0|path1;RI:2460_0|path1:1893:2215-2268:2649:+	F01.PB23208,F01.PB22433,F01.PB34219,F01.PB33426,F01.PB28181,F01.PB28428,F01.PB29468,F01.PB22832,F01.PB27394,F01.PB18261	F01.PB23208,F01.PB22433,F01.PB34219,F01.PB33426,F01.PB28181,F01.PB28428,F01.PB29468,F01.PB22832,F01.PB27394,F01.PB18261,F01.PB30564
2270_0|path0	2270_0|path0	2270_0|path0;RI:2270_0|path0:924:1476-1910:2011:+	F01.PB48675	F01.PB48675,F01.PB19391,F01.PB3383
3601_0|path0	3601_0|path0	3601_0|path0;RI:3601_0|path0:85:1052-1551:1774:+	F01.PB50131	F01.PB50131,F01.PB26362
3601_0|path0	3601_0|path0	3601_0|path0;RI:3601_0|path0:1551:1774-1854:2358:+	F01.PB10589	F01.PB10589,F01.PB48623
1384_1|path0	1384_1|path0	1384_1|path0;RI:1384_1|path0:1678:2657-2718:3223:+	F01.PB40560,F01.PB39400,F01.PB42125	F01.PB40560,F01.PB39400,F01.PB42125,F01.PB44273
1384_1|path0	1384_1|path0	1384_1|path0;RI:1384_1|path0:1678:3223-3315:3672:+	F01.PB54400,F01.PB40126	F01.PB54400,F01.PB40126,F01.PB40560,F01.PB39400,F01.PB42125
1384_1|path0	1384_1|path0	1384_1|path0;RI:1384_1|path0:1678:2664-3165:3223:+	F01.PB40560,F01.PB39400,F01.PB42125	F01.PB40560,F01.PB39400,F01.PB42125,F01.PB35684,F01.PB34139,F01.PB33373,F01.PB53928,F01.PB26316,F01.PB58119,F01.PB26699,F01.PB30677,F01.PB18404
1384_1|path0	1384_1|path0	1384_1|path0;RI:1384_1|path0:446:1281-1678:2664:+	F01.PB58666	F01.PB58666,F01.PB35684,F01.PB33373
1359_0|path0	1359_0|path0	1359_0|path0;RI:1359_0|path0:7:1014-1136:1270:+	F01.PB54371	F01.PB54371,F01.PB36373,F01.PB40969
1629_0|path0	1629_0|path0	1629_0|path0;RI:1629_0|path0:7:718-1151:1309:+	F01.PB36824	F01.PB36824,F01.PB36911,F01.PB48539,F01.PB44542
1629_0|path0	1629_0|path0	1629_0|path0;RI:1629_0|path0:1151:1309-1437:1557:+	F01.PB42070	F01.PB42070,F01.PB36620,F01.PB54531
1629_0|path0	1629_0|path0	1629_0|path0;RI:1629_0|path0:1730:1809-2693:4078:+	F01.PB36824	F01.PB36824,F01.PB48539
1629_0|path0	1629_0|path0	1629_0|path0;RI:1629_0|path0:4:718-1151:1557:+	F01.PB36638	F01.PB36638,F01.PB42070
1629_0|path0	1629_0|path0	1629_0|path0;RI:1629_0|path0:1151:1309-1386:1557:+	F01.PB42070	F01.PB42070,F01.PB36911
1629_0|path0	1629_0|path0	1629_0|path0;RI:1629_0|path0:1151:1309-1445:1557:+	F01.PB42070	F01.PB42070,F01.PB48539
1629_0|path0	1629_0|path0	1629_0|path0;RI:1629_0|path0:1151:1309-1414:1557:+	F01.PB42070	F01.PB42070,F01.PB44542,F01.PB29648
4895_0|path2	4895_0|path2	4895_0|path2;RI:4895_0|path2:5745:6566-7571:7807:+	F01.PB43131	F01.PB43131,F01.PB50885,F01.PB32608,F01.PB23141
328_0|path7	328_0|path7	328_0|path7;RI:328_0|path7:55:451-527:1506:+	F01.PB41196	F01.PB41196,F01.PB42829
c12283/f1p0/4485	c12283/f1p0/4485	c12283/f1p0/4485;RI:c12283/f1p0/4485:1:3031-3181:3298:+	F01.PB44406	F01.PB44406,F01.PB56099
4658_0|path0	4658_0|path0	4658_0|path0;RI:4658_0|path0:91:408-466:799:+	F01.PB21211	F01.PB21211,F01.PB32048
351_0|path0	351_0|path0	351_0|path0;RI:351_0|path0:748:1250-1878:2738:-	F01.PB42599	F01.PB42599,F01.PB42122
351_0|path0	351_0|path0	351_0|path0;RI:351_0|path0:5048:5433-5746:6056:+	F01.PB59566	F01.PB59566,F01.PB44294
351_0|path0	351_0|path0	351_0|path0;RI:351_0|path0:3113:4195-4404:4541:+	F01.PB38087,F01.PB59008,F01.PB42661,F01.PB39825,F01.PB54302,F01.PB37222,F01.PB55362,F01.PB36245,F01.PB43654,F01.PB40773,F01.PB57178,F01.PB38569,F01.PB57986,F01.PB59230,F01.PB54139,F01.PB42784,F01.PB42973	F01.PB38087,F01.PB59008,F01.PB42661,F01.PB39825,F01.PB54302,F01.PB37222,F01.PB55362,F01.PB36245,F01.PB43654,F01.PB40773,F01.PB57178,F01.PB38569,F01.PB57986,F01.PB59230,F01.PB54139,F01.PB42784,F01.PB42973,F01.PB44294
351_0|path0	351_0|path0	351_0|path0;RI:351_0|path0:5746:5891-5964:6083:+	F01.PB42999,F01.PB42973	F01.PB42999,F01.PB42973,F01.PB57986
351_0|path0	351_0|path0	351_0|path0;RI:351_0|path0:3113:4541-5048:5433:+	F01.PB42999	F01.PB42999,F01.PB38087,F01.PB42661,F01.PB39825,F01.PB54302,F01.PB37222,F01.PB36245,F01.PB43654,F01.PB40773,F01.PB57178,F01.PB38569,F01.PB57986,F01.PB59230,F01.PB42784,F01.PB42973
351_0|path0	351_0|path0	351_0|path0;RI:351_0|path0:5048:5433-5746:6364:+	F01.PB54139	F01.PB54139,F01.PB38569,F01.PB59230
351_0|path0	351_0|path0	351_0|path0;RI:351_0|path0:719:1253-1881:2738:+	F01.PB57178	F01.PB57178,F01.PB38569
351_0|path0	351_0|path0	351_0|path0;RI:351_0|path0:1881:2919-3113:4541:+	F01.PB59566	F01.PB59566,F01.PB40773,F01.PB42784
351_0|path0	351_0|path0	351_0|path0;RI:351_0|path0:1881:2738-2868:2919:+	F01.PB40773,F01.PB42784	F01.PB40773,F01.PB42784,F01.PB54317,F01.PB38087,F01.PB59008,F01.PB42661,F01.PB54447,F01.PB39825,F01.PB37222,F01.PB55362,F01.PB54185,F01.PB36245,F01.PB42999,F01.PB38569,F01.PB57986,F01.PB54139,F01.PB44294,F01.PB42973
3808_0|path0	3808_0|path0	3808_0|path0;RI:3808_0|path0:694:1562-1667:1761:+	F01.PB28247	F01.PB28247,F01.PB25216
4311_0|path69	4311_0|path69	4311_0|path69;RI:4311_0|path69:1592:1710-1856:2198:+	F01.PB29940,F01.PB5187,F01.PB35229,F01.PB20149,F01.PB20683	F01.PB29940,F01.PB5187,F01.PB35229,F01.PB20149,F01.PB20683,F01.PB16396
9983_2|path2	9983_2|path2	9983_2|path2;RI:9983_2|path2:167:838-1007:1676:+	F01.PB47906	F01.PB47906,F01.PB15866
9983_2|path2	9983_2|path2	9983_2|path2;RI:9983_2|path2:1006:1676-2153:2517:+	F01.PB29787	F01.PB29787,F01.PB17149
883_0|path3	883_0|path3	883_0|path3;RI:883_0|path3:601:1193-1660:2054:+	F01.PB42878,F01.PB59239,F01.PB42967	F01.PB42878,F01.PB59239,F01.PB42967,F01.PB42566,F01.PB22845
883_0|path3	883_0|path3	883_0|path3;RI:883_0|path3:50:576-601:1193:+	F01.PB41523	F01.PB41523,F01.PB42566
883_0|path3	883_0|path3	883_0|path3;RI:883_0|path3:1660:2054-2354:2712:+	F01.PB54760	F01.PB54760,F01.PB32252,F01.PB25352,F01.PB31867,F01.PB41523,F01.PB42566,F01.PB34822,F01.PB33625,F01.PB22845,F01.PB49408
883_0|path3	883_0|path3	883_0|path3;RI:883_0|path3:2354:2712-2938:3149:+	F01.PB42878,F01.PB42967	F01.PB42878,F01.PB42967,F01.PB32252,F01.PB25352,F01.PB31867,F01.PB41523,F01.PB42566,F01.PB34822,F01.PB33625,F01.PB22845,F01.PB49408
883_0|path3	883_0|path3	883_0|path3;RI:883_0|path3:50:494-773:1193:+	F01.PB41523	F01.PB41523,F01.PB32252,F01.PB25352,F01.PB31867
241_0|path0	241_0|path0	241_0|path0;RI:241_0|path0:10:588-710:2349:+	F01.PB36470	F01.PB36470,F01.PB39284
1582_0|path0	1582_0|path0	1582_0|path0;RI:1582_0|path0:2:972-1333:1618:+	F01.PB48446,F01.PB57244,F01.PB42774	F01.PB48446,F01.PB57244,F01.PB42774,F01.PB32095,F01.PB55036
1582_0|path0	1582_0|path0	1582_0|path0;RI:1582_0|path0:647:977-1333:1618:+	F01.PB29402	F01.PB29402,F01.PB23105
1582_0|path0	1582_0|path0	1582_0|path0;RI:1582_0|path0:1333:1618-1915:1982:+	F01.PB58918	F01.PB58918,F01.PB32095,F01.PB23105
1582_0|path0	1582_0|path0	1582_0|path0;RI:1582_0|path0:1915:1982-2279:3074:+	F01.PB55623,F01.PB40052,F01.PB55036,F01.PB57244	F01.PB55623,F01.PB40052,F01.PB55036,F01.PB57244,F01.PB42774
1582_0|path0	1582_0|path0	1582_0|path0;RI:1582_0|path0:2:387-647:1618:+	F01.PB48446,F01.PB57244,F01.PB42774	F01.PB48446,F01.PB57244,F01.PB42774,F01.PB29402
1582_0|path0	1582_0|path0	1582_0|path0;RI:1582_0|path0:2279:2530-2999:3074:+	F01.PB42774,F01.PB58918	F01.PB42774,F01.PB58918,F01.PB32095,F01.PB29402,F01.PB23105,F01.PB48446
1582_0|path0	1582_0|path0	1582_0|path0;RI:1582_0|path0:2:977-1333:1618:+	F01.PB48446,F01.PB57244,F01.PB42774	F01.PB48446,F01.PB57244,F01.PB42774,F01.PB40052
1582_0|path0	1582_0|path0	1582_0|path0;RI:1582_0|path0:2:387-647:977:+	F01.PB40052	F01.PB40052,F01.PB23105
1582_0|path0	1582_0|path0	1582_0|path0;RI:1582_0|path0:3357:3406-3482:3566:+	F01.PB58420,F01.PB55036,F01.PB57244	F01.PB58420,F01.PB55036,F01.PB57244,F01.PB55623,F01.PB32095,F01.PB29402,F01.PB23105,F01.PB48446,F01.PB40052,F01.PB58918
1034_0|path0	1034_0|path0	1034_0|path0;RI:1034_0|path0:3291:3520-3686:4094:+	F01.PB59279	F01.PB59279,F01.PB41129,F01.PB55175,F01.PB59744,F01.PB37766,F01.PB41558,F01.PB42183,F01.PB31005,F01.PB23231,F01.PB13707,F01.PB13261
1034_0|path0	1034_0|path0	1034_0|path0;RI:1034_0|path0:480:2340-2505:2582:+	F01.PB59279	F01.PB59279,F01.PB41129,F01.PB59744,F01.PB41558
1034_0|path0	1034_0|path0	1034_0|path0;RI:1034_0|path0:2505:2582-2785:2950:+	F01.PB55175	F01.PB55175,F01.PB41129,F01.PB59744,F01.PB37766,F01.PB41558,F01.PB42183,F01.PB57011,F01.PB31005,F01.PB23231,F01.PB13707
9524_109|path3	9524_109|path3	9524_109|path3;RI:9524_109|path3:212:520-742:926:+	F01.PB28933,F01.PB5248,F01.PB29974	F01.PB28933,F01.PB5248,F01.PB29974,F01.PB3912
9524_109|path3	9524_109|path3	9524_109|path3;RI:9524_109|path3:742:926-1030:1378:+	F01.PB46788	F01.PB46788,F01.PB47816,F01.PB3052,F01.PB3912,F01.PB53297,F01.PB51951,F01.PB21942,F01.PB46916
1796_0|path0	1796_0|path0	1796_0|path0;RI:1796_0|path0:1394:2191-2297:3500:+	F01.PB56466	F01.PB56466,F01.PB55648
7538_0|path0	7538_0|path0	7538_0|path0;RI:7538_0|path0:212:762-1263:1602:+	F01.PB33316	F01.PB33316,F01.PB19310
4739_0|path0	4739_0|path0	4739_0|path0;RI:4739_0|path0:1231:1609-1800:2032:+	F01.PB31078,F01.PB29836	F01.PB31078,F01.PB29836,F01.PB30729
4739_0|path0	4739_0|path0	4739_0|path0;RI:4739_0|path0:1:1091-1231:2032:+	F01.PB50184	F01.PB50184,F01.PB31078
9802_0|path0	9802_0|path0	9802_0|path0;RI:9802_0|path0:127:600-875:1016:+	F01.PB5072	F01.PB5072,F01.PB4231
4595_0|path1	4595_0|path1	4595_0|path1;RI:4595_0|path1:1161:2243-2437:2813:+	F01.PB25031	F01.PB25031,F01.PB27430
4595_0|path1	4595_0|path1	4595_0|path1;RI:4595_0|path1:9:882-984:1076:+	F01.PB29485,F01.PB49486	F01.PB29485,F01.PB49486,F01.PB21278
4595_0|path1	4595_0|path1	4595_0|path1;RI:4595_0|path1:1161:1484-1955:2243:+	F01.PB27430,F01.PB49486,F01.PB24871	F01.PB27430,F01.PB49486,F01.PB24871,F01.PB24620,F01.PB17192,F01.PB21278,F01.PB24433
1757_0|path0	1757_0|path0	1757_0|path0;RI:1757_0|path0:1:220-488:1165:+	F01.PB36545	F01.PB36545,F01.PB54932
1757_0|path0	1757_0|path0	1757_0|path0;RI:1757_0|path0:1:1165-1298:2761:+	F01.PB54753	F01.PB54753,F01.PB36545
3554_2|path0	3554_2|path0	3554_2|path0;RI:3554_2|path0:1308:1725-2150:2847:+	F01.PB29298	F01.PB29298,F01.PB6664
10646_0|path0	10646_0|path0	10646_0|path0;RI:10646_0|path0:332:784-900:1309:+	F01.PB10887	F01.PB10887,F01.PB16538
3060_0|path4	3060_0|path4	3060_0|path4;RI:3060_0|path4:1:147-199:1523:+	F01.PB31961	F01.PB31961,F01.PB32663
6011_0|path0	6011_0|path0	6011_0|path0;RI:6011_0|path0:498:1446-1834:1922:+	F01.PB29699	F01.PB29699,F01.PB48800
3865_1|path3	3865_1|path3	3865_1|path3;RI:3865_1|path3:1182:1368-2054:2656:+	F01.PB40003,F01.PB58220	F01.PB40003,F01.PB58220,F01.PB40816
3865_1|path3	3865_1|path3	3865_1|path3;RI:3865_1|path3:2054:2147-2398:2656:+	F01.PB40816	F01.PB40816,F01.PB35804,F01.PB56077,F01.PB37775,F01.PB34957,F01.PB27697,F01.PB59172,F01.PB57679,F01.PB52663
3865_1|path3	3865_1|path3	3865_1|path3;RI:3865_1|path3:5338:5587-5880:5938:+	F01.PB40816	F01.PB40816,F01.PB30861
3865_1|path3	3865_1|path3	3865_1|path3;RI:3865_1|path3:2398:2656-2752:2868:+	F01.PB30861	F01.PB30861,F01.PB35804,F01.PB56077,F01.PB37775,F01.PB34957,F01.PB27697,F01.PB57679,F01.PB52663
3865_1|path3	3865_1|path3	3865_1|path3;RI:3865_1|path3:2752:2868-3472:4251:+	F01.PB59172	F01.PB59172,F01.PB40003,F01.PB35804,F01.PB56077,F01.PB37775,F01.PB34957,F01.PB40816,F01.PB27697,F01.PB57679,F01.PB52663,F01.PB58220
3865_1|path3	3865_1|path3	3865_1|path3;RI:3865_1|path3:4:274-803:1042:+	F01.PB56077	F01.PB56077,F01.PB40003,F01.PB35804,F01.PB37775,F01.PB34957,F01.PB40816,F01.PB30861,F01.PB27697
3492_0|path1	3492_0|path1	3492_0|path1;RI:3492_0|path1:1606:1980-2037:2330:+	F01.PB53149,F01.PB53060,F01.PB32017,F01.PB27307,F01.PB25639,F01.PB49470,F01.PB5717	F01.PB53149,F01.PB53060,F01.PB32017,F01.PB27307,F01.PB25639,F01.PB49470,F01.PB5717,F01.PB19971
3492_0|path1	3492_0|path1	3492_0|path1;RI:3492_0|path1:1606:2330-2433:2863:+	F01.PB51423	F01.PB51423,F01.PB49470
437_0|path74	437_0|path74	437_0|path74;RI:437_0|path74:1:394-443:3063:+	F01.PB40591,F01.PB39836	F01.PB40591,F01.PB39836,F01.PB58715
4706_0|path4	4706_0|path4	4706_0|path4;RI:4706_0|path4:360:873-1048:1224:+	F01.PB20371,F01.PB31568	F01.PB20371,F01.PB31568,F01.PB7122
1018_0|path5	1018_0|path5	1018_0|path5;RI:1018_0|path5:232:272-560:978:+	F01.PB37830	F01.PB37830,F01.PB20962,F01.PB38811,F01.PB57179
1018_0|path5	1018_0|path5	1018_0|path5;RI:1018_0|path5:2692:3741-4381:5597:+	F01.PB37830	F01.PB37830,F01.PB38811
3872_0|path0	3872_0|path0	3872_0|path0;RI:3872_0|path0:113:265-1070:1206:+	F01.PB41787	F01.PB41787,F01.PB31287
3872_0|path0	3872_0|path0	3872_0|path0;RI:3872_0|path0:2408:2858-2964:3541:+	F01.PB50251	F01.PB50251,F01.PB27549,F01.PB41787,F01.PB51996,F01.PB55460
3872_0|path0	3872_0|path0	3872_0|path0;RI:3872_0|path0:2408:2619-2697:2858:+	F01.PB27549,F01.PB41787,F01.PB51996,F01.PB55460	F01.PB27549,F01.PB41787,F01.PB51996,F01.PB55460,F01.PB50404,F01.PB23558,F01.PB22789,F01.PB17645,F01.PB31287,F01.PB51797,F01.PB59315
11558_0|path0	11558_0|path0	11558_0|path0;RI:11558_0|path0:1:502-547:630:+	F01.PB8490	F01.PB8490,F01.PB1131
4374_0|path0	4374_0|path0	4374_0|path0;RI:4374_0|path0:1772:1995-2801:3583:+	F01.PB30905	F01.PB30905,F01.PB25046
6914_0|path0	6914_0|path0	6914_0|path0;RI:6914_0|path0:24:1134-1625:2677:+	F01.PB33384	F01.PB33384,F01.PB25925
c6495/f1p0/2126	c6495/f1p0/2126	c6495/f1p0/2126;RI:c6495/f1p0/2126:1:770-1335:2113:+	F01.PB48762	F01.PB48762,F01.PB3412
298_0|path1	298_0|path1	298_0|path1;RI:298_0|path1:3197:3891-4019:4900:+	F01.PB17916	F01.PB17916,F01.PB26711
298_0|path1	298_0|path1	298_0|path1;RI:298_0|path1:2271:2720-2791:3129:+	F01.PB38626	F01.PB38626,F01.PB36843,F01.PB57292,F01.PB38310,F01.PB43932,F01.PB26711
298_0|path1	298_0|path1	298_0|path1;RI:298_0|path1:2791:3129-3197:4936:+	F01.PB58280	F01.PB58280,F01.PB38310
4464_0|path0	4464_0|path0	4464_0|path0;RI:4464_0|path0:2649:2740-2854:2969:+	F01.PB27852,F01.PB50291	F01.PB27852,F01.PB50291,F01.PB29418,F01.PB29143
3389_0|path1	3389_0|path1	3389_0|path1;RI:3389_0|path1:2800:2897-2988:3225:+	F01.PB29895	F01.PB29895,F01.PB50388
3389_0|path1	3389_0|path1	3389_0|path1;RI:3389_0|path1:1531:2452-2644:2710:+	F01.PB29895,F01.PB25551,F01.PB32941	F01.PB29895,F01.PB25551,F01.PB32941,F01.PB50169
3389_0|path1	3389_0|path1	3389_0|path1;RI:3389_0|path1:1531:2710-2800:2897:+	F01.PB49640	F01.PB49640,F01.PB25551,F01.PB32941
770_0|path1	770_0|path1	770_0|path1;RI:770_0|path1:12:283-384:809:+	F01.PB41248	F01.PB41248,F01.PB52384,F01.PB59581
770_0|path1	770_0|path1	770_0|path1;RI:770_0|path1:3262:3798-3851:4087:+	F01.PB42896,F01.PB57660,F01.PB59180,F01.PB54776,F01.PB57201,F01.PB58365	F01.PB42896,F01.PB57660,F01.PB59180,F01.PB54776,F01.PB57201,F01.PB58365,F01.PB59581,F01.PB58216
770_0|path1	770_0|path1	770_0|path1;RI:770_0|path1:1888:2008-2103:3150:+	F01.PB58365,F01.PB56513	F01.PB58365,F01.PB56513,F01.PB57660,F01.PB59180,F01.PB52384,F01.PB41248,F01.PB59581,F01.PB58216,F01.PB57201
770_0|path1	770_0|path1	770_0|path1;RI:770_0|path1:2103:3150-3262:4087:+	F01.PB36834	F01.PB36834,F01.PB57660,F01.PB59180,F01.PB54776,F01.PB57201
770_0|path1	770_0|path1	770_0|path1;RI:770_0|path1:2103:3150-3267:4087:+	F01.PB36834	F01.PB36834,F01.PB41248
770_0|path1	770_0|path1	770_0|path1;RI:770_0|path1:1610:1685-1888:3150:+	F01.PB42896	F01.PB42896,F01.PB58365,F01.PB56513
5386_0|path0	5386_0|path0	5386_0|path0;RI:5386_0|path0:1983:2090-2397:2906:+	F01.PB27492	F01.PB27492,F01.PB31870
2504_0|path1	2504_0|path1	2504_0|path1;RI:2504_0|path1:1458:1574-2005:4086:+	F01.PB37957	F01.PB37957,F01.PB22468
2504_0|path1	2504_0|path1	2504_0|path1;RI:2504_0|path1:1:496-1458:1574:+	F01.PB38423	F01.PB38423,F01.PB22468,F01.PB25428
2504_0|path1	2504_0|path1	2504_0|path1;RI:2504_0|path1:1458:1574-2290:4086:+	F01.PB37957	F01.PB37957,F01.PB25428
473_1|path2	473_1|path2	473_1|path2;RI:473_1|path2:28:1770-1925:2154:+	F01.PB40529,F01.PB36602,F01.PB40273	F01.PB40529,F01.PB36602,F01.PB40273,F01.PB36267
473_1|path2	473_1|path2	473_1|path2;RI:473_1|path2:28:600-1925:2154:+	F01.PB40529,F01.PB36602,F01.PB40273	F01.PB40529,F01.PB36602,F01.PB40273,F01.PB25297,F01.PB6286
473_1|path2	473_1|path2	473_1|path2;RI:473_1|path2:2502:3198-3512:3761:+	F01.PB56498,F01.PB25297	F01.PB56498,F01.PB25297,F01.PB6505
10367_0|path0	10367_0|path0	10367_0|path0;RI:10367_0|path0:25:675-798:2444:+	F01.PB32731	F01.PB32731,F01.PB31083
1073_0|path0	1073_0|path0	1073_0|path0;RI:1073_0|path0:1690:1803-2238:3949:+	F01.PB58392	F01.PB58392,F01.PB59083
5779_0|path0	5779_0|path0	5779_0|path0;RI:5779_0|path0:1:1300-2500:4700:+	F01.PB54061	F01.PB54061,F01.PB53987
2757_10|path0	2757_10|path0	2757_10|path0;RI:2757_10|path0:24:771-893:3950:+	F01.PB38777	F01.PB38777,F01.PB55550
78_0|path2	78_0|path2	78_0|path2;RI:78_0|path2:2490:3496-3606:4558:+	F01.PB57987	F01.PB57987,F01.PB38979,F01.PB37509,F01.PB55538,F01.PB44652,F01.PB44668,F01.PB41481,F01.PB24410
2951_0|path1	2951_0|path1	2951_0|path1;RI:2951_0|path1:47:1195-1474:2006:+	F01.PB32795,F01.PB52876	F01.PB32795,F01.PB52876,F01.PB33948
3988_0|path0	3988_0|path0	3988_0|path0;RI:3988_0|path0:1:543-935:1138:+	F01.PB48833	F01.PB48833,F01.PB36207
4649_0|path0	4649_0|path0	4649_0|path0;RI:4649_0|path0:1285:1882-2191:2272:+	F01.PB34479	F01.PB34479,F01.PB56534,F01.PB26297,F01.PB34662,F01.PB31099,F01.PB29003
4649_0|path0	4649_0|path0	4649_0|path0;RI:4649_0|path0:1285:1518-1706:1882:+	F01.PB56534,F01.PB26297,F01.PB58811,F01.PB34662,F01.PB31099,F01.PB29003	F01.PB56534,F01.PB26297,F01.PB58811,F01.PB34662,F01.PB31099,F01.PB29003,F01.PB52823,F01.PB13845,F01.PB49804,F01.PB50658
4649_0|path0	4649_0|path0	4649_0|path0;RI:4649_0|path0:91:282-1053:1185:+	F01.PB54986,F01.PB58811	F01.PB54986,F01.PB58811,F01.PB27902,F01.PB49881,F01.PB51862,F01.PB51315
4649_0|path0	4649_0|path0	4649_0|path0;RI:4649_0|path0:1285:1529-1701:1882:+	F01.PB56534,F01.PB26297,F01.PB58811,F01.PB34662,F01.PB31099,F01.PB29003	F01.PB56534,F01.PB26297,F01.PB58811,F01.PB34662,F01.PB31099,F01.PB29003,F01.PB20101
4649_0|path0	4649_0|path0	4649_0|path0;RI:4649_0|path0:2191:2272-2393:2465:+	F01.PB51862,F01.PB51315	F01.PB51862,F01.PB51315,F01.PB56534,F01.PB52823,F01.PB13845,F01.PB57090,F01.PB26297,F01.PB27902,F01.PB49881,F01.PB34662,F01.PB20101,F01.PB31099,F01.PB49804,F01.PB29003,F01.PB50658
4649_0|path0	4649_0|path0	4649_0|path0;RI:4649_0|path0:1285:1357-1476:1518:+	F01.PB52823,F01.PB13845,F01.PB49804,F01.PB50658	F01.PB52823,F01.PB13845,F01.PB49804,F01.PB50658,F01.PB57090,F01.PB27902,F01.PB49881,F01.PB51862,F01.PB51315
4649_0|path0	4649_0|path0	4649_0|path0;RI:4649_0|path0:1285:1882-2191:2827:+	F01.PB59701,F01.PB54986	F01.PB59701,F01.PB54986,F01.PB58811
4649_0|path0	4649_0|path0	4649_0|path0;RI:4649_0|path0:2997:3723-3812:4099:+	F01.PB49881	F01.PB49881,F01.PB49804
4649_0|path0	4649_0|path0	4649_0|path0;RI:4649_0|path0:2997:3284-3779:4099:+	F01.PB49881	F01.PB49881,F01.PB29003
4649_0|path0	4649_0|path0	4649_0|path0;RI:4649_0|path0:2997:3476-3580:3723:+	F01.PB49804	F01.PB49804,F01.PB52823,F01.PB58811,F01.PB27902,F01.PB51862,F01.PB34662,F01.PB31099
4649_0|path0	4649_0|path0	4649_0|path0;RI:4649_0|path0:2191:2465-2717:2827:+	F01.PB58811	F01.PB58811,F01.PB51862,F01.PB51315
4649_0|path0	4649_0|path0	4649_0|path0;RI:4649_0|path0:2997:3128-3352:3476:+	F01.PB52823,F01.PB54986,F01.PB58811,F01.PB27902,F01.PB51862,F01.PB34662,F01.PB31099	F01.PB52823,F01.PB54986,F01.PB58811,F01.PB27902,F01.PB51862,F01.PB34662,F01.PB31099,F01.PB34479,F01.PB13845,F01.PB57090,F01.PB26297,F01.PB51315,F01.PB20101,F01.PB50658
4649_0|path0	4649_0|path0	4649_0|path0;RI:4649_0|path0:2997:3476-3779:4099:+	F01.PB49881	F01.PB49881,F01.PB54986
4649_0|path0	4649_0|path0	4649_0|path0;RI:4649_0|path0:2997:3128-3355:3476:+	F01.PB52823,F01.PB54986,F01.PB58811,F01.PB27902,F01.PB51862,F01.PB34662,F01.PB31099	F01.PB52823,F01.PB54986,F01.PB58811,F01.PB27902,F01.PB51862,F01.PB34662,F01.PB31099,F01.PB56534
4901_0|path2	4901_0|path2	4901_0|path2;RI:4901_0|path2:1:90-236:1410:+	F01.PB32792	F01.PB32792,F01.PB28426
4901_0|path2	4901_0|path2	4901_0|path2;RI:4901_0|path2:1:90-236:1034:+	F01.PB17321	F01.PB17321,F01.PB16791
4901_0|path2	4901_0|path2	4901_0|path2;RI:4901_0|path2:1:1034-1345:1410:+	F01.PB32792	F01.PB32792,F01.PB17321
5359_17|path0	5359_17|path0	5359_17|path0;RI:5359_17|path0:2150:3115-3399:3655:+	F01.PB57116	F01.PB57116,F01.PB32636
6424_0|path0	6424_0|path0	6424_0|path0;RI:6424_0|path0:635:701-1102:2155:+	F01.PB52347	F01.PB52347,F01.PB27790
6424_0|path0	6424_0|path0	6424_0|path0;RI:6424_0|path0:1102:1409-1663:2155:+	F01.PB27790	F01.PB27790,F01.PB12905,F01.PB13847
459_0|path0	459_0|path0	459_0|path0;RI:459_0|path0:1:636-821:1064:+	F01.PB57657	F01.PB57657,F01.PB34423
8464_0|path8	8464_0|path8	8464_0|path8;RI:8464_0|path8:1773:2778-6945:6977:+	F01.PB53361	F01.PB53361,F01.PB21089
5853_0|path1	5853_0|path1	5853_0|path1;RI:5853_0|path1:1691:1791-1877:1937:+	F01.PB50192,F01.PB47162	F01.PB50192,F01.PB47162,F01.PB18375,F01.PB34262,F01.PB17580,F01.PB31774
5853_0|path1	5853_0|path1	5853_0|path1;RI:5853_0|path1:1136:1192-1691:1791:+	F01.PB54390	F01.PB54390,F01.PB18375,F01.PB34262,F01.PB31774
2384_0|path0	2384_0|path0	2384_0|path0;RI:2384_0|path0:1541:1970-2494:2622:+	F01.PB26956,F01.PB29473,F01.PB35683	F01.PB26956,F01.PB29473,F01.PB35683,F01.PB23604
2384_0|path0	2384_0|path0	2384_0|path0;RI:2384_0|path0:1541:1970-2514:2622:+	F01.PB26956,F01.PB29473,F01.PB35683	F01.PB26956,F01.PB29473,F01.PB35683,F01.PB34134
1355_0|path0	1355_0|path0	1355_0|path0;RI:1355_0|path0:2531:2809-2823:4155:+	F01.PB56659,F01.PB18080	F01.PB56659,F01.PB18080,F01.PB6536
9524_77|path5	9524_77|path5	9524_77|path5;RI:9524_77|path5:905:1546-2457:3709:+	F01.PB36433	F01.PB36433,F01.PB22455
3415_0|path3	3415_0|path3	3415_0|path3;RI:3415_0|path3:148:185-318:1629:+	F01.PB26173	F01.PB26173,F01.PB32002
3415_0|path3	3415_0|path3	3415_0|path3;RI:3415_0|path3:148:189-264:1629:+	F01.PB26173	F01.PB26173,F01.PB51472,F01.PB36171
3415_0|path3	3415_0|path3	3415_0|path3;RI:3415_0|path3:330:1629-1894:2197:+	F01.PB51845	F01.PB51845,F01.PB48654
2442_0|path0	2442_0|path0	2442_0|path0;RI:2442_0|path0:1156:2720-2917:3382:+	F01.PB27571	F01.PB27571,F01.PB25278
8798_3|path3	8798_3|path3	8798_3|path3;RI:8798_3|path3:186:1048-1103:1600:+	F01.PB19153	F01.PB19153,F01.PB7224
10936_0|path1	10936_0|path1	10936_0|path1;RI:10936_0|path1:1:26-150:1107:+	F01.PB13866	F01.PB13866,F01.PB1547
1384_13|path0	1384_13|path0	1384_13|path0;RI:1384_13|path0:3425:3579-3757:4557:+	F01.PB47493	F01.PB47493,F01.PB8776,F01.PB5691,F01.PB47330,F01.PB12716
1384_13|path0	1384_13|path0	1384_13|path0;RI:1384_13|path0:3757:4557-5172:5444:+	F01.PB50900	F01.PB50900,F01.PB8776,F01.PB12716
2882_0|path0	2882_0|path0	2882_0|path0;RI:2882_0|path0:1:771-1018:2742:+	F01.PB24303	F01.PB24303,F01.PB24337
9160_0|path5	9160_0|path5	9160_0|path5;RI:9160_0|path5:1:144-1996:2285:+	F01.PB43913	F01.PB43913,F01.PB11346
6190_0|path0	6190_0|path0	6190_0|path0;RI:6190_0|path0:1672:1949-2145:2598:+	F01.PB25323	F01.PB25323,F01.PB30561
1119_2|path0	1119_2|path0	1119_2|path0;RI:1119_2|path0:258:1867-1957:2924:+	F01.PB54819	F01.PB54819,F01.PB40312
2018_0|path0	2018_0|path0	2018_0|path0;RI:2018_0|path0:3282:3537-3663:3721:+	F01.PB58506,F01.PB43440	F01.PB58506,F01.PB43440,F01.PB38001
2018_0|path0	2018_0|path0	2018_0|path0;RI:2018_0|path0:3282:3721-4832:5277:+	F01.PB54446	F01.PB54446,F01.PB43440
2018_0|path0	2018_0|path0	2018_0|path0;RI:2018_0|path0:3269:4784-4868:5251:+	F01.PB40415	F01.PB40415,F01.PB55872
1234_4|path29	1234_4|path29	1234_4|path29;RI:1234_4|path29:204:396-444:2799:+	F01.PB39549	F01.PB39549,F01.PB56104
9524_1|path50	9524_1|path50	9524_1|path50;RI:9524_1|path50:3288:4098-4203:5013:+	F01.PB51653,F01.PB30244,F01.PB32423	F01.PB51653,F01.PB30244,F01.PB32423,F01.PB31924,F01.PB22916,F01.PB50696,F01.PB36008,F01.PB35925
9524_1|path50	9524_1|path50	9524_1|path50;RI:9524_1|path50:9383:9491-9511:9857:+	F01.PB36159	F01.PB36159,F01.PB22916
9524_1|path50	9524_1|path50	9524_1|path50;RI:9524_1|path50:9383:9436-9606:9857:+	F01.PB36159	F01.PB36159,F01.PB31924
9524_1|path50	9524_1|path50	9524_1|path50;RI:9524_1|path50:2428:2639-3288:4098:+	F01.PB34476,F01.PB26364,F01.PB38683	F01.PB34476,F01.PB26364,F01.PB38683,F01.PB35329,F01.PB31924,F01.PB22916,F01.PB50696,F01.PB36008
916_0|path1	916_0|path1	916_0|path1;RI:916_0|path1:2405:2652-3090:4313:+	F01.PB43828	F01.PB43828,F01.PB58166
922_0|path0	922_0|path0	922_0|path0;RI:922_0|path0:2480:2641-2727:2801:+	F01.PB43286,F01.PB37755	F01.PB43286,F01.PB37755,F01.PB36271,F01.PB40724,F01.PB55217,F01.PB36619,F01.PB54395,F01.PB40725,F01.PB40074,F01.PB37654
922_0|path0	922_0|path0	922_0|path0;RI:922_0|path0:823:1131-1904:2050:+	F01.PB37755	F01.PB37755,F01.PB40724,F01.PB54395,F01.PB40074
922_0|path0	922_0|path0	922_0|path0;RI:922_0|path0:1904:2050-2480:2641:+	F01.PB55202,F01.PB57683	F01.PB55202,F01.PB57683,F01.PB36271,F01.PB40724,F01.PB55217,F01.PB36619,F01.PB58410,F01.PB54395,F01.PB40725,F01.PB40074
922_0|path0	922_0|path0	922_0|path0;RI:922_0|path0:823:949-1057:1131:+	F01.PB40724,F01.PB54395,F01.PB40074	F01.PB40724,F01.PB54395,F01.PB40074,F01.PB36271,F01.PB43286,F01.PB55217,F01.PB57683,F01.PB36619,F01.PB58410
922_0|path0	922_0|path0	922_0|path0;RI:922_0|path0:45:241-823:1131:+	F01.PB40725	F01.PB40725,F01.PB40074
922_0|path0	922_0|path0	922_0|path0;RI:922_0|path0:2727:2801-3188:3547:+	F01.PB58410	F01.PB58410,F01.PB55202,F01.PB36271,F01.PB55217,F01.PB57683,F01.PB36619,F01.PB54395,F01.PB40725,F01.PB40074,F01.PB37654
9020_0|path0	9020_0|path0	9020_0|path0;RI:9020_0|path0:1:395-486:597:+	F01.PB14261	F01.PB14261,F01.PB2940,F01.PB20227
9020_0|path0	9020_0|path0	9020_0|path0;RI:9020_0|path0:486:597-714:1479:+	F01.PB8003	F01.PB8003,F01.PB13842
523_0|path1	523_0|path1	523_0|path1;RI:523_0|path1:3801:3992-4899:5463:+	F01.PB55052	F01.PB55052,F01.PB54137
2781_0|path6	2781_0|path6	2781_0|path6;RI:2781_0|path6:2373:3050-3654:3734:+	F01.PB30741	F01.PB30741,F01.PB51619,F01.PB33583,F01.PB27116,F01.PB35119,F01.PB50156,F01.PB30469,F01.PB27348
2781_0|path6	2781_0|path6	2781_0|path6;RI:2781_0|path6:23:150-374:558:+	F01.PB27116,F01.PB35119	F01.PB27116,F01.PB35119,F01.PB33583
4007_0|path0	4007_0|path0	4007_0|path0;RI:4007_0|path0:1:368-1859:2103:+	F01.PB58380	F01.PB58380,F01.PB10984
4007_0|path0	4007_0|path0	4007_0|path0;RI:4007_0|path0:1:368-1072:2103:+	F01.PB58380	F01.PB58380,F01.PB28116
4007_0|path0	4007_0|path0	4007_0|path0;RI:4007_0|path0:1:2103-2469:2859:+	F01.PB36484	F01.PB36484,F01.PB58380
2766_0|path0	2766_0|path0	2766_0|path0;RI:2766_0|path0:475:1835-1930:2895:+	F01.PB51666	F01.PB51666,F01.PB32367
9527_0|path0	9527_0|path0	9527_0|path0;RI:9527_0|path0:910:1033-1155:1393:+	F01.PB8241	F01.PB8241,F01.PB16753
9660_4|path26	9660_4|path26	9660_4|path26;RI:9660_4|path26:2298:2690-2798:3228:+	F01.PB51598	F01.PB51598,F01.PB32759
4860_0|path0	4860_0|path0	4860_0|path0;RI:4860_0|path0:1:1513-1650:2311:+	F01.PB28951	F01.PB28951,F01.PB52769
3820_0|path0	3820_0|path0	3820_0|path0;RI:3820_0|path0:673:905-1384:3095:+	F01.PB58572	F01.PB58572,F01.PB34890,F01.PB23317,F01.PB54825,F01.PB40943
3820_0|path0	3820_0|path0	3820_0|path0;RI:3820_0|path0:1384:2463-2582:3095:+	F01.PB34890,F01.PB23317,F01.PB54825,F01.PB40943	F01.PB34890,F01.PB23317,F01.PB54825,F01.PB40943,F01.PB53032
3820_0|path0	3820_0|path0	3820_0|path0;RI:3820_0|path0:62:263-673:905:+	F01.PB35109	F01.PB35109,F01.PB54825
2830_0|path1	2830_0|path1	2830_0|path1;RI:2830_0|path1:1:1639-1726:2024:+	F01.PB26354	F01.PB26354,F01.PB27131
4063_0|path0	4063_0|path0	4063_0|path0;RI:4063_0|path0:2506:2573-2994:3055:+	F01.PB30448	F01.PB30448,F01.PB29076,F01.PB19216
228_0|path0	228_0|path0	228_0|path0;RI:228_0|path0:1363:1475-1583:1751:+	F01.PB42230	F01.PB42230,F01.PB56412
1206_0|path0	1206_0|path0	1206_0|path0;RI:1206_0|path0:1428:2423-2620:4045:+	F01.PB56917	F01.PB56917,F01.PB37052
1206_0|path0	1206_0|path0	1206_0|path0;RI:1206_0|path0:321:456-783:1205:+	F01.PB37021	F01.PB37021,F01.PB36919
1206_0|path0	1206_0|path0	1206_0|path0;RI:1206_0|path0:321:1205-1428:2423:+	F01.PB54148	F01.PB54148,F01.PB37021
999_0|path26	999_0|path26	999_0|path26;RI:999_0|path26:2791:3008-3712:4055:+	F01.PB47690	F01.PB47690,F01.PB46567
999_0|path26	999_0|path26	999_0|path26;RI:999_0|path26:2:599-1630:1766:+	F01.PB58308	F01.PB58308,F01.PB8814,F01.PB7772
6436_0|path0	6436_0|path0	6436_0|path0;RI:6436_0|path0:2070:2187-2275:3051:+	F01.PB28283,F01.PB51414	F01.PB28283,F01.PB51414,F01.PB18414
3738_0|path0	3738_0|path0	3738_0|path0;RI:3738_0|path0:302:1698-2104:2228:+	F01.PB29769	F01.PB29769,F01.PB35475,F01.PB49087
9157_0|path4	9157_0|path4	9157_0|path4;RI:9157_0|path4:1509:1604-1690:1783:+	F01.PB10299	F01.PB10299,F01.PB12076
3258_0|path0	3258_0|path0	3258_0|path0;RI:3258_0|path0:3244:3474-3485:3779:+	F01.PB35008,F01.PB32371,F01.PB26790	F01.PB35008,F01.PB32371,F01.PB26790,F01.PB34620
1807_0|path2	1807_0|path2	1807_0|path2;RI:1807_0|path2:633:1264-1386:1519:+	F01.PB39820,F01.PB54425	F01.PB39820,F01.PB54425,F01.PB38842,F01.PB36427,F01.PB56980,F01.PB40904,F01.PB40164,F01.PB36585,F01.PB36259,F01.PB38969,F01.PB57655
1807_0|path2	1807_0|path2	1807_0|path2;RI:1807_0|path2:2991:3763-3847:5176:+	F01.PB36585	F01.PB36585,F01.PB39820,F01.PB41261,F01.PB33051
1807_0|path2	1807_0|path2	1807_0|path2;RI:1807_0|path2:2991:3763-3847:4992:+	F01.PB56980	F01.PB56980,F01.PB40904
1807_0|path2	1807_0|path2	1807_0|path2;RI:1807_0|path2:55:528-633:1264:+	F01.PB41261	F01.PB41261,F01.PB56980,F01.PB40904,F01.PB40164,F01.PB36585,F01.PB36259
6083_0|path0	6083_0|path0	6083_0|path0;RI:6083_0|path0:3105:3460-3553:3615:+	F01.PB50734	F01.PB50734,F01.PB50427
6083_0|path0	6083_0|path0	6083_0|path0;RI:6083_0|path0:1:181-265:904:+	F01.PB50734	F01.PB50734,F01.PB42095
6083_0|path0	6083_0|path0	6083_0|path0;RI:6083_0|path0:265:904-1039:1372:+	F01.PB28900	F01.PB28900,F01.PB42095,F01.PB32878
6083_0|path0	6083_0|path0	6083_0|path0;RI:6083_0|path0:1039:1372-1461:2112:+	F01.PB50734,F01.PB51561	F01.PB50734,F01.PB51561,F01.PB32878,F01.PB50427
6083_0|path0	6083_0|path0	6083_0|path0;RI:6083_0|path0:1461:2112-3105:3619:+	F01.PB42095	F01.PB42095,F01.PB32878
c12058/f1p1/3220	c12058/f1p1/3220	c12058/f1p1/3220;RI:c12058/f1p1/3220:684:1453-1728:1853:+	F01.PB33515,F01.PB49224	F01.PB33515,F01.PB49224,F01.PB28942
2090_0|path0	2090_0|path0	2090_0|path0;RI:2090_0|path0:1908:1973-2121:3486:+	F01.PB29668	F01.PB29668,F01.PB17328
634_0|path1	634_0|path1	634_0|path1;RI:634_0|path1:2200:2268-2371:3382:+	F01.PB58379	F01.PB58379,F01.PB38662,F01.PB38890
634_0|path1	634_0|path1	634_0|path1;RI:634_0|path1:923:1214-1304:1371:+	F01.PB56680,F01.PB54748,F01.PB59091	F01.PB56680,F01.PB54748,F01.PB59091,F01.PB44391,F01.PB34671,F01.PB39127,F01.PB58379,F01.PB57782,F01.PB55215,F01.PB44632,F01.PB36963,F01.PB36994,F01.PB40183,F01.PB38890,F01.PB58711,F01.PB40932,F01.PB44614,F01.PB56487,F01.PB58241,F01.PB36891,F01.PB41511
634_0|path1	634_0|path1	634_0|path1;RI:634_0|path1:64:347-570:831:+	F01.PB58379	F01.PB58379,F01.PB36963
634_0|path1	634_0|path1	634_0|path1;RI:634_0|path1:1474:1689-1786:1923:+	F01.PB58711	F01.PB58711,F01.PB44391,F01.PB34671,F01.PB56680,F01.PB58379,F01.PB57782,F01.PB55215,F01.PB44632,F01.PB36963,F01.PB36994,F01.PB38662,F01.PB40183,F01.PB38890,F01.PB40932,F01.PB44614,F01.PB38690,F01.PB56487,F01.PB36891,F01.PB41511
634_0|path1	634_0|path1	634_0|path1;RI:634_0|path1:2371:2861-3031:3382:+	F01.PB56680,F01.PB38662,F01.PB38890	F01.PB56680,F01.PB38662,F01.PB38890,F01.PB44391,F01.PB39127,F01.PB57782,F01.PB44632,F01.PB36963,F01.PB36994,F01.PB40183,F01.PB58711,F01.PB40932,F01.PB44614,F01.PB59091,F01.PB38690,F01.PB56487,F01.PB58241,F01.PB36891,F01.PB41511
634_0|path1	634_0|path1	634_0|path1;RI:634_0|path1:3031:3382-3448:3536:+	F01.PB55215	F01.PB55215,F01.PB44391,F01.PB39127,F01.PB57782,F01.PB44632,F01.PB36963,F01.PB36994,F01.PB58711,F01.PB40932,F01.PB44614,F01.PB59091,F01.PB38690,F01.PB56487,F01.PB58241,F01.PB36891,F01.PB41511
634_0|path1	634_0|path1	634_0|path1;RI:634_0|path1:64:347-501:831:+	F01.PB58379	F01.PB58379,F01.PB39127,F01.PB55215,F01.PB44632,F01.PB36994,F01.PB38662
634_0|path1	634_0|path1	634_0|path1;RI:634_0|path1:1786:1923-2024:2268:+	F01.PB39127,F01.PB59091,F01.PB58241	F01.PB39127,F01.PB59091,F01.PB58241,F01.PB56680,F01.PB36994,F01.PB56487,F01.PB41511
634_0|path1	634_0|path1	634_0|path1;RI:634_0|path1:2024:2110-2200:2268:+	F01.PB56680,F01.PB36994,F01.PB56487,F01.PB41511	F01.PB56680,F01.PB36994,F01.PB56487,F01.PB41511,F01.PB44391,F01.PB34671,F01.PB57782,F01.PB55215,F01.PB44632,F01.PB36963,F01.PB38662,F01.PB40183,F01.PB38890,F01.PB58711,F01.PB40932,F01.PB44614,F01.PB38690,F01.PB36891
634_0|path1	634_0|path1	634_0|path1;RI:634_0|path1:3448:3536-3624:3679:+	F01.PB38662,F01.PB40183	F01.PB38662,F01.PB40183,F01.PB44391,F01.PB56680,F01.PB39127,F01.PB58379,F01.PB57782,F01.PB44632,F01.PB36963,F01.PB36994,F01.PB38890,F01.PB58711,F01.PB40932,F01.PB44614,F01.PB54748,F01.PB38690,F01.PB56487,F01.PB36891,F01.PB41511
634_0|path1	634_0|path1	634_0|path1;RI:634_0|path1:501:831-927:1214:+	F01.PB38690	F01.PB38690,F01.PB38662
634_0|path1	634_0|path1	634_0|path1;RI:634_0|path1:187:347-501:831:+	F01.PB54748	F01.PB54748,F01.PB44614
634_0|path1	634_0|path1	634_0|path1;RI:634_0|path1:501:831-923:1214:+	F01.PB38690	F01.PB38690,F01.PB44391,F01.PB34671,F01.PB39127,F01.PB55215,F01.PB44632,F01.PB36994,F01.PB40183,F01.PB38890,F01.PB58711,F01.PB44614,F01.PB56487,F01.PB58241,F01.PB36891
634_0|path1	634_0|path1	634_0|path1;RI:634_0|path1:501:682-923:1214:+	F01.PB38690	F01.PB38690,F01.PB57782
634_0|path1	634_0|path1	634_0|path1;RI:634_0|path1:187:347-570:831:+	F01.PB54748	F01.PB54748,F01.PB40932
2254_0|path0	2254_0|path0	2254_0|path0;RI:2254_0|path0:1:1382-1483:2624:+	F01.PB56372	F01.PB56372,F01.PB41901
5489_0|path2	5489_0|path2	5489_0|path2;RI:5489_0|path2:529:763-846:2246:+	F01.PB26136	F01.PB26136,F01.PB20475
5489_0|path2	5489_0|path2	5489_0|path2;RI:5489_0|path2:5:455-529:763:+	F01.PB50586	F01.PB50586,F01.PB28259
4176_0|path1	4176_0|path1	4176_0|path1;RI:4176_0|path1:678:1028-1331:1405:+	F01.PB29846	F01.PB29846,F01.PB27623,F01.PB33675,F01.PB52086
4176_0|path1	4176_0|path1	4176_0|path1;RI:4176_0|path1:678:1405-1494:2055:+	F01.PB24661	F01.PB24661,F01.PB29846
4176_0|path1	4176_0|path1	4176_0|path1;RI:4176_0|path1:1:576-678:1028:+	F01.PB32998	F01.PB32998,F01.PB27623
2865_0|path1	2865_0|path1	2865_0|path1;RI:2865_0|path1:2:452-1154:1446:+	F01.PB54878	F01.PB54878,F01.PB37552
10000_0|path3	10000_0|path3	10000_0|path3;RI:10000_0|path3:114:1099-1255:2270:+	F01.PB41337,F01.PB44216,F01.PB44586	F01.PB41337,F01.PB44216,F01.PB44586,F01.PB40268
2447_0|path6	2447_0|path6	2447_0|path6;RI:2447_0|path6:1525:2771-3146:3535:+	F01.PB52830	F01.PB52830,F01.PB38486,F01.PB36974,F01.PB31019,F01.PB22753,F01.PB43643,F01.PB35006,F01.PB22434,F01.PB52293,F01.PB23228,F01.PB27905,F01.PB37247,F01.PB26735
2447_0|path6	2447_0|path6	2447_0|path6;RI:2447_0|path6:1046:1453-1471:2771:+	F01.PB37751,F01.PB37240	F01.PB37751,F01.PB37240,F01.PB40246
2447_0|path6	2447_0|path6	2447_0|path6;RI:2447_0|path6:218:311-435:551:+	F01.PB23228,F01.PB27905,F01.PB37240	F01.PB23228,F01.PB27905,F01.PB37240,F01.PB52293
2447_0|path6	2447_0|path6	2447_0|path6;RI:2447_0|path6:3647:3913-4407:4643:+	F01.PB43643	F01.PB43643,F01.PB23228
2447_0|path6	2447_0|path6	2447_0|path6;RI:2447_0|path6:3647:3913-4407:4804:+	F01.PB37247	F01.PB37247,F01.PB36974
2447_0|path6	2447_0|path6	2447_0|path6;RI:2447_0|path6:3146:3535-3647:3913:+	F01.PB40282	F01.PB40282,F01.PB38486,F01.PB36974,F01.PB31019,F01.PB35006,F01.PB40246,F01.PB37751,F01.PB22434,F01.PB23228,F01.PB27905,F01.PB26735
2251_0|path8	2251_0|path8	2251_0|path8;RI:2251_0|path8:2068:3473-3563:4046:+	F01.PB39977	F01.PB39977,F01.PB44018,F01.PB55775
2251_0|path8	2251_0|path8	2251_0|path8;RI:2251_0|path8:88:388-940:1646:+	F01.PB55115	F01.PB55115,F01.PB38716,F01.PB44018,F01.PB57344,F01.PB59366,F01.PB40851,F01.PB42214,F01.PB58173
2251_0|path8	2251_0|path8	2251_0|path8;RI:2251_0|path8:2943:3230-3334:3473:+	F01.PB32067,F01.PB58414,F01.PB26272,F01.PB39366,F01.PB42214,F01.PB58173,F01.PB32166,F01.PB57314,F01.PB41531,F01.PB41618	F01.PB32067,F01.PB58414,F01.PB26272,F01.PB39366,F01.PB42214,F01.PB58173,F01.PB32166,F01.PB57314,F01.PB41531,F01.PB41618,F01.PB34984,F01.PB27838,F01.PB29966,F01.PB59107,F01.PB35900,F01.PB42030,F01.PB35882,F01.PB59063,F01.PB50080,F01.PB43228,F01.PB55236,F01.PB41215,F01.PB49832,F01.PB35171
2251_0|path8	2251_0|path8	2251_0|path8;RI:2251_0|path8:2068:3230-3334:3473:+	F01.PB44018,F01.PB57344,F01.PB43361,F01.PB55775	F01.PB44018,F01.PB57344,F01.PB43361,F01.PB55775,F01.PB58744
2251_0|path8	2251_0|path8	2251_0|path8;RI:2251_0|path8:3563:3717-3804:4046:+	F01.PB34984,F01.PB27838,F01.PB32067,F01.PB44018,F01.PB35900,F01.PB42214,F01.PB35882,F01.PB59063,F01.PB58173,F01.PB32166,F01.PB50080,F01.PB57314,F01.PB55775,F01.PB55236,F01.PB41531,F01.PB55008,F01.PB35171	F01.PB34984,F01.PB27838,F01.PB32067,F01.PB44018,F01.PB35900,F01.PB42214,F01.PB35882,F01.PB59063,F01.PB58173,F01.PB32166,F01.PB50080,F01.PB57314,F01.PB55775,F01.PB55236,F01.PB41531,F01.PB55008,F01.PB35171,F01.PB29966,F01.PB26272,F01.PB49832
2251_0|path8	2251_0|path8	2251_0|path8;RI:2251_0|path8:1531:1646-2068:2572:+	F01.PB57314	F01.PB57314,F01.PB34984,F01.PB27838,F01.PB32067,F01.PB29966,F01.PB59107,F01.PB35900,F01.PB58414,F01.PB26272,F01.PB39366,F01.PB37902,F01.PB42030,F01.PB35882,F01.PB59063,F01.PB32166,F01.PB43228,F01.PB55586,F01.PB41215,F01.PB49832,F01.PB35171
2251_0|path8	2251_0|path8	2251_0|path8;RI:2251_0|path8:88:388-940:1233:+	F01.PB59063	F01.PB59063,F01.PB32067,F01.PB29966,F01.PB59107,F01.PB35900,F01.PB58414,F01.PB26272,F01.PB39366,F01.PB37902,F01.PB42030,F01.PB39977,F01.PB35882,F01.PB43361
2251_0|path8	2251_0|path8	2251_0|path8;RI:2251_0|path8:3563:4375-4613:5196:+	F01.PB39366	F01.PB39366,F01.PB42030
2251_0|path8	2251_0|path8	2251_0|path8;RI:2251_0|path8:2068:2572-2673:3473:+	F01.PB44018,F01.PB57344,F01.PB43361,F01.PB55775	F01.PB44018,F01.PB57344,F01.PB43361,F01.PB55775,F01.PB38716,F01.PB40851,F01.PB55586
2251_0|path8	2251_0|path8	2251_0|path8;RI:2251_0|path8:3563:4046-4613:5118:+	F01.PB41215	F01.PB41215,F01.PB32166
2251_0|path8	2251_0|path8	2251_0|path8;RI:2251_0|path8:2673:3230-3334:3473:+	F01.PB38716,F01.PB40851,F01.PB55586	F01.PB38716,F01.PB40851,F01.PB55586,F01.PB55008
2251_0|path8	2251_0|path8	2251_0|path8;RI:2251_0|path8:2943:3473-3563:5196:+	F01.PB59366	F01.PB59366,F01.PB39366
2251_0|path8	2251_0|path8	2251_0|path8;RI:2251_0|path8:940:1233-1531:1646:+	F01.PB38716,F01.PB44018,F01.PB57344,F01.PB59366,F01.PB40851,F01.PB42214,F01.PB58173,F01.PB41618	F01.PB38716,F01.PB44018,F01.PB57344,F01.PB59366,F01.PB40851,F01.PB42214,F01.PB58173,F01.PB41618,F01.PB34984,F01.PB27838,F01.PB32067,F01.PB29966,F01.PB59107,F01.PB35900,F01.PB58414,F01.PB26272,F01.PB39366,F01.PB37902,F01.PB42030,F01.PB39977,F01.PB35882,F01.PB43361,F01.PB32166,F01.PB50080,F01.PB43228,F01.PB55775,F01.PB55586,F01.PB41215,F01.PB58744,F01.PB49832
2251_0|path8	2251_0|path8	2251_0|path8;RI:2251_0|path8:2673:2794-2943:3230:+	F01.PB55008	F01.PB55008,F01.PB59063
2251_0|path8	2251_0|path8	2251_0|path8;RI:2251_0|path8:2673:2711-2943:3473:+	F01.PB38716,F01.PB40851,F01.PB55586	F01.PB38716,F01.PB40851,F01.PB55586,F01.PB32067,F01.PB58414,F01.PB26272,F01.PB39366,F01.PB42214,F01.PB58173,F01.PB32166,F01.PB57314,F01.PB41531,F01.PB41618
2251_0|path8	2251_0|path8	2251_0|path8;RI:2251_0|path8:88:1233-1531:1646:+	F01.PB55115	F01.PB55115,F01.PB59063
2251_0|path8	2251_0|path8	2251_0|path8;RI:2251_0|path8:2943:4375-4613:5196:+	F01.PB59366	F01.PB59366,F01.PB37902
2251_0|path8	2251_0|path8	2251_0|path8;RI:2251_0|path8:2068:2572-2673:3230:+	F01.PB58744	F01.PB58744,F01.PB55008
2251_0|path8	2251_0|path8	2251_0|path8;RI:2251_0|path8:2673:2711-2943:3230:+	F01.PB55008	F01.PB55008,F01.PB34984,F01.PB27838,F01.PB29966,F01.PB59107,F01.PB35900,F01.PB42030,F01.PB35882,F01.PB50080,F01.PB43228,F01.PB55236,F01.PB41215,F01.PB49832,F01.PB35171
2251_0|path8	2251_0|path8	2251_0|path8;RI:2251_0|path8:3563:4046-4613:5202:+	F01.PB43361	F01.PB43361,F01.PB27838,F01.PB35882,F01.PB41531,F01.PB35171
2251_0|path8	2251_0|path8	2251_0|path8;RI:2251_0|path8:2068:2421-2525:2572:+	F01.PB34984,F01.PB27838,F01.PB32067,F01.PB29966,F01.PB59107,F01.PB38716,F01.PB35900,F01.PB58414,F01.PB26272,F01.PB39366,F01.PB37902,F01.PB42030,F01.PB59366,F01.PB40851,F01.PB42214,F01.PB35882,F01.PB59063,F01.PB58173,F01.PB32166,F01.PB43228,F01.PB55236,F01.PB41531,F01.PB55586,F01.PB41618,F01.PB55008,F01.PB41215,F01.PB49832,F01.PB35171	F01.PB34984,F01.PB27838,F01.PB32067,F01.PB29966,F01.PB59107,F01.PB38716,F01.PB35900,F01.PB58414,F01.PB26272,F01.PB39366,F01.PB37902,F01.PB42030,F01.PB59366,F01.PB40851,F01.PB42214,F01.PB35882,F01.PB59063,F01.PB58173,F01.PB32166,F01.PB43228,F01.PB55236,F01.PB41531,F01.PB55586,F01.PB41618,F01.PB55008,F01.PB41215,F01.PB49832,F01.PB35171,F01.PB50080
2241_0|path0	2241_0|path0	2241_0|path0;RI:2241_0|path0:1:1193-1607:1895:+	F01.PB59456	F01.PB59456,F01.PB40588
9524_10|path1	9524_10|path1	9524_10|path1;RI:9524_10|path1:250:475-1151:1346:+	F01.PB33985	F01.PB33985,F01.PB34360,F01.PB26281,F01.PB49360
9524_10|path1	9524_10|path1	9524_10|path1;RI:9524_10|path1:1151:1346-1891:2141:+	F01.PB26345	F01.PB26345,F01.PB27363,F01.PB9257,F01.PB22826,F01.PB25954,F01.PB26281,F01.PB49360,F01.PB23959
4741_0|path4	4741_0|path4	4741_0|path4;RI:4741_0|path4:2004:2398-2457:2653:+	F01.PB19587,F01.PB29109,F01.PB29321,F01.PB27561,F01.PB26679,F01.PB29245,F01.PB48424	F01.PB19587,F01.PB29109,F01.PB29321,F01.PB27561,F01.PB26679,F01.PB29245,F01.PB48424,F01.PB23770,F01.PB49253,F01.PB33729
4741_0|path4	4741_0|path4	4741_0|path4;RI:4741_0|path4:2004:2398-2457:3639:+	F01.PB23423	F01.PB23423,F01.PB40009
4741_0|path4	4741_0|path4	4741_0|path4;RI:4741_0|path4:233:677-882:967:+	F01.PB42148	F01.PB42148,F01.PB19587,F01.PB55749,F01.PB23770,F01.PB42616,F01.PB29109,F01.PB29321,F01.PB40061,F01.PB39424,F01.PB49253,F01.PB27561,F01.PB26679,F01.PB37782,F01.PB49160,F01.PB29245,F01.PB38714,F01.PB33729
4741_0|path4	4741_0|path4	4741_0|path4;RI:4741_0|path4:1107:2398-2457:3639:+	F01.PB58863,F01.PB42616,F01.PB38714	F01.PB58863,F01.PB42616,F01.PB38714,F01.PB40061,F01.PB37782
4741_0|path4	4741_0|path4	4741_0|path4;RI:4741_0|path4:1107:1378-2004:2398:+	F01.PB40061,F01.PB37782	F01.PB40061,F01.PB37782,F01.PB23770,F01.PB49253,F01.PB33729
4741_0|path4	4741_0|path4	4741_0|path4;RI:4741_0|path4:2004:2653-3469:3639:+	F01.PB23423	F01.PB23423,F01.PB29109,F01.PB29321,F01.PB27561,F01.PB26679,F01.PB29245,F01.PB48424
4741_0|path4	4741_0|path4	4741_0|path4;RI:4741_0|path4:1107:1378-1468:3639:+	F01.PB58863,F01.PB42616,F01.PB38714	F01.PB58863,F01.PB42616,F01.PB38714,F01.PB42148
4741_0|path4	4741_0|path4	4741_0|path4;RI:4741_0|path4:2457:2653-3469:3639:+	F01.PB40009,F01.PB40061,F01.PB37782	F01.PB40009,F01.PB40061,F01.PB37782,F01.PB23770,F01.PB49253,F01.PB33729
4741_0|path4	4741_0|path4	4741_0|path4;RI:4741_0|path4:1107:2307-2538:3639:+	F01.PB58863,F01.PB42616,F01.PB38714	F01.PB58863,F01.PB42616,F01.PB38714,F01.PB55749
4741_0|path4	4741_0|path4	4741_0|path4;RI:4741_0|path4:1:130-233:677:+	F01.PB58863	F01.PB58863,F01.PB19587,F01.PB55749,F01.PB23770,F01.PB42616
4741_0|path4	4741_0|path4	4741_0|path4;RI:4741_0|path4:233:967-1107:1378:+	F01.PB40009	F01.PB40009,F01.PB42148
4327_0|path0	4327_0|path0	4327_0|path0;RI:4327_0|path0:24:655-763:1066:+	F01.PB32874	F01.PB32874,F01.PB50591
4327_0|path0	4327_0|path0	4327_0|path0;RI:4327_0|path0:763:1066-1180:1557:+	F01.PB53245	F01.PB53245,F01.PB30668,F01.PB50591
340_0|path2	340_0|path2	340_0|path2;RI:340_0|path2:11:276-545:1891:+	F01.PB36951,F01.PB44202	F01.PB36951,F01.PB44202,F01.PB59108
1862_0|path2	1862_0|path2	1862_0|path2;RI:1862_0|path2:833:877-879:1341:+	F01.PB24296,F01.PB34953,F01.PB31971,F01.PB37023,F01.PB30854,F01.PB41162,F01.PB29717,F01.PB33839,F01.PB31978,F01.PB35733,F01.PB32353	F01.PB24296,F01.PB34953,F01.PB31971,F01.PB37023,F01.PB30854,F01.PB41162,F01.PB29717,F01.PB33839,F01.PB31978,F01.PB35733,F01.PB32353,F01.PB54445
1862_0|path2	1862_0|path2	1862_0|path2;RI:1862_0|path2:833:1341-1673:1820:+	F01.PB57591,F01.PB39082,F01.PB39678,F01.PB38064,F01.PB30375,F01.PB43144,F01.PB23201,F01.PB55551	F01.PB57591,F01.PB39082,F01.PB39678,F01.PB38064,F01.PB30375,F01.PB43144,F01.PB23201,F01.PB55551,F01.PB24296,F01.PB34953,F01.PB31971,F01.PB37023,F01.PB30854,F01.PB41162,F01.PB29717,F01.PB33839,F01.PB31978,F01.PB35733,F01.PB32353
1862_0|path2	1862_0|path2	1862_0|path2;RI:1862_0|path2:3363:3564-3785:4006:+	F01.PB55795	F01.PB55795,F01.PB24296,F01.PB34953,F01.PB31971,F01.PB30482,F01.PB30854,F01.PB38194,F01.PB30375,F01.PB29717,F01.PB33839,F01.PB23201,F01.PB31978,F01.PB35733,F01.PB32353
1862_0|path2	1862_0|path2	1862_0|path2;RI:1862_0|path2:3785:4006-4855:5286:+	F01.PB37023	F01.PB37023,F01.PB34953,F01.PB23201,F01.PB56525
1862_0|path2	1862_0|path2	1862_0|path2;RI:1862_0|path2:3785:4006-4855:5222:+	F01.PB43144	F01.PB43144,F01.PB30854,F01.PB35733
1862_0|path2	1862_0|path2	1862_0|path2;RI:1862_0|path2:833:1060-1673:1820:+	F01.PB57591,F01.PB39082,F01.PB39678,F01.PB38064,F01.PB30375,F01.PB43144,F01.PB23201,F01.PB55551	F01.PB57591,F01.PB39082,F01.PB39678,F01.PB38064,F01.PB30375,F01.PB43144,F01.PB23201,F01.PB55551,F01.PB30482
1862_0|path2	1862_0|path2	1862_0|path2;RI:1862_0|path2:2606:3025-3363:3564:+	F01.PB39678,F01.PB43144,F01.PB42664,F01.PB56525	F01.PB39678,F01.PB43144,F01.PB42664,F01.PB56525,F01.PB34953,F01.PB31971,F01.PB30482,F01.PB37023,F01.PB30854,F01.PB57591,F01.PB39082,F01.PB41162,F01.PB38064,F01.PB38194,F01.PB30375,F01.PB29717,F01.PB23201,F01.PB54445,F01.PB31978,F01.PB35733,F01.PB55551,F01.PB58324,F01.PB32353,F01.PB41501
5295_0|path0	5295_0|path0	5295_0|path0;RI:5295_0|path0:2:222-1477:1628:+	F01.PB58797	F01.PB58797,F01.PB50324,F01.PB30423,F01.PB35958,F01.PB53235,F01.PB34733
5295_0|path0	5295_0|path0	5295_0|path0;RI:5295_0|path0:1477:1628-1703:2076:+	F01.PB51312	F01.PB51312,F01.PB52921,F01.PB50324,F01.PB30423,F01.PB35958,F01.PB34733,F01.PB25030
5295_0|path0	5295_0|path0	5295_0|path0;RI:5295_0|path0:2271:3239-3485:3652:+	F01.PB52921	F01.PB52921,F01.PB30423,F01.PB35958,F01.PB58797,F01.PB34733,F01.PB52956,F01.PB20523
1950_0|path1	1950_0|path1	1950_0|path1;RI:1950_0|path1:2341:2459-2749:3052:+	F01.PB43590	F01.PB43590,F01.PB33194
c18034/f1p4/1707	c18034/f1p4/1707	c18034/f1p4/1707;RI:c18034/f1p4/1707:1:837-1422:1713:+	F01.PB50676	F01.PB50676,F01.PB4675
10396_0|path1	10396_0|path1	10396_0|path1;RI:10396_0|path1:1078:1691-1831:2212:+	F01.PB10026	F01.PB10026,F01.PB17987
10396_0|path1	10396_0|path1	10396_0|path1;RI:10396_0|path1:1:28-1078:1691:+	F01.PB35502	F01.PB35502,F01.PB17987
1673_0|path0	1673_0|path0	1673_0|path0;RI:1673_0|path0:2161:2716-2831:3373:+	F01.PB40150	F01.PB40150,F01.PB39051,F01.PB44562,F01.PB39671,F01.PB36542,F01.PB37737,F01.PB57785,F01.PB56909,F01.PB29487,F01.PB28276,F01.PB27300,F01.PB33558,F01.PB25118,F01.PB50592,F01.PB34300
1673_0|path0	1673_0|path0	1673_0|path0;RI:1673_0|path0:3:343-416:969:+	F01.PB39671	F01.PB39671,F01.PB39051,F01.PB44562,F01.PB36542
1673_0|path0	1673_0|path0	1673_0|path0;RI:1673_0|path0:416:969-1073:1824:+	F01.PB37737	F01.PB37737,F01.PB39051,F01.PB44562,F01.PB36542,F01.PB59050,F01.PB40150,F01.PB57785,F01.PB56909
1673_0|path0	1673_0|path0	1673_0|path0;RI:1673_0|path0:1073:1824-2161:2716:+	F01.PB37780	F01.PB37780,F01.PB39051,F01.PB44562,F01.PB39671,F01.PB36542,F01.PB59050,F01.PB57785,F01.PB56909,F01.PB29487,F01.PB28276,F01.PB27300
6397_0|path0	6397_0|path0	6397_0|path0;RI:6397_0|path0:1:740-836:914:+	F01.PB51550	F01.PB51550,F01.PB17298
6397_0|path0	6397_0|path0	6397_0|path0;RI:6397_0|path0:1:735-830:914:+	F01.PB51550	F01.PB51550,F01.PB15478,F01.PB12362
7051_0|path0	7051_0|path0	7051_0|path0;RI:7051_0|path0:930:1252-1444:2269:+	F01.PB46083	F01.PB46083,F01.PB14988,F01.PB13743
1065_0|path0	1065_0|path0	1065_0|path0;RI:1065_0|path0:2:333-1400:1989:+	F01.PB37642	F01.PB37642,F01.PB24576
1366_0|path1	1366_0|path1	1366_0|path1;RI:1366_0|path1:8:160-1084:1320:+	F01.PB40776	F01.PB40776,F01.PB45837
1366_0|path1	1366_0|path1	1366_0|path1;RI:1366_0|path1:1438:1726-3018:3320:+	F01.PB40776	F01.PB40776,F01.PB47540
11424_14|path2	11424_14|path2	11424_14|path2;RI:11424_14|path2:1:192-294:510:+	F01.PB486	F01.PB486,F01.PB12091,F01.PB2812,F01.PB2722,F01.PB2883
9336_1|path0	9336_1|path0	9336_1|path0;RI:9336_1|path0:2026:2980-3054:3179:+	F01.PB32783,F01.PB57670,F01.PB28493,F01.PB37126	F01.PB32783,F01.PB57670,F01.PB28493,F01.PB37126,F01.PB56585,F01.PB54745
9336_1|path0	9336_1|path0	9336_1|path0;RI:9336_1|path0:2026:2972-3054:3179:+	F01.PB32783,F01.PB57670,F01.PB28493,F01.PB37126	F01.PB32783,F01.PB57670,F01.PB28493,F01.PB37126,F01.PB56897
9336_1|path0	9336_1|path0	9336_1|path0;RI:9336_1|path0:2026:3179-3769:3808:+	F01.PB41689	F01.PB41689,F01.PB32783,F01.PB28493
681_0|path11	681_0|path11	681_0|path11;RI:681_0|path11:1518:2560-2831:2919:+	F01.PB55595	F01.PB55595,F01.PB58800,F01.PB44194,F01.PB54948
713_0|path0	713_0|path0	713_0|path0;RI:713_0|path0:1652:2641-3190:4166:+	F01.PB57419	F01.PB57419,F01.PB41895
713_0|path0	713_0|path0	713_0|path0;RI:713_0|path0:4255:4661-4788:5084:+	F01.PB59188	F01.PB59188,F01.PB40910,F01.PB57932,F01.PB29704
713_0|path0	713_0|path0	713_0|path0;RI:713_0|path0:450:969-1419:1579:+	F01.PB56890	F01.PB56890,F01.PB59188,F01.PB37120,F01.PB42173,F01.PB40910,F01.PB38253,F01.PB41895
713_0|path0	713_0|path0	713_0|path0;RI:713_0|path0:3190:4166-4255:4661:+	F01.PB37707	F01.PB37707,F01.PB37522,F01.PB37120,F01.PB36527,F01.PB38253,F01.PB59265,F01.PB57932,F01.PB40512,F01.PB36608,F01.PB41895,F01.PB43007,F01.PB56890,F01.PB54375,F01.PB29704
713_0|path0	713_0|path0	713_0|path0;RI:713_0|path0:1419:1579-1652:2641:+	F01.PB59265	F01.PB59265,F01.PB37522,F01.PB59188,F01.PB37120,F01.PB55106,F01.PB36527,F01.PB42173,F01.PB40910,F01.PB56444,F01.PB38253,F01.PB57932,F01.PB43354,F01.PB40512,F01.PB36608,F01.PB41895,F01.PB43007,F01.PB54375
713_0|path0	713_0|path0	713_0|path0;RI:713_0|path0:3190:4052-4255:4661:+	F01.PB37707	F01.PB37707,F01.PB55106
713_0|path0	713_0|path0	713_0|path0;RI:713_0|path0:3190:4061-4255:4661:+	F01.PB37707	F01.PB37707,F01.PB40910
713_0|path0	713_0|path0	713_0|path0;RI:713_0|path0:450:586-701:969:+	F01.PB59188,F01.PB37120,F01.PB42173,F01.PB40910,F01.PB38253,F01.PB41895	F01.PB59188,F01.PB37120,F01.PB42173,F01.PB40910,F01.PB38253,F01.PB41895,F01.PB37522,F01.PB57419,F01.PB55106,F01.PB36527,F01.PB37707,F01.PB56444,F01.PB59265,F01.PB43354,F01.PB40512,F01.PB36608,F01.PB43007
713_0|path0	713_0|path0	713_0|path0;RI:713_0|path0:450:550-701:969:+	F01.PB59188,F01.PB37120,F01.PB42173,F01.PB40910,F01.PB38253,F01.PB41895	F01.PB59188,F01.PB37120,F01.PB42173,F01.PB40910,F01.PB38253,F01.PB41895,F01.PB57932
713_0|path0	713_0|path0	713_0|path0;RI:713_0|path0:3190:4064-4255:4661:+	F01.PB37707	F01.PB37707,F01.PB56444
1038_0|path8	1038_0|path8	1038_0|path8;RI:1038_0|path8:1535:2544-2651:3528:+	F01.PB40094	F01.PB40094,F01.PB59112,F01.PB40418,F01.PB36229,F01.PB39751,F01.PB36230
1038_0|path8	1038_0|path8	1038_0|path8;RI:1038_0|path8:563:1305-1535:2544:+	F01.PB41729	F01.PB41729,F01.PB36230
259_0|path1	259_0|path1	259_0|path1;RI:259_0|path1:2077:2347-2835:3502:+	F01.PB57223	F01.PB57223,F01.PB36997,F01.PB38398,F01.PB36282,F01.PB54095,F01.PB38342,F01.PB59745
1234_4|path10	1234_4|path10	1234_4|path10;RI:1234_4|path10:1:298-388:990:+	F01.PB37164	F01.PB37164,F01.PB52071
1234_4|path10	1234_4|path10	1234_4|path10;RI:1234_4|path10:7934:8251-8442:8541:+	F01.PB54482	F01.PB54482,F01.PB54777
1234_4|path10	1234_4|path10	1234_4|path10;RI:1234_4|path10:1092:3084-3357:3713:+	F01.PB59016	F01.PB59016,F01.PB43434,F01.PB58412,F01.PB41459
1234_4|path10	1234_4|path10	1234_4|path10;RI:1234_4|path10:1092:3084-3360:3713:+	F01.PB59016	F01.PB59016,F01.PB37164
1234_4|path10	1234_4|path10	1234_4|path10;RI:1234_4|path10:8442:8541-8552:9096:+	F01.PB41459	F01.PB41459,F01.PB55274
1234_4|path10	1234_4|path10	1234_4|path10;RI:1234_4|path10:8442:8541-8552:9097:+	F01.PB43942,F01.PB58412,F01.PB57146	F01.PB43942,F01.PB58412,F01.PB57146,F01.PB42044
1234_4|path10	1234_4|path10	1234_4|path10;RI:1234_4|path10:1092:2909-3357:3713:+	F01.PB59016	F01.PB59016,F01.PB57146,F01.PB54482,F01.PB54777
4750_0|path6	4750_0|path6	4750_0|path6;RI:4750_0|path6:1066:1528-2431:2618:+	F01.PB56086	F01.PB56086,F01.PB25040
1717_0|path3	1717_0|path3	1717_0|path3;RI:1717_0|path3:677:1998-2310:2402:+	F01.PB49891	F01.PB49891,F01.PB29612,F01.PB24760,F01.PB48547,F01.PB28266
6874_0|path2	6874_0|path2	6874_0|path2;RI:6874_0|path2:803:1356-1454:1525:+	F01.PB23680	F01.PB23680,F01.PB51820
6874_0|path2	6874_0|path2	6874_0|path2;RI:6874_0|path2:803:1358-1454:1525:+	F01.PB23680	F01.PB23680,F01.PB50866,F01.PB49516
1970_0|path0	1970_0|path0	1970_0|path0;RI:1970_0|path0:2346:2405-2518:3736:+	F01.PB52340	F01.PB52340,F01.PB40350
9524_42|path6	9524_42|path6	9524_42|path6;RI:9524_42|path6:2157:2336-2582:2717:+	F01.PB49298	F01.PB49298,F01.PB53095
9524_42|path6	9524_42|path6	9524_42|path6;RI:9524_42|path6:872:1688-1727:1813:+	F01.PB35694,F01.PB31902,F01.PB28335,F01.PB22937,F01.PB49298,F01.PB53095,F01.PB31910	F01.PB35694,F01.PB31902,F01.PB28335,F01.PB22937,F01.PB49298,F01.PB53095,F01.PB31910,F01.PB33030
9524_42|path6	9524_42|path6	9524_42|path6;RI:9524_42|path6:2157:2335-2429:2717:+	F01.PB49298	F01.PB49298,F01.PB33030
9524_42|path6	9524_42|path6	9524_42|path6;RI:9524_42|path6:2157:2336-2431:2717:+	F01.PB49298	F01.PB49298,F01.PB35694,F01.PB31902,F01.PB28335,F01.PB22937,F01.PB29922,F01.PB31910,F01.PB11527
627_0|path3	627_0|path3	627_0|path3;RI:627_0|path3:2673:3108-3183:3388:+	F01.PB38822,F01.PB56480,F01.PB58995	F01.PB38822,F01.PB56480,F01.PB58995,F01.PB36801,F01.PB55058,F01.PB40296,F01.PB43737,F01.PB55446,F01.PB55774,F01.PB41219,F01.PB43584,F01.PB39624,F01.PB39417,F01.PB43741,F01.PB55454,F01.PB34133,F01.PB32761
627_0|path3	627_0|path3	627_0|path3;RI:627_0|path3:1172:1692-1758:1796:+	F01.PB55446	F01.PB55446,F01.PB42017
627_0|path3	627_0|path3	627_0|path3;RI:627_0|path3:722:992-1172:2331:+	F01.PB55058	F01.PB55058,F01.PB40296,F01.PB55774,F01.PB39417
627_0|path3	627_0|path3	627_0|path3;RI:627_0|path3:1172:1796-1878:2331:+	F01.PB40296,F01.PB55774,F01.PB39417	F01.PB40296,F01.PB55774,F01.PB39417,F01.PB55446
627_0|path3	627_0|path3	627_0|path3;RI:627_0|path3:100:413-722:992:+	F01.PB40963	F01.PB40963,F01.PB40296,F01.PB38822,F01.PB43737,F01.PB42017,F01.PB41611,F01.PB55446,F01.PB55774,F01.PB56480,F01.PB43584,F01.PB58995,F01.PB39624,F01.PB39417
627_0|path3	627_0|path3	627_0|path3;RI:627_0|path3:2404:2530-2673:3108:+	F01.PB42017,F01.PB41611	F01.PB42017,F01.PB41611,F01.PB36801,F01.PB55058,F01.PB40296,F01.PB43737,F01.PB55446,F01.PB55774,F01.PB41219,F01.PB40963,F01.PB43584,F01.PB39624,F01.PB39417,F01.PB54575,F01.PB55454,F01.PB34133,F01.PB32761
627_0|path3	627_0|path3	627_0|path3;RI:627_0|path3:3183:3442-3619:4734:+	F01.PB54575	F01.PB54575,F01.PB40963
627_0|path3	627_0|path3	627_0|path3;RI:627_0|path3:3183:3388-3564:4734:+	F01.PB54575	F01.PB54575,F01.PB43741
627_0|path3	627_0|path3	627_0|path3;RI:627_0|path3:1172:1549-1618:1692:+	F01.PB36801,F01.PB38822,F01.PB43737,F01.PB42017,F01.PB41611,F01.PB56480,F01.PB40963,F01.PB43584,F01.PB39624,F01.PB54575,F01.PB43741	F01.PB36801,F01.PB38822,F01.PB43737,F01.PB42017,F01.PB41611,F01.PB56480,F01.PB40963,F01.PB43584,F01.PB39624,F01.PB54575,F01.PB43741,F01.PB58995
627_0|path3	627_0|path3	627_0|path3;RI:627_0|path3:1878:2331-2404:2530:+	F01.PB43741	F01.PB43741,F01.PB36801,F01.PB38822,F01.PB38099,F01.PB43737,F01.PB55446,F01.PB56480,F01.PB41219,F01.PB40963,F01.PB43584,F01.PB58995,F01.PB54575,F01.PB55454
627_0|path3	627_0|path3	627_0|path3;RI:627_0|path3:1878:1994-2071:2331:+	F01.PB36801,F01.PB38822,F01.PB38099,F01.PB43737,F01.PB42017,F01.PB41611,F01.PB55446,F01.PB56480,F01.PB41219,F01.PB40963,F01.PB43584,F01.PB58995,F01.PB54575,F01.PB55454	F01.PB36801,F01.PB38822,F01.PB38099,F01.PB43737,F01.PB42017,F01.PB41611,F01.PB55446,F01.PB56480,F01.PB41219,F01.PB40963,F01.PB43584,F01.PB58995,F01.PB54575,F01.PB55454,F01.PB39624
627_0|path3	627_0|path3	627_0|path3;RI:627_0|path3:1172:1692-1878:2331:+	F01.PB40296,F01.PB55774,F01.PB39417	F01.PB40296,F01.PB55774,F01.PB39417,F01.PB36801,F01.PB38822,F01.PB43737,F01.PB41611,F01.PB56480,F01.PB40963,F01.PB43584,F01.PB54575
8130_0|path0	8130_0|path0	8130_0|path0;RI:8130_0|path0:332:444-915:1740:+	F01.PB13143	F01.PB13143,F01.PB16924
7515_0|path5	7515_0|path5	7515_0|path5;RI:7515_0|path5:869:1159-1275:2186:+	F01.PB24746,F01.PB50147	F01.PB24746,F01.PB50147,F01.PB30523
7515_0|path5	7515_0|path5	7515_0|path5;RI:7515_0|path5:2293:2496-3310:3567:+	F01.PB37538	F01.PB37538,F01.PB24746,F01.PB14874,F01.PB7199
7515_0|path5	7515_0|path5	7515_0|path5;RI:7515_0|path5:602:630-869:1022:+	F01.PB37538,F01.PB29533	F01.PB37538,F01.PB29533,F01.PB14874,F01.PB33525,F01.PB7199
7515_0|path5	7515_0|path5	7515_0|path5;RI:7515_0|path5:1275:1389-1894:2186:+	F01.PB37538,F01.PB29533,F01.PB33525,F01.PB30523	F01.PB37538,F01.PB29533,F01.PB33525,F01.PB30523,F01.PB7199
7515_0|path5	7515_0|path5	7515_0|path5;RI:7515_0|path5:869:1022-1111:1159:+	F01.PB30523	F01.PB30523,F01.PB33525,F01.PB7199
7515_0|path5	7515_0|path5	7515_0|path5;RI:7515_0|path5:1111:1159-1275:1389:+	F01.PB14874	F01.PB14874,F01.PB7199
1837_0|path3	1837_0|path3	1837_0|path3;RI:1837_0|path3:123:1117-1530:3086:+	F01.PB39927	F01.PB39927,F01.PB38200,F01.PB36444
1837_0|path3	1837_0|path3	1837_0|path3;RI:1837_0|path3:123:1125-1528:3086:+	F01.PB39927	F01.PB39927,F01.PB41690
1052_0|path0	1052_0|path0	1052_0|path0;RI:1052_0|path0:1780:2827-2974:4028:+	F01.PB36886	F01.PB36886,F01.PB54624
3911_0|path12	3911_0|path12	3911_0|path12;RI:3911_0|path12:2683:3299-3524:4525:+	F01.PB39662	F01.PB39662,F01.PB24088,F01.PB40377
3911_0|path12	3911_0|path12	3911_0|path12;RI:3911_0|path12:215:451-2072:2366:+	F01.PB40377	F01.PB40377,F01.PB53028
1916_0|path0	1916_0|path0	1916_0|path0;RI:1916_0|path0:25:263-410:1460:+	F01.PB40325	F01.PB40325,F01.PB40760
1916_0|path0	1916_0|path0	1916_0|path0;RI:1916_0|path0:410:569-604:1460:+	F01.PB39045,F01.PB40760	F01.PB39045,F01.PB40760,F01.PB39941
3528_0|path1	3528_0|path1	3528_0|path1;RI:3528_0|path1:517:1478-1970:3066:+	F01.PB59289	F01.PB59289,F01.PB33043
3528_0|path1	3528_0|path1	3528_0|path1;RI:3528_0|path1:1:166-517:1478:+	F01.PB51893	F01.PB51893,F01.PB26369
2456_0|path0	2456_0|path0	2456_0|path0;RI:2456_0|path0:1:1844-1960:3163:+	F01.PB40842	F01.PB40842,F01.PB58035
9524_67|path1	9524_67|path1	9524_67|path1;RI:9524_67|path1:416:1976-2070:2959:+	F01.PB28281	F01.PB28281,F01.PB33975
925_0|path11	925_0|path11	925_0|path11;RI:925_0|path11:2675:2914-3187:4213:+	F01.PB40989	F01.PB40989,F01.PB55280,F01.PB38241,F01.PB44217,F01.PB56837,F01.PB44343,F01.PB38159,F01.PB59568
925_0|path11	925_0|path11	925_0|path11;RI:925_0|path11:3187:4213-4366:4912:+	F01.PB58576	F01.PB58576,F01.PB44343
925_0|path11	925_0|path11	925_0|path11;RI:925_0|path11:1059:2555-2675:2914:+	F01.PB58076	F01.PB58076,F01.PB38241
925_0|path11	925_0|path11	925_0|path11;RI:925_0|path11:1059:1161-1350:2561:+	F01.PB40989,F01.PB44217,F01.PB59568	F01.PB40989,F01.PB44217,F01.PB59568,F01.PB58576,F01.PB44343
925_0|path11	925_0|path11	925_0|path11;RI:925_0|path11:4:213-1059:2561:+	F01.PB55280	F01.PB55280,F01.PB40989
925_0|path11	925_0|path11	925_0|path11;RI:925_0|path11:1059:2561-2675:2914:+	F01.PB58076	F01.PB58076,F01.PB44217,F01.PB59568
925_0|path11	925_0|path11	925_0|path11;RI:925_0|path11:1059:2469-2675:2914:+	F01.PB58076	F01.PB58076,F01.PB56837
5933_0|path0	5933_0|path0	5933_0|path0;RI:5933_0|path0:10:479-770:1811:+	F01.PB24821	F01.PB24821,F01.PB26457
3879_3|path1	3879_3|path1	3879_3|path1;RI:3879_3|path1:7:152-243:733:+	F01.PB16610	F01.PB16610,F01.PB16801
5563_0|path0	5563_0|path0	5563_0|path0;RI:5563_0|path0:867:1018-1126:1229:+	F01.PB28955	F01.PB28955,F01.PB22409
5563_0|path0	5563_0|path0	5563_0|path0;RI:5563_0|path0:1:800-867:1018:+	F01.PB24023	F01.PB24023,F01.PB22409
5563_0|path0	5563_0|path0	5563_0|path0;RI:5563_0|path0:1126:1229-1336:2372:+	F01.PB27559	F01.PB27559,F01.PB22409,F01.PB24023
1208_0|path0	1208_0|path0	1208_0|path0;RI:1208_0|path0:1:953-1348:3245:+	F01.PB58175	F01.PB58175,F01.PB40444
1304_0|path0	1304_0|path0	1304_0|path0;RI:1304_0|path0:672:1199-1269:3803:+	F01.PB42877	F01.PB42877,F01.PB59011,F01.PB41348
294_0|path5	294_0|path5	294_0|path5;RI:294_0|path5:859:2468-2616:3759:+	F01.PB38552	F01.PB38552,F01.PB36816,F01.PB43421
294_0|path5	294_0|path5	294_0|path5;RI:294_0|path5:1:152-859:2468:+	F01.PB41552	F01.PB41552,F01.PB54403
8193_0|path1	8193_0|path1	8193_0|path1;RI:8193_0|path1:1:608-679:1552:+	F01.PB12847	F01.PB12847,F01.PB9006
7434_0|path2	7434_0|path2	7434_0|path2;RI:7434_0|path2:525:899-1021:1137:+	F01.PB46014	F01.PB46014,F01.PB20741,F01.PB21873,F01.PB45459,F01.PB6113,F01.PB17008
1657_0|path1	1657_0|path1	1657_0|path1;RI:1657_0|path1:51:508-1023:1206:+	F01.PB37919	F01.PB37919,F01.PB52733
1657_0|path1	1657_0|path1	1657_0|path1;RI:1657_0|path1:1318:2931-3133:3491:+	F01.PB54881,F01.PB55235	F01.PB54881,F01.PB55235,F01.PB42355,F01.PB37919
1657_0|path1	1657_0|path1	1657_0|path1;RI:1657_0|path1:1023:1206-1318:2931:+	F01.PB54979,F01.PB37601	F01.PB54979,F01.PB37601,F01.PB42355
1657_0|path1	1657_0|path1	1657_0|path1;RI:1657_0|path1:1318:1389-2126:3491:+	F01.PB54881,F01.PB55235	F01.PB54881,F01.PB55235,F01.PB52733
1657_0|path1	1657_0|path1	1657_0|path1;RI:1657_0|path1:2126:2931-3133:3491:+	F01.PB52733	F01.PB52733,F01.PB33357,F01.PB34720
1657_0|path1	1657_0|path1	1657_0|path1;RI:1657_0|path1:51:508-1088:1206:+	F01.PB37919	F01.PB37919,F01.PB29968
1657_0|path1	1657_0|path1	1657_0|path1;RI:1657_0|path1:2126:2936-3133:3491:+	F01.PB52733	F01.PB52733,F01.PB28770
1657_0|path1	1657_0|path1	1657_0|path1;RI:1657_0|path1:1318:1389-2126:2931:+	F01.PB42355,F01.PB37919	F01.PB42355,F01.PB37919,F01.PB33357,F01.PB34720
5525_0|path0	5525_0|path0	5525_0|path0;RI:5525_0|path0:46:704-904:1634:+	F01.PB52644	F01.PB52644,F01.PB30331
5525_0|path0	5525_0|path0	5525_0|path0;RI:5525_0|path0:904:1634-2096:2910:+	F01.PB30805	F01.PB30805,F01.PB30331
1799_0|path5	1799_0|path5	1799_0|path5;RI:1799_0|path5:1655:1881-1978:2245:+	F01.PB57526	F01.PB57526,F01.PB55993,F01.PB39037,F01.PB40304
1799_0|path5	1799_0|path5	1799_0|path5;RI:1799_0|path5:1482:1536-1655:1881:+	F01.PB56482	F01.PB56482,F01.PB55752
1799_0|path5	1799_0|path5	1799_0|path5;RI:1799_0|path5:1482:1589-1655:1881:+	F01.PB56482	F01.PB56482,F01.PB39037,F01.PB40402,F01.PB40304,F01.PB41734
1799_0|path5	1799_0|path5	1799_0|path5;RI:1799_0|path5:1978:2245-2347:4252:+	F01.PB40402,F01.PB56482	F01.PB40402,F01.PB56482,F01.PB55993
1799_0|path5	1799_0|path5	1799_0|path5;RI:1799_0|path5:1978:2247-2347:4251:+	F01.PB39964	F01.PB39964,F01.PB41734
5390_2|path7	5390_2|path7	5390_2|path7;RI:5390_2|path7:1211:1409-1497:2087:+	F01.PB29644	F01.PB29644,F01.PB34954,F01.PB35928,F01.PB28022,F01.PB32282,F01.PB35454,F01.PB42575,F01.PB36161,F01.PB35579,F01.PB35783,F01.PB35013,F01.PB36217,F01.PB32103
1033_0|path1	1033_0|path1	1033_0|path1;RI:1033_0|path1:3378:3690-3927:4230:+	F01.PB54727	F01.PB54727,F01.PB57069
2934_0|path0	2934_0|path0	2934_0|path0;RI:2934_0|path0:26:2287-2322:2772:+	F01.PB43317	F01.PB43317,F01.PB39331,F01.PB59361
6479_0|path0	6479_0|path0	6479_0|path0;RI:6479_0|path0:1432:1637-1736:2338:+	F01.PB49146	F01.PB49146,F01.PB19088
7906_0|path2	7906_0|path2	7906_0|path2;RI:7906_0|path2:757:1137-1217:1458:+	F01.PB7676	F01.PB7676,F01.PB13824
1110_0|path0	1110_0|path0	1110_0|path0;RI:1110_0|path0:2388:3058-3143:3638:+	F01.PB44063	F01.PB44063,F01.PB57604,F01.PB48049
9734_0|path2	9734_0|path2	9734_0|path2;RI:9734_0|path2:1:259-369:726:+	F01.PB9133	F01.PB9133,F01.PB8313
1539_0|path8	1539_0|path8	1539_0|path8;RI:1539_0|path8:99:2305-2397:3649:+	F01.PB57296	F01.PB57296,F01.PB42690
1539_0|path8	1539_0|path8	1539_0|path8;RI:1539_0|path8:99:975-1133:2305:+	F01.PB42690	F01.PB42690,F01.PB40508
6898_0|path5	6898_0|path5	6898_0|path5;RI:6898_0|path5:2439:2942-3086:3314:+	F01.PB5522	F01.PB5522,F01.PB9027
1344_0|path6	1344_0|path6	1344_0|path6;RI:1344_0|path6:468:514-788:3604:+	F01.PB43019	F01.PB43019,F01.PB38758
1344_0|path6	1344_0|path6	1344_0|path6;RI:1344_0|path6:788:2910-2989:3604:+	F01.PB41440,F01.PB38758	F01.PB41440,F01.PB38758,F01.PB43545
1344_0|path6	1344_0|path6	1344_0|path6;RI:1344_0|path6:21:362-468:514:+	F01.PB41440	F01.PB41440,F01.PB38758
10803_0|path0	10803_0|path0	10803_0|path0;RI:10803_0|path0:778:1214-1662:1765:+	F01.PB15612	F01.PB15612,F01.PB45775,F01.PB8285
10803_0|path0	10803_0|path0	10803_0|path0;RI:10803_0|path0:778:1765-2094:2426:+	F01.PB7160	F01.PB7160,F01.PB15612
1477_0|path0	1477_0|path0	1477_0|path0;RI:1477_0|path0:141:223-833:2399:+	F01.PB36412	F01.PB36412,F01.PB24480
3608_0|path1	3608_0|path1	3608_0|path1;RI:3608_0|path1:1:464-487:1267:+	F01.PB23449	F01.PB23449,F01.PB27121,F01.PB50151
3608_0|path1	3608_0|path1	3608_0|path1;RI:3608_0|path1:487:1267-1352:1672:+	F01.PB51763	F01.PB51763,F01.PB27121,F01.PB50151
[truncated: 2,096 more rows]

## Sheet: Alternative first exon
Table S1 Summary of the candidate alternative splice (AS) events.
[truncated: 182 more rows]

## Sheet: Alternative last exon
Table S1 Summary of the candidate alternative splice (AS) events.
[truncated: 61 more rows]

[truncated: 2 more sheets: Mutually exclusive exons, Skipping exon]
