# Supplementary material for: PacBio single-molecule long-read sequencing shed new light on the complexity of the Carex breviculmis transcriptome
Source: BMC Genomics. 2019 Oct 29;20:789. doi: 10.1186/s12864-019-6163-6 (PMC6821003; doi:10.1186/s12864-019-6163-6)
Supplement: Supplementary file 5 — Additional file 5: Table S2. Summary of the lncRNAs. [file 12864_2019_6163_MOESM5_ESM.xlsx]

## Sheet: Table S2
Table S2 Summary of the lncRNAs.
ID
F01.PB21178
F01.PB57379
F01.PB20202
F01.PB1284
F01.PB49329
F01.PB33353
F01.PB12810
F01.PB1411
F01.PB59182
F01.PB27624
F01.PB18296
F01.PB3572
F01.PB1705
F01.PB46436
F01.PB7285
F01.PB38012
F01.PB15634
F01.PB6506
F01.PB1054
F01.PB57804
F01.PB47833
F01.PB16688
F01.PB45185
F01.PB33121
F01.PB6082
F01.PB11991
F01.PB48702
F01.PB44855
F01.PB41901
F01.PB52252
F01.PB33860
F01.PB2306
F01.PB5578
F01.PB24025
F01.PB42480
F01.PB31126
F01.PB21618
F01.PB48261
F01.PB27196
F01.PB30929
F01.PB957
F01.PB43068
F01.PB52547
F01.PB2642
F01.PB46491
F01.PB51451
F01.PB33463
F01.PB1338
F01.PB2578
F01.PB14862
F01.PB41003
F01.PB44856
F01.PB19928
F01.PB28876
F01.PB7619
F01.PB657
F01.PB56213
F01.PB13598
F01.PB46065
F01.PB44927
F01.PB4424
F01.PB30062
F01.PB40315
F01.PB15194
F01.PB49089
F01.PB56727
F01.PB4744
F01.PB12609
F01.PB48873
F01.PB26938
F01.PB5219
F01.PB4909
F01.PB47072
F01.PB47677
F01.PB8686
F01.PB32077
F01.PB29447
F01.PB14213
F01.PB13133
F01.PB45062
F01.PB48925
F01.PB11640
F01.PB14641
F01.PB1395
F01.PB1603
F01.PB586
F01.PB36586
F01.PB1227
F01.PB7049
F01.PB1177
F01.PB56710
F01.PB7820
F01.PB38789
F01.PB39735
F01.PB28300
F01.PB12265
F01.PB52482
F01.PB2738
F01.PB16763
F01.PB47549
F01.PB2364
F01.PB20386
F01.PB26677
F01.PB22603
F01.PB4890
F01.PB39043
F01.PB30717
F01.PB13963
F01.PB4459
F01.PB31133
F01.PB38777
F01.PB8216
F01.PB6281
F01.PB16322
F01.PB1104
F01.PB17901
F01.PB12051
F01.PB42584
F01.PB8263
F01.PB6752
F01.PB49939
F01.PB39749
F01.PB1815
F01.PB46776
F01.PB15675
F01.PB58774
F01.PB8699
F01.PB44105
F01.PB735
F01.PB1465
F01.PB1685
F01.PB31175
F01.PB52935
F01.PB14635
F01.PB19575
F01.PB13718
F01.PB56622
F01.PB42883
F01.PB47090
F01.PB18679
F01.PB48690
F01.PB1174
F01.PB34581
F01.PB2081
F01.PB3657
F01.PB28646
F01.PB58961
F01.PB47188
F01.PB18635
F01.PB10634
F01.PB1234
F01.PB45583
F01.PB35293
F01.PB3148
F01.PB52991
F01.PB22876
F01.PB8581
F01.PB47693
F01.PB45633
F01.PB21243
F01.PB25935
F01.PB37070
F01.PB24643
F01.PB41266
F01.PB45733
F01.PB33074
F01.PB9294
F01.PB30020
F01.PB26384
F01.PB48856
F01.PB51396
F01.PB35330
F01.PB2366
F01.PB45284
F01.PB14872
F01.PB3710
F01.PB1044
F01.PB2796
F01.PB45054
F01.PB24924
F01.PB16716
F01.PB22977
F01.PB10359
F01.PB25457
F01.PB16731
F01.PB4098
F01.PB10432
F01.PB19150
F01.PB13190
F01.PB32989
F01.PB11973
F01.PB44921
F01.PB58597
F01.PB47556
F01.PB9961
F01.PB10403
F01.PB1090
F01.PB38752
F01.PB11058
F01.PB16408
F01.PB14984
F01.PB22520
F01.PB52398
F01.PB58236
F01.PB34406
F01.PB9608
F01.PB2359
F01.PB36938
F01.PB25825
F01.PB1100
F01.PB28843
F01.PB25712
F01.PB46749
F01.PB32741
F01.PB23813
F01.PB18361
F01.PB48832
F01.PB7796
F01.PB8729
F01.PB47393
F01.PB53380
F01.PB294
F01.PB46763
F01.PB50379
F01.PB10262
F01.PB15463
F01.PB7701
F01.PB4006
F01.PB4805
F01.PB53682
F01.PB49112
F01.PB47285
F01.PB6705
F01.PB55229
F01.PB2546
F01.PB45950
F01.PB2528
F01.PB16105
F01.PB10193
F01.PB28340
F01.PB943
F01.PB23837
F01.PB43169
F01.PB1171
F01.PB14901
F01.PB1317
F01.PB2540
F01.PB32926
F01.PB18402
F01.PB6616
F01.PB15275
F01.PB24748
F01.PB16076
F01.PB4547
F01.PB49136
F01.PB39974
F01.PB36498
F01.PB5565
F01.PB47316
F01.PB50930
F01.PB21473
F01.PB14418
F01.PB12145
F01.PB11483
F01.PB30970
F01.PB23696
F01.PB46204
F01.PB51361
F01.PB2004
F01.PB17387
F01.PB37800
F01.PB14734
F01.PB24233
F01.PB54559
F01.PB44816
F01.PB31225
F01.PB33701
F01.PB21520
F01.PB47707
F01.PB41605
F01.PB7302
F01.PB20235
F01.PB50916
F01.PB13651
F01.PB45366
F01.PB1444
F01.PB933
F01.PB1619
F01.PB20102
F01.PB54275
F01.PB38819
F01.PB666
F01.PB15614
F01.PB1523
F01.PB11852
F01.PB13307
F01.PB46007
F01.PB49395
F01.PB15266
F01.PB24647
F01.PB16857
F01.PB32041
F01.PB1518
F01.PB10204
F01.PB45152
F01.PB16411
F01.PB55765
F01.PB45478
F01.PB11431
F01.PB3245
F01.PB8361
F01.PB8557
F01.PB50097
F01.PB13137
F01.PB958
F01.PB48337
F01.PB27614
F01.PB43013
F01.PB6622
F01.PB2419
F01.PB10871
F01.PB51965
F01.PB12942
F01.PB46123
F01.PB15725
F01.PB22399
F01.PB1033
F01.PB18617
F01.PB5516
F01.PB42812
F01.PB56635
F01.PB52163
F01.PB47400
F01.PB24325
F01.PB26068
F01.PB24014
F01.PB48281
F01.PB33546
F01.PB10469
F01.PB1766
F01.PB54251
F01.PB41717
F01.PB43795
F01.PB42069
F01.PB2208
F01.PB24131
F01.PB2690
F01.PB50997
F01.PB3933
F01.PB2259
F01.PB46153
F01.PB8422
F01.PB56069
F01.PB51570
F01.PB17641
F01.PB10815
F01.PB44782
F01.PB49484
F01.PB8780
F01.PB1702
F01.PB947
F01.PB44783
F01.PB46753
F01.PB55249
F01.PB43313
F01.PB43344
F01.PB58105
F01.PB52489
F01.PB47648
F01.PB8020
F01.PB43019
F01.PB47454
F01.PB29417
F01.PB10993
F01.PB4764
F01.PB8882
F01.PB30299
F01.PB45941
F01.PB2821
F01.PB37944
F01.PB28566
F01.PB24636
F01.PB36869
F01.PB49931
F01.PB53082
F01.PB56404
F01.PB49333
F01.PB32804
F01.PB28453
F01.PB56173
F01.PB22926
F01.PB48336
F01.PB57554
F01.PB10124
F01.PB24356
F01.PB11849
F01.PB46009
F01.PB274
F01.PB44871
F01.PB8398
F01.PB16545
F01.PB15610
F01.PB39330
F01.PB17290
F01.PB40389
F01.PB59048
F01.PB8259
F01.PB1037
F01.PB18213
F01.PB29502
F01.PB9274
F01.PB17771
F01.PB15897
F01.PB3822
F01.PB385
F01.PB3386
F01.PB961
F01.PB47890
F01.PB10682
F01.PB12560
F01.PB1250
F01.PB16111
F01.PB2243
F01.PB27452
F01.PB1420
F01.PB35344
F01.PB43329
F01.PB50802
F01.PB59467
F01.PB20347
F01.PB45378
F01.PB5821
F01.PB46302
F01.PB52182
F01.PB14682
F01.PB48917
F01.PB45651
F01.PB52723
F01.PB41763
F01.PB44968
F01.PB45106
F01.PB44860
F01.PB56436
F01.PB12774
F01.PB26437
F01.PB6696
F01.PB7137
F01.PB11388
F01.PB47256
F01.PB1343
F01.PB1593
F01.PB51321
F01.PB55703
F01.PB9838
F01.PB7173
F01.PB52028
F01.PB31119
F01.PB24858
F01.PB2272
F01.PB50942
F01.PB50640
F01.PB23731
F01.PB51669
F01.PB19600
F01.PB11657
F01.PB54847
F01.PB47224
F01.PB31152
F01.PB33377
F01.PB12295
F01.PB27083
F01.PB7983
F01.PB12225
F01.PB20009
F01.PB28002
F01.PB49332
F01.PB6347
F01.PB8859
F01.PB2392
F01.PB2554
F01.PB20883
F01.PB14767
F01.PB10983
F01.PB36384
F01.PB35257
F01.PB48444
F01.PB6391
F01.PB8961
F01.PB47731
F01.PB50945
F01.PB18349
F01.PB207
F01.PB7643
F01.PB15843
F01.PB26461
F01.PB38466
F01.PB16815
F01.PB58320
F01.PB39012
F01.PB33461
F01.PB9923
F01.PB39071
F01.PB29467
F01.PB51900
F01.PB45986
F01.PB48135
F01.PB15782
F01.PB1368
F01.PB51364
F01.PB17001
F01.PB44942
F01.PB26473
F01.PB41966
F01.PB2100
F01.PB58848
F01.PB3620
F01.PB12181
F01.PB21205
F01.PB25265
F01.PB39996
F01.PB16203
F01.PB55256
F01.PB28588
F01.PB49130
F01.PB47350
F01.PB50860
F01.PB20644
F01.PB51790
F01.PB4105
F01.PB27176
F01.PB9817
F01.PB2296
F01.PB26623
F01.PB52144
F01.PB7702
F01.PB34076
F01.PB25338
F01.PB30218
F01.PB49284
F01.PB1638
F01.PB2761
F01.PB53227
F01.PB50321
F01.PB2207
F01.PB8242
F01.PB26330
F01.PB47796
F01.PB48273
F01.PB11180
F01.PB44038
F01.PB57209
F01.PB9763
F01.PB55691
F01.PB38650
F01.PB18127
F01.PB37458
F01.PB9991
F01.PB32986
F01.PB13884
F01.PB6619
F01.PB46724
F01.PB43459
F01.PB1043
F01.PB39350
F01.PB8560
F01.PB49025
F01.PB48942
F01.PB26748
F01.PB51697
F01.PB16457
F01.PB13319
F01.PB807
F01.PB2405
F01.PB28443
F01.PB9832
F01.PB1458
F01.PB33567
F01.PB14352
F01.PB44288
F01.PB13397
F01.PB10329
F01.PB6526
F01.PB28530
F01.PB20677
F01.PB50290
F01.PB9831
F01.PB51443
F01.PB54686
F01.PB51294
F01.PB51100
F01.PB23512
F01.PB49502
F01.PB18533
F01.PB24301
F01.PB52737
F01.PB48960
F01.PB56887
F01.PB16542
F01.PB51119
F01.PB2139
F01.PB4968
F01.PB55225
F01.PB46163
F01.PB43990
F01.PB45338
F01.PB19686
F01.PB14291
F01.PB48706
F01.PB15891
F01.PB16586
F01.PB2747
F01.PB7584
F01.PB31683
F01.PB46659
F01.PB9156
F01.PB48034
F01.PB680
F01.PB1403
F01.PB12530
F01.PB15028
F01.PB50473
F01.PB32908
F01.PB26646
F01.PB29443
F01.PB1875
F01.PB27242
F01.PB7647
F01.PB20918
F01.PB58625
F01.PB7081
F01.PB30776
F01.PB19018
F01.PB5800
F01.PB8749
F01.PB24159
F01.PB16861
F01.PB4755
F01.PB38433
F01.PB16210
F01.PB50922
F01.PB2644
F01.PB33076
F01.PB30386
F01.PB8256
F01.PB45655
F01.PB632
F01.PB30408
F01.PB46247
F01.PB1484
F01.PB21490
F01.PB1503
F01.PB2710
F01.PB44004
F01.PB24017
F01.PB46671
F01.PB5476
F01.PB46621
F01.PB17704
F01.PB44787
F01.PB5110
F01.PB6951
F01.PB46546
F01.PB26025
F01.PB2098
F01.PB29285
F01.PB7226
F01.PB1904
F01.PB9342
F01.PB24478
F01.PB9544
F01.PB770
F01.PB26302
F01.PB55371
F01.PB39874
F01.PB6141
F01.PB16987
F01.PB13123
F01.PB46376
F01.PB2730
F01.PB47310
F01.PB24778
F01.PB42660
F01.PB52448
F01.PB15151
F01.PB52695
F01.PB45000
F01.PB12288
F01.PB1723
F01.PB30349
F01.PB6659
F01.PB35554
F01.PB37776
F01.PB2497
F01.PB46011
F01.PB1497
F01.PB5240
F01.PB14091
F01.PB42198
F01.PB17846
F01.PB25155
F01.PB11696
F01.PB47204
F01.PB14110
F01.PB45148
F01.PB12253
F01.PB37616
F01.PB45159
F01.PB12528
F01.PB57898
F01.PB46957
F01.PB53695
F01.PB40728
F01.PB6854
F01.PB4354
F01.PB6122
F01.PB21495
F01.PB11522
F01.PB8746
F01.PB9892
F01.PB25385
F01.PB49714
F01.PB663
F01.PB7710
F01.PB15882
F01.PB19677
F01.PB50931
F01.PB6762
F01.PB25463
F01.PB34005
F01.PB56040
F01.PB2639
F01.PB4271
F01.PB33811
F01.PB1488
F01.PB15806
F01.PB12845
F01.PB22560
F01.PB27751
F01.PB12317
F01.PB33846
F01.PB47157
F01.PB11411
F01.PB30128
F01.PB4479
F01.PB384
F01.PB16324
F01.PB60053
F01.PB23657
F01.PB36713
F01.PB51526
F01.PB13206
F01.PB55252
F01.PB46601
F01.PB50699
F01.PB37227
F01.PB42071
F01.PB50917
F01.PB41794
F01.PB55592
F01.PB22680
F01.PB7561
F01.PB19424
F01.PB18778
F01.PB20200
F01.PB11715
F01.PB51813
F01.PB47561
F01.PB20781
F01.PB8057
F01.PB22147
F01.PB1347
F01.PB4893
F01.PB12264
F01.PB47846
F01.PB15317
F01.PB12793
F01.PB51807
F01.PB12261
F01.PB20790
F01.PB6859
F01.PB7270
F01.PB33968
F01.PB37212
F01.PB49998
F01.PB19270
F01.PB33182
F01.PB34884
F01.PB1062
F01.PB30860
F01.PB16483
F01.PB30345
F01.PB18544
F01.PB5118
F01.PB40115
F01.PB25264
F01.PB4749
F01.PB18198
F01.PB44979
F01.PB16637
F01.PB15086
F01.PB48570
F01.PB32816
F01.PB45187
F01.PB46248
F01.PB4128
F01.PB15101
F01.PB51043
F01.PB15020
F01.PB46340
F01.PB9801
F01.PB973
F01.PB53173
F01.PB47475
F01.PB34017
F01.PB55550
F01.PB35420
F01.PB31437
F01.PB22429
F01.PB2397
F01.PB29299
F01.PB24326
F01.PB49680
F01.PB1714
F01.PB51301
F01.PB18001
F01.PB50343
F01.PB33271
F01.PB1018
F01.PB48335
F01.PB5116
F01.PB45782
F01.PB2341
F01.PB2563
F01.PB17720
F01.PB10319
F01.PB56205
F01.PB45305
F01.PB2443
F01.PB15776
F01.PB48218
F01.PB13075
F01.PB46794
F01.PB19142
F01.PB50670
F01.PB14667
F01.PB5799
F01.PB50519
F01.PB26397
F01.PB16537
F01.PB30111
F01.PB13140
F01.PB31786
F01.PB56792
F01.PB8030
F01.PB33272
F01.PB56312
F01.PB56372
F01.PB46718
F01.PB58791
F01.PB46935
F01.PB23328
F01.PB27268
F01.PB54503
F01.PB59165
F01.PB12600
F01.PB6158
F01.PB29429
F01.PB9710
F01.PB8266
F01.PB51149
F01.PB2457
F01.PB2202
F01.PB20124
F01.PB4130
F01.PB26890
F01.PB34071
F01.PB47893
F01.PB596
F01.PB10912
F01.PB5168
F01.PB15157
F01.PB1800
F01.PB7924
F01.PB35685
F01.PB16612
F01.PB51793
F01.PB47048
F01.PB14816
F01.PB34023
F01.PB6997
F01.PB16053
F01.PB19995
F01.PB14971
F01.PB29734
F01.PB30690
F01.PB14364
F01.PB2140
F01.PB27538
F01.PB45197
F01.PB9095
F01.PB14567
F01.PB27143
F01.PB48029
F01.PB15913
F01.PB6199
F01.PB5796
F01.PB12808
F01.PB934
F01.PB5309
F01.PB31027
F01.PB44915
F01.PB47654
F01.PB583
F01.PB4244
F01.PB1315
F01.PB25683
F01.PB57489
F01.PB56081
F01.PB14674
F01.PB2626
F01.PB38692
F01.PB47727
F01.PB45224
F01.PB58783
F01.PB3526
F01.PB52659
F01.PB49627
F01.PB15320
F01.PB45493
F01.PB44977
F01.PB24280
F01.PB51005
F01.PB58273
F01.PB2353
F01.PB46530
F01.PB32184
F01.PB16045
F01.PB52708
F01.PB9668
F01.PB26625
F01.PB26276
F01.PB10846
F01.PB6910
F01.PB46627
F01.PB31191
F01.PB21106
F01.PB12184
F01.PB28856
F01.PB6635
F01.PB11437
F01.PB19382
F01.PB30031
F01.PB5432
F01.PB46660
F01.PB23912
F01.PB19969
F01.PB54422
F01.PB55629
F01.PB1922
F01.PB9662
F01.PB40432
F01.PB27890
F01.PB47092
F01.PB6349
F01.PB26695
F01.PB43399
F01.PB781
F01.PB39867
F01.PB30995
F01.PB57487
F01.PB45620
F01.PB52400
F01.PB1526
F01.PB13363
F01.PB2276
F01.PB3714
F01.PB46576
F01.PB894
F01.PB13644
F01.PB16725
F01.PB1754
F01.PB2749
F01.PB515
F01.PB53225
F01.PB18535
F01.PB58706
F01.PB4142
F01.PB749
F01.PB2569
F01.PB15403
F01.PB9610
F01.PB5093
F01.PB20811
F01.PB14776
F01.PB6838
F01.PB8319
F01.PB34522
F01.PB55943
F01.PB3511
F01.PB28
F01.PB4642
F01.PB20909
F01.PB1510
F01.PB1390
F01.PB37941
F01.PB7841
F01.PB14559
F01.PB50920
F01.PB13980
F01.PB48507
F01.PB27637
F01.PB53656
F01.PB7867
F01.PB41970
F01.PB938
F01.PB27808
F01.PB16440
F01.PB1256
F01.PB24087
F01.PB25928
F01.PB13953
F01.PB4171
F01.PB31294
F01.PB19286
F01.PB18418
F01.PB47074
F01.PB57337
F01.PB29887
F01.PB881
F01.PB11791
F01.PB38372
F01.PB16017
F01.PB9508
F01.PB50429
F01.PB26730
F01.PB1584
F01.PB48545
F01.PB54822
F01.PB45947
F01.PB51979
F01.PB56259
F01.PB31982
F01.PB29907
F01.PB10215
F01.PB54372
F01.PB57111
F01.PB29993
F01.PB33704
F01.PB45068
F01.PB32298
F01.PB26526
F01.PB46290
F01.PB46427
F01.PB2737
F01.PB19737
F01.PB17642
F01.PB9495
F01.PB34405
F01.PB52255
F01.PB2303
F01.PB46432
F01.PB16326
F01.PB55724
F01.PB6078
F01.PB34006
F01.PB39656
F01.PB8740
F01.PB57140
F01.PB2724
F01.PB2005
F01.PB49456
F01.PB48922
F01.PB4241
F01.PB46231
F01.PB4190
F01.PB7973
F01.PB58253
F01.PB2453
F01.PB44239
F01.PB8593
F01.PB40419
F01.PB301
F01.PB52886
F01.PB45001
F01.PB10847
F01.PB6670
F01.PB7888
F01.PB7948
F01.PB35375
F01.PB52178
F01.PB25469
F01.PB1199
F01.PB49231
F01.PB51941
F01.PB20525
F01.PB20554
F01.PB11210
F01.PB50972
F01.PB24757
F01.PB5984
F01.PB55619
F01.PB47348
F01.PB56177
F01.PB4247
F01.PB10619
F01.PB2808
F01.PB8162
F01.PB5766
F01.PB2232
F01.PB58699
F01.PB57663
F01.PB17553
F01.PB8656
F01.PB6763
F01.PB16959
F01.PB34117
F01.PB29690
F01.PB16311
F01.PB29351
F01.PB12878
F01.PB17716
F01.PB12803
F01.PB31253
F01.PB49232
F01.PB2505
F01.PB47650
F01.PB30999
F01.PB10183
F01.PB20129
F01.PB22776
F01.PB30125
F01.PB913
F01.PB9411
F01.PB27889
F01.PB34617
F01.PB26594
F01.PB47377
F01.PB54043
F01.PB37073
F01.PB9739
F01.PB48906
F01.PB39578
F01.PB11727
F01.PB20729
F01.PB5269
F01.PB1761
F01.PB10288
F01.PB11797
F01.PB55462
F01.PB49806
F01.PB52963
F01.PB43111
F01.PB42949
F01.PB42221
F01.PB480
F01.PB1369
F01.PB2653
F01.PB21466
F01.PB29387
F01.PB14408
F01.PB4125
F01.PB6553
F01.PB46835
F01.PB56043
F01.PB27343
F01.PB2078
F01.PB58571
F01.PB2413
F01.PB32301
F01.PB20272
F01.PB10024
F01.PB9711
F01.PB10036
F01.PB27701
F01.PB56802
F01.PB9901
F01.PB24950
F01.PB23823
F01.PB53627
F01.PB7818
F01.PB37168
F01.PB9019
F01.PB12020
F01.PB59420
F01.PB46830
F01.PB43462
F01.PB58164
F01.PB15397
F01.PB37728
F01.PB13343
F01.PB40458
F01.PB32243
F01.PB21260
F01.PB49900
F01.PB865
F01.PB10551
F01.PB27078
F01.PB17821
F01.PB24870
F01.PB6574
F01.PB13677
F01.PB56022
F01.PB15080
F01.PB21266
F01.PB26553
F01.PB57492
F01.PB14637
F01.PB29525
F01.PB44779
F01.PB46991
F01.PB38511
F01.PB19654
F01.PB7593
F01.PB23117
F01.PB44837
F01.PB11031
F01.PB41579
F01.PB21529
F01.PB28764
F01.PB44981
F01.PB52440
F01.PB12912
F01.PB55873
F01.PB45910
F01.PB1668
F01.PB27824
F01.PB16479
F01.PB23787
F01.PB7152
F01.PB8282
F01.PB59129
F01.PB59606
F01.PB46217
F01.PB39130
F01.PB4255
F01.PB9560
F01.PB50403
F01.PB4792
F01.PB13260
F01.PB17858
F01.PB19901
F01.PB49878
F01.PB52339
F01.PB11915
F01.PB50402
F01.PB31436
F01.PB49509
F01.PB25130
F01.PB55025
F01.PB12782
F01.PB2701
F01.PB16052
F01.PB10189
F01.PB47960
F01.PB2200
F01.PB38740
F01.PB47312
F01.PB44777
F01.PB19490
F01.PB23692
F01.PB20706
F01.PB17764
F01.PB14350
F01.PB47583
F01.PB50488
F01.PB13305
F01.PB8462
F01.PB46357
F01.PB50919
F01.PB44937
F01.PB30105
F01.PB40242
F01.PB50905
