# Supplementary material for: PacBio single-molecule long-read sequencing shed new light on the complexity of the Carex breviculmis transcriptome
Source: BMC Genomics. 2019 Oct 29;20:789. doi: 10.1186/s12864-019-6163-6 (PMC6821003; doi:10.1186/s12864-019-6163-6)
Supplement: Supplementary file 6 — Additional file 6: Table S3. Prediction results of the target mRNAs for lncRNAs. [file 12864_2019_6163_MOESM6_ESM.xlsx]

## Sheet: Table S3
Table S3 Prediction results of the target mRNAs for lncRNAs.
LncRNA ID	Target mRNA ID
F01.PB15397	F01.PB57238;F01.PB25847
F01.PB14667	F01.PB50399;F01.PB32291;F01.PB23544;F01.PB12097
F01.PB586	F01.PB48435;F01.PB23827
F01.PB32077	F01.PB7496;F01.PB26703;F01.PB5656;F01.PB9743
F01.PB2690	F01.PB39359
F01.PB18535	F01.PB32140;F01.PB27930;F01.PB35218;F01.PB19016;F01.PB17271;F01.PB18673;F01.PB12344
F01.PB46763	F01.PB27611;F01.PB8741;F01.PB7891;F01.PB33517
F01.PB21495	F01.PB55698;F01.PB32325;F01.PB25981;F01.PB15201;F01.PB38018;F01.PB25983;F01.PB34686;F01.PB54430;F01.PB37770;F01.PB23655;F01.PB23849;F01.PB50495;F01.PB33659;F01.PB25606;F01.PB38658;F01.PB59698
F01.PB1037	F01.PB60235
F01.PB57554	F01.PB60347
F01.PB48444	F01.PB30291;F01.PB26184;F01.PB18753;F01.PB6939;F01.PB1830
F01.PB40419	F01.PB14189;F01.PB43950
F01.PB50519	F01.PB50421;F01.PB26518;F01.PB33324;F01.PB26334;F01.PB24687;F01.PB52882;F01.PB5031
F01.PB14110	F01.PB43526;F01.PB58190;F01.PB58924;F01.PB57801;F01.PB55519;F01.PB57925;F01.PB37990;F01.PB39346;F01.PB36569;F01.PB54393;F01.PB54333;F01.PB37668;F01.PB31663;F01.PB29593;F01.PB28573;F01.PB33626;F01.PB30029
F01.PB43019	F01.PB39014
F01.PB20554	F01.PB60299
F01.PB55252	F01.PB54672;F01.PB57286;F01.PB39219;F01.PB43509;F01.PB56894;F01.PB41769;F01.PB59100;F01.PB57340;F01.PB57327;F01.PB56726;F01.PB56265;F01.PB55140;F01.PB54885;F01.PB42658;F01.PB40643;F01.PB39458;F01.PB36238;F01.PB34644;F01.PB33382;F01.PB37259;F01.PB49681;F01.PB46040
F01.PB52163	F01.PB52636;F01.PB59302;F01.PB27405;F01.PB56313;F01.PB45067
F01.PB51005	F01.PB28884
F01.PB42949	F01.PB60347
F01.PB14816	F01.PB25847
F01.PB45152	F01.PB14290;F01.PB17798
F01.PB50922	F01.PB29196;F01.PB41585;F01.PB41019;F01.PB30415;F01.PB58575;F01.PB16033;F01.PB18599
F01.PB26068	F01.PB52239;F01.PB49087;F01.PB35475;F01.PB56057;F01.PB29769;F01.PB44949;F01.PB44853
F01.PB1033	F01.PB53212;F01.PB17370;F01.PB32322;F01.PB19333;F01.PB14808
F01.PB55629	F01.PB51856;F01.PB29591;F01.PB48441;F01.PB25474;F01.PB3447;F01.PB44949
F01.PB11915	F01.PB48140
F01.PB60053	F01.PB48093;F01.PB22368;F01.PB22216;F01.PB21585;F01.PB21566;F01.PB21534;F01.PB21470;F01.PB19079;F01.PB14795;F01.PB10117;F01.PB8137;F01.PB2662;F01.PB1692;F01.PB363
F01.PB9610	F01.PB9423;F01.PB46149;F01.PB48379;F01.PB4549
F01.PB26890	F01.PB56931;F01.PB38419;F01.PB54560
F01.PB301	F01.PB59859;F01.PB53787
F01.PB42660	F01.PB42847;F01.PB42163;F01.PB48012
F01.PB30860	F01.PB36822
F01.PB27701	F01.PB48140
F01.PB6670	F01.PB28974
F01.PB51965	F01.PB39647;F01.PB28727;F01.PB40862;F01.PB18094;F01.PB5934
F01.PB54503	F01.PB60347
F01.PB43795	F01.PB45368
F01.PB31152	F01.PB48140
F01.PB52400	F01.PB19065
F01.PB11849	F01.PB58924;F01.PB57801;F01.PB37990;F01.PB57925;F01.PB58190;F01.PB55519;F01.PB43526;F01.PB36569;F01.PB54393;F01.PB54333;F01.PB37668;F01.PB31663;F01.PB29593;F01.PB28573;F01.PB39346;F01.PB33626;F01.PB30029
F01.PB51526	F01.PB44853;F01.PB46875;F01.PB44949;F01.PB661
F01.PB10329	F01.PB14199;F01.PB4784;F01.PB15664;F01.PB55034;F01.PB38837
F01.PB894	F01.PB59971
F01.PB947	F01.PB54125;F01.PB55914;F01.PB41403;F01.PB41375;F01.PB38941;F01.PB44250;F01.PB41206;F01.PB39926;F01.PB37879;F01.PB54117;F01.PB39007;F01.PB26855
F01.PB45478	F01.PB54920
F01.PB46749	F01.PB14705
F01.PB973	F01.PB53726
F01.PB18402	F01.PB9263
F01.PB22603	F01.PB49486;F01.PB54025;F01.PB29485;F01.PB27430;F01.PB25031;F01.PB24871;F01.PB24433;F01.PB51901;F01.PB24620;F01.PB17192;F01.PB55504;F01.PB47638;F01.PB31532;F01.PB21278;F01.PB59180;F01.PB17968;F01.PB57201;F01.PB54776;F01.PB43621;F01.PB14672;F01.PB42725;F01.PB42274;F01.PB42896;F01.PB42004;F01.PB56272;F01.PB57660;F01.PB36834;F01.PB41248;F01.PB58365;F01.PB36700;F01.PB58216;F01.PB59581;F01.PB38320;F01…
F01.PB48706	F01.PB49526
F01.PB57804	F01.PB35674;F01.PB7166;F01.PB9316;F01.PB14557;F01.PB4111
F01.PB25130	F01.PB59998
F01.PB12810	F01.PB60337;F01.PB59971;F01.PB11567;F01.PB37439
F01.PB12600	F01.PB37409
F01.PB49329	F01.PB59998
F01.PB49714	F01.PB40199;F01.PB52366;F01.PB17438
F01.PB1284	F01.PB59927
F01.PB43068	F01.PB41911;F01.PB39343;F01.PB24596;F01.PB15980;F01.PB12519;F01.PB12030;F01.PB5952
F01.PB1761	F01.PB43376;F01.PB51934;F01.PB46443;F01.PB49738
F01.PB21473	F01.PB59635;F01.PB34583;F01.PB50332;F01.PB48395
F01.PB47312	F01.PB40002
F01.PB47677	F01.PB1757;F01.PB6842
F01.PB9901	F01.PB44879;F01.PB12776;F01.PB21145;F01.PB19840;F01.PB9231;F01.PB1267;F01.PB21336
F01.PB3620	F01.PB53533;F01.PB53368
F01.PB21490	F01.PB53533;F01.PB53368
F01.PB1227	F01.PB53533;F01.PB53368
F01.PB31786	F01.PB50098;F01.PB31135;F01.PB18334
F01.PB50972	F01.PB50714;F01.PB56325;F01.PB43102;F01.PB43689;F01.PB17594;F01.PB59494;F01.PB59426;F01.PB56620;F01.PB58859;F01.PB56574;F01.PB39391;F01.PB35567;F01.PB40940;F01.PB47051;F01.PB10039;F01.PB48478;F01.PB46824;F01.PB29676;F01.PB27017;F01.PB27551
F01.PB44942	F01.PB60347
F01.PB56710	F01.PB36822;F01.PB28122;F01.PB26543;F01.PB23561
F01.PB45950	F01.PB59859;F01.PB53787
F01.PB26473	F01.PB13969
F01.PB5516	F01.PB52029;F01.PB43836;F01.PB23790;F01.PB27294;F01.PB23422;F01.PB38584
F01.PB24858	F01.PB13969
F01.PB25264	F01.PB37422
F01.PB21205	F01.PB53533;F01.PB53368
F01.PB1062	F01.PB33524
F01.PB515	F01.PB6731
F01.PB15463	F01.PB53626
F01.PB46007	F01.PB54721
F01.PB47285	F01.PB52648
F01.PB31027	F01.PB32712;F01.PB23401;F01.PB37374;F01.PB24744;F01.PB30782;F01.PB27212;F01.PB18853;F01.PB32387;F01.PB34532;F01.PB33174;F01.PB49935;F01.PB53116;F01.PB25244;F01.PB51132;F01.PB50325
F01.PB16857	F01.PB46966;F01.PB17574;F01.PB46012;F01.PB15996
F01.PB17821	F01.PB37394
F01.PB9019	F01.PB59081
F01.PB6199	F01.PB47952;F01.PB46917;F01.PB24298
F01.PB7049	F01.PB51651;F01.PB32370
F01.PB59129	F01.PB36822;F01.PB28122;F01.PB26543;F01.PB23561
F01.PB13677	F01.PB45384;F01.PB54780;F01.PB47934;F01.PB38637;F01.PB22259;F01.PB22025;F01.PB12281;F01.PB10165;F01.PB8048;F01.PB6333;F01.PB10505
F01.PB33182	F01.PB54327;F01.PB56932;F01.PB42716
F01.PB9801	F01.PB60122;F01.PB52388;F01.PB30875;F01.PB28547;F01.PB28224;F01.PB22487;F01.PB20453
F01.PB4890	F01.PB56230
F01.PB47393	F01.PB56084
F01.PB46302	F01.PB59460
F01.PB44777	F01.PB53500
F01.PB48690	F01.PB54327
F01.PB56404	F01.PB52382;F01.PB57276;F01.PB35650;F01.PB50715;F01.PB10996
F01.PB14418	F01.PB60169
F01.PB16716	F01.PB47934;F01.PB22259;F01.PB22025;F01.PB10165;F01.PB45384;F01.PB8048;F01.PB54780;F01.PB38637;F01.PB12281;F01.PB6333;F01.PB10505
F01.PB44915	F01.PB58611;F01.PB58265;F01.PB42627;F01.PB42475;F01.PB40216;F01.PB36446;F01.PB19580;F01.PB1902
F01.PB43344	F01.PB36380;F01.PB34168;F01.PB33021
F01.PB52708	F01.PB22922;F01.PB19925;F01.PB32359;F01.PB33936
F01.PB56802	F01.PB60347
F01.PB8656	F01.PB41164
F01.PB4128	F01.PB43623
F01.PB6158	F01.PB53965
F01.PB48034	F01.PB27502;F01.PB55806;F01.PB54062;F01.PB36172;F01.PB36050;F01.PB44037
F01.PB1347	F01.PB46691;F01.PB55079;F01.PB12807;F01.PB17825;F01.PB13703;F01.PB8151;F01.PB5189
F01.PB8398	F01.PB57951
F01.PB57209	F01.PB29669;F01.PB48734;F01.PB31139;F01.PB23745;F01.PB34612
F01.PB55703	F01.PB31247;F01.PB37695
F01.PB13319	F01.PB34374
F01.PB45001	F01.PB27895;F01.PB48993
F01.PB51100	F01.PB45629
F01.PB8581	F01.PB60337;F01.PB59971;F01.PB11567;F01.PB37439
F01.PB36713	F01.PB56325;F01.PB43102;F01.PB43689;F01.PB50714;F01.PB59494;F01.PB17594;F01.PB59426;F01.PB39391;F01.PB56620;F01.PB56574;F01.PB35567;F01.PB58859;F01.PB40940;F01.PB27017;F01.PB27551;F01.PB48478;F01.PB18691;F01.PB4456;F01.PB47051;F01.PB12652;F01.PB10039;F01.PB46824;F01.PB29676;F01.PB45640
F01.PB31133	F01.PB26783;F01.PB28963;F01.PB18974
F01.PB26330	F01.PB29190
F01.PB50640	F01.PB57815;F01.PB41513
F01.PB4271	F01.PB41742
F01.PB42584	F01.PB375
F01.PB37616	F01.PB60347
F01.PB20347	F01.PB60235
F01.PB1875	F01.PB58404;F01.PB54713;F01.PB42189;F01.PB38576;F01.PB37234
F01.PB1497	F01.PB54327;F01.PB44180;F01.PB56932;F01.PB42716;F01.PB52858
F01.PB1523	F01.PB60347
F01.PB53380	F01.PB13084;F01.PB16363;F01.PB15957
F01.PB33272	F01.PB60347
F01.PB50860	F01.PB7319
F01.PB8259	F01.PB45120;F01.PB11166
F01.PB2405	F01.PB53880;F01.PB59959
F01.PB44816	F01.PB59927
F01.PB49806	F01.PB37422
F01.PB24131	F01.PB36822
F01.PB26625	F01.PB25331
F01.PB47316	F01.PB59907
F01.PB9961	F01.PB30514
F01.PB26623	F01.PB52029;F01.PB43836;F01.PB27294;F01.PB23790;F01.PB23422;F01.PB38584
F01.PB14776	F01.PB14290;F01.PB17798
F01.PB663	F01.PB59971
F01.PB18198	F01.PB10165;F01.PB22025;F01.PB22259;F01.PB47934;F01.PB45384;F01.PB8048;F01.PB54780;F01.PB38637;F01.PB12281;F01.PB6333;F01.PB10505
F01.PB8780	F01.PB56325;F01.PB43102;F01.PB59494;F01.PB59426;F01.PB43689;F01.PB50714;F01.PB58859;F01.PB56620;F01.PB56574;F01.PB39391;F01.PB40940;F01.PB35567;F01.PB17594;F01.PB27017;F01.PB27551;F01.PB48478;F01.PB47051;F01.PB46824;F01.PB29676;F01.PB10039
F01.PB16861	F01.PB59971
F01.PB2701	F01.PB46707;F01.PB58438;F01.PB25296;F01.PB28903;F01.PB32987;F01.PB29393;F01.PB35097
F01.PB52182	F01.PB29190
F01.PB26695	F01.PB33324;F01.PB26334;F01.PB24687;F01.PB50421;F01.PB26518;F01.PB52882;F01.PB5031
F01.PB6622	F01.PB25847
F01.PB47048	F01.PB39014
F01.PB54043	F01.PB54214;F01.PB44125;F01.PB43599;F01.PB43345;F01.PB42796
F01.PB56173	F01.PB38419;F01.PB54560;F01.PB56931
F01.PB30970	F01.PB58545;F01.PB56290;F01.PB28503;F01.PB33570;F01.PB49177;F01.PB59173;F01.PB36073;F01.PB20412;F01.PB26927;F01.PB51124;F01.PB31659;F01.PB44093;F01.PB1726
F01.PB14291	F01.PB13067;F01.PB6198
F01.PB44787	F01.PB59773;F01.PB53807;F01.PB50452;F01.PB45371;F01.PB45164;F01.PB46852;F01.PB31927;F01.PB21897;F01.PB59179;F01.PB56954;F01.PB52931;F01.PB52316;F01.PB50646;F01.PB48097;F01.PB43104;F01.PB42965;F01.PB41592;F01.PB39850;F01.PB38271;F01.PB37890;F01.PB34645;F01.PB33280;F01.PB32651;F01.PB31342;F01.PB30871;F01.PB30864;F01.PB29479;F01.PB19558;F01.PB2347;F01.PB59866;F01.PB59051;F01.PB57204;F01.PB56604;F01.…
F01.PB30020	F01.PB44941
F01.PB49509	F01.PB28683;F01.PB31101;F01.PB24060;F01.PB10147
F01.PB1705	F01.PB59859
F01.PB20790	F01.PB13969
F01.PB45941	F01.PB57888
F01.PB52547	F01.PB14090
F01.PB6347	F01.PB53501;F01.PB58102;F01.PB57810;F01.PB53876;F01.PB51055;F01.PB28778;F01.PB29509;F01.PB33865
F01.PB51941	F01.PB2894;F01.PB2669
F01.PB21106	F01.PB53533;F01.PB53368
F01.PB12528	F01.PB58583;F01.PB57858;F01.PB57575;F01.PB56798;F01.PB55837;F01.PB49672;F01.PB44283;F01.PB43357;F01.PB26491;F01.PB42510;F01.PB38161;F01.PB57422;F01.PB57171;F01.PB57071;F01.PB56340;F01.PB44242;F01.PB43888;F01.PB43114;F01.PB40489;F01.PB38950;F01.PB37598;F01.PB37573;F01.PB43581;F01.PB37558
F01.PB3526	F01.PB60337;F01.PB59971;F01.PB11567;F01.PB37439
F01.PB32741	F01.PB60347
F01.PB22977	F01.PB24501
F01.PB9411	F01.PB9555;F01.PB56924
F01.PB19270	F01.PB33761;F01.PB26835;F01.PB39623;F01.PB8962;F01.PB35347;F01.PB13583;F01.PB6033;F01.PB4250
F01.PB56436	F01.PB43070;F01.PB55642;F01.PB44071;F01.PB39689;F01.PB60211;F01.PB46536;F01.PB18688;F01.PB13981
F01.PB51361	F01.PB2344
F01.PB2540	F01.PB59971
F01.PB35420	F01.PB27212;F01.PB30782;F01.PB32712;F01.PB23401;F01.PB24744;F01.PB37374;F01.PB18853;F01.PB49935;F01.PB32387;F01.PB33174;F01.PB34532;F01.PB53116;F01.PB51132;F01.PB25244;F01.PB50325
F01.PB4792	F01.PB37030;F01.PB42131;F01.PB36572;F01.PB38720;F01.PB41596;F01.PB43667;F01.PB57367;F01.PB42724;F01.PB39102;F01.PB37064;F01.PB41489;F01.PB10349;F01.PB39765;F01.PB38575;F01.PB38257;F01.PB37266;F01.PB56830;F01.PB41862;F01.PB41781;F01.PB43252;F01.PB29687;F01.PB55437;F01.PB20749;F01.PB39193
F01.PB44977	F01.PB48795
F01.PB1593	F01.PB58347;F01.PB31247;F01.PB47356;F01.PB51391;F01.PB52481;F01.PB55203;F01.PB34698;F01.PB41757;F01.PB9919;F01.PB50078
F01.PB3386	F01.PB59948
F01.PB52695	F01.PB28282
F01.PB9294	F01.PB46180;F01.PB59951;F01.PB59886;F01.PB21889;F01.PB18919;F01.PB10111;F01.PB7048;F01.PB5617;F01.PB47427;F01.PB10123;F01.PB1894;F01.PB52931
F01.PB2642	F01.PB59971;F01.PB57159
F01.PB53695	F01.PB51860;F01.PB6103;F01.PB51037;F01.PB24099
F01.PB34071	F01.PB11040
F01.PB26461	F01.PB51957;F01.PB29088
F01.PB48218	F01.PB53533;F01.PB53368
F01.PB666	F01.PB60164;F01.PB60153;F01.PB60144;F01.PB60112;F01.PB53806;F01.PB37375;F01.PB37344;F01.PB60065;F01.PB60128;F01.PB60086;F01.PB60189;F01.PB60139;F01.PB59999;F01.PB60058;F01.PB60138;F01.PB60031;F01.PB53844;F01.PB59990;F01.PB53567;F01.PB60186;F01.PB60130
F01.PB30386	F01.PB55929;F01.PB18931;F01.PB3789
F01.PB32301	F01.PB717
F01.PB15266	F01.PB25370
F01.PB30105	F01.PB37422
F01.PB41579	F01.PB60260;F01.PB57580;F01.PB58231;F01.PB42143;F01.PB42369;F01.PB55875;F01.PB59392;F01.PB58528
F01.PB19928	F01.PB48027;F01.PB34323;F01.PB51071;F01.PB59528;F01.PB28822
F01.PB53627	F01.PB16277;F01.PB6795;F01.PB5063;F01.PB10345;F01.PB33970;F01.PB3070;F01.PB12350
F01.PB25935	F01.PB14786
F01.PB2554	F01.PB48836;F01.PB30871;F01.PB54421;F01.PB44171;F01.PB59866;F01.PB57155;F01.PB55932;F01.PB55027;F01.PB41592;F01.PB34284;F01.PB32651;F01.PB31342;F01.PB26501;F01.PB60080;F01.PB59913;F01.PB59823;F01.PB59780;F01.PB59773;F01.PB59613;F01.PB59468;F01.PB58836;F01.PB57204;F01.PB57080;F01.PB56954;F01.PB56855;F01.PB56604;F01.PB56532;F01.PB56497;F01.PB56292;F01.PB56064;F01.PB54699;F01.PB53858;F01.PB53621;F01…
F01.PB27083	F01.PB50242
F01.PB30218	F01.PB32325;F01.PB54430;F01.PB55698;F01.PB37770;F01.PB23655;F01.PB33659;F01.PB23849;F01.PB50495;F01.PB25606;F01.PB38658;F01.PB38018;F01.PB25983;F01.PB25981;F01.PB34686;F01.PB15201
F01.PB31126	F01.PB32712;F01.PB24744;F01.PB30782;F01.PB23401;F01.PB27212;F01.PB37374;F01.PB18853;F01.PB32387;F01.PB33174;F01.PB49935;F01.PB34532;F01.PB53116;F01.PB51132;F01.PB25244;F01.PB50325
F01.PB22560	F01.PB38419;F01.PB56931;F01.PB54560
F01.PB8557	F01.PB36742
F01.PB7820	F01.PB59887
F01.PB45782	F01.PB2344
F01.PB25463	F01.PB59998
F01.PB35344	F01.PB35475;F01.PB52239;F01.PB49087;F01.PB56057;F01.PB29769
F01.PB28764	F01.PB7636
F01.PB30776	F01.PB8660
F01.PB6705	F01.PB60235
F01.PB4764	F01.PB54150;F01.PB59037;F01.PB49977;F01.PB52777;F01.PB50687;F01.PB27419;F01.PB24123;F01.PB20615;F01.PB18920;F01.PB56288;F01.PB51329;F01.PB35067;F01.PB34566;F01.PB17697;F01.PB39309;F01.PB40633;F01.PB25270;F01.PB24750;F01.PB16812;F01.PB12343;F01.PB6573
F01.PB4255	F01.PB40189
F01.PB20909	F01.PB59907
F01.PB26025	F01.PB54327
F01.PB48960	F01.PB28282
F01.PB16311	F01.PB57462;F01.PB17506;F01.PB11775;F01.PB6882;F01.PB47878;F01.PB11378
F01.PB11388	F01.PB57888
F01.PB7081	F01.PB53669
F01.PB9544	F01.PB60051
F01.PB40728	F01.PB60260;F01.PB57580;F01.PB58231;F01.PB42369;F01.PB42143;F01.PB55875;F01.PB59392;F01.PB58528
F01.PB45106	F01.PB55938;F01.PB59074;F01.PB54232;F01.PB39259;F01.PB44153;F01.PB25185;F01.PB20266;F01.PB5641;F01.PB4856
F01.PB17771	F01.PB28804;F01.PB21320
F01.PB39749	F01.PB24501
F01.PB33567	F01.PB24501
F01.PB15610	F01.PB54272
F01.PB32926	F01.PB54327
F01.PB2653	F01.PB44695
F01.PB1403	F01.PB60337;F01.PB59971
F01.PB18778	F01.PB44021
F01.PB21178	F01.PB53533;F01.PB53368
F01.PB26646	F01.PB60347
F01.PB48273	F01.PB1385;F01.PB13571
F01.PB46991	F01.PB57249;F01.PB56201
F01.PB32184	F01.PB54226;F01.PB29801;F01.PB16936
