# Supplementary material for: PacBio single-molecule long-read sequencing shed new light on the complexity of the Carex breviculmis transcriptome
Source: BMC Genomics. 2019 Oct 29;20:789. doi: 10.1186/s12864-019-6163-6 (PMC6821003; doi:10.1186/s12864-019-6163-6)
Supplement: Supplementary file 7 — Additional file 7: Table S4. The identified homologous transcripts between C. breviculmis and rice. [file 12864_2019_6163_MOESM7_ESM.xlsx]

## Sheet: homologous transcripts
Table S4 The identified homologous transcripts between C. breviculmis and rice.
#ID	COG_class	COG_class_annotation	GO_annotation	KEGG_annotation	KEGG_pathway	KOG_class	KOG_class_annotation	Pfam_annotation	Swissprot_annotation	eggNOG_class	eggNOG_class_annotation	nr_annotation
F01.PB1	--	--	--	K08907|1.49012e-132|csv:101226403|chlorophyll a-b binding protein 6A, chloroplastic-like; K08907 light-harvesting complex I chlorophyll a/b binding protein 1 (A)	ko00196:Photosynthesis - antenna proteins	--	--	Chlorophyll A-B binding protein	Chlorophyll a-b binding protein 1B-21, chloroplastic (Precursor) OS=Hordeum vulgare (Barley) PE=1 SV=1	O	Posttranslational modification, protein turnover, chaperones	PREDICTED: chlorophyll a-b binding protein 6A, chloroplastic-like [Cucumis sativus]
F01.PB10	--	--	Biological Process: respiratory burst involved in defense response (GO:0002679);; Molecular Function: chitinase activity (GO:0004568);; Cellular Component: extracellular region (GO:0005576);; Cellular Component: cell wall (GO:0005618);; Biological Process: carbohydrate metabolic process (GO:0005975);; Biological Process: chitin catabolic process (GO:0006032);; Molecular Function: chitin binding (…	K01183|9.99849e-150|mus:103988682|chitinase 6; K01183 chitinase [EC:3.2.1.14] (A)	ko00520:Amino sugar and nucleotide sugar metabolism	[R]	General function prediction only	Chitinase class I;; Chitin recognition protein	Chitinase 6 (Precursor) OS=Oryza sativa subsp. japonica (Rice) PE=2 SV=1	G	Carbohydrate transport and metabolism	PREDICTED: chitinase 6 [Musa acuminata subsp. malaccensis]
F01.PB100	[R]	General function prediction only	Biological Process: cell morphogenesis (GO:0000902);; Molecular Function: GTPase activity (GO:0003924);; Molecular Function: GTP binding (GO:0005525);; Cellular Component: vacuole (GO:0005773);; Cellular Component: Golgi apparatus (GO:0005794);; Cellular Component: plasma membrane (GO:0005886);; Biological Process: GTP catabolic process (GO:0006184);; Biological Process: protein targeting to vacu…	K07877|1.52649e-133|pop:POPTR_0016s00400g|hypothetical protein; K07877 Ras-related protein Rab-2A (A)	--	[U]	Intracellular trafficking, secretion, and vesicular transport	Ras family;; Miro-like protein;; ADP-ribosylation factor family;; 50S ribosome-binding GTPase;; Gtr1/RagA G protein conserved region	Ras-related protein RABB1c OS=Arabidopsis thaliana (Mouse-ear cress) PE=1 SV=1	S	Function unknown	hypothetical protein POPTR_0016s00400g [Populus trichocarpa]
F01.PB10000	--	--	--	--	--	--	--	Polyketide cyclase / dehydrase and lipid transport;; Polyketide cyclase / dehydrase and lipid transport	--	S	Function unknown	PREDICTED: uncharacterized protein LOC105035620 isoform X1 [Elaeis guineensis]
F01.PB10001	[C]	Energy production and conversion	Molecular Function: nucleotide binding (GO:0000166);; Molecular Function: zinc ion binding (GO:0008270);; Molecular Function: oxidoreductase activity (GO:0016491);; Biological Process: oxidation-reduction process (GO:0055114);;	K00001|0|obr:102722613|alcohol dehydrogenase-like 3-like; K00001 alcohol dehydrogenase [EC:1.1.1.1] (A)	ko00010:Glycolysis / Gluconeogenesis;ko00071:Fatty acid degradation;ko00350:Tyrosine metabolism;ko01220:Degradation of aromatic compounds	[Q]	Secondary metabolites biosynthesis, transport and catabolism	Alcohol dehydrogenase GroES-like domain;; Zinc-binding dehydrogenase	Alcohol dehydrogenase-like 3 GN=At1g32780 OS=Arabidopsis thaliana (Mouse-ear cress) PE=2 SV=1	C	Energy production and conversion	PREDICTED: alcohol dehydrogenase-like 3-like [Oryza brachyantha]
F01.PB10004	--	--	Cellular Component: mitochondrial inner membrane (GO:0005743);; Biological Process: mitochondrial transport (GO:0006839);; Cellular Component: plastid (GO:0009536);; Molecular Function: succinate transmembrane transporter activity (GO:0015141);; Cellular Component: integral component of membrane (GO:0016021);; Biological Process: succinate transmembrane transport (GO:0071422);;	K15100|0|pda:103709356|mitochondrial succinate-fumarate transporter 1-like; K15100 solute carrier family 25 (mitochondrial citrate transporter), member 1 (A)	--	[C]	Energy production and conversion	Mitochondrial carrier protein	Mitochondrial succinate-fumarate transporter 1 GN=SFC1 OS=Arabidopsis thaliana (Mouse-ear cress) PE=2 SV=1	S	Function unknown	PREDICTED: mitochondrial succinate-fumarate transporter 1-like [Phoenix dactylifera]
F01.PB10005	[QR]	--	--	--	--	[R]	General function prediction only	O-methyltransferase;; Dimerisation domain;; O-methyltransferase	Trans-resveratrol di-O-methyltransferase GN=ROMT OS=Vitis vinifera (Grape) PE=1 SV=2	S	Function unknown	PREDICTED: trans-resveratrol di-O-methyltransferase-like [Elaeis guineensis]
F01.PB10006	--	--	Cellular Component: chloroplast thylakoid membrane (GO:0009535);;	--	--	--	--	--	--	S	Function unknown	PREDICTED: uncharacterized protein LOC103707627 isoform X2 [Phoenix dactylifera]
F01.PB10007	[Z]	Cytoskeleton	Molecular Function: ATP binding (GO:0005524);; Cellular Component: Arp2/3 protein complex (GO:0005885);; Biological Process: multidimensional cell growth (GO:0009825);; Biological Process: trichome morphogenesis (GO:0010090);; Biological Process: Arp2/3 complex-mediated actin nucleation (GO:0034314);;	K18584|0|pda:103714451|actin-related protein 3-like; K18584 actin-related protein 3 (A)	--	[Z]	Cytoskeleton	Actin	Actin-related protein 3 OS=Oryza sativa subsp. japonica (Rice) PE=2 SV=1	Z	Cytoskeleton	PREDICTED: actin-related protein 3-like [Elaeis guineensis]
F01.PB10008	[E]	Amino acid transport and metabolism	Molecular Function: glutamate-ammonia ligase activity (GO:0004356);; Molecular Function: ATP binding (GO:0005524);; Cellular Component: cytoplasm (GO:0005737);; Biological Process: glutamine biosynthetic process (GO:0006542);; Biological Process: nitrogen fixation (GO:0009399);;	K01915|0|zma:542214|gln4, gln1-3, gs1-3; glutamine synthetase4 (EC:6.3.1.2); K01915 glutamine synthetase [EC:6.3.1.2] (A)	ko00250:Alanine, aspartate and glutamate metabolism;ko00330:Arginine and proline metabolism;ko00630:Glyoxylate and dicarboxylate metabolism;ko00910:Nitrogen metabolism;ko01230:Biosynthesis of amino acids	[E]	Amino acid transport and metabolism	Glutamine synthetase, catalytic domain;; Glutamine synthetase, beta-Grasp domain	Glutamine synthetase cytosolic isozyme 1-1 OS=Oryza sativa subsp. japonica (Rice) PE=1 SV=1	E	Amino acid transport and metabolism	glutamine synthetase [Saccharum officinarum]
F01.PB10009	[Q]	Secondary metabolites biosynthesis, transport and catabolism	Molecular Function: transporter activity (GO:0005215);; Molecular Function: ATP binding (GO:0005524);; Biological Process: ATP catabolic process (GO:0006200);; Biological Process: lipid transport (GO:0006869);; Cellular Component: chloroplast (GO:0009507);; Molecular Function: ATPase activity (GO:0016887);;	--	--	[Q]	Secondary metabolites biosynthesis, transport and catabolism	ABC transporter;; AAA domain	Protein TRIGALACTOSYLDIACYLGLYCEROL 3, chloroplastic (Precursor) GN=T8F5.19 OS=Arabidopsis thaliana (Mouse-ear cress) PE=1 SV=1	Q	Secondary metabolites biosynthesis, transport and catabolism	PREDICTED: protein TRIGALACTOSYLDIACYLGLYCEROL 3, chloroplastic-like [Setaria italica]
F01.PB1001	--	--	--	K11364|3.37823e-107|mus:103989290|uncharacterized protein LOC103989290; K11364 SAGA-associated factor 29 (A)	--	[R]	General function prediction only	SGF29 tudor-like domain	--	S	Function unknown	hypothetical protein ZEAMMB73_111797 [Zea mays]
F01.PB10010	--	--	Cellular Component: mitochondrion (GO:0005739);;	--	--	[C]	Energy production and conversion	Mitochondrial glycoprotein	Uncharacterized protein At2g39795, mitochondrial (Precursor) GN=At2g39795 OS=Arabidopsis thaliana (Mouse-ear cress) PE=2 SV=1	S	Function unknown	PREDICTED: uncharacterized protein At2g39795, mitochondrial-like [Elaeis guineensis]
F01.PB10012	--	--	Molecular Function: hydrolase activity, hydrolyzing O-glycosyl compounds (GO:0004553);; Cellular Component: nucleus (GO:0005634);; Cellular Component: cytoplasm (GO:0005737);; Biological Process: carbohydrate metabolic process (GO:0005975);; Cellular Component: anchored component of plasma membrane (GO:0046658);;	--	--	--	--	Glycosyl hydrolases family 17	Glucan endo-1,3-beta-glucosidase 14 (Precursor) GN=At2g27500 OS=Arabidopsis thaliana (Mouse-ear cress) PE=1 SV=2	G	Carbohydrate transport and metabolism	PREDICTED: glucan endo-1,3-beta-glucosidase 14-like isoform X1 [Phoenix dactylifera]
F01.PB10013	--	--	--	--	--	--	--	--	--	S	Function unknown	PREDICTED: uncharacterized protein LOC103973272 isoform X2 [Musa acuminata subsp. malaccensis]
F01.PB10015	[G]	Carbohydrate transport and metabolism	Molecular Function: phosphoglycerate mutase activity (GO:0004619);; Biological Process: glycolytic process (GO:0006096);;	K01834|3.40897e-172|pop:POPTR_0002s09390g|POPTRDRAFT_1071686; hypothetical protein; K01834 2,3-bisphosphoglycerate-dependent phosphoglycerate mutase [EC:5.4.2.11] (A)	ko00010:Glycolysis / Gluconeogenesis;ko00260:Glycine, serine and threonine metabolism;ko01200:Carbon metabolism;ko01230:Biosynthesis of amino acids	[G]	Carbohydrate transport and metabolism	Histidine phosphatase superfamily (branch 1)	Metal-independent phosphoserine phosphatase GN=IPSP OS=Arabidopsis thaliana (Mouse-ear cress) PE=1 SV=1	G	Carbohydrate transport and metabolism	hypothetical protein POPTR_0002s09390g [Populus trichocarpa]
F01.PB10017	[Q]	Secondary metabolites biosynthesis, transport and catabolism	Molecular Function: binding (GO:0005488);; Molecular Function: oxidoreductase activity (GO:0016491);;	--	--	[Q]	Secondary metabolites biosynthesis, transport and catabolism	Cytochrome P450;; Cytochrome P450	Cytochrome P450 81E8 {ECO:0000303|PubMed:14617078} OS=Medicago truncatula (Barrel medic) PE=2 SV=1	Q	Secondary metabolites biosynthesis, transport and catabolism	PREDICTED: cytochrome P450 81E8-like [Elaeis guineensis]
F01.PB10018	[I]	Lipid transport and metabolism	Molecular Function: phosphatidate cytidylyltransferase activity (GO:0004605);; Cellular Component: integral component of membrane (GO:0016021);; Biological Process: CDP-diacylglycerol biosynthetic process (GO:0016024);;	K00981|0|dosa:Os01t0758400-01|Os01g0758400; Similar to Phosphatidate cytidylyltransferase.; K00981 phosphatidate cytidylyltransferase [EC:2.7.7.41] (A)	ko00564:Glycerophospholipid metabolism;ko04070:Phosphatidylinositol signaling system	[I]	Lipid transport and metabolism	Cytidylyltransferase family	Phosphatidate cytidylyltransferase GN=CDS1 OS=Arabidopsis thaliana (Mouse-ear cress) PE=1 SV=1	I	Lipid transport and metabolism	hypothetical protein OsI_03804 [Oryza sativa Indica Group]
F01.PB10020	--	--	--	--	--	--	--	--	Uncharacterized protein At1g76660 GN=At1g76660 OS=Arabidopsis thaliana (Mouse-ear cress) PE=2 SV=1	S	Function unknown	PREDICTED: uncharacterized protein LOC105055614 [Elaeis guineensis]
F01.PB10022	[GEPR]	--	Molecular Function: nucleoside transmembrane transporter activity (GO:0005337);; Molecular Function: sugar:proton symporter activity (GO:0005351);; Cellular Component: Golgi apparatus (GO:0005794);; Cellular Component: plasma membrane (GO:0005886);; Biological Process: response to nematode (GO:0009624);; Cellular Component: plant-type vacuole membrane (GO:0009705);; Cellular Component: integral c…	--	--	[R]	General function prediction only	Sugar (and other) transporter;; Major Facilitator Superfamily	Monosaccharide-sensing protein 2 GN=MSSP2 OS=Arabidopsis thaliana (Mouse-ear cress) PE=1 SV=2	G	Carbohydrate transport and metabolism	PREDICTED: monosaccharide-sensing protein 2-like [Musa acuminata subsp. malaccensis]
F01.PB10025	[Q]	Secondary metabolites biosynthesis, transport and catabolism	Cellular Component: cytoplasmic membrane-bounded vesicle (GO:0016023);; Biological Process: diterpenoid biosynthetic process (GO:0016102);; Biological Process: electron transport chain (GO:0022900);; Molecular Function: ent-cassa-12,15-diene 11-hydroxylase activity (GO:0036202);; Molecular Function: metal ion binding (GO:0046872);;	--	--	[Q]	Secondary metabolites biosynthesis, transport and catabolism	Cytochrome P450	Ent-cassadiene C11-alpha-hydroxylase 1 OS=Oryza sativa subsp. japonica (Rice) PE=1 SV=1	Q	Secondary metabolites biosynthesis, transport and catabolism	PREDICTED: cytochrome P450 76M5-like [Brachypodium distachyon]
F01.PB10027	[RTKL]	--	Molecular Function: protein serine/threonine kinase activity (GO:0004674);; Molecular Function: ATP binding (GO:0005524);; Biological Process: protein phosphorylation (GO:0006468);;	--	--	[T]	Signal transduction mechanisms	Protein kinase domain;; Protein tyrosine kinase;; Protein tyrosine kinase;; Protein kinase domain	Serine/threonine-protein kinase At5g01020 GN=At5g01020 OS=Arabidopsis thaliana (Mouse-ear cress) PE=1 SV=1	T	Signal transduction mechanisms	hypothetical protein OsI_24012 [Oryza sativa Indica Group]
F01.PB10028	[E]	Amino acid transport and metabolism	Molecular Function: 2-isopropylmalate synthase activity (GO:0003852);; Biological Process: leucine biosynthetic process (GO:0009098);; Cellular Component: chloroplast envelope (GO:0009941);; Molecular Function: 2-(2'-methylthio)ethylmalate synthase activity (GO:0010177);; Biological Process: glucosinolate biosynthetic process (GO:0019761);;	K01649|0|obr:102719164|2-isopropylmalate synthase A-like; K01649 2-isopropylmalate synthase [EC:2.3.3.13] (A)	ko00290:Valine, leucine and isoleucine biosynthesis;ko00620:Pyruvate metabolism;ko01210:2-Oxocarboxylic acid metabolism;ko01230:Biosynthesis of amino acids	[E]	Amino acid transport and metabolism	HMGL-like;; LeuA allosteric (dimerisation) domain	2-isopropylmalate synthase A GN=IPMSA OS=Solanum pennellii (Tomato) PE=2 SV=1	E	Amino acid transport and metabolism	PREDICTED: 2-isopropylmalate synthase A-like [Oryza brachyantha]
F01.PB10029	--	--	--	--	--	--	--	Helix-loop-helix DNA-binding domain	Transcription factor bHLH66 GN=F27D4.17 OS=Arabidopsis thaliana (Mouse-ear cress) PE=2 SV=1	K	Transcription	PREDICTED: uncharacterized protein LOC105050721 isoform X2 [Elaeis guineensis]
F01.PB10030	--	--	--	--	--	--	--	BSD domain	--	S	Function unknown	PREDICTED: uncharacterized protein LOC103979798 [Musa acuminata subsp. malaccensis]
F01.PB10031	[R]	General function prediction only	--	--	--	[R]	General function prediction only	Alpha/beta hydrolase family;; alpha/beta hydrolase fold;; Alpha/beta hydrolase family;; Prolyl oligopeptidase family;; BAAT / Acyl-CoA thioester hydrolase C terminal;; Dienelactone hydrolase family	--	S	Function unknown	PREDICTED: uncharacterized protein LOC103716296 [Phoenix dactylifera]
F01.PB10032	[R]	General function prediction only	Molecular Function: zinc ion binding (GO:0008270);; Biological Process: lignin biosynthetic process (GO:0009809);; Molecular Function: cinnamyl-alcohol dehydrogenase activity (GO:0045551);; Molecular Function: sinapyl alcohol dehydrogenase activity (GO:0052747);; Biological Process: oxidation-reduction process (GO:0055114);; Biological Process: response to karrikin (GO:0080167);;	K00083|0|obr:102700209|cinnamyl alcohol dehydrogenase 2-like; K00083 cinnamyl-alcohol dehydrogenase [EC:1.1.1.195] (A)	ko00940:Phenylpropanoid biosynthesis	[Q]	Secondary metabolites biosynthesis, transport and catabolism	Alcohol dehydrogenase GroES-like domain;; Zinc-binding dehydrogenase	Probable cinnamyl alcohol dehydrogenase GN=CAD OS=Saccharum officinarum (Sugarcane) PE=2 SV=1	C	Energy production and conversion	PREDICTED: cinnamyl alcohol dehydrogenase 2-like [Elaeis guineensis]
F01.PB10034	[J]	Translation, ribosomal structure and biogenesis	Biological Process: pseudouridine synthesis (GO:0001522);; Molecular Function: RNA binding (GO:0003723);; Cellular Component: chloroplast (GO:0009507);; Molecular Function: pseudouridine synthase activity (GO:0009982);;	K15452|0|obr:102722501|RNA pseudouridine synthase 2, chloroplastic-like; K15452 tRNA pseudouridine synthase 2 [EC:5.4.99.-] (A)	--	[A]	RNA processing and modification	RNA pseudouridylate synthase;; S4 domain	RNA pseudouridine synthase 2, chloroplastic (Precursor) OS=Oryza sativa subsp. japonica (Rice) PE=2 SV=1	J	Translation, ribosomal structure and biogenesis	PREDICTED: RNA pseudouridine synthase 2, chloroplastic-like [Oryza brachyantha]
F01.PB10035	--	--	Biological Process: metabolic process (GO:0008152);; Molecular Function: transferase activity, transferring hexosyl groups (GO:0016758);;	--	--	[GC]	--	UDP-glucoronosyl and UDP-glucosyl transferase	UDP-glycosyltransferase 86A1 GN=UGT86A1 OS=Arabidopsis thaliana (Mouse-ear cress) PE=2 SV=1	S	Function unknown	PREDICTED: UDP-glycosyltransferase 86A1 isoform X2 [Brachypodium distachyon]
F01.PB10037	--	--	--	K17987|9.78659e-120|pda:103712004|uncharacterized LOC103712004; K17987 next to BRCA1 gene 1 protein (A)	--	[S]	Function unknown	Zinc finger, ZZ type	--	S	Function unknown	PREDICTED: uncharacterized protein LOC105038783 [Elaeis guineensis]
F01.PB10038	--	--	--	--	--	--	--	SWIM zinc finger	Protein FAR1-RELATED SEQUENCE 6 GN=FRS6 OS=Arabidopsis thaliana (Mouse-ear cress) PE=2 SV=1	S	Function unknown	PREDICTED: protein FAR1-RELATED SEQUENCE 6-like isoform X2 [Setaria italica]
F01.PB10039	[R]	General function prediction only	Molecular Function: catalytic activity (GO:0003824);; Biological Process: metabolic process (GO:0008152);;	--	--	[I]	Lipid transport and metabolism	Alpha/beta hydrolase family;; alpha/beta hydrolase fold;; Alpha/beta hydrolase family	--	S	Function unknown	PREDICTED: uncharacterized protein LOC105047606 isoform X1 [Elaeis guineensis]
F01.PB1004	--	--	Cellular Component: membrane (GO:0016020);; Cellular Component: cytoplasmic membrane-bounded vesicle (GO:0016023);;	--	--	[S]	Function unknown	Thioredoxin	5&apos;-adenylylsulfate reductase-like 3 (Precursor) OS=Oryza sativa subsp. japonica (Rice) PE=2 SV=1	O	Posttranslational modification, protein turnover, chaperones	PREDICTED: 5&apos;-adenylylsulfate reductase-like 3 [Elaeis guineensis]
F01.PB10040	[U]	Intracellular trafficking, secretion, and vesicular transport	Cellular Component: mitochondrion (GO:0005739);; Biological Process: protein transport (GO:0015031);; Cellular Component: membrane (GO:0016020);; Cellular Component: cytoplasmic membrane-bounded vesicle (GO:0016023);;	K10956|0|mus:103991311|protein transport protein Sec61 subunit alpha-like; K10956 protein transport protein SEC61 subunit alpha (A)	ko03060:Protein export;ko04141:Protein processing in endoplasmic reticulum;ko04145:Phagosome	[UO]	--	SecY translocase;; Plug domain of Sec61p	Protein transport protein Sec61 subunit alpha OS=Pyrenomonas salina PE=2 SV=1	U	Intracellular trafficking, secretion, and vesicular transport	PREDICTED: protein transport protein Sec61 subunit alpha-like [Musa acuminata subsp. malaccensis]
F01.PB10043	[KAD]	--	Molecular Function: DNA binding (GO:0003677);; Molecular Function: chromatin binding (GO:0003682);;	K09422|3.46288e-80|pda:103710215|transcription factor RAX2-like; K09422 myb proto-oncogene protein, plant (A)	--	[K]	Transcription	Myb-like DNA-binding domain;; Myb-like DNA-binding domain	Transcription factor RAX2 GN=T1J8.7 OS=Arabidopsis thaliana (Mouse-ear cress) PE=1 SV=1	K	Transcription	PREDICTED: transcription factor RAX2-like [Phoenix dactylifera]
F01.PB10045	[P]	Inorganic ion transport and metabolism	Molecular Function: calcium-transporting ATPase activity (GO:0005388);; Molecular Function: calmodulin binding (GO:0005516);; Molecular Function: ATP binding (GO:0005524);; Cellular Component: plasma membrane (GO:0005886);; Cellular Component: chloroplast (GO:0009507);; Biological Process: response to nematode (GO:0009624);; Biological Process: response to salt stress (GO:0009651);; Cellular Comp…	K01537|0|pda:103706304|probable calcium-transporting ATPase 5, plasma membrane-type; K01537 Ca2+-transporting ATPase [EC:3.6.3.8] (A)	--	[P]	Inorganic ion transport and metabolism	Cation transporting ATPase, C-terminus;; haloacid dehalogenase-like hydrolase;; haloacid dehalogenase-like hydrolase;; haloacid dehalogenase-like hydrolase	Probable calcium-transporting ATPase 5, plasma membrane-type OS=Oryza sativa subsp. japonica (Rice) PE=3 SV=1	P	Inorganic ion transport and metabolism	PREDICTED: probable calcium-transporting ATPase 5, plasma membrane-type isoform X1 [Elaeis guineensis]
F01.PB10046	[K]	Transcription	Biological Process: gene expression (GO:0010467);; Biological Process: cellular macromolecule biosynthetic process (GO:0034645);; Biological Process: primary metabolic process (GO:0044238);;	K03122|7.76365e-135|pda:103715675|transcription initiation factor IIA subunit 1-like; K03122 transcription initiation factor TFIIA large subunit (A)	ko03022:Basal transcription factors	[K]	Transcription	Transcription factor IIA, alpha/beta subunit	--	K	Transcription	PREDICTED: transcription initiation factor IIA subunit 1-like [Phoenix dactylifera]
F01.PB10047	--	--	Cellular Component: nucleus (GO:0005634);; Cellular Component: cytosol (GO:0005829);; Biological Process: starch catabolic process (GO:0005983);; Molecular Function: beta-amylase activity (GO:0016161);; Molecular Function: cation binding (GO:0043169);;	K01177|0|mus:103984666|beta-amylase 1, chloroplastic; K01177 beta-amylase [EC:3.2.1.2] (A)	ko00500:Starch and sucrose metabolism	--	--	Glycosyl hydrolase family 14	Beta-amylase 1, chloroplastic (Precursor) GN=F14O13.12 OS=Arabidopsis thaliana (Mouse-ear cress) PE=1 SV=1	S	Function unknown	PREDICTED: beta-amylase 1, chloroplastic-like [Nicotiana tomentosiformis]
F01.PB10048	--	--	Molecular Function: protein binding (GO:0005515);; Cellular Component: plasma membrane (GO:0005886);; Biological Process: transport (GO:0006810);; Biological Process: response to osmotic stress (GO:0006970);; Biological Process: response to metal ion (GO:0010038);; Biological Process: cell growth (GO:0016049);; Biological Process: regulation of microtubule polymerization or depolymerization (GO:0…	--	--	--	--	DREPP plasma membrane polypeptide	Salt stress root protein RS1 OS=Oryza sativa subsp. japonica (Rice) PE=2 SV=1	S	Function unknown	hypothetical protein [Zea mays]
F01.PB1005	--	--	Molecular Function: ubiquitin-protein transferase activity (GO:0004842);; Cellular Component: plasma membrane (GO:0005886);; Molecular Function: zinc ion binding (GO:0008270);; Biological Process: cytokinin metabolic process (GO:0009690);; Biological Process: auxin metabolic process (GO:0009850);; Cellular Component: cytoplasmic membrane-bounded vesicle (GO:0016023);; Biological Process: protein …	K16280|1.09617e-127|pda:103704949|E3 ubiquitin-protein ligase RGLG2-like; K16280 E3 ubiquitin-protein ligase RGLG [EC:6.3.2.19] (A)	--	[T]	Signal transduction mechanisms	Copine;; Zinc finger, C3HC4 type (RING finger);; Zinc finger, C3HC4 type (RING finger)	E3 ubiquitin-protein ligase RGLG2 GN=RGLG2 OS=Arabidopsis thaliana (Mouse-ear cress) PE=1 SV=1	S	Function unknown	PREDICTED: E3 ubiquitin-protein ligase RGLG2-like [Elaeis guineensis]
F01.PB10050	--	--	--	--	--	--	--	--	Protein FLX-like 1 GN=MIE1.26 OS=Arabidopsis thaliana (Mouse-ear cress) PE=1 SV=1	S	Function unknown	PREDICTED: protein FLX-like 1 [Musa acuminata subsp. malaccensis]
F01.PB10052	--	--	Cellular Component: ESCRT III complex (GO:0000815);; Molecular Function: protein binding (GO:0005515);; Cellular Component: plasma membrane (GO:0005886);; Biological Process: heat acclimation (GO:0010286);; Biological Process: protein transport (GO:0015031);; Biological Process: vesicle-mediated transport (GO:0016192);;	K12195|2.97338e-72|dosa:Os02t0596500-01|Os02g0596500; Similar to Charged multivesicular body protein 6.; K12195 charged multivesicular body protein 6 (A)	ko04144:Endocytosis	[R]	General function prediction only	Snf7	Vacuolar protein sorting-associated protein 20 homolog 2 OS=Arabidopsis thaliana (Mouse-ear cress) PE=1 SV=1	U	Intracellular trafficking, secretion, and vesicular transport	hypothetical protein OsI_07907 [Oryza sativa Indica Group]
F01.PB10053	[GEPR]	--	Molecular Function: sugar:proton symporter activity (GO:0005351);; Cellular Component: integral component of membrane (GO:0016021);; Biological Process: carbohydrate transmembrane transport (GO:0034219);;	--	--	[R]	General function prediction only	Sugar (and other) transporter;; Major Facilitator Superfamily	Probable polyol transporter 4 GN=PLT4 OS=Arabidopsis thaliana (Mouse-ear cress) PE=2 SV=1	G	Carbohydrate transport and metabolism	PREDICTED: probable polyol transporter 4 [Brachypodium distachyon]
F01.PB10054	[O]	Posttranslational modification, protein turnover, chaperones	Molecular Function: serine-type endopeptidase activity (GO:0004252);; Cellular Component: vacuole (GO:0005773);; Cellular Component: plasma membrane (GO:0005886);; Biological Process: proteolysis (GO:0006508);; Cellular Component: plant-type cell wall (GO:0009505);; Cellular Component: cytoplasmic membrane-bounded vesicle (GO:0016023);; Molecular Function: identical protein binding (GO:0042802);;…	--	--	--	--	Subtilase family;; PA domain	Subtilisin-like protease (Precursor) GN=At5g67360 OS=Arabidopsis thaliana (Mouse-ear cress) PE=1 SV=1	O	Posttranslational modification, protein turnover, chaperones	PREDICTED: LOW QUALITY PROTEIN: subtilisin-like protease [Elaeis guineensis]
F01.PB10056	--	--	--	--	--	--	--	EF-hand domain pair;; EF-hand domain pair	--	S	Function unknown	PREDICTED: uncharacterized protein DDB_G0283697-like [Elaeis guineensis]
F01.PB10057	[R]	General function prediction only	Biological Process: metabolic process (GO:0008152);; Molecular Function: methyltransferase activity (GO:0008168);;	K06980|0|pda:103708270|putative transferase CAF17 homolog, mitochondrial; K06980 (A)	--	[K]	Transcription	Aminomethyltransferase folate-binding domain;; Glycine cleavage T-protein C-terminal barrel domain	--	S	Function unknown	PREDICTED: putative transferase CAF17 homolog, mitochondrial isoform X1 [Phoenix dactylifera]
F01.PB10060	--	--	--	K07195|4.98035e-91|mus:103973636|exocyst complex component EXO70A1-like; K07195 exocyst complex component 7 (A)	--	[U]	Intracellular trafficking, secretion, and vesicular transport	Exo70 exocyst complex subunit	Exocyst complex component EXO70B1 GN=EXO70B1 OS=Arabidopsis thaliana (Mouse-ear cress) PE=1 SV=1	S	Function unknown	PREDICTED: exocyst complex component EXO70A1-like [Musa acuminata subsp. malaccensis]
F01.PB10061	--	--	--	K14798|2.47517e-100|pda:103714709|protein LTV1 homolog; K14798 protein LTV1 (A)	--	[S]	Function unknown	--	--	S	Function unknown	PREDICTED: protein LTV1 homolog [Elaeis guineensis]
F01.PB10063	[MG]	--	--	--	--	[V]	Defense mechanisms	NAD dependent epimerase/dehydratase family;; NAD dependent epimerase/dehydratase family;; NADH(P)-binding;; NmrA-like family;; 3-beta hydroxysteroid dehydrogenase/isomerase family;; short chain dehydrogenase;; Male sterility protein	Dihydroflavonol-4-reductase GN=F OS=Callistephus chinensis (China aster) PE=2 SV=1	M	Cell wall/membrane/envelope biogenesis	PREDICTED: dihydroflavonol-4-reductase isoform X1 [Elaeis guineensis]
F01.PB10065	[R]	General function prediction only	Cellular Component: Golgi membrane (GO:0000139);; Biological Process: transport (GO:0006810);; Cellular Component: membrane coat (GO:0030117);; Biological Process: cellular metabolic process (GO:0044237);; Biological Process: primary metabolic process (GO:0044238);; Biological Process: single-organism cellular process (GO:0044763);; Biological Process: organic substance biosynthetic process (GO:1…	K17302|1.74024e-80|mus:103987027|coatomer subunit beta'-1-like; K17302 coatomer, subunit beta' (A)	--	[U]	Intracellular trafficking, secretion, and vesicular transport	Coatomer WD associated region	Coatomer subunit beta&apos;-2 GN=At1g52360 OS=Arabidopsis thaliana (Mouse-ear cress) PE=2 SV=1	S	Function unknown	PREDICTED: coatomer subunit beta&apos;-1-like isoform X1 [Elaeis guineensis]
F01.PB10066	--	--	Molecular Function: catalytic activity (GO:0003824);; Cellular Component: mitochondrion (GO:0005739);;	--	--	--	--	Domain of unknown function (DUF303)	Probable carbohydrate esterase At4g34215 GN=At4g34215 OS=Arabidopsis thaliana (Mouse-ear cress) PE=1 SV=2	S	Function unknown	PREDICTED: probable carbohydrate esterase At4g34215 [Elaeis guineensis]
F01.PB10067	[L]	Replication, recombination and repair	Molecular Function: DNA binding (GO:0003677);; Molecular Function: ATP binding (GO:0005524);; Cellular Component: nucleus (GO:0005634);; Biological Process: DNA-dependent DNA replication (GO:0006261);; Biological Process: embryo development ending in seed dormancy (GO:0009793);; Molecular Function: nucleoside-triphosphatase activity (GO:0017111);;	K10756|0|sita:101753640|probable replication factor C subunit 3-like; K10756 replication factor C subunit 3/5 (A)	ko03030:DNA replication;ko03420:Nucleotide excision repair;ko03430:Mismatch repair	[DL]	--	Replication factor C C-terminal domain;; DNA polymerase III, delta subunit;; ATPase family associated with various cellular activities (AAA);; Sigma-54 interaction domain;; Rad17 cell cycle checkpoint protein;; AAA ATPase domain;; DNA polymerase III, delta subunit	Replication factor C subunit 5 OS=Oryza sativa subsp. japonica (Rice) PE=2 SV=1	L	Replication, recombination and repair	PREDICTED: probable replication factor C subunit 3-like [Setaria italica]
F01.PB10068	--	--	Molecular Function: catechol oxidase activity (GO:0004097);; Biological Process: pigment biosynthetic process (GO:0046148);; Molecular Function: metal ion binding (GO:0046872);; Biological Process: oxidation-reduction process (GO:0055114);;	--	--	--	--	Protein of unknown function (DUF_B2219);; Polyphenol oxidase middle domain;; Common central domain of tyrosinase	Polyphenol oxidase, chloroplastic (Precursor) OS=Malus domestica (Apple) PE=2 SV=1	S	Function unknown	PREDICTED: polyphenol oxidase, chloroplastic-like [Musa acuminata subsp. malaccensis]
F01.PB1007	--	--	--	--	--	--	--	--	--	S	Function unknown	PREDICTED: uncharacterized protein LOC103980998 [Musa acuminata subsp. malaccensis]
F01.PB10071	--	--	Biological Process: peroxisome organization (GO:0007031);;	--	--	--	--	--	Peroxisome biogenesis protein 22 GN=PEX22 OS=Arabidopsis thaliana (Mouse-ear cress) PE=1 SV=1	S	Function unknown	Os04g0629000 [Oryza sativa Japonica Group]
F01.PB10072	[QR]	--	Cellular Component: mitochondrion (GO:0005739);; Molecular Function: methyltransferase activity (GO:0008168);; Cellular Component: plastoglobule (GO:0010287);; Biological Process: methylation (GO:0032259);;	--	--	--	--	Methyltransferase domain;; Methyltransferase domain;; Methyltransferase domain;; Methyltransferase domain;; Methyltransferase domain;; Methyltransferase domain;; ubiE/COQ5 methyltransferase family;; Methyltransferase domain;; Putative S-adenosyl-L-methionine-dependent methyltransferase	Uncharacterized methyltransferase At1g78140, chloroplastic (Precursor) GN=At1g78140 OS=Arabidopsis thaliana (Mouse-ear cress) PE=2 SV=1	H	Coenzyme transport and metabolism	PREDICTED: uncharacterized methyltransferase At1g78140, chloroplastic-like [Elaeis guineensis]
F01.PB10073	[LKJ]	--	Molecular Function: nucleic acid binding (GO:0003676);; Molecular Function: ATP binding (GO:0005524);; Biological Process: rRNA processing (GO:0006364);; Biological Process: protein import into nucleus (GO:0006606);; Molecular Function: ATP-dependent helicase activity (GO:0008026);; Biological Process: megagametogenesis (GO:0009561);; Biological Process: post-embryonic development (GO:0009791);; …	K14778|0|mus:103984682|DEAD-box ATP-dependent RNA helicase 36; K14778 ATP-dependent RNA helicase DDX49/DBP8 [EC:3.6.4.13] (A)	--	[A]	RNA processing and modification	DEAD/DEAH box helicase;; Helicase conserved C-terminal domain;; Type III restriction enzyme, res subunit	DEAD-box ATP-dependent RNA helicase 36 OS=Oryza sativa subsp. japonica (Rice) PE=3 SV=1	J	Translation, ribosomal structure and biogenesis	PREDICTED: DEAD-box ATP-dependent RNA helicase 36 [Elaeis guineensis]
F01.PB10074	[F]	Nucleotide transport and metabolism	Cellular Component: chloroplast (GO:0009507);; Biological Process: flavin-containing compound metabolic process (GO:0042726);; Molecular Function: FAD diphosphatase activity (GO:0047884);;	K18453|1.05438e-71|pda:103717961|nudix hydrolase 23, chloroplastic-like; K18453 ADP-ribose/FAD diphosphatase [EC:3.6.1.13 3.6.1.18] (A)	ko00230:Purine metabolism;ko00740:Riboflavin metabolism	[L]	Replication, recombination and repair	Nudix N-terminal;; NUDIX domain	Nudix hydrolase 23, chloroplastic (Precursor) GN=T6D20.4 OS=Arabidopsis thaliana (Mouse-ear cress) PE=1 SV=2	F	Nucleotide transport and metabolism	PREDICTED: nudix hydrolase 23, chloroplastic-like [Phoenix dactylifera]
F01.PB10075	[GEPR]	--	--	--	--	[S]	Function unknown	Ion channel regulatory protein UNC-93;; Major Facilitator Superfamily	UNC93-like protein 2 GN=At1g18010 OS=Arabidopsis thaliana (Mouse-ear cress) PE=2 SV=2	S	Function unknown	PREDICTED: UNC93-like protein 1 [Elaeis guineensis]
F01.PB10077	[R]	General function prediction only	Cellular Component: plastid (GO:0009536);;	--	--	--	--	Alpha/beta hydrolase family;; alpha/beta hydrolase fold;; Alpha/beta hydrolase family	Putative methylesterase 11, chloroplastic (Precursor) GN=At1gXXXXX OS=Arabidopsis thaliana (Mouse-ear cress) PE=2 SV=1	S	Function unknown	PREDICTED: putative methylesterase 11, chloroplastic-like [Setaria italica]
F01.PB10079	[O]	Posttranslational modification, protein turnover, chaperones	Biological Process: protein peptidyl-prolyl isomerization (GO:0000413);; Molecular Function: peptidyl-prolyl cis-trans isomerase activity (GO:0003755);; Molecular Function: calmodulin binding (GO:0005516);; Cellular Component: plasma membrane (GO:0005886);; Biological Process: protein folding (GO:0006457);; Biological Process: cellulose biosynthetic process (GO:0030244);; Biological Process: Golg…	--	--	[O]	Posttranslational modification, protein turnover, chaperones	TPR repeat;; FKBP-type peptidyl-prolyl cis-trans isomerase;; Tetratricopeptide repeat;; Tetratricopeptide repeat;; Tetratricopeptide repeat;; Tetratricopeptide repeat;; Tetratricopeptide repeat	Peptidyl-prolyl cis-trans isomerase FKBP42 GN=MIL23.21 OS=Arabidopsis thaliana (Mouse-ear cress) PE=1 SV=1	O	Posttranslational modification, protein turnover, chaperones	PREDICTED: peptidyl-prolyl cis-trans isomerase FKBP42 isoform X2 [Phoenix dactylifera]
F01.PB10080	--	--	--	K08064|8.56469e-51|sbi:SORBI_08g021370|SORBIDRAFT_08g021370, Sb08g021370; hypothetical protein; K08064 nuclear transcription factor Y, alpha (A)	--	[K]	Transcription	CCAAT-binding transcription factor (CBF-B/NF-YA) subunit B	Nuclear transcription factor Y subunit A-7 GN=NFYA7 OS=Arabidopsis thaliana (Mouse-ear cress) PE=2 SV=1	K	Transcription	PREDICTED: nuclear transcription factor Y subunit A-7-like isoform X2 [Oryza brachyantha]
F01.PB10081	[G]	Carbohydrate transport and metabolism	Molecular Function: hydrolase activity, hydrolyzing O-glycosyl compounds (GO:0004553);; Cellular Component: cytoplasmic membrane-bounded vesicle (GO:0016023);; Biological Process: organic substance metabolic process (GO:0071704);;	K05350|0|mus:103994982|beta-glucosidase 18-like isoform X1; K05350 beta-glucosidase [EC:3.2.1.21] (A)	ko00460:Cyanoamino acid metabolism;ko00500:Starch and sucrose metabolism;ko00940:Phenylpropanoid biosynthesis	[G]	Carbohydrate transport and metabolism	Glycosyl hydrolase family 1	Probable inactive beta-glucosidase 14 (Precursor) GN=OSJNBa0004N05.21 OS=Oryza sativa subsp. japonica (Rice) PE=2 SV=2	G	Carbohydrate transport and metabolism	PREDICTED: beta-glucosidase 18-like isoform X1 [Musa acuminata subsp. malaccensis]
F01.PB10083	[R]	General function prediction only	Molecular Function: nucleotide binding (GO:0000166);; Molecular Function: RNA binding (GO:0003723);; Biological Process: response to salt stress (GO:0009651);; Biological Process: response to cadmium ion (GO:0046686);;	K13126|0|mus:103973778|polyadenylate-binding protein 2-like isoform X1; K13126 polyadenylate-binding protein (A)	ko03013:RNA transport;ko03015:mRNA surveillance pathway;ko03018:RNA degradation	[AJ]	--	RNA recognition motif. (a.k.a. RRM, RBD, or RNP domain);; RNA recognition motif (a.k.a. RRM, RBD, or RNP domain);; RNA recognition motif. (a.k.a. RRM, RBD, or RNP domain);; Poly-adenylate binding protein, unique domain;; RNA binding motif	Polyadenylate-binding protein 2 GN=PAB2 OS=Arabidopsis thaliana (Mouse-ear cress) PE=1 SV=1	S	Function unknown	PREDICTED: polyadenylate-binding protein 2-like isoform X4 [Musa acuminata subsp. malaccensis]
F01.PB10085	[U]	Intracellular trafficking, secretion, and vesicular transport	Molecular Function: ARF GTPase activator activity (GO:0008060);; Molecular Function: zinc ion binding (GO:0008270);; Biological Process: pollen development (GO:0009555);; Biological Process: response to abscisic acid (GO:0009737);; Biological Process: embryo development ending in seed dormancy (GO:0009793);; Biological Process: regulation of ARF GTPase activity (GO:0032312);;	K12493|6.83907e-174|pda:103704706|probable ADP-ribosylation factor GTPase-activating protein AGD8; K12493 ADP-ribosylation factor GTPase-activating protein 2/3 (A)	ko04144:Endocytosis	[T]	Signal transduction mechanisms	Putative GTPase activating protein for Arf	Probable ADP-ribosylation factor GTPase-activating protein AGD8 GN=AGD8 OS=Arabidopsis thaliana (Mouse-ear cress) PE=1 SV=1	U	Intracellular trafficking, secretion, and vesicular transport	PREDICTED: probable ADP-ribosylation factor GTPase-activating protein AGD8 [Elaeis guineensis]
F01.PB10086	[GEPR]	--	Biological Process: MAPK cascade (GO:0000165);; Molecular Function: inorganic phosphate transmembrane transporter activity (GO:0005315);; Molecular Function: sugar:proton symporter activity (GO:0005351);; Biological Process: protein targeting to membrane (GO:0006612);; Molecular Function: organic anion transmembrane transporter activity (GO:0008514);; Cellular Component: chloroplast thylakoid mem…	--	--	[G]	Carbohydrate transport and metabolism	Major Facilitator Superfamily	Probable anion transporter 1, chloroplastic (Precursor) OS=Oryza sativa subsp. japonica (Rice) PE=2 SV=1	G	Carbohydrate transport and metabolism	PREDICTED: probable anion transporter 1, chloroplastic isoform X1 [Elaeis guineensis]
F01.PB10088	--	--	Cellular Component: nucleus (GO:0005634);; Cellular Component: cytosol (GO:0005829);; Cellular Component: plasma membrane (GO:0005886);;	--	--	[S]	Function unknown	--	--	S	Function unknown	PREDICTED: protein FAM63A isoform X2 [Phoenix dactylifera]
F01.PB1009	[O]	Posttranslational modification, protein turnover, chaperones	Biological Process: cation transport (GO:0006812);; Molecular Function: electron carrier activity (GO:0009055);; Cellular Component: chloroplast stroma (GO:0009570);; Molecular Function: protein disulfide oxidoreductase activity (GO:0015035);; Biological Process: cell redox homeostasis (GO:0045454);; Molecular Function: metal ion binding (GO:0046872);; Biological Process: anther development (GO:0…	--	--	[O]	Posttranslational modification, protein turnover, chaperones	Glutaredoxin	Monothiol glutaredoxin-S12, chloroplastic (Precursor) GN=GRXS12 OS=Oryza sativa subsp. japonica (Rice) PE=2 SV=1	O	Posttranslational modification, protein turnover, chaperones	PREDICTED: monothiol glutaredoxin-S12, chloroplastic-like, partial [Setaria italica]
F01.PB10090	[O]	Posttranslational modification, protein turnover, chaperones	Molecular Function: ATP binding (GO:0005524);; Cellular Component: cell wall (GO:0005618);; Cellular Component: mitochondrion (GO:0005739);; Cellular Component: vacuolar membrane (GO:0005774);; Cellular Component: Golgi apparatus (GO:0005794);; Cellular Component: cytosol (GO:0005829);; Cellular Component: plasma membrane (GO:0005886);; Biological Process: protein folding (GO:0006457);; Biologica…	K03283|0|sly:101255164|heat shock cognate 70 kDa protein; K03283 heat shock 70kDa protein 1/8 (A)	ko03040:Spliceosome;ko04141:Protein processing in endoplasmic reticulum;ko04144:Endocytosis	[O]	Posttranslational modification, protein turnover, chaperones	Hsp70 protein	Heat shock cognate 70 kDa protein GN=HSP70 OS=Petunia hybrida (Petunia) PE=2 SV=1	O	Posttranslational modification, protein turnover, chaperones	PREDICTED: heat shock cognate 70 kDa protein [Nicotiana tomentosiformis]
F01.PB10092	--	--	Biological Process: response to stress (GO:0006950);; Biological Process: signal transduction (GO:0007165);; Biological Process: response to hormone (GO:0009725);; Biological Process: response to oxygen-containing compound (GO:1901700);;	--	--	--	--	--	--	S	Function unknown	PREDICTED: uncharacterized protein LOC105042523 [Elaeis guineensis]
F01.PB10094	[G]	Carbohydrate transport and metabolism	Biological Process: glycogen biosynthetic process (GO:0005978);; Molecular Function: glucose-1-phosphate adenylyltransferase activity (GO:0008878);; Cellular Component: chloroplast (GO:0009507);; Biological Process: starch biosynthetic process (GO:0019252);;	K00975|1.52061e-180|rcu:RCOM_1212050|glucose-1-phosphate adenylyltransferase, putative (EC:2.7.7.27); K00975 glucose-1-phosphate adenylyltransferase [EC:2.7.7.27] (A)	ko00500:Starch and sucrose metabolism;ko00520:Amino sugar and nucleotide sugar metabolism	[M]	Cell wall/membrane/envelope biogenesis	Nucleotidyl transferase	Glucose-1-phosphate adenylyltransferase small subunit, chloroplastic (Precursor) GN=AGPS1 OS=Brassica napus (Rape) PE=2 SV=1	G	Carbohydrate transport and metabolism	AGPS1 [Gladiolus hybrid cultivar]
F01.PB10096	--	--	Cellular Component: nucleus (GO:0005634);; Biological Process: regulation of transcription, DNA-templated (GO:0006355);;	--	--	--	--	GRAS domain family	Chitin-inducible gibberellin-responsive protein 1 GN=P0006G05.102 OS=Oryza sativa subsp. japonica (Rice) PE=2 SV=1	K	Transcription	PREDICTED: chitin-inducible gibberellin-responsive protein 1-like [Phoenix dactylifera]
F01.PB10097	[O]	Posttranslational modification, protein turnover, chaperones	Molecular Function: protein kinase activity (GO:0004672);; Cellular Component: nucleus (GO:0005634);; Cellular Component: vacuolar membrane (GO:0005774);; Cellular Component: Golgi apparatus (GO:0005794);; Cellular Component: cytosol (GO:0005829);; Cellular Component: plasma membrane (GO:0005886);; Cellular Component: plasmodesma (GO:0009506);; Biological Process: regulation of meristem growth (G…	--	--	[C]	Energy production and conversion	SPFH domain / Band 7 family	Hypersensitive-induced response protein 1 GN=HIR1 OS=Arabidopsis thaliana (Mouse-ear cress) PE=1 SV=1	O	Posttranslational modification, protein turnover, chaperones	PREDICTED: hypersensitive-induced response protein 1 [Phoenix dactylifera]
F01.PB10098	[C]	Energy production and conversion	Cellular Component: cytosol (GO:0005829);; Biological Process: tricarboxylic acid cycle (GO:0006099);; Molecular Function: phosphoenolpyruvate carboxylase activity (GO:0008964);; Biological Process: carbon fixation (GO:0015977);; Biological Process: photosynthesis (GO:0015979);; Molecular Function: 2-alkenal reductase [NAD(P)] activity (GO:0032440);; Cellular Component: apoplast (GO:0048046);;	K01595|0|rcu:RCOM_0551460|Phosphoenolpyruvate carboxylase, putative (EC:1.3.1.74); K01595 phosphoenolpyruvate carboxylase [EC:4.1.1.31] (A)	ko00620:Pyruvate metabolism;ko00710:Carbon fixation in photosynthetic organisms;ko01200:Carbon metabolism	--	--	Phosphoenolpyruvate carboxylase	Phosphoenolpyruvate carboxylase, housekeeping isozyme GN=PPC16 OS=Glycine max (Soybean) PE=1 SV=1	C	Energy production and conversion	Phosphoenolpyruvate carboxylase, housekeeping isozyme [Gossypium arboreum]
F01.PB10099	--	--	Molecular Function: inorganic phosphate transmembrane transporter activity (GO:0005315);; Cellular Component: vacuolar membrane (GO:0005774);; Biological Process: gamete generation (GO:0007276);; Cellular Component: chloroplast (GO:0009507);; Biological Process: response to nematode (GO:0009624);; Biological Process: photosynthetic acclimation (GO:0009643);; Biological Process: response to sucros…	K15283|3.37549e-166|gmx:100804205|glucose-6-phosphate/phosphate translocator 2, chloroplastic-like; K15283 solute carrier family 35, member E1 (A)	--	[GE]	--	Triose-phosphate Transporter family;; EamA-like transporter family;; UAA transporter family	Glucose-6-phosphate/phosphate translocator 2, chloroplastic (Precursor) GN=GPT2 OS=Arabidopsis thaliana (Mouse-ear cress) PE=2 SV=2	S	Function unknown	hypothetical protein EUTSA_v10023518mg [Eutrema salsugineum]
F01.PB101	--	--	--	--	--	--	--	Pterin 4 alpha carbinolamine dehydratase	--	S	Function unknown	PREDICTED: uncharacterized protein LOC103987607 [Musa acuminata subsp. malaccensis]
F01.PB1010	--	--	--	--	--	--	--	--	--	S	Function unknown	PREDICTED: uncharacterized protein LOC105058874 isoform X1 [Elaeis guineensis]
F01.PB10100	[R]	General function prediction only	Molecular Function: transporter activity (GO:0005215);; Biological Process: transport (GO:0006810);; Cellular Component: chloroplast envelope (GO:0009941);; Molecular Function: transferase activity, transferring phosphorus-containing groups (GO:0016772);;	--	--	[R]	General function prediction only	--	--	S	Function unknown	PREDICTED: uncharacterized aarF domain-containing protein kinase At1g79600, chloroplastic-like [Musa acuminata subsp. malaccensis]
F01.PB10102	--	--	Molecular Function: structural molecule activity (GO:0005198);; Cellular Component: chloroplast thylakoid (GO:0009534);; Cellular Component: chloroplast envelope (GO:0009941);; Biological Process: cysteine biosynthetic process (GO:0019344);; Biological Process: photosynthesis, light reaction (GO:0019684);; Biological Process: glucosinolate biosynthetic process (GO:0019761);; Biological Process: c…	--	--	--	--	PAP_fibrillin	Probable plastid-lipid-associated protein 8, chloroplastic (Precursor) GN=F28I16_90 OS=Arabidopsis thaliana (Mouse-ear cress) PE=2 SV=1	S	Function unknown	PREDICTED: probable plastid-lipid-associated protein 8, chloroplastic [Musa acuminata subsp. malaccensis]
F01.PB10104	[O]	Posttranslational modification, protein turnover, chaperones	Molecular Function: calmodulin binding (GO:0005516);; Molecular Function: ATP binding (GO:0005524);; Cellular Component: cytoplasm (GO:0005737);; Cellular Component: plasma membrane (GO:0005886);; Biological Process: gluconeogenesis (GO:0006094);; Biological Process: ATP catabolic process (GO:0006200);; Biological Process: fatty acid beta-oxidation (GO:0006635);; Biological Process: cytoskeleton …	K03065|0|osa:4340276|Os06g0173100; K03065 26S proteasome regulatory subunit T5 (A)	ko03050:Proteasome	[O]	Posttranslational modification, protein turnover, chaperones	ATPase family associated with various cellular activities (AAA);; AAA domain (dynein-related subfamily);; AAA domain (Cdc48 subfamily);; Holliday junction DNA helicase ruvB N-terminus	26S protease regulatory subunit 6A homolog OS=Oryza sativa subsp. japonica (Rice) PE=2 SV=2	O	Posttranslational modification, protein turnover, chaperones	Os06g0173100 [Oryza sativa Japonica Group]
F01.PB10105	--	--	Cellular Component: nucleus (GO:0005634);;	K11364|8.70819e-98|dosa:Os12t0290600-01|Os12g0290600; Similar to Dual specificity protein phosphatase 8 (EC 3.1.3.48) (EC 3.1.3.16) (Neuronal tyrosine threonine phosphatase 1).; K11364 SAGA-associated factor 29 (A)	--	[R]	General function prediction only	SGF29 tudor-like domain	--	S	Function unknown	unknown [Zea mays]
F01.PB10107	--	--	Cellular Component: mitochondrion (GO:0005739);; Cellular Component: Golgi apparatus (GO:0005794);; Cellular Component: integral component of membrane (GO:0016021);; Cellular Component: cytoplasmic membrane-bounded vesicle (GO:0016023);;	--	--	[S]	Function unknown	Predicted membrane protein (DUF2053)	--	S	Function unknown	Os03g0766000 [Oryza sativa Japonica Group]
F01.PB10108	[G]	Carbohydrate transport and metabolism	Molecular Function: copper ion binding (GO:0005507);; Cellular Component: mitochondrion (GO:0005739);; Biological Process: metabolic process (GO:0008152);; Molecular Function: zinc ion binding (GO:0008270);; Molecular Function: hydrolase activity (GO:0016787);;	--	--	[R]	General function prediction only	Haloacid dehalogenase-like hydrolase;; HAD-hyrolase-like	--	G	Carbohydrate transport and metabolism	unknown [Zea mays]
F01.PB10109	--	--	Molecular Function: zinc ion binding (GO:0008270);; Molecular Function: actin filament binding (GO:0051015);; Biological Process: actin filament bundle assembly (GO:0051017);;	K09377|5.76076e-90|pda:103704075|pollen-specific protein SF3-like; K09377 cysteine and glycine-rich protein (A)	--	[TZ]	--	LIM domain	LIM domain-containing protein WLIM2b {ECO:0000305} OS=Arabidopsis thaliana (Mouse-ear cress) PE=1 SV=1	S	Function unknown	PREDICTED: LIM domain-containing protein WLIM2b-like [Elaeis guineensis]
F01.PB1011	--	--	--	--	--	--	--	--	--	--	--	PREDICTED: uncharacterized protein LOC103702647 [Phoenix dactylifera]
F01.PB10112	[U]	Intracellular trafficking, secretion, and vesicular transport	Biological Process: intracellular protein transport (GO:0006886);; Molecular Function: protein transporter activity (GO:0008565);; Biological Process: vesicle-mediated transport (GO:0016192);; Cellular Component: AP-3 adaptor complex (GO:0030123);;	K12399|2.70823e-70|bdi:100838420|AP-3 complex subunit sigma; K12399 AP-3 complex subunit sigma (A)	--	[U]	Intracellular trafficking, secretion, and vesicular transport	Clathrin adaptor complex small chain	AP-3 complex subunit sigma GN=At3g50860 OS=Arabidopsis thaliana (Mouse-ear cress) PE=2 SV=1	U	Intracellular trafficking, secretion, and vesicular transport	PREDICTED: AP-3 complex subunit sigma isoform X1 [Brachypodium distachyon]
F01.PB10113	--	--	Molecular Function: nucleic acid binding (GO:0003676);; Molecular Function: zinc ion binding (GO:0008270);;	--	--	[R]	General function prediction only	--	Zinc finger CCCH domain-containing protein 11 OS=Oryza sativa subsp. japonica (Rice) PE=2 SV=2	S	Function unknown	PREDICTED: zinc finger CCCH domain-containing protein 11-like [Populus euphratica]
F01.PB10115	[O]	Posttranslational modification, protein turnover, chaperones	--	--	--	[O]	Posttranslational modification, protein turnover, chaperones	Ring finger domain;; RING-H2 zinc finger;; Zinc finger, C3HC4 type (RING finger);; Zinc finger, C3HC4 type (RING finger)	RING-H2 finger protein ATL60 GN=ATL60 OS=Arabidopsis thaliana (Mouse-ear cress) PE=2 SV=1	O	Posttranslational modification, protein turnover, chaperones	PREDICTED: RING-H2 finger protein ATL3 [Elaeis guineensis]
F01.PB10116	--	--	Molecular Function: ATP binding (GO:0005524);; Cellular Component: membrane (GO:0016020);; Molecular Function: kinase activity (GO:0016301);; Biological Process: phosphorylation (GO:0016310);;	--	--	--	--	Zeta toxin	--	S	Function unknown	PREDICTED: uncharacterized protein LOC103990914 [Musa acuminata subsp. malaccensis]
F01.PB10117	[E]	Amino acid transport and metabolism	Molecular Function: asparagine synthase (glutamine-hydrolyzing) activity (GO:0004066);; Molecular Function: ATP binding (GO:0005524);; Biological Process: glutamine metabolic process (GO:0006541);; Biological Process: cellular amino acid catabolic process (GO:0009063);; Biological Process: response to absence of light (GO:0009646);; Biological Process: L-asparagine biosynthetic process (GO:007098…	K01953|0|mus:103986184|asparagine synthetase [glutamine-hydrolyzing]; K01953 asparagine synthase (glutamine-hydrolysing) [EC:6.3.5.4] (A)	ko00250:Alanine, aspartate and glutamate metabolism	[E]	Amino acid transport and metabolism	Asparagine synthase	Asparagine synthetase [glutamine-hydrolyzing] OS=Asparagus officinalis (Garden asparagus) PE=2 SV=2	E	Amino acid transport and metabolism	asparagine synthetase [Asparagus officinalis]
F01.PB10118	[R]	General function prediction only	Molecular Function: nucleotide binding (GO:0000166);; Cellular Component: heterotrimeric G-protein complex (GO:0005834);; Cellular Component: Cul4-RING E3 ubiquitin ligase complex (GO:0080008);;	K13124|0|pda:103701229|WD repeat domain-containing protein 83; K13124 mitogen-activated protein kinase organizer 1 (A)	--	[S]	Function unknown	WD domain, G-beta repeat;; Eukaryotic translation initiation factor eIF2A	Protein pleiotropic regulatory locus 1 OS=Arabidopsis thaliana (Mouse-ear cress) PE=1 SV=1	S	Function unknown	PREDICTED: WD repeat domain-containing protein 83 [Phoenix dactylifera]
F01.PB10119	[IQR]	--	Molecular Function: protochlorophyllide reductase activity (GO:0016630);; Biological Process: oxidation-reduction process (GO:0055114);;	K00218|0|mus:103990664|protochlorophyllide reductase-like; K00218 protochlorophyllide reductase [EC:1.3.1.33] (A)	ko00860:Porphyrin and chlorophyll metabolism	[Q]	Secondary metabolites biosynthesis, transport and catabolism	short chain dehydrogenase;; KR domain	Protochlorophyllide reductase A, chloroplastic (Precursor) GN=PORA OS=Arabidopsis thaliana (Mouse-ear cress) PE=1 SV=2	S	Function unknown	PREDICTED: protochlorophyllide reductase-like [Elaeis guineensis]
F01.PB10120	[Z]	Cytoskeleton	Molecular Function: actin binding (GO:0003779);; Molecular Function: structural constituent of cytoskeleton (GO:0005200);; Molecular Function: ATP binding (GO:0005524);; Cellular Component: cytosol (GO:0005829);; Cellular Component: Arp2/3 protein complex (GO:0005885);; Biological Process: multidimensional cell growth (GO:0009825);; Biological Process: trichome morphogenesis (GO:0010090);; Biolog…	K18584|0|mus:103988669|actin-related protein 3 isoform X1; K18584 actin-related protein 3 (A)	--	[Z]	Cytoskeleton	Actin	Actin-related protein 3 OS=Oryza sativa subsp. japonica (Rice) PE=2 SV=1	Z	Cytoskeleton	PREDICTED: actin-related protein 3-like [Elaeis guineensis]
F01.PB10121	[E]	Amino acid transport and metabolism	Molecular Function: hydroxymethylglutaryl-CoA lyase activity (GO:0004419);; Biological Process: metabolic process (GO:0008152);;	K01640|1.04261e-169|pda:103705044|hydroxymethylglutaryl-CoA lyase, mitochondrial-like; K01640 hydroxymethylglutaryl-CoA lyase [EC:4.1.3.4] (A)	ko00072:Synthesis and degradation of ketone bodies;ko00280:Valine, leucine and isoleucine degradation;ko00650:Butanoate metabolism;ko04146:Peroxisome	[CE]	--	HMGL-like	Hydroxymethylglutaryl-CoA lyase, mitochondrial GN=HMGCL OS=Arabidopsis thaliana (Mouse-ear cress) PE=1 SV=2	E	Amino acid transport and metabolism	PREDICTED: hydroxymethylglutaryl-CoA lyase, mitochondrial-like isoform X2 [Phoenix dactylifera]
F01.PB10122	--	--	Cellular Component: vacuolar membrane (GO:0005774);; Cellular Component: endoplasmic reticulum (GO:0005783);;	--	--	[S]	Function unknown	--	--	S	Function unknown	PREDICTED: ER membrane protein complex subunit 10-like [Musa acuminata subsp. malaccensis]
F01.PB10125	--	--	Biological Process: pentose-phosphate shunt (GO:0006098);; Biological Process: rRNA processing (GO:0006364);; Biological Process: aromatic amino acid family biosynthetic process (GO:0009073);; Cellular Component: chloroplast (GO:0009507);; Biological Process: leaf morphogenesis (GO:0009965);; Biological Process: chloroplast-nucleus signaling pathway (GO:0010019);; Biological Process: photosystem …	--	--	--	--	GUN4-like	Tetrapyrrole-binding protein, chloroplastic (Precursor) GN=GUN4 OS=Arabidopsis thaliana (Mouse-ear cress) PE=1 SV=1	S	Function unknown	PREDICTED: tetrapyrrole-binding protein, chloroplastic-like [Setaria italica]
F01.PB10126	--	--	--	--	--	--	--	--	--	S	Function unknown	PREDICTED: uncharacterized protein LOC103709909 isoform X1 [Phoenix dactylifera]
F01.PB10130	[DKT]	--	Cellular Component: membrane (GO:0016020);;	--	--	[DKT]	--	LEM3 (ligand-effect modulator 3) family / CDC50 family	ALA-interacting subunit 5 GN=ALIS5 OS=Arabidopsis thaliana (Mouse-ear cress) PE=1 SV=1	DKT	--	PREDICTED: ALA-interacting subunit 5-like [Musa acuminata subsp. malaccensis]
F01.PB10131	[R]	General function prediction only	Biological Process: metabolic process (GO:0008152);; Cellular Component: plastid (GO:0009536);; Molecular Function: hydrolase activity (GO:0016787);; Biological Process: response to arsenic-containing substance (GO:0046685);;	--	--	--	--	4Fe-4S single cluster domain;; Metallo-beta-lactamase superfamily;; 4Fe-4S single cluster domain	--	S	Function unknown	PREDICTED: uncharacterized protein LOC103980583 [Musa acuminata subsp. malaccensis]
F01.PB10133	--	--	Molecular Function: metal ion binding (GO:0046872);;	--	--	[O]	Posttranslational modification, protein turnover, chaperones	Ring finger domain;; RING-H2 zinc finger;; Zinc finger, C3HC4 type (RING finger);; Zinc finger, C3HC4 type (RING finger);; zinc-RING finger domain;; Zinc finger, C3HC4 type (RING finger)	RING-H2 finger protein ATL7 GN=ATL7 OS=Arabidopsis thaliana (Mouse-ear cress) PE=2 SV=1	O	Posttranslational modification, protein turnover, chaperones	PREDICTED: RING-H2 finger protein ATL58-like [Musa acuminata subsp. malaccensis]
F01.PB10135	--	--	Cellular Component: nucleus (GO:0005634);;	--	--	--	--	Helix-loop-helix DNA-binding domain	Transcription factor BIM2 GN=T6L1.19 OS=Arabidopsis thaliana (Mouse-ear cress) PE=1 SV=1	K	Transcription	PREDICTED: transcription factor BIM2 isoform X5 [Elaeis guineensis]
F01.PB10136	--	--	--	K12184|3.29582e-100|pda:103719338|vacuolar protein sorting-associated protein 28 homolog 1-like; K12184 ESCRT-I complex subunit VPS28 (A)	ko04144:Endocytosis	[U]	Intracellular trafficking, secretion, and vesicular transport	VPS28 protein	Vacuolar protein sorting-associated protein 28 homolog 2 GN=VPS28-2 OS=Arabidopsis thaliana (Mouse-ear cress) PE=1 SV=2	U	Intracellular trafficking, secretion, and vesicular transport	PREDICTED: vacuolar protein sorting-associated protein 28 homolog 1-like [Elaeis guineensis]
F01.PB10138	--	--	--	--	--	--	--	--	--	--	--	--
F01.PB10139	--	--	Molecular Function: ubiquitin thiolesterase activity (GO:0004221);; Biological Process: ubiquitin-dependent protein catabolic process (GO:0006511);; Molecular Function: peptidase activity (GO:0008233);; Molecular Function: metal ion binding (GO:0046872);;	K11855|4.31945e-130|bdi:100840139|ubiquitin carboxyl-terminal hydrolase 19-like; K11855 ubiquitin carboxyl-terminal hydrolase 36/42 [EC:3.4.19.12] (A)	--	[O]	Posttranslational modification, protein turnover, chaperones	Ubiquitin carboxyl-terminal hydrolase;; Ubiquitin carboxyl-terminal hydrolase	Ubiquitin carboxyl-terminal hydrolase 16 GN=UBP16 OS=Arabidopsis thaliana (Mouse-ear cress) PE=1 SV=1	O	Posttranslational modification, protein turnover, chaperones	PREDICTED: ubiquitin carboxyl-terminal hydrolase 19-like [Brachypodium distachyon]
F01.PB10140	--	--	Biological Process: nucleotide-sugar transport (GO:0015780);; Cellular Component: integral component of membrane (GO:0016021);; Biological Process: transmembrane transport (GO:0055085);;	--	--	[GOU]	--	UAA transporter family;; Triose-phosphate Transporter family	GDP-mannose transporter GONST3 GN=GONST3 OS=Arabidopsis thaliana (Mouse-ear cress) PE=2 SV=1	U	Intracellular trafficking, secretion, and vesicular transport	GDP-mannose transporter [Saccharum hybrid cultivar R570]
F01.PB10141	--	--	--	--	--	[O]	Posttranslational modification, protein turnover, chaperones	X-domain of DnaJ-containing	Chaperone protein dnaJ 10 GN=F28O16.7 OS=Arabidopsis thaliana (Mouse-ear cress) PE=2 SV=2	O	Posttranslational modification, protein turnover, chaperones	PREDICTED: chaperone protein dnaJ 10-like isoform X2 [Elaeis guineensis]
F01.PB10142	[C]	Energy production and conversion	Biological Process: response to hypoxia (GO:0001666);; Molecular Function: alcohol dehydrogenase activity, zinc-dependent (GO:0004024);; Cellular Component: cytosol (GO:0005829);; Cellular Component: plasma membrane (GO:0005886);; Molecular Function: zinc ion binding (GO:0008270);; Biological Process: response to salt stress (GO:0009651);; Biological Process: response to cadmium ion (GO:0046686);…	K18857|0|obr:102719808|alcohol dehydrogenase 1-like; K18857 alcohol dehydrogenase class-P [EC:1.1.1.1] (A)	ko00010:Glycolysis / Gluconeogenesis;ko00071:Fatty acid degradation;ko00350:Tyrosine metabolism;ko00592:alpha-Linolenic acid metabolism	[Q]	Secondary metabolites biosynthesis, transport and catabolism	Zinc-binding dehydrogenase;; Alcohol dehydrogenase GroES-like domain	Alcohol dehydrogenase 1 OS=Oryza sativa subsp. japonica (Rice) PE=2 SV=2	C	Energy production and conversion	PREDICTED: alcohol dehydrogenase 1-like [Oryza brachyantha]
F01.PB10143	[E]	Amino acid transport and metabolism	Molecular Function: lactoylglutathione lyase activity (GO:0004462);; Molecular Function: metal ion binding (GO:0046872);;	K01759|0|mus:103987067|probable lactoylglutathione lyase, chloroplast; K01759 lactoylglutathione lyase [EC:4.4.1.5] (A)	ko00620:Pyruvate metabolism	[G]	Carbohydrate transport and metabolism	Glyoxalase/Bleomycin resistance protein/Dioxygenase superfamily;; Glyoxalase-like domain;; Glyoxalase/Bleomycin resistance protein/Dioxygenase superfamily	Probable lactoylglutathione lyase, chloroplast (Precursor) GN=At1g67280 OS=Arabidopsis thaliana (Mouse-ear cress) PE=1 SV=1	E	Amino acid transport and metabolism	PREDICTED: probable lactoylglutathione lyase, chloroplast [Musa acuminata subsp. malaccensis]
F01.PB10147	[R]	General function prediction only	Molecular Function: nucleic acid binding (GO:0003676);;	--	--	[R]	General function prediction only	PPR repeat family;; PPR repeat;; PPR repeat;; Pentatricopeptide repeat domain;; Elongation factor SelB, winged helix	Protein Rf1, mitochondrial (Precursor) GN=Rf1 OS=Oryza sativa subsp. indica (Rice) PE=2 SV=1	S	Function unknown	PREDICTED: protein Rf1, mitochondrial-like [Elaeis guineensis]
F01.PB10149	--	--	Cellular Component: plastid (GO:0009536);;	--	--	--	--	--	--	S	Function unknown	PREDICTED: micronuclear linker histone polyprotein-like [Setaria italica]
F01.PB1015	--	--	Cellular Component: plasma membrane (GO:0005886);; Biological Process: toxin catabolic process (GO:0009407);;	--	--	[S]	Function unknown	OST3 / OST6 family	--	S	Function unknown	PREDICTED: oligosaccharyltransferase complex subunit ostc-like isoform X1 [Brachypodium distachyon]
F01.PB10151	[IQ]	--	Molecular Function: oxidoreductase activity (GO:0016491);; Biological Process: single-organism metabolic process (GO:0044710);;	--	--	[I]	Lipid transport and metabolism	AMP-binding enzyme;; AMP-binding enzyme C-terminal domain	4-coumarate--CoA ligase-like 5 GN=B1065G12.9 OS=Oryza sativa subsp. japonica (Rice) PE=2 SV=1	IQ	--	PREDICTED: 4-coumarate--CoA ligase-like 5 isoform X2 [Phoenix dactylifera]
F01.PB10152	--	--	Biological Process: response to light stimulus (GO:0009416);;	--	--	--	--	--	--	S	Function unknown	PREDICTED: vegetative cell wall protein gp1-like isoform X3 [Elaeis guineensis]
F01.PB10153	[T]	Signal transduction mechanisms	Molecular Function: protein serine/threonine phosphatase activity (GO:0004722);; Biological Process: protein dephosphorylation (GO:0006470);; Cellular Component: protein serine/threonine phosphatase complex (GO:0008287);; Molecular Function: metal ion binding (GO:0046872);; Biological Process: root hair elongation (GO:0048767);;	K17506|3.57743e-152|osa:4339763|Os05g0587100; K17506 protein phosphatase 1L [EC:3.1.3.16] (A)	--	[T]	Signal transduction mechanisms	Protein phosphatase 2C	Probable protein phosphatase 2C 52 OS=Oryza sativa subsp. japonica (Rice) PE=2 SV=1	T	Signal transduction mechanisms	PREDICTED: probable protein phosphatase 2C 52 isoform X1 [Elaeis guineensis]
F01.PB10154	[C]	Energy production and conversion	Molecular Function: aldehyde dehydrogenase (NAD) activity (GO:0004029);; Molecular Function: ATP binding (GO:0005524);; Cellular Component: mitochondrion (GO:0005739);; Cellular Component: chloroplast (GO:0009507);; Biological Process: response to cadmium ion (GO:0046686);; Biological Process: oxidation-reduction process (GO:0055114);;	K00128|0|osa:4340725|Os06g0270900; K00128 aldehyde dehydrogenase (NAD+) [EC:1.2.1.3] (A)	ko00010:Glycolysis / Gluconeogenesis;ko00040:Pentose and glucuronate interconversions;ko00053:Ascorbate and aldarate metabolism;ko00071:Fatty acid degradation;ko00280:Valine, leucine and isoleucine degradation;ko00310:Lysine degradation;ko00330:Arginine and proline metabolism;ko00340:Histidine metabolism;ko00380:Tryptophan metabolism;ko00410:beta-Alanine metabolism;ko00561:Glycerolipid metabolism…	[C]	Energy production and conversion	Aldehyde dehydrogenase family	Aldehyde dehydrogenase family 2 member B7, mitochondrial (Precursor) OS=Arabidopsis thaliana (Mouse-ear cress) PE=2 SV=2	C	Energy production and conversion	aldehyde dehydrogenase [Oryza sativa]
F01.PB10155	[J]	Translation, ribosomal structure and biogenesis	Cellular Component: cytoplasm (GO:0005737);; Biological Process: translational termination (GO:0006415);; Molecular Function: translation release factor activity, codon specific (GO:0016149);;	K03265|0|obr:102716176|eukaryotic peptide chain release factor subunit 1-3-like; K03265 peptide chain release factor subunit 1 (A)	ko03015:mRNA surveillance pathway	[J]	Translation, ribosomal structure and biogenesis	eRF1 domain 3;; eRF1 domain 2;; eRF1 domain 1;; eRF1 domain 2	Eukaryotic peptide chain release factor subunit 1-3 GN=ERF1-3 OS=Arabidopsis thaliana (Mouse-ear cress) PE=1 SV=1	J	Translation, ribosomal structure and biogenesis	PREDICTED: eukaryotic peptide chain release factor subunit 1-3 [Elaeis guineensis]
F01.PB10157	--	--	Molecular Function: hydroxymethylglutaryl-CoA reductase (NADPH) activity (GO:0004420);; Cellular Component: mitochondrial inner membrane (GO:0005743);; Biological Process: mitochondrial transport (GO:0006839);; Cellular Component: integral component of membrane (GO:0016021);; Biological Process: transmembrane transport (GO:0055085);; Biological Process: oxidation-reduction process (GO:0055114);;	K15121|0|pda:103704491|solute carrier family 25 member 44; K15121 solute carrier family 25, member 44 (A)	--	[C]	Energy production and conversion	Mitochondrial carrier protein	Protein MITOFERRINLIKE 1, chloroplastic (Precursor) GN=MFL1 OS=Arabidopsis thaliana (Mouse-ear cress) PE=2 SV=1	S	Function unknown	PREDICTED: solute carrier family 25 member 44 isoform X1 [Phoenix dactylifera]
F01.PB10159	[J]	Translation, ribosomal structure and biogenesis	Molecular Function: translation elongation factor activity (GO:0003746);; Biological Process: translational elongation (GO:0006414);; Cellular Component: chloroplast stroma (GO:0009570);; Biological Process: embryo development ending in seed dormancy (GO:0009793);; Biological Process: chloroplast relocation (GO:0009902);; Cellular Component: chloroplast envelope (GO:0009941);; Biological Process:…	K02357|0|pda:103702876|uncharacterized LOC103702876; K02357 elongation factor Ts (A)	--	[J]	Translation, ribosomal structure and biogenesis	Elongation factor TS;; UBA/TS-N domain	Elongation factor Ts, chloroplastic GN=tsf OS=Rhodomonas salina (Cryptomonas salina) PE=3 SV=1	J	Translation, ribosomal structure and biogenesis	PREDICTED: uncharacterized protein LOC103702876 [Phoenix dactylifera]
F01.PB1016	--	--	--	--	--	--	--	--	--	S	Function unknown	hypothetical protein OsJ_00793 [Oryza sativa Japonica Group]
F01.PB10160	--	--	--	--	--	[S]	Function unknown	N-terminal domain of NEFA-interacting nuclear protein NIP30	--	S	Function unknown	PREDICTED: protein FAM192A [Nelumbo nucifera]
F01.PB10165	[O]	Posttranslational modification, protein turnover, chaperones	Biological Process: proteolysis (GO:0006508);;	K01304|4.93194e-124|sita:101764538|uncharacterized LOC101764538; K01304 pyroglutamyl-peptidase [EC:3.4.19.3] (A)	--	[O]	Posttranslational modification, protein turnover, chaperones	Pyroglutamyl peptidase	--	O	Posttranslational modification, protein turnover, chaperones	PREDICTED: uncharacterized protein LOC101764538 isoform X1 [Setaria italica]
F01.PB10167	[G]	Carbohydrate transport and metabolism	Biological Process: plastid organization (GO:0009657);; Biological Process: gene expression (GO:0010467);; Biological Process: RNA metabolic process (GO:0016070);; Molecular Function: transferase activity (GO:0016740);; Biological Process: nucleobase-containing compound biosynthetic process (GO:0034654);;	--	--	[G]	Carbohydrate transport and metabolism	pfkB family carbohydrate kinase	Fructokinase-like 2, chloroplastic {ECO:0000312|EMBL:AEE34893.1} (Precursor) OS=Arabidopsis thaliana (Mouse-ear cress) PE=1 SV=2	G	Carbohydrate transport and metabolism	PREDICTED: probable fructokinase-1-like [Fragaria vesca subsp. vesca]
F01.PB10168	--	--	--	--	--	--	--	--	--	S	Function unknown	PREDICTED: uncharacterized protein LOC103996191 isoform X2 [Musa acuminata subsp. malaccensis]
F01.PB10169	[C]	Energy production and conversion	Cellular Component: vacuolar proton-transporting V-type ATPase, V0 domain (GO:0000220);; Cellular Component: endosome (GO:0005768);; Cellular Component: trans-Golgi network (GO:0005802);; Biological Process: ATP catabolic process (GO:0006200);; Cellular Component: trans-Golgi network transport vesicle membrane (GO:0012510);; Molecular Function: hydrogen ion transmembrane transporter activity (GO:…	K02154|4.28297e-153|sita:101772175|vacuolar proton ATPase a1-like; K02154 V-type H+-transporting ATPase subunit a (A)	ko00190:Oxidative phosphorylation;ko04145:Phagosome	[C]	Energy production and conversion	V-type ATPase 116kDa subunit family	V-type proton ATPase subunit a1 GN=VHA-a1 OS=Arabidopsis thaliana (Mouse-ear cress) PE=2 SV=1	C	Energy production and conversion	putative vacuolar-type H(+)-ATPase [Oryza sativa Japonica Group]
F01.PB1017	--	--	--	--	--	--	--	--	--	S	Function unknown	PREDICTED: uncharacterized protein LOC103705319 [Phoenix dactylifera]
F01.PB10170	--	--	Molecular Function: hydrolase activity, hydrolyzing O-glycosyl compounds (GO:0004553);; Cellular Component: cell wall (GO:0005618);; Biological Process: cellular glucan metabolic process (GO:0006073);; Cellular Component: cytoplasmic membrane-bounded vesicle (GO:0016023);; Molecular Function: xyloglucan:xyloglucosyl transferase activity (GO:0016762);; Cellular Component: apoplast (GO:0048046);;	K08235|6.9332e-135|mus:103973420|probable xyloglucan endotransglucosylase/hydrolase protein 30; K08235 xyloglucan:xyloglucosyl transferase [EC:2.4.1.207] (A)	--	--	--	Glycosyl hydrolases family 16;; Xyloglucan endo-transglycosylase (XET) C-terminus	Probable xyloglucan endotransglucosylase/hydrolase protein 30 (Precursor) GN=F3C3.5 OS=Arabidopsis thaliana (Mouse-ear cress) PE=2 SV=2	G	Carbohydrate transport and metabolism	PREDICTED: probable xyloglucan endotransglucosylase/hydrolase protein 30 [Musa acuminata subsp. malaccensis]
F01.PB10172	--	--	Molecular Function: triglyceride lipase activity (GO:0004806);; Biological Process: lipid metabolic process (GO:0006629);;	K18875|2.33497e-118|sita:101782890|uncharacterized LOC101782890; K18875 enhanced disease susceptibility 1 protein (A)	ko04626:Plant-pathogen interaction	--	--	--	Protein EDS1B {ECO:0000305} OS=Arabidopsis thaliana (Mouse-ear cress) PE=1 SV=1	S	Function unknown	PREDICTED: uncharacterized protein LOC101782890 [Setaria italica]
F01.PB10173	--	--	Biological Process: RNA splicing, via endonucleolytic cleavage and ligation (GO:0000394);; Biological Process: methionine biosynthetic process (GO:0009086);;	--	--	[V]	Defense mechanisms	Protein of unknown function (DUF1068)	--	S	Function unknown	PREDICTED: uncharacterized protein LOC103707338 [Phoenix dactylifera]
F01.PB10174	--	--	Biological Process: maltose metabolic process (GO:0000023);; Biological Process: pentose-phosphate shunt (GO:0006098);; Cellular Component: chloroplast thylakoid membrane (GO:0009535);; Biological Process: chloroplast relocation (GO:0009902);; Biological Process: thylakoid membrane organization (GO:0010027);; Biological Process: cytochrome b6f complex assembly (GO:0010190);; Biological Process: p…	--	--	--	--	Protein of unknown function (DUF3007)	--	S	Function unknown	hypothetical protein OsI_04123 [Oryza sativa Indica Group]
F01.PB10175	[H]	Coenzyme transport and metabolism	Molecular Function: adenosylhomocysteinase activity (GO:0004013);; Molecular Function: copper ion binding (GO:0005507);; Cellular Component: vacuole (GO:0005773);; Cellular Component: plasma membrane (GO:0005886);; Biological Process: methylation-dependent chromatin silencing (GO:0006346);; Biological Process: one-carbon metabolic process (GO:0006730);; Biological Process: response to stress (GO:…	K01251|0|zma:100282150|adenosylhomocysteinase (EC:3.3.1.1); K01251 adenosylhomocysteinase [EC:3.3.1.1] (A)	ko00270:Cysteine and methionine metabolism	[H]	Coenzyme transport and metabolism	S-adenosyl-L-homocysteine hydrolase;; S-adenosyl-L-homocysteine hydrolase, NAD binding domain;; D-isomer specific 2-hydroxyacid dehydrogenase, NAD binding domain;; Acetohydroxy acid isomeroreductase, catalytic domain;; TrkA-N domain	Adenosylhomocysteinase GN=SAHH OS=Catharanthus roseus (Madagascar periwinkle) PE=2 SV=1	H	Coenzyme transport and metabolism	Adenosylhomocysteinase [Saccharum hybrid cultivar R570]
F01.PB10176	[S]	Function unknown	--	K02221|9.88004e-53|pda:103716288|uncharacterized LOC103716288; K02221 YggT family protein (A)	--	--	--	YGGT family	Uncharacterized protein ycf19 GN=ycf19 OS=Guillardia theta (Cryptomonas phi) PE=3 SV=1	S	Function unknown	PREDICTED: uncharacterized protein LOC103716288 [Phoenix dactylifera]
F01.PB10178	[UD]	--	Cellular Component: mitochondrion (GO:0005739);; Biological Process: photoperiodism, flowering (GO:0048573);;	--	--	[UD]	--	SAC3/GANP/Nin1/mts3/eIF-3 p25 family	--	DU	--	PREDICTED: 80 kDa MCM3-associated protein-like [Setaria italica]
F01.PB10179	--	--	Cellular Component: cytoplasmic membrane-bounded vesicle (GO:0016023);;	--	--	[IOT]	--	Lipase (class 3)	--	S	Function unknown	PREDICTED: uncharacterized protein LOC101767829 [Setaria italica]
F01.PB10180	--	--	--	--	--	--	--	F-box-like;; F-box domain	F-box protein At5g39250 GN=At5g39250 OS=Arabidopsis thaliana (Mouse-ear cress) PE=2 SV=1	S	Function unknown	PREDICTED: F-box protein At5g39250 [Brachypodium distachyon]
F01.PB10181	--	--	--	--	--	--	--	--	--	S	Function unknown	PREDICTED: uncharacterized protein LOC103701477 [Phoenix dactylifera]
F01.PB10184	[E]	Amino acid transport and metabolism	Molecular Function: argininosuccinate lyase activity (GO:0004056);; Biological Process: purine nucleotide biosynthetic process (GO:0006164);; Cellular Component: chloroplast stroma (GO:0009570);; Biological Process: arginine biosynthetic process via ornithine (GO:0042450);;	K01755|0|pda:103704649|argininosuccinate lyase, chloroplastic; K01755 argininosuccinate lyase [EC:4.3.2.1] (A)	ko00250:Alanine, aspartate and glutamate metabolism;ko00330:Arginine and proline metabolism;ko01230:Biosynthesis of amino acids	[E]	Amino acid transport and metabolism	Lyase;; Argininosuccinate lyase C-terminal	Argininosuccinate lyase, chloroplastic (Precursor) GN=At5g10920 OS=Arabidopsis thaliana (Mouse-ear cress) PE=1 SV=1	E	Amino acid transport and metabolism	PREDICTED: argininosuccinate lyase, chloroplastic [Nelumbo nucifera]
F01.PB10186	[R]	General function prediction only	Molecular Function: nitrilase activity (GO:0000257);; Biological Process: nitrogen compound metabolic process (GO:0006807);; Cellular Component: plastid (GO:0009536);; Biological Process: response to sucrose (GO:0009744);; Biological Process: response to glucose (GO:0009749);; Biological Process: response to fructose (GO:0009750);; Biological Process: response to cadmium ion (GO:0046686);;	--	--	[E]	Amino acid transport and metabolism	Carbon-nitrogen hydrolase	Nitrilase-like protein 2 GN=NLP2 OS=Arabidopsis thaliana (Mouse-ear cress) PE=1 SV=1	S	Function unknown	PREDICTED: nitrilase-like protein 2 [Phoenix dactylifera]
F01.PB10187	[O]	Posttranslational modification, protein turnover, chaperones	Biological Process: ubiquitin-dependent protein catabolic process (GO:0006511);; Biological Process: response to red or far red light (GO:0009639);; Biological Process: embryo development ending in seed dormancy (GO:0009793);; Biological Process: positive regulation of flower development (GO:0009911);; Biological Process: endosperm development (GO:0009960);; Cellular Component: cullin-RING ubiqui…	K03869|0|bdi:100834318|cullin-3A-like; K03869 cullin 3 (A)	ko04120:Ubiquitin mediated proteolysis	[D]	Cell cycle control, cell division, chromosome partitioning	Cullin family;; Cullin protein neddylation domain	Cullin-3A GN=T2P11.2 OS=Arabidopsis thaliana (Mouse-ear cress) PE=1 SV=1	O	Posttranslational modification, protein turnover, chaperones	PREDICTED: cullin-3A-like [Brachypodium distachyon]
F01.PB1019	--	--	--	--	--	--	--	TPR repeat;; Tetratricopeptide repeat;; Tetratricopeptide repeat;; Tetratricopeptide repeat;; Tetratricopeptide repeat;; Tetratricopeptide repeat;; Tetratricopeptide repeat;; Tetratricopeptide repeat	--	S	Function unknown	PREDICTED: uncharacterized protein LOC104595511 [Nelumbo nucifera]
F01.PB10190	[HC]	--	Molecular Function: monooxygenase activity (GO:0004497);; Biological Process: metabolic process (GO:0008152);; Cellular Component: plastid (GO:0009536);; Cellular Component: membrane (GO:0016020);; Cellular Component: cytoplasmic membrane-bounded vesicle (GO:0016023);;	K00511|0|zma:100274333|uncharacterized LOC100274333; K00511 squalene monooxygenase [EC:1.14.13.132] (A)	ko00100:Steroid biosynthesis;ko00909:Sesquiterpenoid and triterpenoid biosynthesis	[I]	Lipid transport and metabolism	Squalene epoxidase;; FAD dependent oxidoreductase;; FAD binding domain;; Squalene epoxidase	Squalene monooxygenase OS=Panax ginseng (Korean ginseng) PE=2 SV=1	CH	--	unknown [Zea mays]
F01.PB10195	[N]	Cell motility	Biological Process: protein transport (GO:0015031);;	K12191|4.37307e-118|zma:103647208|vacuolar protein sorting-associated protein 2 homolog 1-like; K12191 charged multivesicular body protein 2A (A)	ko04144:Endocytosis	[U]	Intracellular trafficking, secretion, and vesicular transport	Snf7	Vacuolar protein sorting-associated protein 2 homolog 1 GN=T12H3.8 OS=Arabidopsis thaliana (Mouse-ear cress) PE=1 SV=2	N	Cell motility	vacuolar protein sorting-associated protein 2 homolog 1-like [Zea mays]
F01.PB10196	--	--	Cellular Component: cytosol (GO:0005829);; Cellular Component: chloroplast (GO:0009507);;	K12870|1.23894e-138|pda:103701208|pre-mRNA-splicing factor ISY1 homolog; K12870 pre-mRNA-splicing factor ISY1 (A)	ko03040:Spliceosome	[A]	RNA processing and modification	Isy1-like splicing family	--	A	RNA processing and modification	PREDICTED: pre-mRNA-splicing factor ISY1 homolog [Elaeis guineensis]
F01.PB10197	[O]	Posttranslational modification, protein turnover, chaperones	Molecular Function: metalloendopeptidase activity (GO:0004222);; Cellular Component: cytosol (GO:0005829);; Biological Process: proteolysis (GO:0006508);; Biological Process: protein targeting to mitochondrion (GO:0006626);; Biological Process: actin filament-based movement (GO:0030048);; Biological Process: Golgi localization (GO:0051645);; Biological Process: mitochondrion localization (GO:0051…	K15900|0|tcc:TCM_020024|Actin-like ATPase superfamily protein isoform 1; K01409 N6-L-threonylcarbamoyladenine synthase [EC:2.3.1.234] (A)	--	[O]	Posttranslational modification, protein turnover, chaperones	Glycoprotease family	Probable tRNA N6-adenosine threonylcarbamoyltransferase, mitochondrial {ECO:0000255|HAMAP-Rule:MF_03179} (Precursor) GN=At2g45270 OS=Arabidopsis thaliana (Mouse-ear cress) PE=2 SV=2	O	Posttranslational modification, protein turnover, chaperones	O-sialoglycoprotein endopeptidase [Juncus sp. AY-2012]
F01.PB10198	--	--	Cellular Component: integral component of plasma membrane (GO:0005887);; Biological Process: carbohydrate transport (GO:0008643);; Molecular Function: sugar transmembrane transporter activity (GO:0051119);;	K15382|6.4013e-95|pda:103695817|bidirectional sugar transporter SWEET2a-like; K15382 solute carrier family 50 (sugar transporter) (A)	--	[R]	General function prediction only	Sugar efflux transporter for intercellular exchange;; Sugar efflux transporter for intercellular exchange	Bidirectional sugar transporter SWEET2a (Precursor) OS=Oryza sativa subsp. japonica (Rice) PE=2 SV=1	U	Intracellular trafficking, secretion, and vesicular transport	PREDICTED: bidirectional sugar transporter SWEET2a-like isoform X2 [Phoenix dactylifera]
F01.PB102	--	--	--	--	--	[O]	Posttranslational modification, protein turnover, chaperones	--	--	S	Function unknown	PREDICTED: uncharacterized protein LOC104591617 [Nelumbo nucifera]
F01.PB10203	[G]	Carbohydrate transport and metabolism	Biological Process: histidine biosynthetic process (GO:0000105);; Molecular Function: histidinol-phosphatase activity (GO:0004401);; Biological Process: sulfur compound metabolic process (GO:0006790);; Molecular Function: 3'(2'),5'-bisphosphate nucleotidase activity (GO:0008441);; Molecular Function: inositol monophosphate 1-phosphatase activity (GO:0008934);; Cellular Component: chloroplast (GO:…	K18649|6.4483e-157|pda:103711558|bifunctional phosphatase IMPL2, chloroplastic; K18649 inositol-phosphate phosphatase / L-galactose 1-phosphate phosphatase / histidinol-phosphatase [EC:3.1.3.25 3.1.3.93 3.1.3.15] (A)	ko00053:Ascorbate and aldarate metabolism;ko00340:Histidine metabolism;ko00562:Inositol phosphate metabolism;ko01230:Biosynthesis of amino acids;ko04070:Phosphatidylinositol signaling system	[G]	Carbohydrate transport and metabolism	Inositol monophosphatase family	Bifunctional phosphatase IMPL2, chloroplastic (Precursor) GN=T22F8.20 OS=Arabidopsis thaliana (Mouse-ear cress) PE=1 SV=1	G	Carbohydrate transport and metabolism	PREDICTED: bifunctional phosphatase IMPL2, chloroplastic isoform X1 [Elaeis guineensis]
F01.PB10206	--	--	Biological Process: respiratory burst involved in defense response (GO:0002679);; Cellular Component: nucleus (GO:0005634);; Cellular Component: cytoplasm (GO:0005737);; Biological Process: protein targeting to membrane (GO:0006612);; Biological Process: salicylic acid biosynthetic process (GO:0009697);; Biological Process: response to ethylene (GO:0009723);; Biological Process: abscisic acid-act…	--	--	[S]	Function unknown	Glycolipid transfer protein (GLTP)	--	U	Intracellular trafficking, secretion, and vesicular transport	GLTP domain-containing protein [Triticum aestivum]
F01.PB10208	[R]	General function prediction only	Molecular Function: nucleotide binding (GO:0000166);; Molecular Function: nucleic acid binding (GO:0003676);; Biological Process: response to ozone (GO:0010193);;	--	--	[R]	General function prediction only	RNA recognition motif. (a.k.a. RRM, RBD, or RNP domain);; RNA recognition motif (a.k.a. RRM, RBD, or RNP domain);; RNA recognition motif. (a.k.a. RRM, RBD, or RNP domain)	Polyadenylate-binding protein RBP45 GN=RBP45 OS=Nicotiana plumbaginifolia (Leadwort-leaved tobacco) PE=1 SV=1	S	Function unknown	PREDICTED: polyadenylate-binding protein RBP45 [Phoenix dactylifera]
F01.PB10209	[IR]	--	Molecular Function: diacylglycerol kinase activity (GO:0004143);; Biological Process: protein kinase C-activating G-protein coupled receptor signaling pathway (GO:0007205);;	K04718|1.68881e-139|pda:103719340|sphingosine kinase 1-like; K04718 sphingosine kinase [EC:2.7.1.91] (A)	ko00600:Sphingolipid metabolism	[IT]	--	Diacylglycerol kinase catalytic domain	Sphingosine kinase 1 GN=SPHK1 OS=Arabidopsis thaliana (Mouse-ear cress) PE=1 SV=1	I	Lipid transport and metabolism	PREDICTED: sphingosine kinase 1-like isoform X1 [Elaeis guineensis]
F01.PB1021	[TZDR]	--	--	K02183|1.47296e-47|pda:103702967|probable calcium-binding protein CML45; K02183 calmodulin (A)	ko04070:Phosphatidylinositol signaling system;ko04626:Plant-pathogen interaction	[T]	Signal transduction mechanisms	EF hand;; EF-hand domain;; EF-hand domain pair;; EF-hand domain pair;; EF hand	Probable calcium-binding protein CML45 GN=CML45 OS=Arabidopsis thaliana (Mouse-ear cress) PE=1 SV=1	DTZ	--	PREDICTED: probable calcium-binding protein CML45 [Phoenix dactylifera]
F01.PB10210	--	--	--	--	--	--	--	Protein of unknown function (DUF4050)	--	S	Function unknown	PREDICTED: uncharacterized protein LOC103718530 isoform X1 [Phoenix dactylifera]
F01.PB10211	--	--	--	--	--	[U]	Intracellular trafficking, secretion, and vesicular transport	Endonuclease/Exonuclease/phosphatase family	Type II inositol 1,4,5-trisphosphate 5-phosphatase FRA3 GN=FRA3 OS=Arabidopsis thaliana (Mouse-ear cress) PE=1 SV=2	T	Signal transduction mechanisms	PREDICTED: type II inositol 1,4,5-trisphosphate 5-phosphatase FRA3-like [Setaria italica]
F01.PB10212	[U]	Intracellular trafficking, secretion, and vesicular transport	Cellular Component: vacuolar membrane (GO:0005774);; Cellular Component: Golgi apparatus (GO:0005794);; Biological Process: response to salt stress (GO:0009651);; Cellular Component: integral component of membrane (GO:0016021);; Biological Process: vesicle-mediated transport (GO:0016192);;	K08515|6.42479e-114|pda:103710126|vesicle-associated membrane protein 711; K08515 vesicle-associated membrane protein 7 (A)	ko04130:SNARE interactions in vesicular transport	[U]	Intracellular trafficking, secretion, and vesicular transport	Synaptobrevin;; Regulated-SNARE-like domain	Vesicle-associated membrane protein 711 GN=F10N7.40 OS=Arabidopsis thaliana (Mouse-ear cress) PE=1 SV=2	U	Intracellular trafficking, secretion, and vesicular transport	PREDICTED: vesicle-associated membrane protein 711 [Elaeis guineensis]
F01.PB10213	--	--	Cellular Component: mitochondrion (GO:0005739);; Molecular Function: hydrolase activity (GO:0016787);;	--	--	[O]	Posttranslational modification, protein turnover, chaperones	Xylanase inhibitor C-terminal;; Xylanase inhibitor N-terminal;; Eukaryotic aspartyl protease	Protein ASPARTIC PROTEASE IN GUARD CELL 2 (Precursor) GN=ASPG2 OS=Arabidopsis thaliana (Mouse-ear cress) PE=2 SV=1	O	Posttranslational modification, protein turnover, chaperones	PREDICTED: protein ASPARTIC PROTEASE IN GUARD CELL 2-like [Musa acuminata subsp. malaccensis]
F01.PB10216	--	--	Biological Process: mitotic G2 phase (GO:0000085);; Cellular Component: cytosol (GO:0005829);; Cellular Component: COP9 signalosome (GO:0008180);; Biological Process: photomorphogenesis (GO:0009640);; Biological Process: cullin deneddylation (GO:0010388);;	K12178|0|pda:103697672|COP9 signalosome complex subunit 4; K12178 COP9 signalosome complex subunit 4 (A)	--	[OT]	--	--	COP9 signalosome complex subunit 4 GN=MBD2.17 OS=Arabidopsis thaliana (Mouse-ear cress) PE=1 SV=2	O	Posttranslational modification, protein turnover, chaperones	PREDICTED: COP9 signalosome complex subunit 4 [Elaeis guineensis]
F01.PB10218	--	--	Cellular Component: endoplasmic reticulum (GO:0005783);;	--	--	[U]	Intracellular trafficking, secretion, and vesicular transport	Endoplasmic reticulum vesicle transporter;; Endoplasmic Reticulum-Golgi Intermediate Compartment (ERGIC)	Protein disulfide-isomerase 5-4 (Precursor) GN=T24A18.30 OS=Arabidopsis thaliana (Mouse-ear cress) PE=2 SV=1	U	Intracellular trafficking, secretion, and vesicular transport	PREDICTED: endoplasmic reticulum-Golgi intermediate compartment protein 3 [Brachypodium distachyon]
F01.PB10220	--	--	Biological Process: maltose metabolic process (GO:0000023);; Biological Process: MAPK cascade (GO:0000165);; Biological Process: sucrose biosynthetic process (GO:0005986);; Biological Process: pentose-phosphate shunt (GO:0006098);; Biological Process: rRNA processing (GO:0006364);; Biological Process: protein targeting to membrane (GO:0006612);; Biological Process: response to cold (GO:0009409);;…	K01100|0|mus:103983330|sedoheptulose-1,7-bisphosphatase, chloroplastic; K01100 sedoheptulose-bisphosphatase [EC:3.1.3.37] (A)	ko00710:Carbon fixation in photosynthetic organisms;ko01200:Carbon metabolism	[G]	Carbohydrate transport and metabolism	Fructose-1-6-bisphosphatase	Sedoheptulose-1,7-bisphosphatase, chloroplastic (Precursor) OS=Triticum aestivum (Wheat) PE=2 SV=1	G	Carbohydrate transport and metabolism	PREDICTED: sedoheptulose-1,7-bisphosphatase, chloroplastic [Musa acuminata subsp. malaccensis]
F01.PB10223	--	--	Cellular Component: plastid (GO:0009536);;	--	--	--	--	--	--	S	Function unknown	PREDICTED: uncharacterized protein LOC102604526 isoform X1 [Solanum tuberosum]
F01.PB10226	--	--	--	--	--	--	--	B3 DNA binding domain	B3 domain-containing protein Os03g0120900 OS=Oryza sativa subsp. japonica (Rice) PE=2 SV=1	K	Transcription	PREDICTED: B3 domain-containing protein Os03g0120900-like [Setaria italica]
F01.PB10227	--	--	Molecular Function: DNA binding (GO:0003677);; Molecular Function: RNA binding (GO:0003723);; Biological Process: mitotic recombination (GO:0006312);; Biological Process: embryo sac egg cell differentiation (GO:0009560);; Cellular Component: cytoplasmic membrane-bounded vesicle (GO:0016023);; Biological Process: RNA metabolic process (GO:0016070);;	K17583|4.35609e-166|pda:103712186|nucleolar MIF4G domain-containing protein 1; K17583 nucleolar MIF4G domain-containing protein 1 (A)	--	[T]	Signal transduction mechanisms	MA3 domain	--	S	Function unknown	PREDICTED: nucleolar MIF4G domain-containing protein 1-like isoform X1 [Elaeis guineensis]
F01.PB10229	[U]	Intracellular trafficking, secretion, and vesicular transport	Molecular Function: GTPase activity (GO:0003924);; Molecular Function: signal recognition particle binding (GO:0005047);; Molecular Function: GTP binding (GO:0005525);; Cellular Component: signal recognition particle receptor complex (GO:0005785);; Cellular Component: signal recognition particle, endoplasmic reticulum targeting (GO:0005786);; Biological Process: GTP catabolic process (GO:0006184)…	K13431|1.09139e-173|mus:103985930|signal recognition particle receptor subunit alpha homolog; K13431 signal recognition particle receptor subunit alpha (A)	ko03060:Protein export	[U]	Intracellular trafficking, secretion, and vesicular transport	SRP54-type protein, GTPase domain;; Signal recognition particle, alpha subunit, N-terminal;; SRP54-type protein, helical bundle domain;; AAA domain;; SRP54-type protein, GTPase domain	Signal recognition particle 54 kDa protein, chloroplastic (Precursor) GN=F8F6_150 OS=Arabidopsis thaliana (Mouse-ear cress) PE=1 SV=1	U	Intracellular trafficking, secretion, and vesicular transport	PREDICTED: signal recognition particle receptor subunit alpha homolog, partial [Musa acuminata subsp. malaccensis]
F01.PB10230	--	--	--	--	--	[K]	Transcription	CCT motif;; B-box zinc finger	Zinc finger protein CONSTANS-LIKE 3 GN=COL3 OS=Arabidopsis thaliana (Mouse-ear cress) PE=1 SV=1	K	Transcription	CONSTANS-like protein CO5 [Hordeum vulgare subsp. vulgare]
F01.PB10231	--	--	--	--	--	[O]	Posttranslational modification, protein turnover, chaperones	Zinc finger, C3HC4 type (RING finger)	Probable BOI-related E3 ubiquitin-protein ligase 3 GN=BRG3 OS=Arabidopsis thaliana (Mouse-ear cress) PE=1 SV=1	S	Function unknown	PREDICTED: probable BOI-related E3 ubiquitin-protein ligase 2 isoform X3 [Elaeis guineensis]
F01.PB10232	--	--	Cellular Component: mitochondrial inner membrane (GO:0005743);; Molecular Function: folic acid transporter activity (GO:0008517);; Cellular Component: chloroplast envelope (GO:0009941);; Biological Process: folic acid transport (GO:0015884);; Cellular Component: integral component of membrane (GO:0016021);; Biological Process: transmembrane transport (GO:0055085);;	K15115|3.06798e-139|pda:103723150|folate transporter 1, chloroplastic; K15115 solute carrier family 25 (mitochondrial folate transporter), member 32 (A)	--	[C]	Energy production and conversion	Mitochondrial carrier protein	Folate transporter 1, chloroplastic GN=FOLT1 OS=Arabidopsis thaliana (Mouse-ear cress) PE=2 SV=1	S	Function unknown	PREDICTED: folate transporter 1, chloroplastic isoform X2 [Elaeis guineensis]
F01.PB10234	[O]	Posttranslational modification, protein turnover, chaperones	--	K09512|3.23927e-61|pda:103716963|dnaJ homolog subfamily B member 3-like; K09512 DnaJ homolog subfamily B member 6 (A)	--	[O]	Posttranslational modification, protein turnover, chaperones	DnaJ domain	Chaperone protein dnaJ 6 GN=MOJ9.8 OS=Arabidopsis thaliana (Mouse-ear cress) PE=2 SV=1	O	Posttranslational modification, protein turnover, chaperones	PREDICTED: dnaJ homolog subfamily B member 3-like [Phoenix dactylifera]
F01.PB10235	--	--	Biological Process: maltose metabolic process (GO:0000023);; Biological Process: MAPK cascade (GO:0000165);; Biological Process: sucrose biosynthetic process (GO:0005986);; Biological Process: pentose-phosphate shunt (GO:0006098);; Biological Process: rRNA processing (GO:0006364);; Biological Process: protein targeting to membrane (GO:0006612);; Biological Process: response to cold (GO:0009409);;…	K01100|0|mus:103983330|sedoheptulose-1,7-bisphosphatase, chloroplastic; K01100 sedoheptulose-bisphosphatase [EC:3.1.3.37] (A)	ko00710:Carbon fixation in photosynthetic organisms;ko01200:Carbon metabolism	[G]	Carbohydrate transport and metabolism	Fructose-1-6-bisphosphatase	Sedoheptulose-1,7-bisphosphatase, chloroplastic (Precursor) OS=Triticum aestivum (Wheat) PE=2 SV=1	G	Carbohydrate transport and metabolism	PREDICTED: sedoheptulose-1,7-bisphosphatase, chloroplastic-like isoform X2 [Elaeis guineensis]
F01.PB10237	[K]	Transcription	Cellular Component: nucleus (GO:0005634);; Molecular Function: sequence-specific DNA binding (GO:0043565);; Molecular Function: protein heterodimerization activity (GO:0046982);;	--	--	[K]	Transcription	Histone-like transcription factor (CBF/NF-Y) and archaeal histone;; Core histone H2A/H2B/H3/H4	Nuclear transcription factor Y subunit C-3 OS=Arabidopsis thaliana (Mouse-ear cress) PE=2 SV=1	K	Transcription	PREDICTED: dr1-associated corepressor-like isoform X2 [Phoenix dactylifera]
F01.PB10239	--	--	Biological Process: maltose metabolic process (GO:0000023);; Molecular Function: RNA binding (GO:0003723);; Biological Process: aromatic amino acid family biosynthetic process (GO:0009073);; Cellular Component: plastid (GO:0009536);; Biological Process: response to blue light (GO:0009637);; Biological Process: embryo development ending in seed dormancy (GO:0009793);; Biological Process: regulatio…	--	--	--	--	APO RNA-binding	APO protein 2, chloroplastic (Precursor) GN=MTI20.19 OS=Arabidopsis thaliana (Mouse-ear cress) PE=2 SV=1	S	Function unknown	PREDICTED: APO protein 2, chloroplastic [Phoenix dactylifera]
F01.PB10240	[T]	Signal transduction mechanisms	--	K12602|4.56236e-158|mus:103969417|WD repeat-containing protein 61; K12602 WD repeat-containing protein 61 (A)	ko03018:RNA degradation	[R]	General function prediction only	WD domain, G-beta repeat;; Eukaryotic translation initiation factor eIF2A;; Cytochrome D1 heme domain	Dynein assembly factor with WDR repeat domains 1 GN=DAW1 OS=Chlamydomonas reinhardtii (Chlamydomonas smithii) PE=1 SV=1	S	Function unknown	PREDICTED: WD repeat-containing protein 61 [Musa acuminata subsp. malaccensis]
F01.PB10243	--	--	--	K15032|4.39685e-73|obr:102706540|uncharacterized LOC102706540; K15032 mTERF domain-containing protein, mitochondrial (A)	--	[KR]	--	mTERF	--	S	Function unknown	PREDICTED: uncharacterized protein LOC102706540 [Oryza brachyantha]
F01.PB10244	--	--	--	--	--	--	--	WW domain	--	S	Function unknown	PREDICTED: protein piccolo isoform X1 [Musa acuminata subsp. malaccensis]
F01.PB10246	--	--	Cellular Component: mitochondrion (GO:0005739);; Cellular Component: Golgi stack (GO:0005795);; Molecular Function: galactosyltransferase activity (GO:0008378);;	--	--	[G]	Carbohydrate transport and metabolism	Alpha 1,4-glycosyltransferase conserved region;; Glycosyltransferase sugar-binding region containing DXD motif	Uncharacterized protein At4g19900 GN=At4g19900 OS=Arabidopsis thaliana (Mouse-ear cress) PE=2 SV=1	S	Function unknown	PREDICTED: uncharacterized protein At4g19900 [Elaeis guineensis]
F01.PB10249	--	--	Cellular Component: peroxisome (GO:0005777);; Cellular Component: membrane (GO:0016020);; Molecular Function: oxidoreductase activity (GO:0016491);; Biological Process: response to cadmium ion (GO:0046686);; Biological Process: oxidation-reduction process (GO:0055114);;	--	--	[R]	General function prediction only	short chain dehydrogenase;; Enoyl-(Acyl carrier protein) reductase;; KR domain	3-oxoacyl-[acyl-carrier-protein] reductase, chloroplastic (Precursor) GN=CLKR27 OS=Cuphea lanceolata (Cigar flower) PE=2 SV=1	S	Function unknown	3-oxoacyl-(acyl-carrier-protein) reductase [Aegilops tauschii]
F01.PB10250	--	--	--	--	--	--	--	Tic22-like family	--	S	Function unknown	PREDICTED: uncharacterized protein LOC105048266 [Elaeis guineensis]
F01.PB10251	[P]	Inorganic ion transport and metabolism	Molecular Function: voltage-gated chloride channel activity (GO:0005247);; Cellular Component: Golgi apparatus (GO:0005794);; Biological Process: chloride transport (GO:0006821);; Cellular Component: chloroplast (GO:0009507);; Cellular Component: integral component of membrane (GO:0016021);; Molecular Function: adenyl nucleotide binding (GO:0030554);; Biological Process: transmembrane transport (…	--	--	[P]	Inorganic ion transport and metabolism	Voltage gated chloride channel	Chloride channel protein CLC-f GN=F20N2.5 OS=Arabidopsis thaliana (Mouse-ear cress) PE=2 SV=2	P	Inorganic ion transport and metabolism	PREDICTED: chloride channel protein CLC-f-like isoform X2 [Phoenix dactylifera]
F01.PB10252	[O]	Posttranslational modification, protein turnover, chaperones	Molecular Function: threonine-type endopeptidase activity (GO:0004298);; Cellular Component: nucleus (GO:0005634);; Cellular Component: cytoplasm (GO:0005737);; Cellular Component: proteasome core complex (GO:0005839);; Biological Process: proteolysis involved in cellular protein catabolic process (GO:0051603);;	K02737|3.28619e-165|mus:103997201|proteasome subunit beta type-5-like; K02737 20S proteasome subunit beta 5 [EC:3.4.25.1] (A)	ko03050:Proteasome	[O]	Posttranslational modification, protein turnover, chaperones	Proteasome subunit	Proteasome subunit beta type-5 (Precursor) OS=Spinacia oleracea (Spinach) PE=2 SV=1	O	Posttranslational modification, protein turnover, chaperones	PREDICTED: proteasome subunit beta type-5-like [Musa acuminata subsp. malaccensis]
F01.PB10254	[R]	General function prediction only	Biological Process: metabolic process (GO:0008152);; Cellular Component: plastid (GO:0009536);; Molecular Function: hydrolase activity (GO:0016787);;	--	--	[R]	General function prediction only	Haloacid dehalogenase-like hydrolase	--	S	Function unknown	PREDICTED: uncharacterized protein LOC103702114 isoform X2 [Phoenix dactylifera]
F01.PB10255	--	--	Cellular Component: endosome (GO:0005768);; Cellular Component: Golgi apparatus (GO:0005794);; Cellular Component: trans-Golgi network (GO:0005802);; Cellular Component: integral component of membrane (GO:0016021);; Cellular Component: cytoplasmic membrane-bounded vesicle (GO:0016023);;	--	--	[U]	Intracellular trafficking, secretion, and vesicular transport	Endomembrane protein 70	Transmembrane 9 superfamily member 11 {ECO:0000305} (Precursor) OS=Arabidopsis thaliana (Mouse-ear cress) PE=2 SV=1	S	Function unknown	Os02g0797700 [Oryza sativa Japonica Group]
F01.PB10257	[GEPR]	--	Molecular Function: sugar:proton symporter activity (GO:0005351);; Cellular Component: chloroplast envelope (GO:0009941);; Cellular Component: integral component of membrane (GO:0016021);; Biological Process: carbohydrate transmembrane transport (GO:0034219);;	--	--	[R]	General function prediction only	Sugar (and other) transporter;; Major Facilitator Superfamily	Plastidic glucose transporter 4 GN=At5g16150 OS=Arabidopsis thaliana (Mouse-ear cress) PE=1 SV=2	G	Carbohydrate transport and metabolism	PREDICTED: plastidic glucose transporter 4-like [Oryza brachyantha]
F01.PB10258	[E]	Amino acid transport and metabolism	Molecular Function: 3-dehydroquinate synthase activity (GO:0003856);; Cellular Component: endosome (GO:0005768);; Cellular Component: Golgi apparatus (GO:0005794);; Cellular Component: trans-Golgi network (GO:0005802);; Biological Process: ubiquinone biosynthetic process (GO:0006744);; Biological Process: aromatic amino acid family biosynthetic process (GO:0009073);; Cellular Component: chloropla…	K01735|0|mus:103992109|3-dehydroquinate synthase, chloroplastic; K01735 3-dehydroquinate synthase [EC:4.2.3.4] (A)	ko00400:Phenylalanine, tyrosine and tryptophan biosynthesis;ko01230:Biosynthesis of amino acids	[E]	Amino acid transport and metabolism	3-dehydroquinate synthase;; Iron-containing alcohol dehydrogenase	3-dehydroquinate synthase, chloroplastic (Precursor) GN=DHQS OS=Actinidia chinensis (Kiwi) PE=1 SV=2	E	Amino acid transport and metabolism	PREDICTED: 3-dehydroquinate synthase, chloroplastic-like [Elaeis guineensis]
F01.PB10260	[T]	Signal transduction mechanisms	Molecular Function: phosphoprotein phosphatase activity (GO:0004721);; Biological Process: protein dephosphorylation (GO:0006470);;	K14819|6.21305e-151|pda:103705041|dual specificity protein phosphatase 12-like; K14819 dual specificity phosphatase 12 [EC:3.1.3.16 3.1.3.48] (A)	--	[V]	Defense mechanisms	Dual specificity phosphatase, catalytic domain;; Protein-tyrosine phosphatase	Probable inactive dual specificity protein phosphatase-like At4g18593 GN=At4g18593 OS=Arabidopsis thaliana (Mouse-ear cress) PE=2 SV=1	T	Signal transduction mechanisms	PREDICTED: dual specificity protein phosphatase 12-like [Elaeis guineensis]
F01.PB10261	--	--	Biological Process: ion transport (GO:0006811);;	--	--	--	--	WRKY DNA -binding domain	Probable WRKY transcription factor 65 GN=WRKY65 OS=Arabidopsis thaliana (Mouse-ear cress) PE=2 SV=1	--	--	PREDICTED: probable WRKY transcription factor 65 [Elaeis guineensis]
F01.PB10264	[RTKL]	--	Molecular Function: protein serine/threonine kinase activity (GO:0004674);; Molecular Function: ATP binding (GO:0005524);; Cellular Component: nucleus (GO:0005634);; Cellular Component: cytosol (GO:0005829);; Biological Process: protein phosphorylation (GO:0006468);; Biological Process: response to salt stress (GO:0009651);; Biological Process: abscisic acid-activated signaling pathway (GO:000973…	K14498|0|sbi:SORBI_01g033570|SORBIDRAFT_01g033570, Sb01g033570; hypothetical protein; K14498 serine/threonine-protein kinase SRK2 [EC:2.7.11.1] (A)	ko04075:Plant hormone signal transduction	[T]	Signal transduction mechanisms	Protein kinase domain;; Protein tyrosine kinase	Serine/threonine-protein kinase SAPK1 GN=OOSJNBa0017N12.8 OS=Oryza sativa subsp. japonica (Rice) PE=1 SV=1	T	Signal transduction mechanisms	PREDICTED: serine/threonine-protein kinase SAPK2 [Elaeis guineensis]
F01.PB10266	--	--	Cellular Component: chloroplast (GO:0009507);;	--	--	--	--	Protein of unknown function (DUF1350)	--	S	Function unknown	hypothetical protein SHCRBa_144_K17_F_300 [Saccharum hybrid cultivar R570]
F01.PB10267	--	--	--	--	--	--	--	--	--	S	Function unknown	PREDICTED: uncharacterized protein LOC105057956 [Elaeis guineensis]
F01.PB1027	--	--	Cellular Component: nucleosome (GO:0000786);; Molecular Function: DNA binding (GO:0003677);; Cellular Component: nucleus (GO:0005634);; Biological Process: nucleosome assembly (GO:0006334);; Cellular Component: chloroplast (GO:0009507);; Molecular Function: protein heterodimerization activity (GO:0046982);;	K11252|1.91835e-59|mus:103996914|histone H2B-like; K11252 histone H2B (A)	--	[B]	Chromatin structure and dynamics	Core histone H2A/H2B/H3/H4;; Histone-like transcription factor (CBF/NF-Y) and archaeal histone	Histone H2B.3 (Fragment) GN=H2B-3 OS=Solanum lycopersicum (Tomato) PE=2 SV=1	B	Chromatin structure and dynamics	PREDICTED: histone H2B-like [Musa acuminata subsp. malaccensis]
F01.PB10270	[OU]	--	Molecular Function: serine-type endopeptidase activity (GO:0004252);; Cellular Component: mitochondrial matrix (GO:0005759);; Biological Process: proteolysis (GO:0006508);; Molecular Function: zinc ion binding (GO:0008270);; Cellular Component: chloroplast thylakoid membrane (GO:0009535);; Cellular Component: chloroplastic endopeptidase Clp complex (GO:0009840);; Molecular Function: cobalt ion bi…	K01358|1.87173e-130|zma:100280963|ATP-dependent Clp protease proteolytic subunit; K01358 ATP-dependent Clp protease, protease subunit [EC:3.4.21.92] (A)	--	[O]	Posttranslational modification, protein turnover, chaperones	Clp protease	ATP-dependent Clp protease proteolytic subunit 2, mitochondrial (Precursor) GN=MYJ24.13 OS=Arabidopsis thaliana (Mouse-ear cress) PE=1 SV=1	O	Posttranslational modification, protein turnover, chaperones	PREDICTED: ATP-dependent Clp protease proteolytic subunit 2, mitochondrial-like [Nelumbo nucifera]
F01.PB10271	[IQ]	--	Biological Process: metabolic process (GO:0008152);; Molecular Function: ligase activity (GO:0016874);; Cellular Component: intracellular part (GO:0044424);;	K18660|4.51349e-87|pda:103706846|malonate--CoA ligase-like; K18660 malonyl-CoA/methylmalonyl-CoA synthetase [EC:6.2.1.-] (A)	ko00280:Valine, leucine and isoleucine degradation	[I]	Lipid transport and metabolism	AMP-binding enzyme	Malonate--CoA ligase GN=AAE13 OS=Arabidopsis thaliana (Mouse-ear cress) PE=1 SV=1	IQ	--	PREDICTED: malonate--CoA ligase-like isoform X2 [Phoenix dactylifera]
F01.PB10272	[E]	Amino acid transport and metabolism	Molecular Function: carboxypeptidase activity (GO:0004180);; Cellular Component: mitochondrion (GO:0005739);; Cellular Component: cytoplasmic membrane-bounded vesicle (GO:0016023);;	K16296|1.27735e-123|mus:103970112|serine carboxypeptidase-like 7; K16296 serine carboxypeptidase-like clade I [EC:3.4.16.-] (A)	--	[OE]	--	Serine carboxypeptidase;; Serine carboxypeptidase	Serine carboxypeptidase-like 18 (Precursor) GN=SCPL18 OS=Arabidopsis thaliana (Mouse-ear cress) PE=2 SV=2	E	Amino acid transport and metabolism	PREDICTED: serine carboxypeptidase-like 7 [Musa acuminata subsp. malaccensis]
F01.PB10273	[P]	Inorganic ion transport and metabolism	Biological Process: sulfate assimilation (GO:0000103);; Molecular Function: sulfate adenylyltransferase (ATP) activity (GO:0004781);; Cellular Component: mitochondrion (GO:0005739);; Cellular Component: plasma membrane (GO:0005886);; Cellular Component: chloroplast stroma (GO:0009570);; Biological Process: response to cadmium ion (GO:0046686);;	K13811|0|zma:103625889|ATP-sulfurylase 3, chloroplastic-like; K13811 3'-phosphoadenosine 5'-phosphosulfate synthase [EC:2.7.7.4 2.7.1.25] (A)	ko00230:Purine metabolism;ko00450:Selenocompound metabolism;ko00920:Sulfur metabolism	[P]	Inorganic ion transport and metabolism	ATP-sulfurylase;; PUA-like domain	ATP sulfurylase 1, chloroplastic (Precursor) GN=APS1 OS=Arabidopsis thaliana (Mouse-ear cress) PE=1 SV=1	P	Inorganic ion transport and metabolism	uncharacterized protein LOC103625889 [Zea mays]
F01.PB10274	--	--	--	--	--	--	--	--	--	S	Function unknown	hypothetical protein TRIUR3_31680 [Triticum urartu]
F01.PB10275	--	--	--	--	--	--	--	--	--	S	Function unknown	PREDICTED: uncharacterized protein LOC105035392 [Elaeis guineensis]
F01.PB10277	[J]	Translation, ribosomal structure and biogenesis	Molecular Function: threonine-tRNA ligase activity (GO:0004829);; Molecular Function: ATP binding (GO:0005524);; Cellular Component: cell wall (GO:0005618);; Cellular Component: mitochondrion (GO:0005739);; Cellular Component: plasma membrane (GO:0005886);; Biological Process: threonyl-tRNA aminoacylation (GO:0006435);; Cellular Component: chloroplast (GO:0009507);;	K01868|0|osa:4345200|Os08g0295300; K01868 threonyl-tRNA synthetase [EC:6.1.1.3] (A)	ko00970:Aminoacyl-tRNA biosynthesis	[J]	Translation, ribosomal structure and biogenesis	tRNA synthetase class II core domain (G, H, P, S and T);; Anticodon binding domain	Threonine--tRNA ligase, mitochondrial (Precursor) GN=THRRS OS=Arabidopsis thaliana (Mouse-ear cress) PE=2 SV=3	J	Translation, ribosomal structure and biogenesis	Os08g0295300 [Oryza sativa Japonica Group]
F01.PB10278	--	--	Cellular Component: proteasome regulatory particle (GO:0005838);; Biological Process: response to heat (GO:0009408);; Biological Process: skotomorphogenesis (GO:0009647);; Biological Process: response to auxin (GO:0009733);; Biological Process: response to cytokinin (GO:0009735);; Biological Process: flower development (GO:0009908);; Cellular Component: chloroplast envelope (GO:0009941);; Biologi…	K03031|6.81047e-137|obr:102719696|26S proteasome non-ATPase regulatory subunit 8 homolog A-like; K03031 26S proteasome regulatory subunit N12 (A)	ko03050:Proteasome	[O]	Posttranslational modification, protein turnover, chaperones	SAC3/GANP/Nin1/mts3/eIF-3 p25 family;; COP9 signalosome, subunit CSN8	26S proteasome non-ATPase regulatory subunit 8 homolog A GN=RPN12A OS=Arabidopsis thaliana (Mouse-ear cress) PE=1 SV=1	O	Posttranslational modification, protein turnover, chaperones	PREDICTED: 26S proteasome non-ATPase regulatory subunit 8 homolog A [Elaeis guineensis]
F01.PB10279	[O]	Posttranslational modification, protein turnover, chaperones	Cellular Component: mitochondrion (GO:0005739);; Molecular Function: metal ion binding (GO:0046872);;	--	--	[O]	Posttranslational modification, protein turnover, chaperones	Ring finger domain;; RING-H2 zinc finger;; Zinc finger, C3HC4 type (RING finger)	Receptor homology region, transmembrane domain- and RING domain-containing protein 4 (Precursor) GN=RMR4 OS=Arabidopsis thaliana (Mouse-ear cress) PE=2 SV=1	O	Posttranslational modification, protein turnover, chaperones	PREDICTED: E3 ubiquitin-protein ligase RLIM-like [Phoenix dactylifera]
F01.PB1028	--	--	--	--	--	--	--	--	--	S	Function unknown	PREDICTED: uncharacterized protein LOC103978754 isoform X2 [Musa acuminata subsp. malaccensis]
F01.PB10280	--	--	Cellular Component: Golgi membrane (GO:0000139);; Molecular Function: alpha-1,3-mannosylglycoprotein 2-beta-N-acetylglucosaminyltransferase activity (GO:0003827);; Cellular Component: endosome (GO:0005768);; Cellular Component: trans-Golgi network (GO:0005802);; Biological Process: N-glycan processing (GO:0006491);; Biological Process: hyperosmotic response (GO:0006972);; Cellular Component: cyto…	K00726|0|pda:103723991|alpha-1,3-mannosyl-glycoprotein 2-beta-N-acetylglucosaminyltransferase-like; K00726 alpha-1,3-mannosyl-glycoprotein beta-1,2-N-acetylglucosaminyltransferase [EC:2.4.1.101] (A)	ko00510:N-Glycan biosynthesis	[G]	Carbohydrate transport and metabolism	GNT-I family	Alpha-1,3-mannosyl-glycoprotein 2-beta-N-acetylglucosaminyltransferase OS=Arabidopsis thaliana (Mouse-ear cress) PE=1 SV=1	S	Function unknown	PREDICTED: alpha-1,3-mannosyl-glycoprotein 2-beta-N-acetylglucosaminyltransferase-like isoform X1 [Elaeis guineensis]
F01.PB10282	[C]	Energy production and conversion	--	--	--	[C]	Energy production and conversion	Aldo/keto reductase family	Probable aldo-keto reductase 1 GN=AKR1 OS=Glycine max (Soybean) PE=2 SV=1	C	Energy production and conversion	PREDICTED: probable aldo-keto reductase 1 [Phoenix dactylifera]
F01.PB10284	--	--	--	--	--	--	--	Ring finger domain	--	S	Function unknown	PREDICTED: cell wall protein AWA1-like isoform X1 [Setaria italica]
F01.PB10285	[O]	Posttranslational modification, protein turnover, chaperones	Molecular Function: ATP binding (GO:0005524);; Molecular Function: nucleoside-triphosphatase activity (GO:0017111);;	K08900|0|pda:103722497|probable mitochondrial chaperone BCS1-B; K08900 mitochondrial chaperone BCS1 (A)	--	[O]	Posttranslational modification, protein turnover, chaperones	Domain associated at C-terminal with AAA;; ATPase family associated with various cellular activities (AAA);; Protein of unknown function (DUF815)	26S proteasome regulatory subunit 4 homolog B GN=RPT2B OS=Arabidopsis thaliana (Mouse-ear cress) PE=1 SV=1	O	Posttranslational modification, protein turnover, chaperones	PREDICTED: probable mitochondrial chaperone BCS1-B [Phoenix dactylifera]
F01.PB10287	[G]	Carbohydrate transport and metabolism	Cellular Component: cytoplasmic membrane-bounded vesicle (GO:0016023);;	--	--	[R]	General function prediction only	Strictosidine synthase;; SMP-30/Gluconolaconase/LRE-like region	Protein STRICTOSIDINE SYNTHASE-LIKE 6 {ECO:0000303|PubMed:10777701} (Precursor) OS=Arabidopsis thaliana (Mouse-ear cress) PE=2 SV=1	G	Carbohydrate transport and metabolism	PREDICTED: adipocyte plasma membrane-associated protein-like [Setaria italica]
F01.PB10291	--	--	--	--	--	--	--	--	Protein FLX-like 2 GN=F5A8.8 OS=Arabidopsis thaliana (Mouse-ear cress) PE=1 SV=1	S	Function unknown	PREDICTED: protein FLX-like 2 [Musa acuminata subsp. malaccensis]
F01.PB10292	[IQR]	--	Molecular Function: oxidoreductase activity (GO:0016491);;	K15095|4.46584e-113|mus:103984493|(+)-neomenthol dehydrogenase-like; K15095 (+)-neomenthol dehydrogenase [EC:1.1.1.208] (A)	ko00902:Monoterpenoid biosynthesis	[Q]	Secondary metabolites biosynthesis, transport and catabolism	short chain dehydrogenase;; Enoyl-(Acyl carrier protein) reductase;; NAD dependent epimerase/dehydratase family	(+)-neomenthol dehydrogenase GN=SDR1 OS=Arabidopsis thaliana (Mouse-ear cress) PE=1 SV=1	S	Function unknown	PREDICTED: (+)-neomenthol dehydrogenase-like [Musa acuminata subsp. malaccensis]
F01.PB10294	--	--	Cellular Component: Golgi membrane (GO:0000139);; Biological Process: plant-type secondary cell wall biogenesis (GO:0009834);; Biological Process: glucuronoxylan biosynthetic process (GO:0010417);; Cellular Component: integral component of membrane (GO:0016021);; Cellular Component: cytoplasmic membrane-bounded vesicle (GO:0016023);; Molecular Function: glucuronoxylan glucuronosyltransferase acti…	--	--	[GMW]	--	Exostosin family	Probable glucuronosyltransferase Os01g0926600 OS=Oryza sativa subsp. japonica (Rice) PE=2 SV=1	S	Function unknown	PREDICTED: probable glucuronosyltransferase Os01g0926600-like [Oryza brachyantha]
F01.PB10296	[I]	Lipid transport and metabolism	--	K13510|0|mus:103995894|lysophospholipid acyltransferase LPEAT1 isoform X1; K13510 lysophosphatidylcholine acyltransferase / lyso-PAF acetyltransferase [EC:2.3.1.23 2.3.1.67] (A)	ko00564:Glycerophospholipid metabolism;ko00565:Ether lipid metabolism	[I]	Lipid transport and metabolism	Acyltransferase	Lysophospholipid acyltransferase LPEAT1 GN=LPEAT1 OS=Arabidopsis thaliana (Mouse-ear cress) PE=1 SV=1	I	Lipid transport and metabolism	PREDICTED: lysophospholipid acyltransferase LPEAT1 isoform X1 [Musa acuminata subsp. malaccensis]
F01.PB10297	[O]	Posttranslational modification, protein turnover, chaperones	Molecular Function: peptide-methionine (S)-S-oxide reductase activity (GO:0008113);; Cellular Component: chloroplast stroma (GO:0009570);; Molecular Function: peptide-methionine (R)-S-oxide reductase activity (GO:0033743);; Biological Process: oxidation-reduction process (GO:0055114);;	K07305|1.50194e-94|pda:103703342|peptide methionine sulfoxide reductase B1, chloroplastic; K07305 peptide-methionine (R)-S-oxide reductase [EC:1.8.4.12] (A)	--	[O]	Posttranslational modification, protein turnover, chaperones	SelR domain	Peptide methionine sulfoxide reductase B1, chloroplastic (Precursor) GN=MSRB1 OS=Arabidopsis thaliana (Mouse-ear cress) PE=1 SV=1	O	Posttranslational modification, protein turnover, chaperones	PREDICTED: peptide methionine sulfoxide reductase B1, chloroplastic isoform X1 [Phoenix dactylifera]
F01.PB10298	[E]	Amino acid transport and metabolism	Molecular Function: catalytic activity (GO:0003824);; Biological Process: biosynthetic process (GO:0009058);; Molecular Function: pyridoxal phosphate binding (GO:0030170);;	K15849|0|sita:101768098|bifunctional aspartate aminotransferase and glutamate/aspartate-prephenate aminotransferase-like; K15849 bifunctional aspartate aminotransferase and glutamate/aspartate-prephenate aminotransferase [EC:2.6.1.1 2.6.1.78 2.6.1.79] (A)	ko00350:Tyrosine metabolism;ko00360:Phenylalanine metabolism;ko00400:Phenylalanine, tyrosine and tryptophan biosynthesis;ko00950:Isoquinoline alkaloid biosynthesis;ko00960:Tropane, piperidine and pyridine alkaloid biosynthesis;ko01230:Biosynthesis of amino acids	[E]	Amino acid transport and metabolism	Aminotransferase class I and II;; DegT/DnrJ/EryC1/StrS aminotransferase family;; Aminotransferase class I and II	Bifunctional aspartate aminotransferase and glutamate/aspartate-prephenate aminotransferase (Precursor) GN=T26C19.9 OS=Arabidopsis thaliana (Mouse-ear cress) PE=1 SV=2	E	Amino acid transport and metabolism	PREDICTED: bifunctional aspartate aminotransferase and glutamate/aspartate-prephenate aminotransferase-like [Setaria italica]
F01.PB1030	--	--	Molecular Function: beta-glucuronidase activity (GO:0004566);; Biological Process: metabolic process (GO:0008152);; Cellular Component: plant-type cell wall (GO:0009505);; Cellular Component: membrane (GO:0016020);;	K07964|8.31704e-133|mus:103983605|heparanase-like protein 1; K07964 heparanase 1 [EC:3.2.1.166] (A)	ko00531:Glycosaminoglycan degradation	--	--	Glycosyl hydrolase family 79, N-terminal domain	Heparanase-like protein 2 (Precursor) GN=At5g61250 OS=Arabidopsis thaliana (Mouse-ear cress) PE=2 SV=1	G	Carbohydrate transport and metabolism	PREDICTED: heparanase-like protein 1 [Musa acuminata subsp. malaccensis]
F01.PB10301	--	--	Molecular Function: pantothenate kinase activity (GO:0004594);; Molecular Function: ATP binding (GO:0005524);; Cellular Component: cytosol (GO:0005829);; Biological Process: protein N-linked glycosylation (GO:0006487);; Biological Process: coenzyme A biosynthetic process (GO:0015937);; Biological Process: phosphorylation (GO:0016310);;	K09680|0|pda:103711528|pantothenate kinase 2-like; K09680 type II pantothenate kinase [EC:2.7.1.33] (A)	ko00770:Pantothenate and CoA biosynthesis	[R]	General function prediction only	Protein of unknown function DUF89	Pantothenate kinase 2 OS=Oryza sativa subsp. japonica (Rice) PE=2 SV=2	H	Coenzyme transport and metabolism	PREDICTED: pantothenate kinase 2-like isoform X1 [Phoenix dactylifera]
F01.PB10302	[O]	Posttranslational modification, protein turnover, chaperones	Molecular Function: Rab GDP-dissociation inhibitor activity (GO:0005093);; Biological Process: protein transport (GO:0015031);; Biological Process: plasma membrane to endosome transport (GO:0048227);;	K17255|0|mus:103992652|guanosine nucleotide diphosphate dissociation inhibitor 2; K17255 Rab GDP dissociation inhibitor (A)	--	[O]	Posttranslational modification, protein turnover, chaperones	GDP dissociation inhibitor	Guanosine nucleotide diphosphate dissociation inhibitor 1 GN=GDI1 OS=Arabidopsis thaliana (Mouse-ear cress) PE=1 SV=1	O	Posttranslational modification, protein turnover, chaperones	PREDICTED: guanosine nucleotide diphosphate dissociation inhibitor 2 [Musa acuminata subsp. malaccensis]
F01.PB10305	[K]	Transcription	Cellular Component: cytoplasmic membrane-bounded vesicle (GO:0016023);;	K09419|5.47656e-159|osa:4334826|Os03g0854500; K09419 heat shock transcription factor, other eukaryote (A)	--	[K]	Transcription	HSF-type DNA-binding	Heat stress transcription factor A-1 OS=Oryza sativa subsp. japonica (Rice) PE=2 SV=1	K	Transcription	Os03g0854500 [Oryza sativa Japonica Group]
F01.PB10307	[O]	Posttranslational modification, protein turnover, chaperones	Molecular Function: ATP binding (GO:0005524);; Biological Process: multidimensional cell growth (GO:0009825);; Biological Process: plant-type cell wall biogenesis (GO:0009832);; Biological Process: trichome branching (GO:0010091);; Molecular Function: nucleoside-triphosphatase activity (GO:0017111);; Biological Process: cortical microtubule organization (GO:0043622);;	K07767|0|mus:103980402|katanin p60 ATPase-containing subunit A1; K07767 katanin p60 ATPase-containing subunit A1 [EC:3.6.4.3] (A)	--	[O]	Posttranslational modification, protein turnover, chaperones	ATPase family associated with various cellular activities (AAA);; Vps4 C terminal oligomerisation domain;; Holliday junction DNA helicase ruvB N-terminus;; AAA domain (Cdc48 subfamily)	Katanin p60 ATPase-containing subunit A1 {ECO:0000255|HAMAP-Rule:MF_03023} GN=At1g80350 OS=Arabidopsis thaliana (Mouse-ear cress) PE=1 SV=1	O	Posttranslational modification, protein turnover, chaperones	PREDICTED: katanin p60 ATPase-containing subunit A1 [Musa acuminata subsp. malaccensis]
F01.PB10309	[H]	Coenzyme transport and metabolism	Molecular Function: methylenetetrahydrofolate dehydrogenase (NADP+) activity (GO:0004488);; Biological Process: folic acid-containing compound biosynthetic process (GO:0009396);; Cellular Component: chloroplast (GO:0009507);; Biological Process: oxidation-reduction process (GO:0055114);;	--	--	[H]	Coenzyme transport and metabolism	Tetrahydrofolate dehydrogenase/cyclohydrolase, catalytic domain;; Tetrahydrofolate dehydrogenase/cyclohydrolase, NAD(P)-binding domain;; Tetrahydrofolate dehydrogenase/cyclohydrolase, NAD(P)-binding domain	Methenyltetrahydrofolate cyclohydrolase (Precursor) GN=F6N23.26 OS=Arabidopsis thaliana (Mouse-ear cress) PE=2 SV=1	H	Coenzyme transport and metabolism	PREDICTED: bifunctional protein FolD 4, chloroplastic isoform X1 [Phoenix dactylifera]
F01.PB10311	--	--	Biological Process: maltose metabolic process (GO:0000023);; Molecular Function: methyltransferase activity (GO:0008168);; Biological Process: mRNA modification (GO:0016556);; Biological Process: starch biosynthetic process (GO:0019252);; Biological Process: methylation (GO:0032259);;	--	--	[IR]	--	Methyltransferase domain;; Methyltransferase domain;; Methionine biosynthesis protein MetW;; ubiE/COQ5 methyltransferase family	--	S	Function unknown	PREDICTED: uncharacterized protein LOC105031939 [Elaeis guineensis]
F01.PB10313	[Z]	Cytoskeleton	Molecular Function: ATP binding (GO:0005524);; Cellular Component: cytoplasm (GO:0005737);; Cellular Component: cytoskeleton (GO:0005856);;	--	--	[Z]	Cytoskeleton	Actin	Actin-7 GN=ACT7 OS=Arabidopsis thaliana (Mouse-ear cress) PE=1 SV=1	Z	Cytoskeleton	actin 2 [Annona cherimola]
F01.PB10316	[RTKL]	--	Molecular Function: protein serine/threonine kinase activity (GO:0004674);; Molecular Function: protein serine/threonine/tyrosine kinase activity (GO:0004712);; Molecular Function: ATP binding (GO:0005524);; Biological Process: mRNA processing (GO:0006397);; Biological Process: positive regulation of translation (GO:0045727);; Biological Process: protein autophosphorylation (GO:0046777);;	K08287|0|vvi:100263937|serine/threonine-protein kinase AFC2; K08287 dual-specificity kinase [EC:2.7.12.1] (A)	--	[T]	Signal transduction mechanisms	Protein kinase domain;; Protein tyrosine kinase	Serine/threonine-protein kinase AFC2 GN=AFC2 OS=Arabidopsis thaliana (Mouse-ear cress) PE=1 SV=1	T	Signal transduction mechanisms	PREDICTED: serine/threonine-protein kinase AFC2 isoform X1 [Nelumbo nucifera]
F01.PB10317	[O]	Posttranslational modification, protein turnover, chaperones	Molecular Function: peptidase activity (GO:0008233);;	--	--	[O]	Posttranslational modification, protein turnover, chaperones	Ulp1 protease family, C-terminal catalytic domain;; BED zinc finger	Probable ubiquitin-like-specific protease 2A GN=ULP2A OS=Arabidopsis thaliana (Mouse-ear cress) PE=2 SV=2	O	Posttranslational modification, protein turnover, chaperones	PREDICTED: probable ubiquitin-like-specific protease 2A isoform X3 [Elaeis guineensis]
F01.PB10318	[O]	Posttranslational modification, protein turnover, chaperones	Molecular Function: ATP binding (GO:0005524);; Biological Process: response to stress (GO:0006950);;	K03283|0|obr:102702507|heat shock cognate 70 kDa protein 2-like; K03283 heat shock 70kDa protein 1/8 (A)	ko03040:Spliceosome;ko04141:Protein processing in endoplasmic reticulum;ko04144:Endocytosis	[O]	Posttranslational modification, protein turnover, chaperones	Hsp70 protein	Probable mediator of RNA polymerase II transcription subunit 37c GN=At3g12580 OS=Arabidopsis thaliana (Mouse-ear cress) PE=1 SV=1	O	Posttranslational modification, protein turnover, chaperones	Heat shock cognate 70 kDa protein, putative, expressed [Oryza sativa Japonica Group]
F01.PB10320	--	--	Molecular Function: serine-type endopeptidase activity (GO:0004252);; Cellular Component: integral component of membrane (GO:0016021);;	--	--	[S]	Function unknown	Eukaryotic integral membrane protein (DUF1751);; Rhomboid family	--	S	Function unknown	uncharacterized protein LOC100192037 [Zea mays]
F01.PB10321	[L]	Replication, recombination and repair	Molecular Function: DNA binding (GO:0003677);; Molecular Function: catalytic activity (GO:0003824);; Biological Process: DNA repair (GO:0006281);;	K03660|2.10623e-161|pda:103701337|N-glycosylase/DNA lyase OGG1; K03660 N-glycosylase/DNA lyase [EC:3.2.2.- 4.2.99.18] (A)	ko03410:Base excision repair	[L]	Replication, recombination and repair	8-oxoguanine DNA glycosylase, N-terminal domain;; HhH-GPD superfamily base excision DNA repair protein	DNA-(apurinic or apyrimidinic site) lyase GN=OGG1 OS=Arabidopsis thaliana (Mouse-ear cress) PE=1 SV=1	L	Replication, recombination and repair	PREDICTED: N-glycosylase/DNA lyase OGG1 [Phoenix dactylifera]
F01.PB10322	[H]	Coenzyme transport and metabolism	Biological Process: protoporphyrinogen IX biosynthetic process (GO:0006782);; Biological Process: response to oxidative stress (GO:0006979);; Molecular Function: glutamyl-tRNA reductase activity (GO:0008883);; Biological Process: response to light stimulus (GO:0009416);; Cellular Component: chloroplast (GO:0009507);; Biological Process: chlorophyll biosynthetic process (GO:0015995);; Molecular Fu…	K02492|0|mus:103994962|glutamyl-tRNA reductase 2; K02492 glutamyl-tRNA reductase [EC:1.2.1.70] (A)	ko00860:Porphyrin and chlorophyll metabolism	--	--	Glutamyl-tRNAGlu reductase, N-terminal domain;; Shikimate / quinate 5-dehydrogenase;; Glutamyl-tRNAGlu reductase, dimerisation domain;; NADP oxidoreductase coenzyme F420-dependent;; NADH(P)-binding;; NAD binding domain of 6-phosphogluconate dehydrogenase;; Ornithine cyclodeaminase/mu-crystallin family	Glutamyl-tRNA reductase 1, chloroplastic (Precursor) GN=HEMA1 OS=Hordeum vulgare (Barley) PE=1 SV=1	H	Coenzyme transport and metabolism	PREDICTED: glutamyl-tRNA reductase 2 [Musa acuminata subsp. malaccensis]
F01.PB10326	[G]	Carbohydrate transport and metabolism	Molecular Function: magnesium ion binding (GO:0000287);; Molecular Function: pyruvate kinase activity (GO:0004743);; Molecular Function: ATP binding (GO:0005524);; Cellular Component: cytoplasm (GO:0005737);; Cellular Component: plasma membrane (GO:0005886);; Biological Process: glycolytic process (GO:0006096);; Biological Process: phosphorylation (GO:0016310);; Molecular Function: potassium ion …	K00873|0|osa:4337406|Os04g0677500; K00873 pyruvate kinase [EC:2.7.1.40] (A)	ko00010:Glycolysis / Gluconeogenesis;ko00230:Purine metabolism;ko00620:Pyruvate metabolism;ko01200:Carbon metabolism;ko01230:Biosynthesis of amino acids	[G]	Carbohydrate transport and metabolism	Pyruvate kinase, barrel domain;; Pyruvate kinase, alpha/beta domain	Pyruvate kinase, cytosolic isozyme OS=Glycine max (Soybean) PE=1 SV=1	G	Carbohydrate transport and metabolism	Os04g0677500 [Oryza sativa Japonica Group]
F01.PB10327	[R]	General function prediction only	Biological Process: response to iron(III) ion (GO:0010041);; Molecular Function: 2'-deoxymugineic-acid 2'-dioxygenase activity (GO:0033760);;	--	--	[QR]	--	non-haem dioxygenase in morphine synthesis N-terminal;; 2OG-Fe(II) oxygenase superfamily;; 2OG-Fe(II) oxygenase superfamily	2&apos;-deoxymugineic-acid 2&apos;-dioxygenase GN=IDS3 OS=Hordeum vulgare (Barley) PE=1 SV=3	S	Function unknown	PREDICTED: 2&apos;-deoxymugineic-acid 2&apos;-dioxygenase-like [Oryza brachyantha]
F01.PB10328	[R]	General function prediction only	Molecular Function: iron ion binding (GO:0005506);; Molecular Function: oxidoreductase activity, acting on paired donors, with incorporation or reduction of molecular oxygen, 2-oxoglutarate as one donor, and incorporation of one atom each of oxygen into both donors (GO:0016706);; Biological Process: oxidation-reduction process (GO:0055114);;	K06892|0|sbi:SORBI_03g003240|SORBIDRAFT_03g003240, Sb03g003240; hypothetical protein; K06892 feruloyl-CoA ortho-hydroxylase [EC:1.14.11.-] (A)	--	[QR]	--	non-haem dioxygenase in morphine synthesis N-terminal;; 2OG-Fe(II) oxygenase superfamily	Probable 2-oxoglutarate-dependent dioxygenase At3g49630 GN=At3g50210 OS=Arabidopsis thaliana (Mouse-ear cress) PE=2 SV=1	S	Function unknown	PREDICTED: probable iron/ascorbate oxidoreductase DDB_G0283291-like isoform X2 [Setaria italica]
F01.PB10330	--	--	Cellular Component: nucleus (GO:0005634);; Cellular Component: cytoplasm (GO:0005737);; Biological Process: polarity specification of adaxial/abaxial axis (GO:0009944);; Biological Process: proximal/distal pattern formation (GO:0009954);; Biological Process: floral organ abscission (GO:0010227);; Biological Process: nectary development (GO:0010254);; Biological Process: floral meristem determinac…	K14508|0|pda:103713409|regulatory protein NPR5-like; K14508 regulatory protein NPR1 (A)	ko04075:Plant hormone signal transduction	[R]	General function prediction only	BTB/POZ domain;; Ankyrin repeats (3 copies);; Ankyrin repeat;; Domain of unknown function (DUF3420);; Ankyrin repeats (many copies);; Ankyrin repeat;; Ankyrin repeats (many copies)	Regulatory protein NPR5 GN=F13H10.8 OS=Arabidopsis thaliana (Mouse-ear cress) PE=1 SV=1	S	Function unknown	PREDICTED: LOW QUALITY PROTEIN: regulatory protein NPR5-like [Phoenix dactylifera]
F01.PB10332	--	--	--	--	--	--	--	Protein of unknown function (DUF1336)	Protein ENHANCED DISEASE RESISTANCE 2-like GN=EDR2L OS=Arabidopsis thaliana (Mouse-ear cress) PE=2 SV=1	S	Function unknown	PREDICTED: protein ENHANCED DISEASE RESISTANCE 2-like [Phoenix dactylifera]
F01.PB10333	[M]	Cell wall/membrane/envelope biogenesis	Biological Process: glycolipid biosynthetic process (GO:0009247);; Cellular Component: chloroplast envelope (GO:0009941);; Biological Process: cellular response to phosphate starvation (GO:0016036);; Molecular Function: UDP-sulfoquinovose:DAG sulfoquinovosyltransferase activity (GO:0046510);;	K06119|0|zma:103634168|uncharacterized LOC103634168; K06119 sulfoquinovosyltransferase [EC:2.4.1.-] (A)	ko00561:Glycerolipid metabolism	[MOI]	--	Glycosyl transferases group 1;; Glycosyl transferase 4-like domain;; Glycosyl transferases group 1;; Glycosyl transferases group 1;; Glycosyltransferase Family 4;; Glycosyl transferase 4-like	--	M	Cell wall/membrane/envelope biogenesis	PREDICTED: uncharacterized protein LOC103634168 [Zea mays]
F01.PB10334	[E]	Amino acid transport and metabolism	Molecular Function: transporter activity (GO:0005215);; Cellular Component: chloroplast envelope (GO:0009941);; Biological Process: polyamine transport (GO:0015846);; Molecular Function: polyamine binding (GO:0019808);; Cellular Component: periplasmic space (GO:0042597);;	--	--	--	--	Bacterial extracellular solute-binding protein;; Bacterial extracellular solute-binding protein;; Bacterial extracellular solute-binding protein	--	E	Amino acid transport and metabolism	Os04g0602200 [Oryza sativa Japonica Group]
F01.PB10335	--	--	Cellular Component: intracellular membrane-bounded organelle (GO:0043231);; Cellular Component: cytoplasmic part (GO:0044444);;	--	--	[I]	Lipid transport and metabolism	--	--	U	Intracellular trafficking, secretion, and vesicular transport	PREDICTED: stAR-related lipid transfer protein 7, mitochondrial-like [Phoenix dactylifera]
F01.PB10336	[R]	General function prediction only	Molecular Function: RNA binding (GO:0003723);; Molecular Function: GTP binding (GO:0005525);; Cellular Component: chloroplast (GO:0009507);; Biological Process: embryo development ending in seed dormancy (GO:0009793);; Biological Process: iron-sulfur cluster assembly (GO:0016226);; Biological Process: isopentenyl diphosphate biosynthetic process, methylerythritol 4-phosphate pathway (GO:0019288);…	K03595|1.05359e-151|vvi:100265087|GTPase Era, mitochondrial; K03595 GTP-binding protein Era (A)	--	[DT]	--	50S ribosome-binding GTPase;; KH domain;; Ferrous iron transport protein B;; Dynamin family;; Miro-like protein;; Conserved hypothetical ATP binding protein;; Ethanolamine utilisation - propanediol utilisation;; Protein of unknown function, DUF258;; Elongation factor Tu GTP binding domain	GTP-binding protein ERG GN=ERG OS=Antirrhinum majus (Garden snapdragon) PE=2 SV=1	S	Function unknown	PREDICTED: GTPase Era, mitochondrial [Beta vulgaris subsp. vulgaris]
F01.PB10342	[R]	General function prediction only	Molecular Function: GTPase activity (GO:0003924);; Molecular Function: GTP binding (GO:0005525);; Biological Process: GTP catabolic process (GO:0006184);; Cellular Component: plant-type cell wall (GO:0009505);; Molecular Function: adenyl nucleotide binding (GO:0030554);;	--	--	[C]	Energy production and conversion	CBS domain	SNF1-related protein kinase regulatory subunit gamma-1 GN=T8P19.40 OS=Arabidopsis thaliana (Mouse-ear cress) PE=1 SV=2	T	Signal transduction mechanisms	PREDICTED: SNF1-related protein kinase regulatory subunit gamma-1-like [Setaria italica]
F01.PB10343	--	--	Cellular Component: photosystem II (GO:0009523);; Cellular Component: chloroplast thylakoid membrane (GO:0009535);; Biological Process: photosynthesis (GO:0015979);; Cellular Component: integral component of membrane (GO:0016021);; Molecular Function: phosphate ion binding (GO:0042301);; Biological Process: protein stabilization (GO:0050821);;	K02709|1.36296e-36|sot:4099873|psbH, SotuCp051; photosystem II reaction center protein H; K02709 photosystem II PsbH protein (A)	ko00195:Photosynthesis	--	--	Photosystem II 10 kDa phosphoprotein	Photosystem II reaction center protein H GN=psbH OS=Nicotiana tabacum (Common tobacco) PE=3 SV=2	C	Energy production and conversion	hypothetical protein AALP_AA7G155000 [Arabis alpina]
F01.PB10345	[RTKL]	--	Molecular Function: protein serine/threonine kinase activity (GO:0004674);; Molecular Function: ATP binding (GO:0005524);; Biological Process: protein phosphorylation (GO:0006468);; Molecular Function: tau-protein kinase activity (GO:0050321);;	K03083|0|pda:103709635|shaggy-related protein kinase alpha-like; K03083 glycogen synthase kinase 3 beta [EC:2.7.11.26] (A)	--	[G]	Carbohydrate transport and metabolism	Protein kinase domain;; Protein tyrosine kinase;; Choline/ethanolamine kinase;; Phosphotransferase enzyme family	Shaggy-related protein kinase alpha GN=ASK1 OS=Arabidopsis thaliana (Mouse-ear cress) PE=1 SV=3	T	Signal transduction mechanisms	PREDICTED: shaggy-related protein kinase alpha-like [Phoenix dactylifera]
F01.PB10346	[K]	Transcription	Biological Process: gene expression (GO:0010467);; Biological Process: cellular macromolecule biosynthetic process (GO:0034645);; Biological Process: primary metabolic process (GO:0044238);;	K03122|1.46318e-127|pda:103715675|transcription initiation factor IIA subunit 1-like; K03122 transcription initiation factor TFIIA large subunit (A)	ko03022:Basal transcription factors	[K]	Transcription	Transcription factor IIA, alpha/beta subunit	--	K	Transcription	PREDICTED: transcription initiation factor IIA subunit 1-like [Phoenix dactylifera]
F01.PB10348	--	--	Molecular Function: sucrose alpha-glucosidase activity (GO:0004575);; Cellular Component: nucleus (GO:0005634);; Cellular Component: cytosol (GO:0005829);; Cellular Component: plasma membrane (GO:0005886);; Biological Process: carbohydrate metabolic process (GO:0005975);; Biological Process: cellular amino acid metabolic process (GO:0006520);; Molecular Function: glycopeptide alpha-N-acetylgalact…	--	--	--	--	Alkaline and neutral invertase;; Amylo-alpha-1,6-glucosidase	Cytosolic invertase 1 {ECO:0000303|PubMed:18317796} OS=Oryza sativa subsp. japonica (Rice) PE=1 SV=1	S	Function unknown	PREDICTED: alkaline/neutral invertase CINV2-like [Musa acuminata subsp. malaccensis]
F01.PB10349	--	--	--	--	--	[T]	Signal transduction mechanisms	NB-ARC domain	Putative disease resistance protein RGA3 GN=RGA3 OS=Solanum bulbocastanum (Wild potato) PE=2 SV=2	S	Function unknown	PREDICTED: putative disease resistance protein RGA3 [Elaeis guineensis]
F01.PB10353	--	--	--	--	--	[G]	Carbohydrate transport and metabolism	N2227-like protein	--	S	Function unknown	hypothetical protein OsI_20588 [Oryza sativa Indica Group]
F01.PB10355	[J]	Translation, ribosomal structure and biogenesis	Cellular Component: mitochondrion (GO:0005739);; Biological Process: translation (GO:0006412);; Biological Process: protein targeting to mitochondrion (GO:0006626);; Biological Process: dolichol biosynthetic process (GO:0019408);;	K02838|9.90645e-103|sbi:SORBI_06g020970|SORBIDRAFT_06g020970, Sb06g020970; hypothetical protein; K02838 ribosome recycling factor (A)	--	[J]	Translation, ribosomal structure and biogenesis	Ribosome recycling factor	Ribosome-recycling factor, chloroplastic (Precursor) GN=RRF OS=Arabidopsis thaliana (Mouse-ear cress) PE=2 SV=2	J	Translation, ribosomal structure and biogenesis	hypothetical protein SORBIDRAFT_06g020970 [Sorghum bicolor]
F01.PB10356	--	--	Cellular Component: mitochondrion (GO:0005739);; Cellular Component: chloroplast thylakoid (GO:0009534);; Biological Process: photosynthetic acclimation (GO:0009643);; Cellular Component: chloroplast envelope (GO:0009941);; Molecular Function: phosphoglycerate transmembrane transporter activity (GO:0015120);; Molecular Function: antiporter activity (GO:0015297);; Biological Process: phosphoglycer…	K15283|0|vvi:100257292|triose phosphate/phosphate translocator, chloroplastic; K15283 solute carrier family 35, member E1 (A)	--	[GE]	--	Triose-phosphate Transporter family;; EamA-like transporter family	Triose phosphate/phosphate translocator TPT, chloroplastic (Precursor) GN=TPT OS=Arabidopsis thaliana (Mouse-ear cress) PE=2 SV=1	S	Function unknown	hypothetical protein VITISV_028555 [Vitis vinifera]
F01.PB10357	--	--	--	--	--	--	--	No apical meristem (NAM) protein	NAC transcription factor 29 GN=At1g69490 OS=Arabidopsis thaliana (Mouse-ear cress) PE=2 SV=1	K	Transcription	PREDICTED: NAC domain-containing protein 18-like [Phoenix dactylifera]
F01.PB1036	[O]	Posttranslational modification, protein turnover, chaperones	Biological Process: protein peptidyl-prolyl isomerization (GO:0000413);; Molecular Function: peptidyl-prolyl cis-trans isomerase activity (GO:0003755);; Biological Process: pentose-phosphate shunt (GO:0006098);; Biological Process: rRNA processing (GO:0006364);; Biological Process: protein folding (GO:0006457);; Cellular Component: chloroplast thylakoid lumen (GO:0009543);; Cellular Component: ch…	--	--	[O]	Posttranslational modification, protein turnover, chaperones	FKBP-type peptidyl-prolyl cis-trans isomerase	Peptidyl-prolyl cis-trans isomerase FKBP16-3, chloroplastic (Precursor) GN=T1O24.30 OS=Arabidopsis thaliana (Mouse-ear cress) PE=1 SV=2	O	Posttranslational modification, protein turnover, chaperones	PREDICTED: peptidyl-prolyl cis-trans isomerase FKBP16-3, chloroplastic [Phoenix dactylifera]
F01.PB10360	[E]	Amino acid transport and metabolism	Molecular Function: oxidoreductase activity (GO:0016491);; Biological Process: oxidation-reduction process (GO:0055114);;	--	--	[R]	General function prediction only	FAD dependent oxidoreductase;; Glucose inhibited division protein A	--	E	Amino acid transport and metabolism	PREDICTED: putative oxidoreductase TDA3 [Elaeis guineensis]
F01.PB10361	--	--	--	--	--	--	--	TPR repeat;; Tetratricopeptide repeat;; Tetratricopeptide repeat	Hsp70-Hsp90 organizing protein 1 GN=HOP1 OS=Arabidopsis thaliana (Mouse-ear cress) PE=2 SV=1	S	Function unknown	PREDICTED: uncharacterized protein LOC104000499 [Musa acuminata subsp. malaccensis]
F01.PB10362	[R]	General function prediction only	--	K10703|1.68458e-96|sita:101782661|very-long-chain (3R)-3-hydroxyacyl-[acyl-carrier protein] dehydratase 2-like; K10703 very-long-chain (3R)-3-hydroxyacyl-CoA dehydratase [EC:4.2.1.134] (A)	ko00062:Fatty acid elongation;ko01040:Biosynthesis of unsaturated fatty acids;ko01212:Fatty acid metabolism	[R]	General function prediction only	Protein tyrosine phosphatase-like protein, PTPLA	Very-long-chain (3R)-3-hydroxyacyl-CoA dehydratase PASTICCINO 2 GN=F12B17.170 OS=Arabidopsis thaliana (Mouse-ear cress) PE=1 SV=1	S	Function unknown	PREDICTED: very-long-chain (3R)-3-hydroxyacyl-CoA dehydratase 2 [Elaeis guineensis]
F01.PB10364	[KAD]	--	Molecular Function: DNA binding (GO:0003677);; Molecular Function: chromatin binding (GO:0003682);; Biological Process: cell division (GO:0051301);;	K12860|7.0731e-126|pda:103719325|cell division cycle 5-like protein; K12860 pre-mRNA-splicing factor CDC5/CEF1 (A)	ko03040:Spliceosome	[AD]	--	pre-mRNA splicing factor component	Cell division cycle 5-like protein GN=F21M12.15 OS=Arabidopsis thaliana (Mouse-ear cress) PE=1 SV=2	K	Transcription	PREDICTED: cell division cycle 5-like protein [Phoenix dactylifera]
F01.PB10365	[G]	Carbohydrate transport and metabolism	Molecular Function: protein serine/threonine kinase activity (GO:0004674);; Molecular Function: ATP binding (GO:0005524);; Biological Process: pyruvate metabolic process (GO:0006090);; Biological Process: protein phosphorylation (GO:0006468);; Cellular Component: chloroplast (GO:0009507);; Biological Process: photosynthesis (GO:0015979);; Molecular Function: metal ion binding (GO:0046872);; Molec…	K01006|0|bdi:100840523|pyruvate, phosphate dikinase 1, chloroplastic; K01006 pyruvate, orthophosphate dikinase [EC:2.7.9.1] (A)	ko00620:Pyruvate metabolism;ko00710:Carbon fixation in photosynthetic organisms;ko01200:Carbon metabolism	--	--	PEP-utilising enzyme, TIM barrel domain;; PEP-utilising enzyme, mobile domain	Pyruvate, phosphate dikinase 1, chloroplastic (Precursor) OS=Oryza sativa subsp. japonica (Rice) PE=1 SV=1	G	Carbohydrate transport and metabolism	pyruvate orthophosphate dikinase [Eleocharis vivipara]
F01.PB10369	--	--	Cellular Component: plastid (GO:0009536);;	--	--	--	--	Uncharacterised BCR, YhbC family COG0779	--	S	Function unknown	PREDICTED: uncharacterized protein LOC103988942 [Musa acuminata subsp. malaccensis]
F01.PB10370	[E]	Amino acid transport and metabolism	Molecular Function: cysteine synthase activity (GO:0004124);; Biological Process: cysteine biosynthetic process from serine (GO:0006535);; Cellular Component: chromoplast (GO:0009509);; Cellular Component: chloroplast stroma (GO:0009570);; Molecular Function: transferase activity (GO:0016740);;	K01738|2.39935e-164|mus:103996764|cysteine synthase-like; K01738 cysteine synthase A [EC:2.5.1.47] (A)	ko00270:Cysteine and methionine metabolism;ko00920:Sulfur metabolism;ko01200:Carbon metabolism;ko01230:Biosynthesis of amino acids	[E]	Amino acid transport and metabolism	Pyridoxal-phosphate dependent enzyme	Cysteine synthase, chloroplastic/chromoplastic (Precursor) GN=CYSK OS=Spinacia oleracea (Spinach) PE=1 SV=2	E	Amino acid transport and metabolism	PREDICTED: cysteine synthase [Elaeis guineensis]
F01.PB10371	--	--	--	--	--	[J]	Translation, ribosomal structure and biogenesis	--	--	S	Function unknown	PREDICTED: uncharacterized protein LOC105052965 isoform X1 [Elaeis guineensis]
F01.PB10372	[R]	General function prediction only	Molecular Function: flavonol synthase activity (GO:0045431);; Biological Process: flavonol biosynthetic process (GO:0051555);; Biological Process: oxidation-reduction process (GO:0055114);;	--	--	[QR]	--	non-haem dioxygenase in morphine synthesis N-terminal;; 2OG-Fe(II) oxygenase superfamily	Protein SRG1 GN=SRG1 OS=Arabidopsis thaliana (Mouse-ear cress) PE=2 SV=1	S	Function unknown	PREDICTED: protein SRG1-like [Setaria italica]
F01.PB10373	[P]	Inorganic ion transport and metabolism	Biological Process: cation transport (GO:0006812);; Molecular Function: cation transmembrane transporter activity (GO:0008324);; Cellular Component: integral component of membrane (GO:0016021);; Biological Process: transmembrane transport (GO:0055085);;	K14689|5.70617e-167|bdi:100837990|metal tolerance protein 1-like; K14689 solute carrier family 30 (zinc transporter), member 2 (A)	--	[P]	Inorganic ion transport and metabolism	Cation efflux family	Metal tolerance protein 1 OS=Oryza sativa subsp. japonica (Rice) PE=2 SV=1	P	Inorganic ion transport and metabolism	PREDICTED: metal tolerance protein 1-like [Elaeis guineensis]
F01.PB10374	--	--	Cellular Component: chloroplast (GO:0009507);; Biological Process: photosynthesis, light harvesting (GO:0009765);; Biological Process: myo-inositol hexakisphosphate biosynthetic process (GO:0010264);; Biological Process: chlorophyll catabolic process (GO:0015996);; Cellular Component: membrane (GO:0016020);; Molecular Function: chlorophyll binding (GO:0016168);; Cellular Component: light-harvesti…	K14172|3.75431e-170|pda:103702265|chlorophyll a-b binding protein of LHCII type 1; K14172 light-harvesting complex II chlorophyll a/b binding protein 7 (A)	ko00196:Photosynthesis - antenna proteins	--	--	Chlorophyll A-B binding protein	Chlorophyll a-b binding protein 1B, chloroplastic (Precursor) GN=CAB1B OS=Solanum lycopersicum (Tomato) PE=3 SV=1	S	Function unknown	PREDICTED: chlorophyll a-b binding protein of LHCII type 1 isoform X2 [Nelumbo nucifera]
F01.PB10375	[R]	General function prediction only	Molecular Function: iron ion binding (GO:0005506);; Molecular Function: flavonol synthase activity (GO:0045431);; Biological Process: flavonol biosynthetic process (GO:0051555);; Biological Process: oxidation-reduction process (GO:0055114);;	K06892|0|dosa:Os09t0245500-01|Os09g0245500; Isopenicillin N synthase domain containing protein.; K06892 feruloyl-CoA ortho-hydroxylase [EC:1.14.11.-] (A)	--	[QR]	--	non-haem dioxygenase in morphine synthesis N-terminal;; 2OG-Fe(II) oxygenase superfamily	Probable 2-oxoglutarate-dependent dioxygenase At3g49630 GN=At3g50210 OS=Arabidopsis thaliana (Mouse-ear cress) PE=2 SV=1	S	Function unknown	Os09g0245500 [Oryza sativa Japonica Group]
F01.PB10376	[G]	Carbohydrate transport and metabolism	Molecular Function: beta-fructofuranosidase activity (GO:0004564);; Cellular Component: vacuole (GO:0005773);; Biological Process: metabolic process (GO:0008152);; Molecular Function: transferase activity (GO:0016740);;	K01193|2.98439e-157|pda:103698170|beta-fructofuranosidase 1-like; K01193 beta-fructofuranosidase [EC:3.2.1.26] (A)	ko00052:Galactose metabolism;ko00500:Starch and sucrose metabolism	[G]	Carbohydrate transport and metabolism	Glycosyl hydrolases family 32 N-terminal domain;; Glycosyl hydrolases family 32 C terminal	Beta-fructofuranosidase 1 (Precursor) GN=IVR1 OS=Zea mays (Maize) PE=3 SV=1	G	Carbohydrate transport and metabolism	PREDICTED: beta-fructofuranosidase 1-like [Phoenix dactylifera]
F01.PB10377	[R]	General function prediction only	Molecular Function: nucleotide binding (GO:0000166);; Molecular Function: poly(U) RNA binding (GO:0008266);; Biological Process: response to cold (GO:0009409);; Cellular Component: chloroplast thylakoid membrane (GO:0009535);; Cellular Component: chloroplast stroma (GO:0009570);; Biological Process: response to abscisic acid (GO:0009737);; Cellular Component: chloroplast envelope (GO:0009941);; C…	K11294|6.78299e-18|pxb:103962537|29 kDa ribonucleoprotein A, chloroplastic-like; K11294 nucleolin (A)	--	[R]	General function prediction only	RNA recognition motif. (a.k.a. RRM, RBD, or RNP domain);; RNA recognition motif (a.k.a. RRM, RBD, or RNP domain);; RNA recognition motif. (a.k.a. RRM, RBD, or RNP domain)	RNA-binding protein CP29B, chloroplastic {ECO:0000305} (Precursor) GN=F3G5.1 OS=Arabidopsis thaliana (Mouse-ear cress) PE=1 SV=1	S	Function unknown	hypothetical protein JCGZ_16510 [Jatropha curcas]
F01.PB10378	--	--	--	--	--	--	--	Protein of unknown function (DUF679)	--	S	Function unknown	PREDICTED: uncharacterized protein LOC103981121 [Musa acuminata subsp. malaccensis]
F01.PB10379	[RTKL]	--	Molecular Function: protein serine/threonine kinase activity (GO:0004674);; Molecular Function: ATP binding (GO:0005524);; Cellular Component: plasma membrane (GO:0005886);; Biological Process: protein phosphorylation (GO:0006468);;	--	--	[T]	Signal transduction mechanisms	Protein tyrosine kinase;; Protein kinase domain	Probable receptor-like protein kinase At5g56460 GN=At5g56460 OS=Arabidopsis thaliana (Mouse-ear cress) PE=2 SV=1	T	Signal transduction mechanisms	Putative protein kinase [Oryza sativa Japonica Group]
F01.PB10380	[E]	Amino acid transport and metabolism	Molecular Function: serine-type carboxypeptidase activity (GO:0004185);; Biological Process: proteolysis (GO:0006508);;	K09645|2.04892e-132|pda:103712680|serine carboxypeptidase-like 50; K09645 vitellogenic carboxypeptidase-like protein [EC:3.4.16.-] (A)	--	[OE]	--	Serine carboxypeptidase;; Serine carboxypeptidase	Serine carboxypeptidase-like 50 (Precursor) GN=SCPL50 OS=Arabidopsis thaliana (Mouse-ear cress) PE=2 SV=1	E	Amino acid transport and metabolism	PREDICTED: serine carboxypeptidase-like 50 [Elaeis guineensis]
F01.PB10382	--	--	--	--	--	[T]	Signal transduction mechanisms	NB-ARC domain;; AAA ATPase domain	Putative disease resistance protein RGA3 GN=RGA3 OS=Solanum bulbocastanum (Wild potato) PE=2 SV=2	S	Function unknown	PREDICTED: putative disease resistance protein RGA3 [Elaeis guineensis]
F01.PB10383	--	--	Biological Process: protein targeting to vacuole (GO:0006623);; Biological Process: membrane fusion (GO:0006944);; Biological Process: signal transduction (GO:0007165);; Biological Process: vesicle-mediated transport (GO:0016192);; Biological Process: endosomal transport (GO:0016197);; Molecular Function: phosphatidylinositol binding (GO:0035091);; Molecular Function: metal ion binding (GO:004687…	--	--	[R]	General function prediction only	FYVE zinc finger	1-phosphatidylinositol-3-phosphate 5-kinase FAB1A GN=FAB1A OS=Arabidopsis thaliana (Mouse-ear cress) PE=2 SV=1	S	Function unknown	PREDICTED: 1-phosphatidylinositol-3-phosphate 5-kinase FAB1B-like [Oryza brachyantha]
F01.PB10384	--	--	Cellular Component: integral component of plasma membrane (GO:0005887);; Biological Process: carbohydrate transport (GO:0008643);; Molecular Function: sugar transmembrane transporter activity (GO:0051119);;	K15382|7.08237e-127|pda:103695817|bidirectional sugar transporter SWEET2a-like; K15382 solute carrier family 50 (sugar transporter) (A)	--	[R]	General function prediction only	Sugar efflux transporter for intercellular exchange	Bidirectional sugar transporter SWEET2a (Precursor) OS=Oryza sativa subsp. japonica (Rice) PE=2 SV=1	U	Intracellular trafficking, secretion, and vesicular transport	PREDICTED: bidirectional sugar transporter SWEET2a-like isoform X2 [Phoenix dactylifera]
F01.PB10388	--	--	--	--	--	--	--	Development and cell death domain	B2 protein OS=Daucus carota (Wild carrot) PE=2 SV=1	S	Function unknown	PREDICTED: B2 protein-like [Phoenix dactylifera]
F01.PB10393	--	--	--	--	--	--	--	Chalcone-flavanone isomerase	Fatty-acid-binding protein 2 GN=FAP2 OS=Arabidopsis thaliana (Mouse-ear cress) PE=2 SV=2	S	Function unknown	PREDICTED: fatty-acid-binding protein 2 isoform X1 [Elaeis guineensis]
F01.PB10395	[R]	General function prediction only	Molecular Function: oxidoreductase activity, acting on paired donors, with incorporation or reduction of molecular oxygen, 2-oxoglutarate as one donor, and incorporation of one atom each of oxygen into both donors (GO:0016706);; Biological Process: single-organism metabolic process (GO:0044710);;	--	--	[QR]	--	non-haem dioxygenase in morphine synthesis N-terminal;; 2OG-Fe(II) oxygenase superfamily	S-norcoclaurine synthase 1 GN=NCS1 OS=Coptis japonica (Japanese goldthread) PE=1 SV=1	S	Function unknown	PREDICTED: S-norcoclaurine synthase 1-like [Elaeis guineensis]
F01.PB10396	--	--	--	--	--	--	--	Ricin-type beta-trefoil lectin domain-like	--	S	Function unknown	hypothetical protein [Zea mays]
F01.PB10397	--	--	--	--	--	--	--	--	--	--	--	--
F01.PB10398	--	--	Molecular Function: methyltransferase activity (GO:0008168);; Biological Process: methylation (GO:0032259);;	--	--	--	--	Methyltransferase domain;; Putative S-adenosyl-L-methionine-dependent methyltransferase	--	S	Function unknown	PREDICTED: uncharacterized protein LOC105051545 [Elaeis guineensis]
F01.PB10399	--	--	Molecular Function: chitinase activity (GO:0004568);; Biological Process: carbohydrate metabolic process (GO:0005975);; Biological Process: chitin catabolic process (GO:0006032);; Molecular Function: chitin binding (GO:0008061);; Biological Process: cell wall macromolecule catabolic process (GO:0016998);;	K01183|1.59112e-145|mus:103988682|chitinase 6; K01183 chitinase [EC:3.2.1.14] (A)	ko00520:Amino sugar and nucleotide sugar metabolism	[R]	General function prediction only	Chitinase class I;; Chitin recognition protein	Endochitinase PR4 (Precursor) GN=CHI4 OS=Phaseolus vulgaris (Kidney bean) PE=2 SV=1	G	Carbohydrate transport and metabolism	PREDICTED: chitinase 6 [Musa acuminata subsp. malaccensis]
F01.PB104	--	--	Molecular Function: heme oxygenase (decyclizing) activity (GO:0004392);; Molecular Function: calcium ion binding (GO:0005509);; Cellular Component: vacuole (GO:0005773);; Cellular Component: endoplasmic reticulum (GO:0005783);; Cellular Component: lipid particle (GO:0005811);; Biological Process: response to desiccation (GO:0009269);; Biological Process: response to cold (GO:0009409);; Biological…	K17991|1.59241e-108|obr:102703116|peroxygenase-like; K17991 peroxygenase [EC:1.11.2.3] (A)	ko00073:Cutin, suberine and wax biosynthesis	--	--	Caleosin related protein	Peroxygenase OS=Oryza sativa subsp. japonica (Rice) PE=2 SV=1	S	Function unknown	PREDICTED: peroxygenase-like [Oryza brachyantha]
F01.PB1040	--	--	--	--	--	--	--	--	--	S	Function unknown	PREDICTED: uncharacterized protein LOC101785035 [Setaria italica]
F01.PB10400	[A]	RNA processing and modification	Cellular Component: chloroplast (GO:0009507);;	K12828|0|obr:102708683|splicing factor 3B subunit 1-like; K12828 splicing factor 3B subunit 1 (A)	ko03040:Spliceosome	[A]	RNA processing and modification	HEAT repeat;; HEAT repeats;; HEAT-like repeat;; Armadillo/beta-catenin-like repeat	--	A	RNA processing and modification	hypothetical protein JCGZ_24925 [Jatropha curcas]
F01.PB10404	[IQR]	--	Molecular Function: NADPH dehydrogenase activity (GO:0003959);; Cellular Component: chloroplast thylakoid membrane (GO:0009535);; Biological Process: response to ethylene (GO:0009723);; Cellular Component: chloroplast envelope (GO:0009941);; Biological Process: photosynthesis (GO:0015979);; Biological Process: chlorophyll biosynthetic process (GO:0015995);; Molecular Function: protochlorophyllide…	K00218|0|pda:103721112|protochlorophyllide reductase-like; K00218 protochlorophyllide reductase [EC:1.3.1.33] (A)	ko00860:Porphyrin and chlorophyll metabolism	[Q]	Secondary metabolites biosynthesis, transport and catabolism	short chain dehydrogenase;; KR domain	Protochlorophyllide reductase A, chloroplastic (Precursor) GN=PORA OS=Arabidopsis thaliana (Mouse-ear cress) PE=1 SV=2	S	Function unknown	PREDICTED: protochlorophyllide reductase-like [Elaeis guineensis]
F01.PB10405	--	--	--	--	--	--	--	--	--	--	--	--
F01.PB10407	[O]	Posttranslational modification, protein turnover, chaperones	Molecular Function: ATP binding (GO:0005524);; Cellular Component: cell wall (GO:0005618);; Cellular Component: nucleolus (GO:0005730);; Cellular Component: cytoplasm (GO:0005737);; Cellular Component: plasma membrane (GO:0005886);; Biological Process: proteolysis (GO:0006508);; Molecular Function: peptidase activity (GO:0008233);; Cellular Component: proteasome regulatory particle, base subcompl…	K03064|0|pda:103709302|26S protease regulatory subunit S10B homolog B; K03064 26S proteasome regulatory subunit T4 (A)	ko03050:Proteasome	[O]	Posttranslational modification, protein turnover, chaperones	ATPase family associated with various cellular activities (AAA);; AAA ATPase domain;; AAA domain;; Holliday junction DNA helicase ruvB N-terminus;; AAA domain (dynein-related subfamily);; AAA domain (Cdc48 subfamily)	26S protease regulatory subunit 10B homolog A GN=RPT4A OS=Arabidopsis thaliana (Mouse-ear cress) PE=1 SV=1	O	Posttranslational modification, protein turnover, chaperones	PREDICTED: 26S protease regulatory subunit S10B homolog B [Elaeis guineensis]
F01.PB10408	--	--	--	--	--	[T]	Signal transduction mechanisms	NB-ARC domain;; NACHT domain	Putative disease resistance protein RGA3 GN=RGA3 OS=Solanum bulbocastanum (Wild potato) PE=2 SV=2	S	Function unknown	PREDICTED: disease resistance protein RGA2-like [Musa acuminata subsp. malaccensis]
F01.PB10409	--	--	--	K17479|1.39412e-55|sita:101771295|uncharacterized LOC101771295; K17479 glutaredoxin domain-containing cysteine-rich protein 1 (A)	--	[O]	Posttranslational modification, protein turnover, chaperones	Glutaredoxin	Uncharacterized protein At5g39865 GN=At5g39865 OS=Arabidopsis thaliana (Mouse-ear cress) PE=2 SV=1	O	Posttranslational modification, protein turnover, chaperones	PREDICTED: uncharacterized protein At5g39865-like [Setaria italica]
F01.PB1041	[O]	Posttranslational modification, protein turnover, chaperones	Biological Process: protein peptidyl-prolyl isomerization (GO:0000413);; Molecular Function: peptidyl-prolyl cis-trans isomerase activity (GO:0003755);; Cellular Component: plasma membrane (GO:0005886);; Biological Process: protein folding (GO:0006457);; Cellular Component: chloroplast (GO:0009507);; Biological Process: response to cadmium ion (GO:0046686);; Cellular Component: apoplast (GO:00480…	--	--	[O]	Posttranslational modification, protein turnover, chaperones	Cyclophilin type peptidyl-prolyl cis-trans isomerase/CLD	Peptidyl-prolyl cis-trans isomerase GN=PCKR1 OS=Catharanthus roseus (Madagascar periwinkle) PE=1 SV=1	O	Posttranslational modification, protein turnover, chaperones	cyclophilin [Gerbera hybrid cultivar]
F01.PB10410	[I]	Lipid transport and metabolism	Molecular Function: phosphatidate cytidylyltransferase activity (GO:0004605);; Cellular Component: integral component of membrane (GO:0016021);; Biological Process: CDP-diacylglycerol biosynthetic process (GO:0016024);;	K00981|0|pda:103706680|phosphatidate cytidylyltransferase-like; K00981 phosphatidate cytidylyltransferase [EC:2.7.7.41] (A)	ko00564:Glycerophospholipid metabolism;ko04070:Phosphatidylinositol signaling system	[I]	Lipid transport and metabolism	Cytidylyltransferase family;; Cytidylyltransferase family;; Cytidylyltransferase family	Phosphatidate cytidylyltransferase GN=CDS1 OS=Arabidopsis thaliana (Mouse-ear cress) PE=1 SV=1	I	Lipid transport and metabolism	PREDICTED: LOW QUALITY PROTEIN: phosphatidate cytidylyltransferase-like [Phoenix dactylifera]
F01.PB10411	--	--	--	--	--	--	--	Plant protein of unknown function	--	S	Function unknown	hypothetical protein OsJ_28610 [Oryza sativa Japonica Group]
F01.PB10412	[G]	Carbohydrate transport and metabolism	Biological Process: biosynthetic process (GO:0009058);; Molecular Function: strictosidine synthase activity (GO:0016844);;	--	--	[R]	General function prediction only	Strictosidine synthase;; SMP-30/Gluconolaconase/LRE-like region;; NHL repeat	Protein STRICTOSIDINE SYNTHASE-LIKE 3 {ECO:0000303|PubMed:10777701} (Precursor) OS=Arabidopsis thaliana (Mouse-ear cress) PE=2 SV=1	G	Carbohydrate transport and metabolism	PREDICTED: strictosidine synthase 3-like [Elaeis guineensis]
F01.PB10414	--	--	Biological Process: transport (GO:0006810);; Cellular Component: integral component of membrane (GO:0016021);;	K15109|4.599e-154|csv:101204488|mitochondrial carnitine/acylcarnitine carrier-like protein-like; K15109 solute carrier family 25 (mitochondrial carnitine/acylcarnitine transporter), member 20/29 (A)	--	[C]	Energy production and conversion	Mitochondrial carrier protein	Mitochondrial carnitine/acylcarnitine carrier-like protein GN=BOU OS=Arabidopsis thaliana (Mouse-ear cress) PE=2 SV=1	S	Function unknown	PREDICTED: mitochondrial carnitine/acylcarnitine carrier-like protein [Sesamum indicum]
F01.PB10415	[PR]	--	Cellular Component: chloroplast thylakoid membrane (GO:0009535);; Cellular Component: chloroplast envelope (GO:0009941);; Molecular Function: oxidoreductase activity (GO:0016491);; Molecular Function: 2 iron, 2 sulfur cluster binding (GO:0051537);; Biological Process: oxidation-reduction process (GO:0055114);;	--	--	--	--	Rieske-like [2Fe-2S] domain	--	C	Energy production and conversion	PREDICTED: uncharacterized protein LOC105051655 isoform X1 [Elaeis guineensis]
F01.PB10416	[Q]	Secondary metabolites biosynthesis, transport and catabolism	Molecular Function: monooxygenase activity (GO:0004497);; Biological Process: steroid biosynthetic process (GO:0006694);; Biological Process: anatomical structure morphogenesis (GO:0009653);; Biological Process: response to jasmonic acid (GO:0009753);; Molecular Function: oxidoreductase activity, acting on paired donors, with incorporation or reduction of molecular oxygen (GO:0016705);; Biologica…	K09587|5.9971e-130|pda:103704238|cytochrome P450 90B1-like; K09587 steroid 22-alpha-hydroxylase [EC:1.14.13.-] (A)	ko00905:Brassinosteroid biosynthesis	[QI]	--	Cytochrome P450	Cytochrome P450 90B1 GN=T3A5.40 OS=Arabidopsis thaliana (Mouse-ear cress) PE=1 SV=2	Q	Secondary metabolites biosynthesis, transport and catabolism	PREDICTED: cytochrome P450 90B1-like [Nelumbo nucifera]
F01.PB10417	[P]	Inorganic ion transport and metabolism	Biological Process: response to oxidative stress (GO:0006979);; Cellular Component: chloroplast stromal thylakoid (GO:0009533);; Cellular Component: chloroplast thylakoid membrane (GO:0009535);; Molecular Function: L-ascorbate peroxidase activity (GO:0016688);; Molecular Function: heme binding (GO:0020037);; Biological Process: oxidation-reduction process (GO:0055114);;	K00434|0|cit:102610460|L-ascorbate peroxidase T, chloroplastic-like; K00434 L-ascorbate peroxidase [EC:1.11.1.11] (A)	ko00053:Ascorbate and aldarate metabolism;ko00480:Glutathione metabolism	--	--	Peroxidase	Probable L-ascorbate peroxidase 8, chloroplastic (Precursor) GN=P0470G10.5 OS=Oryza sativa subsp. japonica (Rice) PE=2 SV=2	P	Inorganic ion transport and metabolism	PREDICTED: probable L-ascorbate peroxidase 6, chloroplastic [Elaeis guineensis]
F01.PB10418	--	--	--	--	--	[O]	Posttranslational modification, protein turnover, chaperones	IBR domain;; Reverse transcriptase-like	Putative uncharacterized protein At4g01020, chloroplastic (Precursor) GN=At4g01020 OS=Arabidopsis thaliana (Mouse-ear cress) PE=3 SV=1	S	Function unknown	PREDICTED: putative uncharacterized protein At4g01020, chloroplastic [Brachypodium distachyon]
F01.PB10420	[I]	Lipid transport and metabolism	Cellular Component: cytoplasmic membrane-bounded vesicle (GO:0016023);;	--	--	[V]	Defense mechanisms	alpha/beta hydrolase fold;; Carboxylesterase family;; Alpha/beta hydrolase family	Probable carboxylesterase 2 GN=CXE2 OS=Arabidopsis thaliana (Mouse-ear cress) PE=2 SV=1	I	Lipid transport and metabolism	gibberellin receptor GID1L2 [Zea mays]
F01.PB10422	[J]	Translation, ribosomal structure and biogenesis	Cellular Component: cell wall (GO:0005618);; Cellular Component: nucleolus (GO:0005730);; Cellular Component: vacuole (GO:0005773);; Cellular Component: plasma membrane (GO:0005886);; Cellular Component: chloroplast (GO:0009507);; Cellular Component: cytosolic large ribosomal subunit (GO:0022625);;	K02937|1.32023e-131|zma:100281870|60S ribosomal protein L7-2; K02937 large subunit ribosomal protein L7e (A)	ko03010:Ribosome	[J]	Translation, ribosomal structure and biogenesis	Ribosomal protein L30p/L7e;; Ribosomal L30 N-terminal domain	60S ribosomal protein L7-4 GN=RPL7D OS=Arabidopsis thaliana (Mouse-ear cress) PE=2 SV=1	J	Translation, ribosomal structure and biogenesis	60S ribosomal protein L7-2 [Zea mays]
F01.PB10423	[R]	General function prediction only	--	--	--	--	--	--	--	S	Function unknown	PREDICTED: hypothetical protein isoform X1 [Zea mays]
F01.PB10424	--	--	Molecular Function: Rab GTPase activator activity (GO:0005097);; Biological Process: positive regulation of Rab GTPase activity (GO:0032851);;	--	--	[T]	Signal transduction mechanisms	Rab-GTPase-TBC domain	--	S	Function unknown	PREDICTED: TBC1 domain family member 15 isoform X2 [Elaeis guineensis]
F01.PB10429	[E]	Amino acid transport and metabolism	Molecular Function: serine-type carboxypeptidase activity (GO:0004185);; Cellular Component: vacuole (GO:0005773);; Cellular Component: peroxisome (GO:0005777);; Cellular Component: endoplasmic reticulum membrane (GO:0005789);; Biological Process: proteolysis (GO:0006508);; Cellular Component: cytoplasmic membrane-bounded vesicle (GO:0016023);;	K16298|0|mus:103970187|serine carboxypeptidase-like; K16298 serine carboxypeptidase-like clade IV [EC:3.4.16.-] (A)	--	[OE]	--	Serine carboxypeptidase	Serine carboxypeptidase 3 (Precursor) OS=Oryza sativa subsp. japonica (Rice) PE=2 SV=1	E	Amino acid transport and metabolism	PREDICTED: serine carboxypeptidase-like [Musa acuminata subsp. malaccensis]
F01.PB10433	--	--	Molecular Function: damaged DNA binding (GO:0003684);; Cellular Component: nucleus (GO:0005634);; Biological Process: DNA-dependent DNA replication (GO:0006261);; Biological Process: DNA repair (GO:0006281);; Molecular Function: exodeoxyribonuclease III activity (GO:0008853);;	K02830|8.41791e-176|bdi:100829058|uncharacterized LOC100829058; K02830 cell cycle checkpoint protein [EC:3.1.11.2] (A)	--	--	--	Repair protein Rad1/Rec1/Rad17	--	S	Function unknown	PREDICTED: uncharacterized protein LOC105059370 isoform X1 [Elaeis guineensis]
F01.PB10434	--	--	Cellular Component: plasma membrane (GO:0005886);; Molecular Function: protein transporter activity (GO:0008565);; Biological Process: protein transport (GO:0015031);; Cellular Component: integral component of membrane (GO:0016021);;	K12275|0|mus:103989034|uncharacterized protein LOC103989034; K12275 translocation protein SEC62 (A)	ko03060:Protein export;ko04141:Protein processing in endoplasmic reticulum	[U]	Intracellular trafficking, secretion, and vesicular transport	Translocation protein Sec62	--	U	Intracellular trafficking, secretion, and vesicular transport	PREDICTED: uncharacterized protein LOC103989034 [Musa acuminata subsp. malaccensis]
F01.PB10435	[DZ]	--	Cellular Component: chromatin (GO:0000785);; Molecular Function: chromatin binding (GO:0003682);; Molecular Function: guanyl-nucleotide exchange factor activity (GO:0005085);; Cellular Component: nucleus (GO:0005634);; Cellular Component: cytosol (GO:0005829);; Biological Process: glucose catabolic process (GO:0006007);; Biological Process: entrainment of circadian clock (GO:0009649);; Biological…	--	--	[S]	Function unknown	Regulator of chromosome condensation (RCC1) repeat;; Regulator of chromosome condensation (RCC1) repeat	Ultraviolet-B receptor UVR8 GN=UVR8 OS=Arabidopsis thaliana (Mouse-ear cress) PE=1 SV=1	DZ	--	hypothetical protein SORBIDRAFT_06g017130 [Sorghum bicolor]
F01.PB10437	--	--	Molecular Function: binding (GO:0005488);;	K13152|1.80008e-41|mus:103973489|zinc finger CCCH domain-containing protein 3; K13152 U11/U12 small nuclear ribonucleoprotein 20 kDa protein (A)	--	[A]	RNA processing and modification	Zinc finger C-x8-C-x5-C-x3-H type (and similar);; U1 zinc finger	Zinc finger CCCH domain-containing protein 3 OS=Oryza sativa subsp. japonica (Rice) PE=2 SV=2	A	RNA processing and modification	PREDICTED: zinc finger CCCH domain-containing protein 3 [Musa acuminata subsp. malaccensis]
F01.PB10439	[G]	Carbohydrate transport and metabolism	Biological Process: transition metal ion transport (GO:0000041);; Cellular Component: plasma membrane (GO:0005886);; Biological Process: response to boron-containing substance (GO:0010036);; Biological Process: inorganic anion transport (GO:0015698);; Biological Process: cellular response to nutrient levels (GO:0031669);; Cellular Component: membrane part (GO:0044425);; Biological Process: borate…	K09874|2.56257e-72|pop:POPTR_0011s14990g|POPTRDRAFT_823094; hypothetical protein; K09874 aquaporin NIP (A)	--	[G]	Carbohydrate transport and metabolism	Major intrinsic protein	Probable aquaporin NIP5-1 GN=F24G24.180 OS=Arabidopsis thaliana (Mouse-ear cress) PE=2 SV=1	G	Carbohydrate transport and metabolism	unnamed protein product [Coffea canephora]
F01.PB10440	--	--	Biological Process: pentose-phosphate shunt (GO:0006098);; Biological Process: rRNA processing (GO:0006364);; Biological Process: unsaturated fatty acid biosynthetic process (GO:0006636);; Biological Process: response to cold (GO:0009409);; Cellular Component: chloroplast thylakoid membrane (GO:0009535);; Cellular Component: chloroplast thylakoid lumen (GO:0009543);; Cellular Component: chloropla…	--	--	--	--	--	Thylakoid lumenal 16.5 kDa protein, chloroplastic (Precursor) GN=At4g02530 OS=Arabidopsis thaliana (Mouse-ear cress) PE=1 SV=3	S	Function unknown	PREDICTED: thylakoid lumenal 16.5 kDa protein, chloroplastic [Elaeis guineensis]
F01.PB10441	[O]	Posttranslational modification, protein turnover, chaperones	Molecular Function: threonine-type endopeptidase activity (GO:0004298);; Cellular Component: nucleus (GO:0005634);; Cellular Component: cytoplasm (GO:0005737);; Biological Process: ubiquitin-dependent protein catabolic process (GO:0006511);; Cellular Component: proteasome core complex, alpha-subunit complex (GO:0019773);;	K02726|6.48118e-150|mus:103994491|proteasome subunit alpha type-2-like; K02726 20S proteasome subunit alpha 2 [EC:3.4.25.1] (A)	ko03050:Proteasome	[O]	Posttranslational modification, protein turnover, chaperones	Proteasome subunit;; Proteasome subunit A N-terminal signature	Proteasome subunit alpha type-2 GN=OSJNBb0058G04.11 OS=Oryza sativa subsp. japonica (Rice) PE=2 SV=1	O	Posttranslational modification, protein turnover, chaperones	PREDICTED: proteasome subunit alpha type-2-like [Musa acuminata subsp. malaccensis]
F01.PB10442	[IQR]	--	Molecular Function: oxidoreductase activity (GO:0016491);; Biological Process: oxidation-reduction process (GO:0055114);;	K00059|3.89231e-118|mus:103990924|short-chain type dehydrogenase/reductase-like; K00059 3-oxoacyl-[acyl-carrier protein] reductase [EC:1.1.1.100] (A)	ko00061:Fatty acid biosynthesis;ko00780:Biotin metabolism;ko01040:Biosynthesis of unsaturated fatty acids;ko01212:Fatty acid metabolism	[R]	General function prediction only	short chain dehydrogenase;; Enoyl-(Acyl carrier protein) reductase;; KR domain;; NAD dependent epimerase/dehydratase family;; NADH(P)-binding	Short-chain type dehydrogenase/reductase OS=Picea abies (Norway spruce) PE=2 SV=1	S	Function unknown	PREDICTED: short-chain type dehydrogenase/reductase-like [Musa acuminata subsp. malaccensis]
F01.PB10443	[R]	General function prediction only	Biological Process: cellular amino acid biosynthetic process (GO:0008652);; Molecular Function: transferase activity (GO:0016740);;	--	--	--	--	Amino acid kinase family	--	S	Function unknown	PREDICTED: uncharacterized protein LOC103700858 isoform X1 [Phoenix dactylifera]
F01.PB10444	--	--	Biological Process: DNA repair (GO:0006281);;	K10801|9.91576e-66|mus:103978026|methyl-CpG-binding domain protein 4; K10801 methyl-CpG-binding domain protein 4 [EC:3.2.2.-] (A)	ko03410:Base excision repair	--	--	HhH-GPD superfamily base excision DNA repair protein	--	S	Function unknown	PREDICTED: methyl-CpG-binding domain protein 4 [Musa acuminata subsp. malaccensis]
F01.PB10448	--	--	Cellular Component: mitochondrion (GO:0005739);; Molecular Function: oxidoreductase activity, acting on paired donors, with incorporation or reduction of molecular oxygen, 2-oxoglutarate as one donor, and incorporation of one atom each of oxygen into both donors (GO:0016706);; Biological Process: oxidation-reduction process (GO:0055114);;	--	--	--	--	--	--	S	Function unknown	PREDICTED: uncharacterized protein LOC101762948 isoform X1 [Setaria italica]
F01.PB1045	[O]	Posttranslational modification, protein turnover, chaperones	Cellular Component: mitochondrion (GO:0005739);; Cellular Component: vacuolar membrane (GO:0005774);; Cellular Component: plasma membrane (GO:0005886);; Biological Process: protein targeting to membrane (GO:0006612);; Biological Process: membrane fusion (GO:0006944);; Cellular Component: plasmodesma (GO:0009506);; Biological Process: response to nitrate (GO:0010167);; Biological Process: regulati…	--	--	[C]	Energy production and conversion	SPFH domain / Band 7 family	Hypersensitive-induced response protein 1 GN=HIR1 OS=Arabidopsis thaliana (Mouse-ear cress) PE=1 SV=1	O	Posttranslational modification, protein turnover, chaperones	hypothetical protein POPTR_0017s11420g [Populus trichocarpa]
F01.PB10450	--	--	Molecular Function: chromatin binding (GO:0003682);; Molecular Function: Ran GTPase binding (GO:0008536);;	--	--	[S]	Function unknown	Regulator of chromosome condensation (RCC1) repeat;; Regulator of chromosome condensation (RCC1) repeat	Ultraviolet-B receptor UVR8 GN=UVR8 OS=Arabidopsis thaliana (Mouse-ear cress) PE=1 SV=1	DZ	--	hypothetical protein TRIUR3_06861 [Triticum urartu]
F01.PB10452	--	--	--	--	--	[S]	Function unknown	RWD domain	--	S	Function unknown	PREDICTED: RWD domain-containing protein 1 [Sesamum indicum]
F01.PB10453	--	--	Cellular Component: chloroplast (GO:0009507);;	--	--	--	--	--	--	S	Function unknown	PREDICTED: uncharacterized protein LOC103724202, partial [Phoenix dactylifera]
F01.PB10454	--	--	Cellular Component: endoplasmic reticulum (GO:0005783);; Biological Process: protein folding (GO:0006457);; Biological Process: response to heat (GO:0009408);; Cellular Component: chloroplast (GO:0009507);; Biological Process: systemic acquired resistance (GO:0009627);; Biological Process: response to high light intensity (GO:0009644);; Cellular Component: membrane (GO:0016020);; Biological Proce…	--	--	[R]	General function prediction only	MIR domain	Stromal cell-derived factor 2-like protein (Precursor) GN=SDF2 OS=Arabidopsis thaliana (Mouse-ear cress) PE=1 SV=1	O	Posttranslational modification, protein turnover, chaperones	hypothetical protein M569_00200 [Genlisea aurea]
F01.PB10455	[P]	Inorganic ion transport and metabolism	Molecular Function: N,N-dimethylaniline monooxygenase activity (GO:0004499);; Biological Process: brassinosteroid mediated signaling pathway (GO:0009742);; Biological Process: auxin biosynthetic process (GO:0009851);; Molecular Function: flavin adenine dinucleotide binding (GO:0050660);; Molecular Function: NADP binding (GO:0050661);; Biological Process: oxidation-reduction process (GO:0055114);;	K11816|0|pda:103720156|probable indole-3-pyruvate monooxygenase YUCCA5; K11816 indole-3-pyruvate monooxygenase [EC:1.14.13.168] (A)	ko00380:Tryptophan metabolism	[Q]	Secondary metabolites biosynthesis, transport and catabolism	Flavin-binding monooxygenase-like;; Pyridine nucleotide-disulphide oxidoreductase;; L-lysine 6-monooxygenase (NADPH-requiring);; Pyridine nucleotide-disulphide oxidoreductase;; FAD-NAD(P)-binding;; NAD(P)-binding Rossmann-like domain;; FAD binding domain	Probable indole-3-pyruvate monooxygenase YUCCA8 GN=F16A16.170 OS=Arabidopsis thaliana (Mouse-ear cress) PE=2 SV=1	P	Inorganic ion transport and metabolism	PREDICTED: probable indole-3-pyruvate monooxygenase YUCCA5 [Phoenix dactylifera]
F01.PB10456	[O]	Posttranslational modification, protein turnover, chaperones	--	K09512|7.19652e-57|pda:103716963|dnaJ homolog subfamily B member 3-like; K09512 DnaJ homolog subfamily B member 6 (A)	--	[O]	Posttranslational modification, protein turnover, chaperones	DnaJ domain	Chaperone protein dnaJ 6 GN=MOJ9.8 OS=Arabidopsis thaliana (Mouse-ear cress) PE=2 SV=1	O	Posttranslational modification, protein turnover, chaperones	PREDICTED: dnaJ homolog subfamily B member 3-like [Phoenix dactylifera]
F01.PB10457	--	--	Cellular Component: plant-type vacuole (GO:0000325);; Molecular Function: cysteine-type endopeptidase activity (GO:0004197);; Molecular Function: transporter activity (GO:0005215);; Cellular Component: extracellular region (GO:0005576);; Cellular Component: cell wall (GO:0005618);; Cellular Component: nucleus (GO:0005634);; Biological Process: proteolysis (GO:0006508);; Biological Process: transp…	K16290|6.77857e-177|pda:103702281|xylem cysteine proteinase 1-like; K16290 xylem cysteine proteinase [EC:3.4.22.-] (A)	--	[O]	Posttranslational modification, protein turnover, chaperones	Papain family cysteine protease;; Cathepsin propeptide inhibitor domain (I29);; Peptidase C1-like family	Xylem cysteine proteinase 1 (Precursor) GN=XCP1 OS=Arabidopsis thaliana (Mouse-ear cress) PE=1 SV=1	O	Posttranslational modification, protein turnover, chaperones	PREDICTED: xylem cysteine proteinase 1-like [Phoenix dactylifera]
F01.PB10458	[R]	General function prediction only	Biological Process: response to iron(III) ion (GO:0010041);; Molecular Function: 2'-deoxymugineic-acid 2'-dioxygenase activity (GO:0033760);;	--	--	[QR]	--	non-haem dioxygenase in morphine synthesis N-terminal;; 2OG-Fe(II) oxygenase superfamily	2&apos;-deoxymugineic-acid 2&apos;-dioxygenase GN=IDS3 OS=Hordeum vulgare (Barley) PE=1 SV=3	S	Function unknown	2&apos;-deoxymugineic-acid 2&apos;-dioxygenase [Triticum urartu]
F01.PB10459	[R]	General function prediction only	Molecular Function: nucleotide binding (GO:0000166);; Molecular Function: nucleic acid binding (GO:0003676);; Cellular Component: chloroplast (GO:0009507);;	--	--	[R]	General function prediction only	RNA recognition motif. (a.k.a. RRM, RBD, or RNP domain);; RNA recognition motif (a.k.a. RRM, RBD, or RNP domain);; RNA recognition motif. (a.k.a. RRM, RBD, or RNP domain)	28 kDa ribonucleoprotein, chloroplastic (Precursor) OS=Nicotiana sylvestris (Wood tobacco) PE=1 SV=1	S	Function unknown	PREDICTED: 28 kDa ribonucleoprotein, chloroplastic-like [Elaeis guineensis]
F01.PB10461	[G]	Carbohydrate transport and metabolism	Molecular Function: magnesium ion binding (GO:0000287);; Molecular Function: pyruvate kinase activity (GO:0004743);; Cellular Component: plasma membrane (GO:0005886);; Biological Process: glycolytic process (GO:0006096);; Biological Process: phosphorylation (GO:0016310);; Molecular Function: potassium ion binding (GO:0030955);; Biological Process: response to cadmium ion (GO:0046686);;	K00873|0|mus:103998788|pyruvate kinase, cytosolic isozyme; K00873 pyruvate kinase [EC:2.7.1.40] (A)	ko00010:Glycolysis / Gluconeogenesis;ko00230:Purine metabolism;ko00620:Pyruvate metabolism;ko01200:Carbon metabolism;ko01230:Biosynthesis of amino acids	[G]	Carbohydrate transport and metabolism	Pyruvate kinase, barrel domain;; Pyruvate kinase, alpha/beta domain	Pyruvate kinase, cytosolic isozyme OS=Glycine max (Soybean) PE=1 SV=1	G	Carbohydrate transport and metabolism	PREDICTED: pyruvate kinase, cytosolic isozyme [Musa acuminata subsp. malaccensis]
F01.PB10462	--	--	Molecular Function: structural molecule activity (GO:0005198);; Cellular Component: Arp2/3 protein complex (GO:0005885);; Biological Process: trichome morphogenesis (GO:0010090);; Biological Process: regulation of actin filament polymerization (GO:0030833);;	K05758|4.48587e-179|obr:102711476|actin-related protein 2/3 complex subunit 2A-like; K05758 actin related protein 2/3 complex, subunit 2 (A)	--	[Z]	Cytoskeleton	Arp2/3 complex, 34 kD subunit p34-Arc	Actin-related protein 2/3 complex subunit 2A GN=T17H7.13 OS=Arabidopsis thaliana (Mouse-ear cress) PE=1 SV=1	S	Function unknown	PREDICTED: actin-related protein 2/3 complex subunit 2A-like [Oryza brachyantha]
F01.PB10463	--	--	Cellular Component: endoplasmic reticulum lumen (GO:0005788);; Biological Process: embryo development (GO:0009790);; Biological Process: pollen tube guidance (GO:0010183);; Cellular Component: membrane (GO:0016020);; Biological Process: maintenance of protein localization in endoplasmic reticulum (GO:0035437);;	--	--	[S]	Function unknown	Eukaryotic membrane protein family	Protein POLLEN DEFECTIVE IN GUIDANCE 1 GN=POD1 OS=Arabidopsis thaliana (Mouse-ear cress) PE=1 SV=1	S	Function unknown	PREDICTED: protein POLLEN DEFECTIVE IN GUIDANCE 1-like [Oryza brachyantha]
F01.PB10464	[C]	Energy production and conversion	Molecular Function: magnesium ion binding (GO:0000287);; Cellular Component: chloroplast stroma (GO:0009570);; Biological Process: L-methionine biosynthetic process from methylthioadenosine (GO:0019509);; Molecular Function: acireductone synthase activity (GO:0043874);; Molecular Function: methylthioribulose 1-phosphate dehydratase activity (GO:0046570);;	K16054|1.5244e-153|vvi:100257258|probable bifunctional methylthioribulose-1-phosphate dehydratase/enolase-phosphatase E1 1; K16054 methylthioribulose 1-phosphate dehydratase / enolase-phosphatase E1 [EC:4.2.1.109 3.1.3.77] (A)	ko00270:Cysteine and methionine metabolism	[E]	Amino acid transport and metabolism	Class II Aldolase and Adducin N-terminal domain;; Haloacid dehalogenase-like hydrolase	Enolase-phosphatase E1 {ECO:0000255|HAMAP-Rule:MF_03118} GN=VIT_19s0014g02480 OS=Vitis vinifera (Grape) PE=3 SV=2	C	Energy production and conversion	PREDICTED: probable bifunctional methylthioribulose-1-phosphate dehydratase/enolase-phosphatase E1 1 [Beta vulgaris subsp. vulgaris]
F01.PB10466	--	--	--	--	--	--	--	--	--	S	Function unknown	PREDICTED: uncharacterized protein LOC105033759 [Elaeis guineensis]
F01.PB10467	--	--	Cellular Component: membrane (GO:0016020);;	--	--	--	--	Tumour suppressing sub-chromosomal transferable candidate 4	--	S	Function unknown	PREDICTED: uncharacterized protein LOC103722949 [Phoenix dactylifera]
F01.PB10468	--	--	Biological Process: metal ion transport (GO:0030001);; Molecular Function: metal ion binding (GO:0046872);;	--	--	[P]	Inorganic ion transport and metabolism	Heavy-metal-associated domain;; Pentapeptide repeats (8 copies)	Heavy metal-associated isoprenylated plant protein 26 (Precursor) GN=F20M13.140 OS=Arabidopsis thaliana (Mouse-ear cress) PE=1 SV=1	S	Function unknown	PREDICTED: neurofilament medium polypeptide-like isoform X2 [Phoenix dactylifera]
F01.PB1047	[C]	Energy production and conversion	Molecular Function: NADH dehydrogenase (ubiquinone) activity (GO:0008137);; Molecular Function: metal ion binding (GO:0046872);; Molecular Function: quinone binding (GO:0048038);; Molecular Function: 4 iron, 4 sulfur cluster binding (GO:0051539);; Biological Process: oxidation-reduction process (GO:0055114);;	K03940|1.8555e-96|atr:s00032p00134800|AMTR_s00032p00134800; hypothetical protein; K03940 NADH dehydrogenase (ubiquinone) Fe-S protein 7 [EC:1.6.5.3 1.6.99.3] (A)	ko00190:Oxidative phosphorylation	[C]	Energy production and conversion	NADH ubiquinone oxidoreductase, 20 Kd subunit	NADH dehydrogenase [ubiquinone] iron-sulfur protein 7, mitochondrial (Precursor) OS=Brassica oleracea (Wild cabbage) PE=2 SV=1	C	Energy production and conversion	PREDICTED: NADH dehydrogenase [ubiquinone] iron-sulfur protein 7, mitochondrial [Nicotiana sylvestris]
F01.PB10472	[O]	Posttranslational modification, protein turnover, chaperones	Cellular Component: cytoplasm (GO:0005737);; Biological Process: organelle organization (GO:0006996);; Molecular Function: iron-sulfur cluster binding (GO:0051536);; Biological Process: regulation of biological quality (GO:0065008);;	--	--	[O]	Posttranslational modification, protein turnover, chaperones	Glutaredoxin;; SH3-binding, glutamic acid-rich protein;; ArsC family;; Glutathione S-transferase, N-terminal domain	Monothiol glutaredoxin-S11 GN=OSJNBa0078O01.9 OS=Oryza sativa subsp. japonica (Rice) PE=2 SV=2	O	Posttranslational modification, protein turnover, chaperones	uncharacterized protein LOC100272720 [Zea mays]
F01.PB10473	--	--	--	--	--	--	--	--	BTB/POZ domain-containing protein At2g13690 GN=PRL1-IFG OS=Arabidopsis thaliana (Mouse-ear cress) PE=2 SV=2	S	Function unknown	PREDICTED: BTB/POZ domain-containing protein At2g13690-like [Elaeis guineensis]
F01.PB10474	--	--	--	--	--	[T]	Signal transduction mechanisms	NB-ARC domain	Putative disease resistance protein RGA1 GN=RGA1 OS=Solanum bulbocastanum (Wild potato) PE=2 SV=2	S	Function unknown	PREDICTED: putative disease resistance protein RGA3 isoform X2 [Elaeis guineensis]
F01.PB10475	[G]	Carbohydrate transport and metabolism	Molecular Function: ribulose-phosphate 3-epimerase activity (GO:0004750);; Biological Process: carbohydrate metabolic process (GO:0005975);; Cellular Component: chloroplast stroma (GO:0009570);; Cellular Component: thylakoid (GO:0009579);; Biological Process: response to nematode (GO:0009624);; Biological Process: embryo development ending in seed dormancy (GO:0009793);; Cellular Component: chlor…	K01783|5.60812e-162|sly:101264109|ribulose-phosphate 3-epimerase, chloroplastic; K01783 ribulose-phosphate 3-epimerase [EC:5.1.3.1] (A)	ko00030:Pentose phosphate pathway;ko00040:Pentose and glucuronate interconversions;ko00710:Carbon fixation in photosynthetic organisms;ko01200:Carbon metabolism;ko01230:Biosynthesis of amino acids	[G]	Carbohydrate transport and metabolism	Ribulose-phosphate 3 epimerase family;; PcrB family	Ribulose-phosphate 3-epimerase, chloroplastic (Precursor; Fragment) OS=Solanum tuberosum (Potato) PE=1 SV=1	G	Carbohydrate transport and metabolism	hypothetical protein MIMGU_mgv1a011410mg [Erythranthe guttata]
F01.PB10476	--	--	Cellular Component: cytoskeleton (GO:0005856);; Biological Process: phagocytosis (GO:0006909);;	--	--	[S]	Function unknown	ELMO/CED-12 family	--	S	Function unknown	PREDICTED: ELMO domain-containing protein A-like isoform X2 [Elaeis guineensis]
F01.PB10477	[K]	Transcription	Cellular Component: nucleus (GO:0005634);; Molecular Function: sequence-specific DNA binding (GO:0043565);; Molecular Function: protein heterodimerization activity (GO:0046982);;	--	--	[K]	Transcription	Histone-like transcription factor (CBF/NF-Y) and archaeal histone;; Core histone H2A/H2B/H3/H4	Nuclear transcription factor Y subunit C-4 GN=NFYC4 OS=Arabidopsis thaliana (Mouse-ear cress) PE=2 SV=1	K	Transcription	PREDICTED: dr1-associated corepressor homolog isoform X1 [Phoenix dactylifera]
F01.PB10478	--	--	Biological Process: maltose metabolic process (GO:0000023);; Biological Process: acetyl-CoA metabolic process (GO:0006084);; Biological Process: microtubule nucleation (GO:0007020);; Biological Process: sterol biosynthetic process (GO:0016126);; Biological Process: brassinosteroid biosynthetic process (GO:0016132);; Biological Process: starch biosynthetic process (GO:0019252);; Molecular Function…	--	--	--	--	Variant SH3 domain;; SH3 domain;; Variant SH3 domain	--	S	Function unknown	PREDICTED: src substrate cortactin-like [Oryza brachyantha]
F01.PB10479	--	--	Molecular Function: mRNA binding (GO:0003729);; Cellular Component: mRNA cleavage factor complex (GO:0005849);; Biological Process: mRNA polyadenylation (GO:0006378);; Cellular Component: plastid (GO:0009536);; Molecular Function: hydrolase activity (GO:0016787);;	K14397|1.17716e-137|sbi:SORBI_06g033360|SORBIDRAFT_06g033360, Sb06g033360; hypothetical protein; K14397 cleavage and polyadenylation specificity factor subunit 5 (A)	ko03015:mRNA surveillance pathway	[A]	RNA processing and modification	Nucleotide hydrolase	Pre-mRNA cleavage factor Im 25 kDa subunit 2 {ECO:0000303|PubMed:18479511} OS=Arabidopsis thaliana (Mouse-ear cress) PE=1 SV=1	A	RNA processing and modification	hypothetical protein SORBIDRAFT_06g033360 [Sorghum bicolor]
F01.PB10482	[G]	Carbohydrate transport and metabolism	Molecular Function: alpha-amylase activity (GO:0004556);; Molecular Function: calcium ion binding (GO:0005509);; Biological Process: carbohydrate metabolic process (GO:0005975);;	--	--	[G]	Carbohydrate transport and metabolism	Alpha amylase, catalytic domain;; Alpha-amylase C-terminal beta-sheet domain	Alpha-amylase 3, chloroplastic (Precursor) GN=AMY3 OS=Arabidopsis thaliana (Mouse-ear cress) PE=1 SV=1	G	Carbohydrate transport and metabolism	PREDICTED: alpha-amylase 3, chloroplastic [Elaeis guineensis]
F01.PB10483	--	--	Molecular Function: alpha-1,3-mannosyltransferase activity (GO:0000033);; Cellular Component: mitochondrion (GO:0005739);; Cellular Component: endoplasmic reticulum (GO:0005783);; Biological Process: protein glycosylation (GO:0006486);; Cellular Component: chloroplast (GO:0009507);; Cellular Component: integral component of membrane (GO:0016021);; Biological Process: cellulose biosynthetic proces…	K03845|5.60982e-128|pda:103712729|dol-P-Man:Man(5)GlcNAc(2)-PP-Dol alpha-1,3-mannosyltransferase; K03845 alpha-1,3-mannosyltransferase [EC:2.4.1.258] (A)	ko00510:N-Glycan biosynthesis	[G]	Carbohydrate transport and metabolism	ALG3 protein;; ALG3 protein	Dol-P-Man:Man(5)GlcNAc(2)-PP-Dol alpha-1,3-mannosyltransferase GN=ALG3 OS=Arabidopsis thaliana (Mouse-ear cress) PE=1 SV=1	S	Function unknown	PREDICTED: dol-P-Man:Man(5)GlcNAc(2)-PP-Dol alpha-1,3-mannosyltransferase [Phoenix dactylifera]
F01.PB10484	[R]	General function prediction only	Molecular Function: binding (GO:0005488);;	K09201|1.56209e-100|mus:103968387|uncharacterized zinc finger protein At4g06634-like isoform X1; K09201 transcription factor YY (A)	--	[R]	General function prediction only	Zinc finger, C2H2 type;; C2H2-type zinc finger;; Zinc-finger double domain	Uncharacterized zinc finger protein At4g06634 GN=At4g06634 OS=Arabidopsis thaliana (Mouse-ear cress) PE=1 SV=1	S	Function unknown	PREDICTED: uncharacterized zinc finger protein At4g06634-like [Elaeis guineensis]
F01.PB10485	[S]	Function unknown	Cellular Component: mitochondrion (GO:0005739);;	K14998|2.77519e-129|pda:103717776|surfeit locus protein 1; K14998 surfeit locus 1 family protein (A)	--	[C]	Energy production and conversion	SURF1 family	Surfeit locus protein 1 GN=MEB5.13 OS=Arabidopsis thaliana (Mouse-ear cress) PE=2 SV=1	S	Function unknown	PREDICTED: surfeit locus protein 1 isoform X3 [Elaeis guineensis]
F01.PB10486	--	--	Biological Process: anatomical structure morphogenesis (GO:0009653);; Biological Process: single-organism cellular process (GO:0044763);; Biological Process: single-organism developmental process (GO:0044767);; Biological Process: organ development (GO:0048513);;	K15210|0|pda:103717167|snRNA-activating protein complex subunit; K15210 snRNA-activating protein complex subunit 3 (A)	--	[K]	Transcription	snRNA-activating protein of 50kDa MW C terminal	snRNA-activating protein complex subunit GN=SRD2 OS=Arabidopsis thaliana (Mouse-ear cress) PE=1 SV=1	S	Function unknown	PREDICTED: snRNA-activating protein complex subunit [Phoenix dactylifera]
F01.PB10487	[C]	Energy production and conversion	Cellular Component: chloroplast thylakoid membrane (GO:0009535);; Biological Process: photosynthetic electron transport in photosystem II (GO:0009772);; Cellular Component: chloroplast envelope (GO:0009941);; Biological Process: ATP synthesis coupled proton transport (GO:0015986);; Cellular Component: proton-transporting ATP synthase complex, catalytic core F(1) (GO:0045261);; Molecular Function:…	K02115|2.9784e-169|tcc:TCM_030229|ATPase, F1 complex, gamma subunit protein; K02115 F-type H+-transporting ATPase subunit gamma (A)	ko00190:Oxidative phosphorylation;ko00195:Photosynthesis	[C]	Energy production and conversion	ATP synthase	ATP synthase gamma chain, chloroplastic (Precursor) GN=ATPC OS=Nicotiana tabacum (Common tobacco) PE=1 SV=1	C	Energy production and conversion	ATPase, F1 complex, gamma subunit protein [Theobroma cacao]
F01.PB10491	[M]	Cell wall/membrane/envelope biogenesis	Biological Process: biosynthetic process (GO:0009058);; Molecular Function: transferase activity, transferring hexosyl groups (GO:0016758);; Biological Process: cellular metabolic process (GO:0044237);; Biological Process: primary metabolic process (GO:0044238);; Biological Process: organic substance metabolic process (GO:0071704);;	K02563|8.56065e-135|mus:103987357|uncharacterized protein LOC103987357; K02563 UDP-N-acetylglucosamine--N-acetylmuramyl-(pentapeptide) pyrophosphoryl-undecaprenol N-acetylglucosamine transferase [EC:2.4.1.227] (A)	ko01502:Vancomycin resistance	--	--	Glycosyltransferase family 28 C-terminal domain;; Glycosyltransferase family 28 N-terminal domain	--	M	Cell wall/membrane/envelope biogenesis	PREDICTED: uncharacterized protein LOC103987357 [Musa acuminata subsp. malaccensis]
F01.PB10492	[T]	Signal transduction mechanisms	Molecular Function: phosphoprotein phosphatase activity (GO:0004721);; Biological Process: rRNA processing (GO:0006364);; Cellular Component: chloroplast stroma (GO:0009570);; Biological Process: thylakoid membrane organization (GO:0010027);; Biological Process: regulation of proton transport (GO:0010155);; Biological Process: photosystem II assembly (GO:0010207);; Biological Process: peptidyl-th…	K17508|3.10356e-113|mus:103974003|probable protein phosphatase 2C 26; K17508 protein phosphatase 2C homolog 7 [EC:3.1.3.16] (A)	--	[T]	Signal transduction mechanisms	Stage II sporulation protein E (SpoIIE);; Protein phosphatase 2C;; Protein phosphatase 2C	Probable protein phosphatase 2C 1 OS=Oryza sativa subsp. japonica (Rice) PE=2 SV=1	T	Signal transduction mechanisms	PREDICTED: probable protein phosphatase 2C 1 isoform X1 [Elaeis guineensis]
F01.PB10493	[L]	Replication, recombination and repair	Biological Process: mRNA splicing, via spliceosome (GO:0000398);; Molecular Function: DNA binding (GO:0003677);; Molecular Function: ATP binding (GO:0005524);; Cellular Component: nucleus (GO:0005634);; Cellular Component: DNA replication factor C complex (GO:0005663);; Biological Process: ATP catabolic process (GO:0006200);; Biological Process: DNA replication (GO:0006260);; Biological Process: …	K10756|0|zma:100216703|replication factor C subunit 3; K10756 replication factor C subunit 3/5 (A)	ko03030:DNA replication;ko03420:Nucleotide excision repair;ko03430:Mismatch repair	[L]	Replication, recombination and repair	Replication factor C C-terminal domain;; ATPase family associated with various cellular activities (AAA);; DNA polymerase III, delta subunit;; Rad17 cell cycle checkpoint protein;; AAA domain;; Part of AAA domain	Replication factor C subunit 3 OS=Oryza sativa subsp. japonica (Rice) PE=2 SV=1	L	Replication, recombination and repair	PREDICTED: replication factor C subunit 3 isoform X2 [Phoenix dactylifera]
F01.PB10494	--	--	Cellular Component: nucleus (GO:0005634);; Cellular Component: mitochondrion (GO:0005739);; Biological Process: regulation of translation (GO:0006417);; Biological Process: response to heat (GO:0009408);; Biological Process: response to cold (GO:0009409);; Cellular Component: pollen tube (GO:0090406);;	K10295|2.18509e-179|pda:103701268|F-box protein 7; K10295 F-box protein 9 (A)	--	[R]	General function prediction only	F-box-like;; F-box domain	F-box protein 7 GN=F8K7.20 OS=Arabidopsis thaliana (Mouse-ear cress) PE=1 SV=1	S	Function unknown	PREDICTED: F-box protein 7 isoform X1 [Phoenix dactylifera]
F01.PB10496	[R]	General function prediction only	Molecular Function: GTPase activity (GO:0003924);; Molecular Function: GTP binding (GO:0005525);; Biological Process: GTP catabolic process (GO:0006184);; Cellular Component: plant-type cell wall (GO:0009505);; Molecular Function: kinase activity (GO:0016301);; Biological Process: phosphorylation (GO:0016310);; Molecular Function: adenyl nucleotide binding (GO:0030554);;	--	--	[C]	Energy production and conversion	CBS domain	SNF1-related protein kinase regulatory subunit gamma-1 GN=T8P19.40 OS=Arabidopsis thaliana (Mouse-ear cress) PE=1 SV=2	T	Signal transduction mechanisms	PREDICTED: SNF1-related protein kinase regulatory subunit gamma-1-like [Setaria italica]
F01.PB10498	--	--	--	--	--	--	--	--	--	S	Function unknown	hypothetical protein OsJ_35635 [Oryza sativa Japonica Group]
F01.PB10499	[L]	Replication, recombination and repair	Cellular Component: nucleus (GO:0005634);; Biological Process: DNA replication (GO:0006260);; Biological Process: double-strand break repair (GO:0006302);; Biological Process: DNA recombination (GO:0006310);; Biological Process: chromosome segregation (GO:0007059);; Biological Process: meiosis I (GO:0007127);; Biological Process: embryo development ending in seed dormancy (GO:0009793);; Biologica…	K08734|1.30911e-115|mus:103985219|DNA mismatch repair protein MLH1; K08734 DNA mismatch repair protein MLH1 (A)	ko03430:Mismatch repair	[L]	Replication, recombination and repair	--	DNA mismatch repair protein MLH1 GN=MLH1 OS=Arabidopsis thaliana (Mouse-ear cress) PE=2 SV=1	L	Replication, recombination and repair	MLH1, partial [Musa acuminata]
F01.PB105	[R]	General function prediction only	Cellular Component: vacuole (GO:0005773);; Cellular Component: plasma membrane (GO:0005886);; Biological Process: response to auxin (GO:0009733);; Molecular Function: FMN binding (GO:0010181);; Molecular Function: oxidoreductase activity, acting on NAD(P)H, quinone or similar compound as acceptor (GO:0016655);; Biological Process: negative regulation of transcription, DNA-templated (GO:0045892);;…	K03809|9.78375e-116|bdi:100824188|minor allergen Alt a 7-like; K03809 Trp repressor binding protein (A)	--	[R]	General function prediction only	NADPH-dependent FMN reductase;; Flavodoxin;; Flavodoxin-like fold	NAD(P)H dehydrogenase (quinone) FQR1 {ECO:0000305} OS=Arabidopsis thaliana (Mouse-ear cress) PE=1 SV=1	S	Function unknown	predicted protein [Hordeum vulgare subsp. vulgare]
F01.PB10500	--	--	--	--	--	--	--	PLATZ transcription factor	--	S	Function unknown	PREDICTED: uncharacterized protein LOC103711821 isoform X1 [Phoenix dactylifera]
F01.PB10501	[K]	Transcription	Biological Process: response to salt stress (GO:0009651);; Cellular Component: cytosolic ribosome (GO:0022626);;	K03626|2.82343e-75|pda:103722855|nascent polypeptide-associated complex subunit alpha-like protein 1; K03626 nascent polypeptide-associated complex subunit alpha (A)	--	[K]	Transcription	NAC domain;; UBA/TS-N domain	Nascent polypeptide-associated complex subunit alpha-like protein OS=Pinus taeda (Loblolly pine) PE=2 SV=1	K	Transcription	PREDICTED: nascent polypeptide-associated complex subunit alpha-like protein 1 [Nelumbo nucifera]
F01.PB10502	--	--	Molecular Function: metallocarboxypeptidase activity (GO:0004181);; Biological Process: proteolysis (GO:0006508);; Molecular Function: zinc ion binding (GO:0008270);; Cellular Component: plastid (GO:0009536);; Cellular Component: membrane (GO:0016020);;	--	--	[S]	Function unknown	Zinc carboxypeptidase	--	E	Amino acid transport and metabolism	hypothetical protein OsI_05610 [Oryza sativa Indica Group]
F01.PB10503	--	--	Biological Process: single-organism process (GO:0044699);;	K11268|9.04557e-81|obr:102718922|protein CHROMOSOME TRANSMISSION FIDELITY 7-like; K11268 N-acetyltransferase [EC:2.3.1.-] (A)	--	[L]	Replication, recombination and repair	ESCO1/2 acetyl-transferase;; zinc-finger of acetyl-transferase ESCO	Protein CHROMOSOME TRANSMISSION FIDELITY 7 GN=F3L17.7 OS=Arabidopsis thaliana (Mouse-ear cress) PE=1 SV=1	S	Function unknown	PREDICTED: protein CHROMOSOME TRANSMISSION FIDELITY 7-like [Oryza brachyantha]
F01.PB10504	--	--	Molecular Function: magnesium ion transmembrane transporter activity (GO:0015095);; Biological Process: magnesium ion transport (GO:0015693);; Cellular Component: membrane (GO:0016020);;	--	--	[S]	Function unknown	Magnesium transporter NIPA;; EamA-like transporter family	Probable magnesium transporter NIPA3 GN=At1g34470 OS=Arabidopsis thaliana (Mouse-ear cress) PE=2 SV=1	S	Function unknown	PREDICTED: magnesium transporter NIPA2-like [Musa acuminata subsp. malaccensis]
F01.PB10505	[O]	Posttranslational modification, protein turnover, chaperones	Biological Process: proteolysis (GO:0006508);;	K01304|1.96814e-125|sita:101764538|uncharacterized LOC101764538; K01304 pyroglutamyl-peptidase [EC:3.4.19.3] (A)	--	[O]	Posttranslational modification, protein turnover, chaperones	Pyroglutamyl peptidase	--	O	Posttranslational modification, protein turnover, chaperones	PREDICTED: uncharacterized protein LOC101764538 isoform X1 [Setaria italica]
F01.PB10506	--	--	Molecular Function: translation initiation factor activity (GO:0003743);; Biological Process: translational initiation (GO:0006413);;	K15027|4.23513e-177|osa:4329675|Os02g0557600; K15027 translation initiation factor 2D (A)	--	[J]	Translation, ribosomal structure and biogenesis	Translation initiation factor SUI1	--	J	Translation, ribosomal structure and biogenesis	hypothetical protein OsI_07662 [Oryza sativa Indica Group]
F01.PB10507	[LKJ]	--	Molecular Function: translation initiation factor activity (GO:0003743);; Molecular Function: ATP binding (GO:0005524);; Cellular Component: nucleolus (GO:0005730);; Cellular Component: cytosol (GO:0005829);; Cellular Component: plasma membrane (GO:0005886);; Biological Process: translational initiation (GO:0006413);; Molecular Function: ATP-dependent helicase activity (GO:0008026);; Cellular Com…	K03257|8.94515e-178|sbi:SORBI_10g028940|SORBIDRAFT_10g028940, Sb10g028940; hypothetical protein; K03257 translation initiation factor 4A (A)	ko03013:RNA transport	[J]	Translation, ribosomal structure and biogenesis	Helicase conserved C-terminal domain;; DEAD/DEAH box helicase	Eukaryotic initiation factor 4A-1 OS=Oryza sativa subsp. japonica (Rice) PE=2 SV=2	L	Replication, recombination and repair	hypothetical protein SORBIDRAFT_10g028940 [Sorghum bicolor]
F01.PB10508	[O]	Posttranslational modification, protein turnover, chaperones	Cellular Component: endoplasmic reticulum (GO:0005783);; Biological Process: protein folding (GO:0006457);; Cellular Component: membrane (GO:0016020);; Biological Process: endoplasmic reticulum unfolded protein response (GO:0030968);; Molecular Function: heat shock protein binding (GO:0031072);; Molecular Function: unfolded protein binding (GO:0051082);;	--	--	[O]	Posttranslational modification, protein turnover, chaperones	DnaJ domain	Chaperone protein dnaJ 50 GN=C50 OS=Arabidopsis thaliana (Mouse-ear cress) PE=2 SV=1	O	Posttranslational modification, protein turnover, chaperones	PREDICTED: chaperone protein dnaJ 50 isoform X1 [Elaeis guineensis]
F01.PB10509	--	--	--	K14649|2.26506e-100|mus:103999137|transcription initiation factor TFIID subunit 8-like; K14649 transcription initiation factor TFIID subunit 8 (A)	ko03022:Basal transcription factors	[K]	Transcription	Bromodomain associated;; Transcription factor TFIID complex subunit 8 C-term	Transcription initiation factor TFIID subunit 8 GN=TAF8 OS=Arabidopsis thaliana (Mouse-ear cress) PE=1 SV=1	S	Function unknown	PREDICTED: transcription initiation factor TFIID subunit 8-like [Musa acuminata subsp. malaccensis]
F01.PB1051	--	--	Cellular Component: endoplasmic reticulum (GO:0005783);; Cellular Component: integral component of membrane (GO:0016021);; Cellular Component: cytoplasmic membrane-bounded vesicle (GO:0016023);;	--	--	[S]	Function unknown	Domain of unknown function (DUF4149)	--	S	Function unknown	PREDICTED: transmembrane protein 205-like [Brachypodium distachyon]
F01.PB10510	[S]	Function unknown	Cellular Component: mitochondrion (GO:0005739);; Cellular Component: chloroplast membrane (GO:0031969);;	--	--	[S]	Function unknown	Uncharacterized protein family UPF0016	GDT1-like protein 2, chloroplastic (Precursor) OS=Oryza sativa subsp. japonica (Rice) PE=2 SV=1	S	Function unknown	PREDICTED: GDT1-like protein 2, chloroplastic [Musa acuminata subsp. malaccensis]
F01.PB10514	[O]	Posttranslational modification, protein turnover, chaperones	Molecular Function: prenyltransferase activity (GO:0004659);; Biological Process: protein prenylation (GO:0018342);; Cellular Component: protein complex (GO:0043234);; Cellular Component: intracellular part (GO:0044424);; Biological Process: single-organism cellular process (GO:0044763);; Biological Process: anatomical structure development (GO:0048856);; Biological Process: regulation of develop…	K05955|2.33807e-152|pda:103722105|protein farnesyltransferase/geranylgeranyltransferase type-1 subunit alpha; K05955 protein farnesyltransferase/geranylgeranyltransferase type-1 subunit alpha [EC:2.5.1.58 2.5.1.59] (A)	ko00900:Terpenoid backbone biosynthesis	[O]	Posttranslational modification, protein turnover, chaperones	Protein prenyltransferase alpha subunit repeat	Protein farnesyltransferase/geranylgeranyltransferase type-1 subunit alpha GN=FTA OS=Solanum lycopersicum (Tomato) PE=1 SV=1	O	Posttranslational modification, protein turnover, chaperones	PREDICTED: protein farnesyltransferase/geranylgeranyltransferase type-1 subunit alpha [Beta vulgaris subsp. vulgaris]
F01.PB10515	[RTKL]	--	Molecular Function: protein serine/threonine kinase activity (GO:0004674);; Molecular Function: ATP binding (GO:0005524);; Cellular Component: plasma membrane (GO:0005886);; Biological Process: protein phosphorylation (GO:0006468);; Cellular Component: chloroplast (GO:0009507);; Cellular Component: integral component of membrane (GO:0016021);;	--	--	--	--	Protein kinase domain;; Protein tyrosine kinase	Probable LRR receptor-like serine/threonine-protein kinase At1g06840 (Precursor) GN=At1g06840 OS=Arabidopsis thaliana (Mouse-ear cress) PE=2 SV=2	T	Signal transduction mechanisms	predicted protein [Hordeum vulgare subsp. vulgare]
F01.PB10516	--	--	--	--	--	--	--	--	--	--	--	PREDICTED: uncharacterized protein LOC105038620 [Elaeis guineensis]
F01.PB10517	--	--	--	--	--	[T]	Signal transduction mechanisms	NB-ARC domain;; AAA domain	Putative disease resistance RPP13-like protein 3 GN=RPP13L3 OS=Arabidopsis thaliana (Mouse-ear cress) PE=3 SV=1	S	Function unknown	PREDICTED: disease resistance protein RPP13-like [Elaeis guineensis]
F01.PB10519	[C]	Energy production and conversion	Biological Process: chlorophyll cycle (GO:0033354);; Molecular Function: coenzyme F420 hydrogenase activity (GO:0050454);; Biological Process: oxidation-reduction process (GO:0055114);; Molecular Function: 7-hydroxymethyl chlorophyll a reductase activity (GO:0090415);;	K18010|0|pda:103711882|7-hydroxymethyl chlorophyll a reductase, chloroplastic; K18010 7-hydroxymethyl chlorophyll a reductase [EC:1.17.7.2] (A)	ko00860:Porphyrin and chlorophyll metabolism	--	--	Coenzyme F420 hydrogenase/dehydrogenase, beta subunit C terminus;; Coenzyme F420 hydrogenase/dehydrogenase, beta subunit N-term	7-hydroxymethyl chlorophyll a reductase, chloroplastic (Precursor) OS=Oryza sativa subsp. japonica (Rice) PE=3 SV=2	C	Energy production and conversion	PREDICTED: 7-hydroxymethyl chlorophyll a reductase, chloroplastic isoform X2 [Elaeis guineensis]
F01.PB1052	[I]	Lipid transport and metabolism	Cellular Component: mitochondrion (GO:0005739);; Biological Process: cellular process (GO:0009987);; Cellular Component: cytoplasmic membrane-bounded vesicle (GO:0016023);; Biological Process: response to stimulus (GO:0050896);;	K11778|4.69756e-93|osa:4331944|Os03g0197000; K11778 ditrans,polycis-polyprenyl diphosphate synthase [EC:2.5.1.87] (A)	ko00900:Terpenoid backbone biosynthesis	--	--	--	--	S	Function unknown	expressed protein [Oryza sativa Japonica Group]
F01.PB10520	--	--	--	--	--	[K]	Transcription	CCT motif;; B-box zinc finger	Zinc finger protein CONSTANS-LIKE 16 GN=COL16 OS=Arabidopsis thaliana (Mouse-ear cress) PE=2 SV=2	K	Transcription	hypothetical protein OsJ_20892 [Oryza sativa Japonica Group]
F01.PB10521	--	--	--	--	--	--	--	Wound-induced protein WI12;; SnoaL-like domain	Wound-induced protein 1 GN=WUN1 OS=Solanum tuberosum (Potato) PE=2 SV=1	S	Function unknown	PREDICTED: uncharacterized protein LOC104001000 [Musa acuminata subsp. malaccensis]
F01.PB10522	[E]	Amino acid transport and metabolism	Cellular Component: cytosol (GO:0005829);; Biological Process: cysteine biosynthetic process from serine (GO:0006535);; Molecular Function: serine O-acetyltransferase activity (GO:0009001);;	K00640|9.65826e-124|mus:103996102|probable serine acetyltransferase 1; K00640 serine O-acetyltransferase [EC:2.3.1.30] (A)	ko00270:Cysteine and methionine metabolism;ko00920:Sulfur metabolism;ko01200:Carbon metabolism;ko01230:Biosynthesis of amino acids	[E]	Amino acid transport and metabolism	Serine acetyltransferase, N-terminal;; Bacterial transferase hexapeptide (six repeats);; Hexapeptide repeat of succinyl-transferase	Probable serine acetyltransferase 5 GN=SAT5 OS=Oryza sativa subsp. japonica (Rice) PE=2 SV=2	E	Amino acid transport and metabolism	PREDICTED: probable serine acetyltransferase 1 [Musa acuminata subsp. malaccensis]
F01.PB10523	--	--	--	--	--	--	--	Protein of unknown function (DUF707)	--	S	Function unknown	PREDICTED: uncharacterized protein LOC105048935 isoform X1 [Elaeis guineensis]
F01.PB10524	--	--	Biological Process: DNA damage checkpoint (GO:0000077);; Molecular Function: DNA binding (GO:0003677);; Molecular Function: sequence-specific DNA binding transcription factor activity (GO:0003700);; Biological Process: regulation of transcription, DNA-templated (GO:0006355);; Biological Process: multicellular organismal development (GO:0007275);; Biological Process: response to gamma radiation (G…	--	--	--	--	No apical meristem (NAM) protein	NAC domain-containing protein 8 GN=NAC008 OS=Arabidopsis thaliana (Mouse-ear cress) PE=2 SV=1	S	Function unknown	PREDICTED: NAC domain-containing protein 8-like [Oryza brachyantha]
F01.PB10526	--	--	Cellular Component: photosystem I (GO:0009522);; Cellular Component: chloroplast thylakoid membrane (GO:0009535);; Biological Process: photosynthesis (GO:0015979);; Cellular Component: integral component of membrane (GO:0016021);;	--	--	--	--	Ycf4	Photosystem I assembly protein Ycf4 {ECO:0000255|HAMAP-Rule:MF_00437} OS=Gossypium hirsutum (Upland cotton) PE=3 SV=1	O	Posttranslational modification, protein turnover, chaperones	photosystem I assembly protein ycf4 [Microlaena stipoides]
F01.PB10527	--	--	--	--	--	--	--	Protein of unknown function (DUF4050)	--	S	Function unknown	PREDICTED: uncharacterized protein LOC101759193 isoform X2 [Setaria italica]
F01.PB10528	--	--	Cellular Component: thylakoid (GO:0009579);; Cellular Component: chloroplast part (GO:0044434);;	--	--	--	--	PAP_fibrillin	Probable plastid-lipid-associated protein 3, chloroplastic (Precursor) GN=OSJNBa0027L23.3 OS=Oryza sativa subsp. japonica (Rice) PE=3 SV=1	S	Function unknown	PREDICTED: LOW QUALITY PROTEIN: probable plastid-lipid-associated protein 3, chloroplastic [Musa acuminata subsp. malaccensis]
F01.PB10531	--	--	Biological Process: cellular macromolecule metabolic process (GO:0044260);; Biological Process: biological regulation (GO:0065007);; Biological Process: nucleic acid metabolic process (GO:0090304);;	--	--	--	--	--	CST complex subunit STN1 GN=STN1 OS=Arabidopsis thaliana (Mouse-ear cress) PE=1 SV=1	S	Function unknown	PREDICTED: CST complex subunit STN1-like [Elaeis guineensis]
F01.PB10533	--	--	--	--	--	--	--	Protein of unknown function (DUF3493)	Protein LOW PSII ACCUMULATION 1, chloroplastic (Precursor) GN=LPA1 OS=Arabidopsis thaliana (Mouse-ear cress) PE=1 SV=1	S	Function unknown	PREDICTED: protein LOW PSII ACCUMULATION 1, chloroplastic isoform X1 [Elaeis guineensis]
F01.PB10534	[J]	Translation, ribosomal structure and biogenesis	Molecular Function: structural constituent of ribosome (GO:0003735);; Biological Process: translation (GO:0006412);; Cellular Component: chloroplast (GO:0009507);; Cellular Component: small ribosomal subunit (GO:0015935);; Molecular Function: rRNA binding (GO:0019843);;	K02950|2.3188e-68|atr:s02071p00004290|AMTR_s02071p00004290; hypothetical protein; K02950 small subunit ribosomal protein S12 (A)	ko03010:Ribosome	[J]	Translation, ribosomal structure and biogenesis	Ribosomal protein S7p/S5e	30S ribosomal protein S12-B, chloroplastic GN=rps12-B OS=Populus trichocarpa (Western balsam poplar) PE=3 SV=1	J	Translation, ribosomal structure and biogenesis	hypothetical protein AMTR_s02071p00004290 [Amborella trichopoda]
F01.PB10535	[RTKL]	--	Molecular Function: nucleotide binding (GO:0000166);; Molecular Function: protein kinase activity (GO:0004672);; Biological Process: phosphorylation (GO:0016310);;	K07359|0|pda:103719719|serine/threonine-protein kinase GRIK2-like; K07359 calcium/calmodulin-dependent protein kinase kinase [EC:2.7.11.17] (A)	--	[T]	Signal transduction mechanisms	Protein kinase domain;; Protein tyrosine kinase;; Kinase-like	Serine/threonine-protein kinase GRIK1 OS=Arabidopsis thaliana (Mouse-ear cress) PE=1 SV=1	T	Signal transduction mechanisms	PREDICTED: serine/threonine-protein kinase GRIK2-like isoform X1 [Elaeis guineensis]
F01.PB10536	[U]	Intracellular trafficking, secretion, and vesicular transport	Biological Process: response to cold (GO:0009409);; Biological Process: response to water deprivation (GO:0009414);; Biological Process: pollen development (GO:0009555);; Biological Process: response to abscisic acid (GO:0009737);; Biological Process: flower development (GO:0009908);; Biological Process: negative regulation of autophagy (GO:0010507);; Cellular Component: membrane (GO:0016020);; B…	K17279|1.59471e-65|bdi:100842177|HVA22-like protein e; K17279 receptor expression-enhancing protein 5/6 (A)	--	[U]	Intracellular trafficking, secretion, and vesicular transport	TB2/DP1, HVA22 family	Protein HVA22 GN=HVA22 OS=Hordeum vulgare (Barley) PE=2 SV=1	U	Intracellular trafficking, secretion, and vesicular transport	PREDICTED: HVA22-like protein e [Brachypodium distachyon]
F01.PB10537	--	--	--	--	--	--	--	--	F-box/LRR-repeat protein At4g29420 GN=At4g29420 OS=Arabidopsis thaliana (Mouse-ear cress) PE=2 SV=1	S	Function unknown	PREDICTED: F-box/LRR-repeat protein At4g29420 [Elaeis guineensis]
F01.PB10538	--	--	Cellular Component: cytoplasmic membrane-bounded vesicle (GO:0016023);;	--	--	[R]	General function prediction only	YT521-B-like domain	Zinc finger CCCH domain-containing protein 45 OS=Oryza sativa subsp. japonica (Rice) PE=3 SV=1	S	Function unknown	PREDICTED: YTH domain-containing family protein 1-like [Elaeis guineensis]
F01.PB10539	[K]	Transcription	Biological Process: gene expression (GO:0010467);; Biological Process: cellular macromolecule biosynthetic process (GO:0034645);; Biological Process: primary metabolic process (GO:0044238);;	K03122|2.54551e-130|pda:103715675|transcription initiation factor IIA subunit 1-like; K03122 transcription initiation factor TFIIA large subunit (A)	ko03022:Basal transcription factors	[K]	Transcription	Transcription factor IIA, alpha/beta subunit	--	K	Transcription	PREDICTED: transcription initiation factor IIA subunit 1-like [Phoenix dactylifera]
F01.PB10541	[RTKL]	--	Molecular Function: protein serine/threonine kinase activity (GO:0004674);; Molecular Function: protein tyrosine kinase activity (GO:0004713);; Molecular Function: ATP binding (GO:0005524);; Cellular Component: plasma membrane (GO:0005886);; Biological Process: protein phosphorylation (GO:0006468);;	--	--	[T]	Signal transduction mechanisms	Protein tyrosine kinase;; Protein kinase domain	Serine/threonine-protein kinase HT1 GN=HT1 OS=Arabidopsis thaliana (Mouse-ear cress) PE=1 SV=1	T	Signal transduction mechanisms	PREDICTED: serine/threonine-protein kinase HT1 [Phoenix dactylifera]
F01.PB10544	--	--	--	--	--	--	--	--	--	S	Function unknown	predicted protein [Hordeum vulgare subsp. vulgare]
F01.PB10545	[E]	Amino acid transport and metabolism	Molecular Function: L-aspartate:2-oxoglutarate aminotransferase activity (GO:0004069);; Molecular Function: copper ion binding (GO:0005507);; Cellular Component: mitochondrion (GO:0005739);; Biological Process: lysine biosynthetic process via diaminopimelate (GO:0009089);; Cellular Component: chloroplast stroma (GO:0009570);; Biological Process: ethylene biosynthetic process (GO:0009693);; Biolog…	K10206|0|mus:103990419|probable LL-diaminopimelate aminotransferase, chloroplastic; K10206 LL-diaminopimelate aminotransferase [EC:2.6.1.83] (A)	ko00300:Lysine biosynthesis;ko01230:Biosynthesis of amino acids	[E]	Amino acid transport and metabolism	Aminotransferase class I and II;; Allinase	Probable LL-diaminopimelate aminotransferase, chloroplastic (Precursor) GN=OsJ_27598 OS=Oryza sativa subsp. japonica (Rice) PE=2 SV=1	E	Amino acid transport and metabolism	PREDICTED: probable LL-diaminopimelate aminotransferase, chloroplastic [Musa acuminata subsp. malaccensis]
F01.PB10546	[C]	Energy production and conversion	Cellular Component: chloroplast (GO:0009507);; Biological Process: developmental process (GO:0032502);; Biological Process: cellular metabolic process (GO:0044237);; Biological Process: single-organism process (GO:0044699);; Molecular Function: metal ion binding (GO:0046872);;	--	--	--	--	Rubredoxin	--	C	Energy production and conversion	PREDICTED: uncharacterized protein LOC105035473 [Elaeis guineensis]
F01.PB10549	--	--	Cellular Component: mitochondrion (GO:0005739);; Biological Process: xyloglucan biosynthetic process (GO:0009969);; Cellular Component: integral component of membrane (GO:0016021);; Molecular Function: transferase activity, transferring hexosyl groups (GO:0016758);; Molecular Function: xyloglucan 6-xylosyltransferase activity (GO:0033843);; Molecular Function: UDP-xylosyltransferase activity (GO:…	K08238|0|pda:103711443|putative glycosyltransferase 2; K08238 xyloglucan 6-xylosyltransferase [EC:2.4.2.39] (A)	--	[GM]	--	galactosyl transferase GMA12/MNN10 family	Xyloglucan 6-xylosyltransferase 2 OS=Arabidopsis thaliana (Mouse-ear cress) PE=1 SV=1	S	Function unknown	PREDICTED: putative glycosyltransferase 2 [Phoenix dactylifera]
F01.PB10553	--	--	Cellular Component: plasma membrane (GO:0005886);;	--	--	--	--	Plant protein of unknown function (DUF641)	--	S	Function unknown	PREDICTED: uncharacterized protein LOC102702783 [Oryza brachyantha]
F01.PB10554	[P]	Inorganic ion transport and metabolism	Molecular Function: thiosulfate sulfurtransferase activity (GO:0004792);; Cellular Component: mitochondrion (GO:0005739);; Cellular Component: cytosol (GO:0005829);; Cellular Component: chloroplast (GO:0009507);; Molecular Function: 3-mercaptopyruvate sulfurtransferase activity (GO:0016784);;	K01011|0|pda:103705425|thiosulfate/3-mercaptopyruvate sulfurtransferase 1, mitochondrial-like; K01011 thiosulfate/3-mercaptopyruvate sulfurtransferase [EC:2.8.1.1 2.8.1.2] (A)	ko00270:Cysteine and methionine metabolism;ko00920:Sulfur metabolism;ko04122:Sulfur relay system	[V]	Defense mechanisms	Rhodanese-like domain	Thiosulfate/3-mercaptopyruvate sulfurtransferase 1, mitochondrial (Precursor) GN=YUP8H12R.17 OS=Arabidopsis thaliana (Mouse-ear cress) PE=1 SV=1	P	Inorganic ion transport and metabolism	PREDICTED: thiosulfate/3-mercaptopyruvate sulfurtransferase 1, mitochondrial-like [Phoenix dactylifera]
F01.PB10557	--	--	--	--	--	--	--	TFIIS helical bundle-like domain	Probable mediator of RNA polymerase II transcription subunit 26b GN=K2A11.1 OS=Arabidopsis thaliana (Mouse-ear cress) PE=2 SV=1	S	Function unknown	PREDICTED: probable mediator of RNA polymerase II transcription subunit 26b isoform X1 [Elaeis guineensis]
F01.PB10558	--	--	--	--	--	--	--	Tropomyosin	WPP domain-interacting tail-anchored protein 1 GN=WIT1 OS=Arabidopsis thaliana (Mouse-ear cress) PE=1 SV=2	S	Function unknown	PREDICTED: WPP domain-interacting tail-anchored protein 1-like isoform X2 [Setaria italica]
F01.PB10561	[Z]	Cytoskeleton	Molecular Function: GTPase activity (GO:0003924);; Molecular Function: structural constituent of cytoskeleton (GO:0005200);; Molecular Function: GTP binding (GO:0005525);; Cellular Component: cell wall (GO:0005618);; Cellular Component: cytosol (GO:0005829);; Cellular Component: microtubule (GO:0005874);; Cellular Component: plasma membrane (GO:0005886);; Biological Process: GTP catabolic process…	K07374|0|rcu:RCOM_1361220|tubulin alpha chain, putative; K07374 tubulin alpha (A)	ko04145:Phagosome	[Z]	Cytoskeleton	Tubulin/FtsZ family, GTPase domain;; Tubulin C-terminal domain	Tubulin alpha-1 chain OS=Oryza sativa subsp. japonica (Rice) PE=1 SV=1	Z	Cytoskeleton	tubulin alpha chain, putative [Ricinus communis]
F01.PB10565	--	--	--	--	--	[R]	General function prediction only	YT521-B-like domain	Vacuolar-sorting receptor 1 (Precursor) GN=F8J2.20 OS=Arabidopsis thaliana (Mouse-ear cress) PE=1 SV=2	S	Function unknown	hypothetical protein OsI_18118 [Oryza sativa Indica Group]
F01.PB10566	[R]	General function prediction only	Cellular Component: cytoplasmic membrane-bounded vesicle (GO:0016023);; Molecular Function: hydrolase activity (GO:0016787);;	--	--	--	--	Alpha/beta hydrolase family;; alpha/beta hydrolase fold;; Alpha/beta hydrolase family	--	S	Function unknown	hypothetical protein SORBIDRAFT_08g003220 [Sorghum bicolor]
F01.PB10567	[KAD]	--	Molecular Function: DNA binding (GO:0003677);; Molecular Function: chromatin binding (GO:0003682);; Biological Process: transcription, DNA-templated (GO:0006351);; Biological Process: response to salicylic acid (GO:0009751);; Biological Process: response to jasmonic acid (GO:0009753);; Biological Process: response to UV-B (GO:0010224);;	K09422|4.55845e-129|sita:101781013|myb-related protein Hv1-like; K09422 myb proto-oncogene protein, plant (A)	--	[K]	Transcription	Myb-like DNA-binding domain;; Myb-like DNA-binding domain	Myb-related protein Hv1 GN=MYB1 OS=Hordeum vulgare (Barley) PE=2 SV=1	K	Transcription	PREDICTED: myb-related protein Hv1-like [Setaria italica]
F01.PB10568	[R]	General function prediction only	Biological Process: metabolic process (GO:0008152);; Cellular Component: chloroplast (GO:0009507);; Molecular Function: hydrolase activity (GO:0016787);;	--	--	[R]	General function prediction only	Haloacid dehalogenase-like hydrolase;; HAD-hyrolase-like	--	S	Function unknown	PREDICTED: uncharacterized protein LOC105038653 [Elaeis guineensis]
F01.PB10569	--	--	Molecular Function: protein kinase activity (GO:0004672);; Molecular Function: ATP binding (GO:0005524);; Biological Process: protein phosphorylation (GO:0006468);;	--	--	--	--	--	--	S	Function unknown	PREDICTED: uncharacterized protein LOC105034872 isoform X2 [Elaeis guineensis]
F01.PB1057	--	--	--	--	--	[K]	Transcription	TAZ zinc finger	BTB/POZ and TAZ domain-containing protein 1 GN=BT1 OS=Arabidopsis thaliana (Mouse-ear cress) PE=1 SV=1	S	Function unknown	PREDICTED: BTB/POZ and TAZ domain-containing protein 2-like [Phoenix dactylifera]
F01.PB10570	[E]	Amino acid transport and metabolism	Molecular Function: transporter activity (GO:0005215);; Biological Process: oligopeptide transport (GO:0006857);; Cellular Component: integral component of membrane (GO:0016021);;	K14638|1.23748e-164|mus:103988898|protein NRT1/ PTR FAMILY 8.1-like; K14638 solute carrier family 15 (peptide/histidine transporter), member 3/4 (A)	--	[E]	Amino acid transport and metabolism	POT family;; Major Facilitator Superfamily;; POT family	Protein NRT1/ PTR FAMILY 8.1 GN=F24B22.100 OS=Arabidopsis thaliana (Mouse-ear cress) PE=1 SV=1	E	Amino acid transport and metabolism	PREDICTED: protein NRT1/ PTR FAMILY 8.1-like [Musa acuminata subsp. malaccensis]
F01.PB10571	--	--	--	--	--	--	--	Ankyrin repeats (3 copies);; Ankyrin repeat;; Ankyrin repeats (many copies);; Ankyrin repeat;; Ankyrin repeats (many copies)	Ankyrin repeat protein SKIP35 GN=SKIP35 OS=Arabidopsis thaliana (Mouse-ear cress) PE=1 SV=1	S	Function unknown	PREDICTED: ankyrin repeat protein SKIP35 [Elaeis guineensis]
F01.PB10573	--	--	Cellular Component: mitochondrion (GO:0005739);;	--	--	--	--	CybS	--	S	Function unknown	PREDICTED: uncharacterized protein LOC103998747 [Musa acuminata subsp. malaccensis]
F01.PB10574	--	--	Biological Process: mitotic G2 phase (GO:0000085);; Cellular Component: cytosol (GO:0005829);; Biological Process: mitotic recombination (GO:0006312);; Biological Process: RNA processing (GO:0006396);; Cellular Component: COP9 signalosome (GO:0008180);; Biological Process: embryo sac egg cell differentiation (GO:0009560);; Biological Process: photomorphogenesis (GO:0009640);; Biological Process: …	K12177|0|pda:103723252|COP9 signalosome complex subunit 3; K12177 COP9 signalosome complex subunit 3 (A)	--	[OT]	--	PCI domain	COP9 signalosome complex subunit 3 GN=F18O22.40 OS=Arabidopsis thaliana (Mouse-ear cress) PE=1 SV=2	O	Posttranslational modification, protein turnover, chaperones	PREDICTED: COP9 signalosome complex subunit 3 isoform X1 [Phoenix dactylifera]
F01.PB10577	--	--	Biological Process: maltose metabolic process (GO:0000023);; Cellular Component: chloroplast outer membrane (GO:0009707);; Cellular Component: cytoplasmic membrane-bounded vesicle (GO:0016023);; Biological Process: starch biosynthetic process (GO:0019252);; Biological Process: glucosinolate biosynthetic process (GO:0019761);; Molecular Function: cation binding (GO:0043169);; Biological Process: r…	--	--	[G]	Carbohydrate transport and metabolism	Glycosyl hydrolase family 1	Beta-glucosidase-like SFR2, chloroplastic OS=Oryza sativa subsp. japonica (Rice) PE=2 SV=1	G	Carbohydrate transport and metabolism	PREDICTED: beta-glucosidase-like SFR2, chloroplastic isoform X1 [Elaeis guineensis]
F01.PB10579	[O]	Posttranslational modification, protein turnover, chaperones	Molecular Function: ATP binding (GO:0005524);; Cellular Component: nucleus (GO:0005634);; Cellular Component: mitochondrion (GO:0005739);; Cellular Component: vacuolar membrane (GO:0005774);; Cellular Component: endoplasmic reticulum lumen (GO:0005788);; Cellular Component: plasma membrane (GO:0005886);; Biological Process: gluconeogenesis (GO:0006094);; Biological Process: glycolytic process (GO…	K09487|0|obr:102719971|endoplasmin homolog; K09487 heat shock protein 90kDa beta (A)	ko04141:Protein processing in endoplasmic reticulum;ko04626:Plant-pathogen interaction	[O]	Posttranslational modification, protein turnover, chaperones	Hsp90 protein	Endoplasmin homolog (Precursor) OS=Hordeum vulgare (Barley) PE=2 SV=1	O	Posttranslational modification, protein turnover, chaperones	PREDICTED: endoplasmin homolog [Oryza brachyantha]
F01.PB10580	--	--	Molecular Function: acid phosphatase activity (GO:0003993);; Cellular Component: vacuolar membrane (GO:0005774);; Cellular Component: endoplasmic reticulum (GO:0005783);; Cellular Component: plasma membrane (GO:0005886);; Cellular Component: cytoplasmic membrane-bounded vesicle (GO:0016023);; Biological Process: dephosphorylation (GO:0016311);;	K03103|1.35698e-179|sita:101772807|multiple inositol polyphosphate phosphatase 1-like; K03103 multiple inositol-polyphosphate phosphatase / 2,3-bisphosphoglycerate 3-phosphatase [EC:3.1.3.62 3.1.3.80] (A)	ko00010:Glycolysis / Gluconeogenesis;ko00562:Inositol phosphate metabolism	[R]	General function prediction only	Histidine phosphatase superfamily (branch 2)	--	S	Function unknown	PREDICTED: multiple inositol polyphosphate phosphatase 1-like [Setaria italica]
F01.PB10581	--	--	Cellular Component: plasma membrane (GO:0005886);;	--	--	--	--	Plant protein of unknown function (DUF869)	Filament-like plant protein 4 GN=FPP4 OS=Arabidopsis thaliana (Mouse-ear cress) PE=1 SV=1	S	Function unknown	PREDICTED: filament-like plant protein 4-like [Oryza brachyantha]
F01.PB10582	[T]	Signal transduction mechanisms	Molecular Function: phosphoprotein phosphatase activity (GO:0004721);; Biological Process: protein dephosphorylation (GO:0006470);;	--	--	[V]	Defense mechanisms	Dual specificity phosphatase, catalytic domain	Putative dual specificity protein phosphatase DSP8 GN=DSP8 OS=Arabidopsis thaliana (Mouse-ear cress) PE=2 SV=2	T	Signal transduction mechanisms	PREDICTED: LOC100282515 isoform X1 [Zea mays]
F01.PB10583	--	--	Cellular Component: integral component of membrane (GO:0016021);;	K14207|1.59078e-171|pda:103712749|probable sodium-coupled neutral amino acid transporter 6; K14207 solute carrier family 38 (sodium-coupled neutral amino acid transporter), member 2 (A)	--	[E]	Amino acid transport and metabolism	Transmembrane amino acid transporter protein	--	E	Amino acid transport and metabolism	PREDICTED: probable sodium-coupled neutral amino acid transporter 6 [Phoenix dactylifera]
F01.PB10584	--	--	Cellular Component: membrane (GO:0016020);;	--	--	[S]	Function unknown	Predicted membrane protein	--	S	Function unknown	PREDICTED: transmembrane protein adipocyte-associated 1-like [Elaeis guineensis]
F01.PB10585	[M]	Cell wall/membrane/envelope biogenesis	Cellular Component: plasma membrane (GO:0005886);; Biological Process: lipid biosynthetic process (GO:0008610);;	--	--	--	--	Mycolic acid cyclopropane synthetase;; Methyltransferase domain;; Methyltransferase domain;; Methyltransferase domain;; Methyltransferase domain;; Methyltransferase domain;; Methyltransferase small domain;; Nodulation protein S (NodS);; Methyltransferase domain;; Tellurite resistance protein TehB;; Putative methyltransferase;; ubiE/COQ5 methyltransferase family;; rRNA small subunit methyltransfer…	(S)-coclaurine N-methyltransferase OS=Thalictrum flavum subsp. glaucum (Yellow meadow rue) PE=1 SV=1	M	Cell wall/membrane/envelope biogenesis	PREDICTED: (S)-coclaurine N-methyltransferase-like [Musa acuminata subsp. malaccensis]
F01.PB10588	[J]	Translation, ribosomal structure and biogenesis	Molecular Function: translation elongation factor activity (GO:0003746);; Molecular Function: GTPase activity (GO:0003924);; Molecular Function: copper ion binding (GO:0005507);; Molecular Function: GTP binding (GO:0005525);; Cellular Component: nucleolus (GO:0005730);; Cellular Component: cytosol (GO:0005829);; Cellular Component: plasma membrane (GO:0005886);; Biological Process: GTP catabolic …	K03234|0|osa:4329493|Os02g0519900; K03234 elongation factor 2 (A)	--	[J]	Translation, ribosomal structure and biogenesis	Elongation factor G, domain IV;; Elongation factor G C-terminus;; Elongation factor Tu domain 2;; Elongation Factor G, domain II	Elongation factor 2 OS=Beta vulgaris (Sugar beet) PE=2 SV=1	J	Translation, ribosomal structure and biogenesis	Os02g0519900 [Oryza sativa Japonica Group]
F01.PB10589	[E]	Amino acid transport and metabolism	Molecular Function: transporter activity (GO:0005215);; Cellular Component: plasma membrane (GO:0005886);; Biological Process: oligopeptide transport (GO:0006857);; Biological Process: response to nematode (GO:0009624);; Cellular Component: integral component of membrane (GO:0016021);;	--	--	[E]	Amino acid transport and metabolism	POT family;; POT family	Protein NRT1/ PTR FAMILY 5.12 GN=NPF5.12 OS=Arabidopsis thaliana (Mouse-ear cress) PE=2 SV=1	E	Amino acid transport and metabolism	PREDICTED: protein NRT1/ PTR FAMILY 5.10-like [Elaeis guineensis]
F01.PB1059	--	--	--	--	--	--	--	--	--	S	Function unknown	PREDICTED: uncharacterized protein LOC103709554 [Phoenix dactylifera]
F01.PB10591	[S]	Function unknown	Molecular Function: oxidoreductase activity (GO:0016491);; Molecular Function: transition metal ion binding (GO:0046914);; Biological Process: oxidation-reduction process (GO:0055114);;	--	--	--	--	Protein of unknown function (DUF455)	--	S	Function unknown	hypothetical protein CICLE_v10032023mg [Citrus clementina]
F01.PB10592	--	--	Cellular Component: vacuolar membrane (GO:0005774);; Cellular Component: plasma membrane (GO:0005886);; Biological Process: phosphatidylinositol biosynthetic process (GO:0006661);; Molecular Function: zinc ion binding (GO:0008270);;	--	--	[O]	Posttranslational modification, protein turnover, chaperones	Ring finger domain;; RING-H2 zinc finger;; Zinc finger, C3HC4 type (RING finger)	E3 ubiquitin protein ligase RIE1 GN=RIE1 OS=Arabidopsis thaliana (Mouse-ear cress) PE=2 SV=1	O	Posttranslational modification, protein turnover, chaperones	PREDICTED: E3 ubiquitin protein ligase RIE1 isoform X2 [Phoenix dactylifera]
F01.PB10593	--	--	Cellular Component: cell wall (GO:0005618);; Cellular Component: Golgi apparatus (GO:0005794);; Cellular Component: cytosol (GO:0005829);; Biological Process: glucose catabolic process (GO:0006007);; Molecular Function: glycogenin glucosyltransferase activity (GO:0008466);; Cellular Component: plasmodesma (GO:0009506);; Biological Process: response to salt stress (GO:0009651);; Biological Process…	K13379|0|fve:101306933|probable UDP-arabinopyranose mutase 5-like isoform 1; K13379 reversibly glycosylated polypeptide / UDP-arabinopyranose mutase [EC:2.4.1.- 5.4.99.30] (A)	--	--	--	Reversibly glycosylated polypeptide	Probable UDP-arabinopyranose mutase 2 GN=OSJNBa0015K02.13 OS=Oryza sativa subsp. japonica (Rice) PE=1 SV=1	S	Function unknown	PREDICTED: probable UDP-arabinopyranose mutase 2 isoform X2 [Elaeis guineensis]
F01.PB10595	--	--	Molecular Function: zinc ion binding (GO:0008270);;	--	--	[R]	General function prediction only	AN1-like Zinc finger	Zinc finger AN1 and C2H2 domain-containing stress-associated protein 16 GN=OJ1019_E02.22 OS=Oryza sativa subsp. japonica (Rice) PE=2 SV=2	S	Function unknown	PREDICTED: zinc finger AN1 and C2H2 domain-containing stress-associated protein 16 [Elaeis guineensis]
F01.PB10597	[R]	General function prediction only	Molecular Function: magnesium ion binding (GO:0000287);; Cellular Component: nucleus (GO:0005634);; Cellular Component: cytoplasm (GO:0005737);; Cellular Component: plasma membrane (GO:0005886);; Biological Process: sucrose biosynthetic process (GO:0005986);; Biological Process: dephosphorylation (GO:0016311);; Biological Process: response to cadmium ion (GO:0046686);; Molecular Function: sucrose…	--	--	--	--	Sucrose-6F-phosphate phosphohydrolase;; haloacid dehalogenase-like hydrolase	Probable sucrose-phosphatase 1 OS=Oryza sativa subsp. japonica (Rice) PE=2 SV=1	S	Function unknown	PREDICTED: probable sucrose-phosphatase 2 [Beta vulgaris subsp. vulgaris]
F01.PB10598	--	--	Molecular Function: DNA binding (GO:0003677);; Molecular Function: sequence-specific DNA binding transcription factor activity (GO:0003700);; Cellular Component: nucleus (GO:0005634);; Biological Process: response to water deprivation (GO:0009414);; Biological Process: response to abscisic acid (GO:0009737);; Biological Process: negative regulation of ethylene-activated signaling pathway (GO:0010…	K09286|3.99533e-22|mus:103980565|ethylene-responsive transcription factor 3-like; K09286 EREBP-like factor (A)	--	--	--	AP2 domain	Ethylene-responsive transcription factor 3 OS=Arabidopsis thaliana (Mouse-ear cress) PE=1 SV=1	K	Transcription	PREDICTED: ethylene-responsive transcription factor 3-like [Musa acuminata subsp. malaccensis]
F01.PB10599	[R]	General function prediction only	Molecular Function: zinc ion binding (GO:0008270);; Molecular Function: 2-alkenal reductase [NAD(P)] activity (GO:0032440);; Biological Process: oxidation-reduction process (GO:0055114);;	K07119|1.16505e-168|mus:103987166|2-alkenal reductase (NADP(+)-dependent)-like; K07119 (A)	--	[R]	General function prediction only	Zinc-binding dehydrogenase	2-alkenal reductase (NADP(+)-dependent) GN=DBR OS=Nicotiana tabacum (Common tobacco) PE=1 SV=1	S	Function unknown	PREDICTED: 2-alkenal reductase (NADP(+)-dependent)-like [Elaeis guineensis]
F01.PB1060	[P]	Inorganic ion transport and metabolism	Biological Process: response to superoxide (GO:0000303);; Molecular Function: superoxide dismutase activity (GO:0004784);; Cellular Component: cytosol (GO:0005829);; Biological Process: superoxide metabolic process (GO:0006801);; Biological Process: response to salt stress (GO:0009651);; Biological Process: response to iron ion (GO:0010039);; Biological Process: response to ozone (GO:0010193);; B…	K04565|2.31902e-93|pxb:103934033|superoxide dismutase [Cu-Zn] 1; K04565 superoxide dismutase, Cu-Zn family [EC:1.15.1.1] (A)	ko04146:Peroxisome	[P]	Inorganic ion transport and metabolism	Copper/zinc superoxide dismutase (SODC)	Superoxide dismutase [Cu-Zn] GN=SOD1 OS=Ananas comosus (Pineapple) PE=2 SV=1	P	Inorganic ion transport and metabolism	Cu/Zn superoxide dismutase [Tetradium ruticarpum]
F01.PB10600	[KR]	--	Biological Process: tryptophan catabolic process (GO:0006569);; Biological Process: water transport (GO:0006833);; Molecular Function: N-acetyltransferase activity (GO:0008080);; Cellular Component: chloroplast (GO:0009507);; Biological Process: response to salt stress (GO:0009651);; Biological Process: indoleacetic acid biosynthetic process (GO:0009684);; Biological Process: response to fructose…	--	--	--	--	Acetyltransferase (GNAT) family;; Acetyltransferase (GNAT) domain;; FR47-like protein;; Acetyltransferase (GNAT) domain	--	S	Function unknown	PREDICTED: uncharacterized protein LOC103701680 isoform X1 [Phoenix dactylifera]
F01.PB10601	[GER]	--	Biological Process: glucose catabolic process (GO:0006007);; Biological Process: transport (GO:0006810);; Cellular Component: integral component of membrane (GO:0016021);;	K15289|5.0579e-157|bdi:100845570|uncharacterized vacuolar membrane protein YML018C; K15289 solute carrier family 35, member F5 (A)	--	[S]	Function unknown	EamA-like transporter family;; Eukaryotic protein of unknown function (DUF914);; Multidrug resistance efflux transporter;; UAA transporter family;; Triose-phosphate Transporter family	--	EG	--	PREDICTED: uncharacterized vacuolar membrane protein YML018C [Brachypodium distachyon]
F01.PB10603	[R]	General function prediction only	Biological Process: photosystem II assembly (GO:0010207);; Biological Process: myo-inositol hexakisphosphate biosynthetic process (GO:0010264);; Molecular Function: hydrolase activity (GO:0016787);;	--	--	--	--	Beta-lactamase superfamily domain;; Beta-lactamase superfamily domain	--	S	Function unknown	PREDICTED: uncharacterized protein LOC105048747 isoform X1 [Elaeis guineensis]
F01.PB10604	[V]	Defense mechanisms	Molecular Function: ATP binding (GO:0005524);; Cellular Component: plasma membrane (GO:0005886);; Biological Process: ATP catabolic process (GO:0006200);; Biological Process: response to abscisic acid (GO:0009737);; Molecular Function: ATPase activity, coupled to transmembrane movement of substances (GO:0042626);; Biological Process: abscisic acid transport (GO:0080168);;	--	--	[Q]	Secondary metabolites biosynthesis, transport and catabolism	ABC transporter;; AAA domain	ABC transporter G family member 25 GN=F17M19.11 OS=Arabidopsis thaliana (Mouse-ear cress) PE=2 SV=1	V	Defense mechanisms	ATPase, coupled to transmembrane movement of substances [Zea mays]
F01.PB10606	--	--	--	--	--	[T]	Signal transduction mechanisms	--	Uncharacterized protein At4g18255 GN=At4g18255 OS=Arabidopsis thaliana (Mouse-ear cress) PE=2 SV=1	S	Function unknown	PREDICTED: coiled-coil domain-containing protein 174 [Musa acuminata subsp. malaccensis]
F01.PB10607	[R]	General function prediction only	Cellular Component: cytosol (GO:0005829);; Cellular Component: plasma membrane (GO:0005886);; Biological Process: metabolic process (GO:0008152);; Molecular Function: hydrolase activity (GO:0016787);;	--	--	[R]	General function prediction only	Haloacid dehalogenase-like hydrolase;; haloacid dehalogenase-like hydrolase;; HAD-hyrolase-like	Haloacid dehalogenase-like hydrolase domain-containing protein Sgpp GN=SGPP OS=Arabidopsis thaliana (Mouse-ear cress) PE=1 SV=2	S	Function unknown	PREDICTED: (DL)-glycerol-3-phosphatase 2-like [Setaria italica]
F01.PB10609	[R]	General function prediction only	--	K12881|2.77442e-69|mus:103988888|THO complex subunit 4A-like; K12881 THO complex subunit 4 (A)	ko03013:RNA transport;ko03015:mRNA surveillance pathway;ko03040:Spliceosome	[A]	RNA processing and modification	RNA recognition motif. (a.k.a. RRM, RBD, or RNP domain);; RNA recognition motif (a.k.a. RRM, RBD, or RNP domain);; C-terminal duplication domain of Friend of PRMT1;; RNA recognition motif. (a.k.a. RRM, RBD, or RNP domain)	THO complex subunit 4A GN=MMN10.26 OS=Arabidopsis thaliana (Mouse-ear cress) PE=1 SV=1	S	Function unknown	PREDICTED: THO complex subunit 4A-like isoform X1 [Nelumbo nucifera]
F01.PB1061	--	--	--	--	--	--	--	--	--	S	Function unknown	PREDICTED: uncharacterized protein LOC105058264 [Elaeis guineensis]
F01.PB10611	[G]	Carbohydrate transport and metabolism	Cellular Component: phosphopyruvate hydratase complex (GO:0000015);; Molecular Function: magnesium ion binding (GO:0000287);; Molecular Function: phosphopyruvate hydratase activity (GO:0004634);; Biological Process: glycolytic process (GO:0006096);;	K01689|0|bdi:100840157|enolase 2; K01689 enolase [EC:4.2.1.11] (A)	ko00010:Glycolysis / Gluconeogenesis;ko01200:Carbon metabolism;ko01230:Biosynthesis of amino acids;ko03018:RNA degradation	[G]	Carbohydrate transport and metabolism	Enolase, C-terminal TIM barrel domain;; Methylaspartate ammonia-lyase C-terminus	Enolase 2 GN=ENO2 OS=Zea mays (Maize) PE=2 SV=1	G	Carbohydrate transport and metabolism	PREDICTED: enolase 2 [Brachypodium distachyon]
F01.PB10613	[J]	Translation, ribosomal structure and biogenesis	Biological Process: RNA methylation (GO:0001510);; Molecular Function: RNA binding (GO:0003723);; Biological Process: RNA processing (GO:0006396);; Molecular Function: tRNA (guanosine-2'-O-)-methyltransferase activity (GO:0009020);;	--	--	[A]	RNA processing and modification	SpoU rRNA Methylase family	--	J	Translation, ribosomal structure and biogenesis	PREDICTED: rRNA methyltransferase 1, mitochondrial [Elaeis guineensis]
F01.PB10615	[G]	Carbohydrate transport and metabolism	Biological Process: maltose metabolic process (GO:0000023);; Cellular Component: mitochondrion (GO:0005739);; Cellular Component: cytosol (GO:0005829);; Biological Process: sulfur compound metabolic process (GO:0006790);; Molecular Function: 3'(2'),5'-bisphosphate nucleotidase activity (GO:0008441);; Molecular Function: inositol monophosphate 1-phosphatase activity (GO:0008934);; Cellular Compone…	K01092|0|mus:103972426|phosphatase IMPL1, chloroplastic; K01092 myo-inositol-1(or 4)-monophosphatase [EC:3.1.3.25] (A)	ko00562:Inositol phosphate metabolism;ko04070:Phosphatidylinositol signaling system	[G]	Carbohydrate transport and metabolism	Inositol monophosphatase family	Phosphatase IMPL1, chloroplastic (Precursor) GN=IMPL1 OS=Arabidopsis thaliana (Mouse-ear cress) PE=1 SV=2	G	Carbohydrate transport and metabolism	PREDICTED: phosphatase IMPL1, chloroplastic [Musa acuminata subsp. malaccensis]
F01.PB10616	--	--	Molecular Function: gamma-aminobutyric acid transmembrane transporter activity (GO:0015185);; Biological Process: gamma-aminobutyric acid transport (GO:0015812);; Cellular Component: integral component of membrane (GO:0016021);;	--	--	[E]	Amino acid transport and metabolism	Transmembrane amino acid transporter protein	GABA transporter 1 GN=T23G18.9 OS=Arabidopsis thaliana (Mouse-ear cress) PE=1 SV=1	E	Amino acid transport and metabolism	PREDICTED: GABA transporter 1, partial [Phoenix dactylifera]
F01.PB10620	[T]	Signal transduction mechanisms	Molecular Function: protein serine/threonine phosphatase activity (GO:0004722);; Cellular Component: peroxisome (GO:0005777);; Biological Process: myo-inositol hexakisphosphate biosynthetic process (GO:0010264);;	--	--	[TR]	--	Calcineurin-like phosphoesterase	Uncharacterized protein At1g18480 GN=At1g18480 OS=Arabidopsis thaliana (Mouse-ear cress) PE=2 SV=1	S	Function unknown	PREDICTED: uncharacterized protein At1g18480 isoform X1 [Elaeis guineensis]
F01.PB10621	--	--	Molecular Function: beta-glucuronidase activity (GO:0004566);; Biological Process: metabolic process (GO:0008152);; Cellular Component: plant-type cell wall (GO:0009505);; Cellular Component: membrane (GO:0016020);;	K07964|0|mus:103983605|heparanase-like protein 1; K07964 heparanase 1 [EC:3.2.1.166] (A)	ko00531:Glycosaminoglycan degradation	--	--	Glycosyl hydrolase family 79, N-terminal domain	Heparanase-like protein 1 (Precursor) GN=At5g07830 OS=Arabidopsis thaliana (Mouse-ear cress) PE=2 SV=1	G	Carbohydrate transport and metabolism	PREDICTED: heparanase-like protein 2 isoform X2 [Phoenix dactylifera]
F01.PB10622	[MG]	--	Molecular Function: catalytic activity (GO:0003824);; Biological Process: cellular metabolic process (GO:0044237);; Molecular Function: coenzyme binding (GO:0050662);;	--	--	[V]	Defense mechanisms	3-beta hydroxysteroid dehydrogenase/isomerase family;; NAD dependent epimerase/dehydratase family;; Male sterility protein;; NADH(P)-binding	Tetraketide alpha-pyrone reductase 1 GN=F23E12.20 OS=Arabidopsis thaliana (Mouse-ear cress) PE=2 SV=1	M	Cell wall/membrane/envelope biogenesis	PREDICTED: cinnamoyl-CoA reductase 1-like [Elaeis guineensis]
F01.PB10623	[GEPR]	--	Cellular Component: mitochondrion (GO:0005739);; Cellular Component: chloroplast envelope (GO:0009941);; Molecular Function: 5-formyltetrahydrofolate transporter activity (GO:0015231);; Biological Process: folic acid transport (GO:0015884);; Biological Process: 5-formyltetrahydrofolate transport (GO:0015885);; Cellular Component: membrane (GO:0016020);; Cellular Component: cytoplasmic membrane-bo…	--	--	--	--	BT1 family	Folate-biopterin transporter 1, chloroplastic (Precursor) GN=At2g32040 OS=Arabidopsis thaliana (Mouse-ear cress) PE=1 SV=2	G	Carbohydrate transport and metabolism	PREDICTED: folate-biopterin transporter 1, chloroplastic-like isoform X2 [Setaria italica]
F01.PB10624	[M]	Cell wall/membrane/envelope biogenesis	Cellular Component: Golgi membrane (GO:0000139);; Cellular Component: integral component of membrane (GO:0016021);; Cellular Component: cytoplasmic membrane-bounded vesicle (GO:0016023);; Molecular Function: transferase activity, transferring glycosyl groups (GO:0016757);;	--	--	--	--	Glycosyltransferase like family 2;; Glycosyl transferase family group 2;; Glycosyl transferase family 21;; Glycosyl transferase family 2;; Chitin synthase	Probable mannan synthase 7 GN=P0011H09.139 OS=Oryza sativa subsp. japonica (Rice) PE=2 SV=1	M	Cell wall/membrane/envelope biogenesis	hypothetical protein TRIUR3_23716 [Triticum urartu]
F01.PB10625	--	--	Cellular Component: plastid (GO:0009536);;	--	--	[G]	Carbohydrate transport and metabolism	--	--	S	Function unknown	PREDICTED: uncharacterized protein LOC105051425 [Elaeis guineensis]
F01.PB10626	[J]	Translation, ribosomal structure and biogenesis	Molecular Function: methionyl-tRNA formyltransferase activity (GO:0004479);; Cellular Component: mitochondrion (GO:0005739);; Biological Process: translational initiation (GO:0006413);; Molecular Function: formyltetrahydrofolate deformylase activity (GO:0008864);; Biological Process: purine ribonucleotide biosynthetic process (GO:0009152);; Biological Process: conversion of methionyl-tRNA to N-fo…	K00604|0|sbi:SORBI_03g031530|SORBIDRAFT_03g031530, Sb03g031530; hypothetical protein; K00604 methionyl-tRNA formyltransferase [EC:2.1.2.9] (A)	ko00670:One carbon pool by folate;ko00970:Aminoacyl-tRNA biosynthesis	[J]	Translation, ribosomal structure and biogenesis	Formyl transferase;; Formyl transferase, C-terminal domain	Formyltetrahydrofolate deformylase 1, mitochondrial (Precursor) GN=PURU1 OS=Arabidopsis thaliana (Mouse-ear cress) PE=1 SV=1	J	Translation, ribosomal structure and biogenesis	hypothetical protein SORBIDRAFT_03g031530 [Sorghum bicolor]
F01.PB10627	[G]	Carbohydrate transport and metabolism	Cellular Component: cytoplasmic membrane-bounded vesicle (GO:0016023);; Molecular Function: hydrolase activity, acting on glycosyl bonds (GO:0016798);;	K01188|2.51394e-124|pda:103707243|beta-glucosidase 22-like; K01188 beta-glucosidase [EC:3.2.1.21] (A)	ko00460:Cyanoamino acid metabolism;ko00500:Starch and sucrose metabolism;ko00940:Phenylpropanoid biosynthesis	[G]	Carbohydrate transport and metabolism	Glycosyl hydrolase family 1	Beta-glucosidase 22 (Precursor) GN=OSJNBa0090H02.10 OS=Oryza sativa subsp. japonica (Rice) PE=2 SV=1	G	Carbohydrate transport and metabolism	PREDICTED: beta-glucosidase 22-like [Elaeis guineensis]
F01.PB10629	[TD]	--	Molecular Function: protein serine/threonine kinase activity (GO:0004674);; Molecular Function: ATP binding (GO:0005524);; Cellular Component: mitochondrion (GO:0005739);; Biological Process: protein phosphorylation (GO:0006468);;	K07178|3.56443e-108|osa:4342459|Os07g0162300; K07178 RIO kinase 1 [EC:2.7.11.1] (A)	ko03008:Ribosome biogenesis in eukaryotes	[TD]	--	RIO1 family;; Protein kinase domain	--	T	Signal transduction mechanisms	Os07g0162300 [Oryza sativa Japonica Group]
F01.PB1063	[I]	Lipid transport and metabolism	Cellular Component: peroxisome (GO:0005777);; Biological Process: metabolic process (GO:0008152);; Molecular Function: transferase activity, transferring acyl groups other than amino-acyl groups (GO:0016747);;	K07513|5.26305e-127|cit:102627276|3-ketoacyl-CoA thiolase 2, peroxisomal-like; K07513 acetyl-CoA acyltransferase 1 [EC:2.3.1.16] (A)	ko00071:Fatty acid degradation;ko00280:Valine, leucine and isoleucine degradation;ko00592:alpha-Linolenic acid metabolism;ko01040:Biosynthesis of unsaturated fatty acids;ko01212:Fatty acid metabolism;ko04146:Peroxisome	[I]	Lipid transport and metabolism	Thiolase, N-terminal domain	3-ketoacyl-CoA thiolase 2, peroxisomal (Precursor) GN=F25I18.11 OS=Arabidopsis thaliana (Mouse-ear cress) PE=1 SV=2	I	Lipid transport and metabolism	hypothetical protein CISIN_1g0125222mg [Citrus sinensis]
F01.PB10632	[H]	Coenzyme transport and metabolism	Molecular Function: dimethylallyltranstransferase activity (GO:0004161);; Molecular Function: geranyltranstransferase activity (GO:0004337);; Biological Process: isoprenoid biosynthetic process (GO:0008299);;	K00787|0|mus:103998661|farnesyl pyrophosphate synthase 1-like; K00787 farnesyl diphosphate synthase [EC:2.5.1.1 2.5.1.10] (A)	ko00900:Terpenoid backbone biosynthesis	[H]	Coenzyme transport and metabolism	Polyprenyl synthetase	Farnesyl pyrophosphate synthase 1 GN=FPS1 OS=Lupinus albus (White lupin) PE=2 SV=1	H	Coenzyme transport and metabolism	farnesyl pyrophosphate synthase [Ornithogalum saundersiae]
F01.PB10635	--	--	--	--	--	--	--	--	Protein PHLOEM PROTEIN 2-LIKE A10 GN=PP2A10 OS=Arabidopsis thaliana (Mouse-ear cress) PE=2 SV=1	S	Function unknown	PREDICTED: protein PHLOEM PROTEIN 2-LIKE A10-like [Elaeis guineensis]
F01.PB10636	--	--	Biological Process: response to reactive oxygen species (GO:0000302);; Cellular Component: chloroplast outer membrane (GO:0009707);; Biological Process: chloroplast fission (GO:0010020);; Biological Process: protein-phycocyanobilin linkage (GO:0017009);; Biological Process: regulation of cell division (GO:0051302);;	--	--	--	--	CpeT/CpcT family (DUF1001)	Chromophore lyase CRL, chloroplastic GN=K3K7.20 OS=Arabidopsis thaliana (Mouse-ear cress) PE=1 SV=1	S	Function unknown	PREDICTED: chromophore lyase CRL, chloroplastic [Brachypodium distachyon]
F01.PB10639	--	--	Cellular Component: plasma membrane (GO:0005886);;	--	--	[S]	Function unknown	Glutathione S-transferase, N-terminal domain;; Glutathione S-transferase, N-terminal domain;; Glutathione S-transferase, C-terminal domain;; Glutathione S-transferase, C-terminal domain	Glutathione S-transferase TCHQD GN=TCHQD OS=Arabidopsis thaliana (Mouse-ear cress) PE=2 SV=1	U	Intracellular trafficking, secretion, and vesicular transport	PREDICTED: glutathione S-transferase TCHQD [Elaeis guineensis]
F01.PB10644	[G]	Carbohydrate transport and metabolism	Cellular Component: chloroplast (GO:0009507);; Biological Process: reductive pentose-phosphate cycle (GO:0019253);; Molecular Function: 2-alkenal reductase [NAD(P)] activity (GO:0032440);; Molecular Function: fructose 1,6-bisphosphate 1-phosphatase activity (GO:0042132);; Molecular Function: metal ion binding (GO:0046872);; Biological Process: oxidation-reduction process (GO:0055114);;	K03841|0|pda:103722531|fructose-1,6-bisphosphatase, chloroplastic; K03841 fructose-1,6-bisphosphatase I [EC:3.1.3.11] (A)	ko00010:Glycolysis / Gluconeogenesis;ko00030:Pentose phosphate pathway;ko00051:Fructose and mannose metabolism;ko00710:Carbon fixation in photosynthetic organisms;ko01200:Carbon metabolism	[G]	Carbohydrate transport and metabolism	Fructose-1-6-bisphosphatase	Fructose-1,6-bisphosphatase, chloroplastic (Precursor) OS=Spinacia oleracea (Spinach) PE=1 SV=2	G	Carbohydrate transport and metabolism	PREDICTED: fructose-1,6-bisphosphatase, chloroplastic isoform X3 [Elaeis guineensis]
F01.PB10645	--	--	Biological Process: cell cycle (GO:0007049);;	--	--	--	--	Cyclin, N-terminal domain	Cyclin-J18-like OS=Oryza sativa subsp. japonica (Rice) PE=3 SV=2	S	Function unknown	PREDICTED: cyclin-J18-like [Elaeis guineensis]
F01.PB10647	--	--	--	--	--	[O]	Posttranslational modification, protein turnover, chaperones	Ring finger domain;; RING-H2 zinc finger;; Zinc finger, C3HC4 type (RING finger);; Zinc finger, C3HC4 type (RING finger);; zinc-RING finger domain;; Zinc finger, C3HC4 type (RING finger);; Anaphase-promoting complex subunit 11 RING-H2 finger	E3 ubiquitin-protein ligase At3g02290 OS=Arabidopsis thaliana (Mouse-ear cress) PE=2 SV=1	O	Posttranslational modification, protein turnover, chaperones	PREDICTED: E3 ubiquitin-protein ligase At3g02290 [Phoenix dactylifera]
F01.PB10648	[C]	Energy production and conversion	Molecular Function: dihydrolipoyllysine-residue acetyltransferase activity (GO:0004742);; Biological Process: pyruvate metabolic process (GO:0006090);; Molecular Function: dihydrolipoyllysine-residue (2-methylpropanoyl)transferase activity (GO:0043754);; Cellular Component: pyruvate dehydrogenase complex (GO:0045254);;	K00627|9.60798e-147|pda:103715793|dihydrolipoyllysine-residue acetyltransferase component 2 of pyruvate dehydrogenase complex, mitochondrial-like; K00627 pyruvate dehydrogenase E2 component (dihydrolipoamide acetyltransferase) [EC:2.3.1.12] (A)	ko00010:Glycolysis / Gluconeogenesis;ko00020:Citrate cycle (TCA cycle);ko00620:Pyruvate metabolism;ko01200:Carbon metabolism	[C]	Energy production and conversion	2-oxoacid dehydrogenases acyltransferase (catalytic domain);; e3 binding domain	Dihydrolipoyllysine-residue acetyltransferase component 3 of pyruvate dehydrogenase complex, mitochondrial (Precursor) GN=At1g54220 OS=Arabidopsis thaliana (Mouse-ear cress) PE=2 SV=1	C	Energy production and conversion	PREDICTED: dihydrolipoyllysine-residue acetyltransferase component 2 of pyruvate dehydrogenase complex, mitochondrial-like [Elaeis guineensis]
F01.PB10649	[R]	General function prediction only	Biological Process: cell morphogenesis (GO:0000902);; Molecular Function: GTP binding (GO:0005525);; Cellular Component: endoplasmic reticulum (GO:0005783);; Cellular Component: Golgi apparatus (GO:0005794);; Cellular Component: plasma membrane (GO:0005886);; Biological Process: glycolytic process (GO:0006096);; Biological Process: ubiquitin-dependent protein catabolic process (GO:0006511);; Biol…	K07953|3.01687e-133|eus:EUTSA_v10028985mg|hypothetical protein; K07953 GTP-binding protein SAR1 [EC:3.6.5.-] (A)	ko04141:Protein processing in endoplasmic reticulum	[U]	Intracellular trafficking, secretion, and vesicular transport	ADP-ribosylation factor family;; Signal recognition particle receptor beta subunit;; Miro-like protein;; 50S ribosome-binding GTPase;; Ras family	GTP-binding protein SAR1A GN=SAR1A OS=Arabidopsis thaliana (Mouse-ear cress) PE=2 SV=1	U	Intracellular trafficking, secretion, and vesicular transport	PREDICTED: GTP-binding protein SAR1A isoform X2 [Cucumis melo]
F01.PB10650	[R]	General function prediction only	--	--	--	--	--	Alpha/beta hydrolase family;; Alpha/beta hydrolase family;; alpha/beta hydrolase fold	Polyneuridine-aldehyde esterase (Precursor) GN=PNAE OS=Rauvolfia serpentina (Serpentine wood) PE=1 SV=1	S	Function unknown	PREDICTED: salicylic acid-binding protein 2-like [Elaeis guineensis]
F01.PB10651	--	--	Biological Process: sulfate assimilation (GO:0000103);; Molecular Function: selenium binding (GO:0008430);; Biological Process: polar nucleus fusion (GO:0010197);; Biological Process: response to hydrogen peroxide (GO:0042542);; Biological Process: response to cadmium ion (GO:0046686);; Biological Process: cellular response to selenium ion (GO:0071291);;	K17285|0|mus:103990799|selenium-binding protein 1-like; K17285 selenium-binding protein 1 (A)	--	[P]	Inorganic ion transport and metabolism	56kDa selenium binding protein (SBP56)	Selenium-binding protein 1 GN=SBP1 OS=Arabidopsis thaliana (Mouse-ear cress) PE=1 SV=1	S	Function unknown	PREDICTED: selenium-binding protein 1-like [Musa acuminata subsp. malaccensis]
F01.PB10652	[T]	Signal transduction mechanisms	Molecular Function: protein serine/threonine phosphatase activity (GO:0004722);; Biological Process: protein dephosphorylation (GO:0006470);; Molecular Function: metal ion binding (GO:0046872);;	K17499|3.20516e-162|zma:100283027|protein phosphatase 2C isoform gamma; K17499 protein phosphatase 1G [EC:3.1.3.16] (A)	--	[T]	Signal transduction mechanisms	Protein phosphatase 2C	Probable protein phosphatase 2C 11 OS=Oryza sativa subsp. japonica (Rice) PE=2 SV=1	T	Signal transduction mechanisms	PREDICTED: probable protein phosphatase 2C 11 isoform X2 [Nelumbo nucifera]
F01.PB10653	--	--	Cellular Component: mitochondrion (GO:0005739);; Cellular Component: plastid (GO:0009536);;	--	--	[R]	General function prediction only	PPR repeat family;; PPR repeat;; Pentatricopeptide repeat domain	Pentatricopeptide repeat-containing protein At5g09450, mitochondrial (Precursor) GN=At5g09450 OS=Arabidopsis thaliana (Mouse-ear cress) PE=2 SV=1	S	Function unknown	hypothetical protein OsI_16098 [Oryza sativa Indica Group]
F01.PB10656	[CR]	--	Cellular Component: chloroplast (GO:0009507);; Cellular Component: membrane (GO:0016020);;	--	--	[CR]	--	Zinc-binding dehydrogenase;; Zinc-binding dehydrogenase;; Alcohol dehydrogenase GroES-like domain	Putative quinone-oxidoreductase homolog, chloroplastic GN=At4g13010 OS=Arabidopsis thaliana (Mouse-ear cress) PE=2 SV=1	C	Energy production and conversion	PREDICTED: putative quinone-oxidoreductase homolog, chloroplastic [Elaeis guineensis]
F01.PB10658	--	--	Molecular Function: zinc ion binding (GO:0008270);; Cellular Component: cytoplasmic membrane-bounded vesicle (GO:0016023);;	--	--	[O]	Posttranslational modification, protein turnover, chaperones	Zinc finger, C3HC4 type (RING finger);; Ring finger domain;; Zinc finger, C3HC4 type (RING finger)	--	S	Function unknown	PREDICTED: uncharacterized protein LOC103712490 isoform X2 [Phoenix dactylifera]
F01.PB10660	--	--	Cellular Component: signal peptidase complex (GO:0005787);; Biological Process: signal peptide processing (GO:0006465);; Molecular Function: peptidase activity (GO:0008233);; Cellular Component: integral component of membrane (GO:0016021);;	K12947|4.5556e-101|mus:103992176|probable signal peptidase complex subunit 2; K12947 signal peptidase complex subunit 2 [EC:3.4.-.-] (A)	ko03060:Protein export	--	--	Microsomal signal peptidase 25 kDa subunit (SPC25)	Probable signal peptidase complex subunit 2 GN=At2g39960 OS=Arabidopsis thaliana (Mouse-ear cress) PE=2 SV=1	U	Intracellular trafficking, secretion, and vesicular transport	PREDICTED: probable signal peptidase complex subunit 2 isoform X2 [Phoenix dactylifera]
F01.PB10661	--	--	Biological Process: response to auxin (GO:0009733);; Biological Process: gene expression (GO:0010467);; Biological Process: cellular macromolecule biosynthetic process (GO:0034645);; Biological Process: primary metabolic process (GO:0044238);; Biological Process: regulation of cellular process (GO:0050794);;	K14484|1.38663e-70|bdi:100823769|auxin-responsive protein IAA6-like; K14484 auxin-responsive protein IAA (A)	ko04075:Plant hormone signal transduction	--	--	AUX/IAA family	Auxin-responsive protein IAA6 GN=P0439E07.11 OS=Oryza sativa subsp. japonica (Rice) PE=2 SV=1	K	Transcription	PREDICTED: auxin-responsive protein IAA16-like isoform X2 [Elaeis guineensis]
F01.PB10663	[R]	General function prediction only	--	--	--	[H]	Coenzyme transport and metabolism	CobW/HypB/UreG, nucleotide-binding domain;; Cobalamin synthesis protein cobW C-terminal domain;; 50S ribosome-binding GTPase	--	S	Function unknown	PREDICTED: COBW domain-containing protein 1-like [Setaria italica]
F01.PB10664	[GEPR]	--	Molecular Function: inorganic phosphate transmembrane transporter activity (GO:0005315);; Cellular Component: nucleus (GO:0005634);; Cellular Component: vacuole (GO:0005773);; Cellular Component: plasma membrane (GO:0005886);; Biological Process: phosphate ion transport (GO:0006817);; Biological Process: response to abscisic acid (GO:0009737);; Molecular Function: symporter activity (GO:0015293);…	K08176|0|sita:101779587|probable inorganic phosphate transporter 1-8-like; K08176 MFS transporter, PHS family, inorganic phosphate transporter (A)	--	[P]	Inorganic ion transport and metabolism	Sugar (and other) transporter;; Major Facilitator Superfamily	Probable inorganic phosphate transporter 1-4 GN=PHT1-4 OS=Oryza sativa subsp. indica (Rice) PE=2 SV=2	G	Carbohydrate transport and metabolism	PREDICTED: probable inorganic phosphate transporter 1-8-like [Setaria italica]
F01.PB10665	[V]	Defense mechanisms	Biological Process: drug transmembrane transport (GO:0006855);; Molecular Function: drug transmembrane transporter activity (GO:0015238);; Molecular Function: antiporter activity (GO:0015297);; Cellular Component: membrane (GO:0016020);;	K03327|0|sita:101754967|protein TRANSPARENT TESTA 12-like; K03327 multidrug resistance protein, MATE family (A)	--	[R]	General function prediction only	MatE	Protein TRANSPARENT TESTA 12 GN=F17J16_80 OS=Arabidopsis thaliana (Mouse-ear cress) PE=2 SV=1	V	Defense mechanisms	PREDICTED: protein TRANSPARENT TESTA 12-like [Elaeis guineensis]
F01.PB10667	[Q]	Secondary metabolites biosynthesis, transport and catabolism	Molecular Function: binding (GO:0005488);; Molecular Function: oxidoreductase activity (GO:0016491);;	--	--	[Q]	Secondary metabolites biosynthesis, transport and catabolism	Cytochrome P450	Cytochrome P450 71A1 GN=CYP71A1 OS=Persea americana (Avocado) PE=1 SV=2	Q	Secondary metabolites biosynthesis, transport and catabolism	PREDICTED: cytochrome P450 71A1-like [Elaeis guineensis]
F01.PB10668	--	--	Biological Process: lipid modification (GO:0030258);; Biological Process: xylan metabolic process (GO:0045491);; Biological Process: phosphatidylinositol metabolic process (GO:0046488);;	--	--	[U]	Intracellular trafficking, secretion, and vesicular transport	Endonuclease/Exonuclease/phosphatase family	Type I inositol 1,4,5-trisphosphate 5-phosphatase CVP2 GN=CVP2 OS=Arabidopsis thaliana (Mouse-ear cress) PE=1 SV=2	T	Signal transduction mechanisms	PREDICTED: type I inositol 1,4,5-trisphosphate 5-phosphatase CVP2-like isoform X1 [Phoenix dactylifera]
F01.PB1067	--	--	Biological Process: heat acclimation (GO:0010286);;	--	--	--	--	GRAM domain	GEM-like protein 5 GN=At5g13200 OS=Arabidopsis thaliana (Mouse-ear cress) PE=1 SV=1	S	Function unknown	hypothetical protein SORBIDRAFT_08g014070 [Sorghum bicolor]
F01.PB10670	--	--	Biological Process: DNA-dependent DNA replication (GO:0006261);; Biological Process: regulation of gene expression (GO:0010468);; Biological Process: regulation of nucleobase-containing compound metabolic process (GO:0019219);; Biological Process: single-organism cellular process (GO:0044763);; Biological Process: regulation of cellular macromolecule biosynthetic process (GO:2000112);;	K03504|2.68394e-97|bdi:100831421|protein IWS1 homolog A; K03504 DNA polymerase delta subunit 3 (A)	ko00230:Purine metabolism;ko00240:Pyrimidine metabolism;ko03030:DNA replication;ko03410:Base excision repair;ko03420:Nucleotide excision repair;ko03430:Mismatch repair;ko03440:Homologous recombination	--	--	DNA polymerase subunit Cdc27	--	L	Replication, recombination and repair	unnamed protein product [Triticum aestivum]
F01.PB10671	--	--	Biological Process: regulation of cyclin-dependent protein serine/threonine kinase activity (GO:0000079);; Biological Process: regulation of transcription, DNA-templated (GO:0006355);; Molecular Function: cyclin-dependent protein serine/threonine kinase regulator activity (GO:0016538);; Cellular Component: DNA-directed RNA polymerase II, holoenzyme (GO:0016591);; Molecular Function: protein kinas…	K15161|3.19276e-160|sbi:SORBI_02g029140|SORBIDRAFT_02g029140, Sb02g029140; hypothetical protein; K15161 cyclin C (A)	--	[K]	Transcription	Cyclin, N-terminal domain;; Cyclin, C-terminal domain;; Transcription factor TFIIB repeat	Cyclin-C1-1 OS=Oryza sativa subsp. japonica (Rice) PE=2 SV=1	DKL	--	PREDICTED: cyclin-C1-1-like isoform X2 [Setaria italica]
F01.PB10673	[MG]	--	Molecular Function: nucleotide binding (GO:0000166);; Cellular Component: endosome (GO:0005768);; Cellular Component: trans-Golgi network (GO:0005802);; Biological Process: carbohydrate metabolic process (GO:0005975);; Biological Process: nucleotide-sugar metabolic process (GO:0009225);; Molecular Function: UDP-glucuronate 4-epimerase activity (GO:0050378);; Molecular Function: coenzyme binding (…	K08679|0|mus:103983943|UDP-glucuronate 4-epimerase 1; K08679 UDP-glucuronate 4-epimerase [EC:5.1.3.6] (A)	ko00500:Starch and sucrose metabolism;ko00520:Amino sugar and nucleotide sugar metabolism	[M]	Cell wall/membrane/envelope biogenesis	NAD dependent epimerase/dehydratase family;; 3-beta hydroxysteroid dehydrogenase/isomerase family;; RmlD substrate binding domain;; Polysaccharide biosynthesis protein;; short chain dehydrogenase;; Male sterility protein	UDP-glucuronate 4-epimerase 1 GN=F17I23.220 OS=Arabidopsis thaliana (Mouse-ear cress) PE=1 SV=1	M	Cell wall/membrane/envelope biogenesis	PREDICTED: UDP-glucuronate 4-epimerase 1 [Elaeis guineensis]
F01.PB10674	[O]	Posttranslational modification, protein turnover, chaperones	Cellular Component: mitochondrion (GO:0005739);; Biological Process: response to stress (GO:0006950);; Biological Process: response to abiotic stimulus (GO:0009628);;	--	--	[O]	Posttranslational modification, protein turnover, chaperones	DnaJ domain	Chaperone protein dnaJ 72 GN=T3K9.23 OS=Arabidopsis thaliana (Mouse-ear cress) PE=2 SV=1	O	Posttranslational modification, protein turnover, chaperones	PREDICTED: dnaJ homolog subfamily C member 11-like [Elaeis guineensis]
F01.PB10675	[H]	Coenzyme transport and metabolism	Molecular Function: catalytic activity (GO:0003824);; Cellular Component: mitochondrion (GO:0005739);; Biological Process: Mo-molybdopterin cofactor biosynthetic process (GO:0006777);; Cellular Component: chloroplast (GO:0009507);; Cellular Component: membrane (GO:0016020);;	K03639|2.89559e-77|bdi:100821985|cyclic pyranopterin monophosphate synthase accessory protein, mitochondrial; K03639 cyclic pyranopterin phosphate synthase [EC:4.1.99.18] (A)	ko00790:Folate biosynthesis;ko04122:Sulfur relay system	[H]	Coenzyme transport and metabolism	MoaC family	Cyclic pyranopterin monophosphate synthase accessory protein, mitochondrial (Precursor) GN=CNX3 OS=Arabidopsis thaliana (Mouse-ear cress) PE=1 SV=1	H	Coenzyme transport and metabolism	PREDICTED: cyclic pyranopterin monophosphate synthase accessory protein, mitochondrial isoform X1 [Elaeis guineensis]
F01.PB10676	--	--	Cellular Component: cell part (GO:0044464);;	--	--	--	--	CCT motif	Zinc finger protein CONSTANS-LIKE 9 GN=COL9 OS=Arabidopsis thaliana (Mouse-ear cress) PE=2 SV=1	S	Function unknown	PREDICTED: zinc finger protein CONSTANS-LIKE 10 isoform X2 [Elaeis guineensis]
F01.PB10677	[H]	Coenzyme transport and metabolism	Molecular Function: phosphopantothenoylcysteine decarboxylase activity (GO:0004633);; Biological Process: coenzyme A biosynthetic process (GO:0015937);; Biological Process: hyperosmotic salinity response (GO:0042538);;	K01598|4.87085e-108|mus:103996739|phosphopantothenoylcysteine decarboxylase-like; K01598 phosphopantothenoylcysteine decarboxylase [EC:4.1.1.36] (A)	ko00770:Pantothenate and CoA biosynthesis	[PD]	--	Flavoprotein	Phosphopantothenoylcysteine decarboxylase OS=Oryza sativa subsp. japonica (Rice) PE=1 SV=1	H	Coenzyme transport and metabolism	PREDICTED: phosphopantothenoylcysteine decarboxylase-like isoform X2 [Elaeis guineensis]
F01.PB10678	--	--	Molecular Function: nucleic acid binding (GO:0003676);; Molecular Function: zinc ion binding (GO:0008270);;	--	--	--	--	SWIM zinc finger	--	S	Function unknown	PREDICTED: uncharacterized protein LOC105053111 [Elaeis guineensis]
F01.PB10679	[H]	Coenzyme transport and metabolism	Cellular Component: mitochondrion (GO:0005739);; Biological Process: metabolic process (GO:0008152);; Molecular Function: transaminase activity (GO:0008483);; Molecular Function: pyridoxal phosphate binding (GO:0030170);;	K16871|0|sita:101781154|gamma-aminobutyrate transaminase 1, mitochondrial-like; K16871 4-aminobutyrate---pyruvate transaminase [EC:2.6.1.96] (A)	ko00250:Alanine, aspartate and glutamate metabolism;ko00650:Butanoate metabolism	[E]	Amino acid transport and metabolism	Aminotransferase class-III	Gamma-aminobutyrate transaminase 1, mitochondrial (Precursor) OS=Oryza sativa subsp. japonica (Rice) PE=1 SV=2	E	Amino acid transport and metabolism	PREDICTED: gamma-aminobutyrate transaminase 1, mitochondrial-like [Setaria italica]
F01.PB10680	--	--	Molecular Function: transferase activity (GO:0016740);;	--	--	--	--	Transferase family	BAHD acyltransferase DCR GN=MRO11.2 OS=Arabidopsis thaliana (Mouse-ear cress) PE=2 SV=1	S	Function unknown	PREDICTED: uncharacterized acetyltransferase At3g50280-like [Phoenix dactylifera]
F01.PB10681	[V]	Defense mechanisms	Cellular Component: plasma membrane (GO:0005886);; Biological Process: drug transmembrane transport (GO:0006855);; Molecular Function: drug transmembrane transporter activity (GO:0015238);; Molecular Function: antiporter activity (GO:0015297);; Biological Process: response to karrikin (GO:0080167);;	K03327|0|dosa:Os03t0571900-01|Os03g0571900; Similar to transparent testa 12 protein.; K03327 multidrug resistance protein, MATE family (A)	--	[R]	General function prediction only	MatE	Protein TRANSPARENT TESTA 12 GN=F17J16_80 OS=Arabidopsis thaliana (Mouse-ear cress) PE=2 SV=1	V	Defense mechanisms	hypothetical protein OsI_12318 [Oryza sativa Indica Group]
F01.PB10683	[T]	Signal transduction mechanisms	Molecular Function: protein serine/threonine phosphatase activity (GO:0004722);; Biological Process: protein dephosphorylation (GO:0006470);; Molecular Function: metal ion binding (GO:0046872);;	K17499|0|zma:100283027|protein phosphatase 2C isoform gamma; K17499 protein phosphatase 1G [EC:3.1.3.16] (A)	--	[T]	Signal transduction mechanisms	Protein phosphatase 2C;; Protein phosphatase 2C;; Stage II sporulation protein E (SpoIIE)	Probable protein phosphatase 2C 11 OS=Oryza sativa subsp. japonica (Rice) PE=2 SV=1	T	Signal transduction mechanisms	PREDICTED: protein phosphatase 2C isoform gamma isoform X1 [Zea mays]
F01.PB10684	--	--	Biological Process: primary metabolic process (GO:0044238);; Biological Process: cellular macromolecule metabolic process (GO:0044260);; Molecular Function: metal ion binding (GO:0046872);;	K11979|5.12449e-150|osa:4341197|Os06g0529800; K11979 E3 ubiquitin-protein ligase UBR7 [EC:6.3.2.19] (A)	--	[R]	General function prediction only	Putative zinc finger in N-recognin (UBR box)	--	S	Function unknown	Os06g0529800 [Oryza sativa Japonica Group]
F01.PB10685	--	--	--	--	--	--	--	--	--	S	Function unknown	PREDICTED: uncharacterized protein LOC104000495 isoform X2 [Musa acuminata subsp. malaccensis]
F01.PB10686	--	--	Cellular Component: membrane (GO:0016020);; Biological Process: single-organism cellular process (GO:0044763);; Biological Process: single-organism transport (GO:0044765);;	--	--	--	--	Nodulin-like;; Nodulin-like	--	S	Function unknown	hypothetical protein SORBIDRAFT_01g004940 [Sorghum bicolor]
F01.PB10687	[R]	General function prediction only	Molecular Function: GTP binding (GO:0005525);; Biological Process: endocytosis (GO:0006897);; Cellular Component: chloroplast (GO:0009507);;	K03665|0|sita:101777129|putative GTP-binding protein 6-like; K03665 GTP-binding protein HflX (A)	--	[R]	General function prediction only	50S ribosome-binding GTPase;; GTP-binding GTPase N-terminal;; Dynamin family;; Elongation factor Tu GTP binding domain	GTP-binding protein At3g49725, chloroplastic (Precursor) GN=At3g49725 OS=Arabidopsis thaliana (Mouse-ear cress) PE=2 SV=2	S	Function unknown	PREDICTED: putative GTP-binding protein 6-like [Setaria italica]
F01.PB10688	--	--	Molecular Function: serine-type carboxypeptidase activity (GO:0004185);; Biological Process: proteolysis (GO:0006508);; Cellular Component: cytoplasmic membrane-bounded vesicle (GO:0016023);;	K16297|3.6778e-150|mus:103984225|serine carboxypeptidase II-3-like; K16297 serine carboxypeptidase-like clade II [EC:3.4.16.-] (A)	--	[OE]	--	Serine carboxypeptidase;; Serine carboxypeptidase	Serine carboxypeptidase II-3 chain B (Precursor) GN=CXP;2-3 OS=Hordeum vulgare (Barley) PE=2 SV=1	E	Amino acid transport and metabolism	PREDICTED: serine carboxypeptidase II-3-like [Elaeis guineensis]
F01.PB10689	--	--	Cellular Component: membrane (GO:0016020);;	--	--	--	--	--	--	S	Function unknown	PREDICTED: uncharacterized protein LOC102705538 [Oryza brachyantha]
F01.PB10690	--	--	Cellular Component: chloroplast (GO:0009507);;	--	--	--	--	--	--	S	Function unknown	PREDICTED: LOW QUALITY PROTEIN: uncharacterized protein LOC105042207 [Elaeis guineensis]
F01.PB10691	[S]	Function unknown	Molecular Function: catalytic activity (GO:0003824);; Biological Process: coenzyme M biosynthetic process (GO:0019295);;	--	--	--	--	(2R)-phospho-3-sulfolactate synthase (ComA)	--	S	Function unknown	PREDICTED: uncharacterized protein LOC103724328 [Phoenix dactylifera]
F01.PB10692	[DZ]	--	--	--	--	[S]	Function unknown	Regulator of chromosome condensation (RCC1) repeat;; Regulator of chromosome condensation (RCC1) repeat	Ultraviolet-B receptor UVR8 GN=UVR8 OS=Arabidopsis thaliana (Mouse-ear cress) PE=1 SV=1	DZ	--	PREDICTED: ultraviolet-B receptor UVR8 isoform X2 [Elaeis guineensis]
F01.PB10693	--	--	Cellular Component: mitochondrion (GO:0005739);;	--	--	[V]	Defense mechanisms	alpha/beta hydrolase fold;; Carboxylesterase family;; Alpha/beta hydrolase family;; Alpha/beta hydrolase family;; Chlorophyllase enzyme	Probable carboxylesterase 17 GN=CXE17 OS=Arabidopsis thaliana (Mouse-ear cress) PE=2 SV=1	I	Lipid transport and metabolism	PREDICTED: probable carboxylesterase 17 [Phoenix dactylifera]
F01.PB10694	--	--	Molecular Function: aspartic-type endopeptidase activity (GO:0004190);; Biological Process: proteolysis (GO:0006508);;	--	--	[O]	Posttranslational modification, protein turnover, chaperones	Xylanase inhibitor N-terminal;; Eukaryotic aspartyl protease;; Xylanase inhibitor C-terminal	Aspartic proteinase Asp1 (Precursor) GN=OsJ_031884 OS=Oryza sativa subsp. japonica (Rice) PE=2 SV=1	O	Posttranslational modification, protein turnover, chaperones	uncharacterized protein LOC100280323 [Zea mays]
F01.PB10695	[R]	General function prediction only	Molecular Function: organic cyclic compound binding (GO:0097159);; Molecular Function: heterocyclic compound binding (GO:1901363);;	K14411|1.42167e-92|pxb:103948677|heterogeneous nuclear ribonucleoprotein 1-like; K14411 RNA-binding protein Musashi (A)	ko03015:mRNA surveillance pathway	[A]	RNA processing and modification	RNA recognition motif. (a.k.a. RRM, RBD, or RNP domain);; RNA recognition motif (a.k.a. RRM, RBD, or RNP domain);; RNA recognition motif. (a.k.a. RRM, RBD, or RNP domain)	Heterogeneous nuclear ribonucleoprotein 1 GN=RNP1 OS=Arabidopsis thaliana (Mouse-ear cress) PE=1 SV=1	S	Function unknown	PREDICTED: heterogeneous nuclear ribonucleoprotein 1 [Nelumbo nucifera]
F01.PB10697	--	--	Cellular Component: mitochondrion (GO:0005739);; Molecular Function: transferase activity (GO:0016740);;	--	--	[GC]	--	UDP-glucoronosyl and UDP-glucosyl transferase;; Glycosyl transferase family 1	Scopoletin glucosyltransferase GN=TOGT1 OS=Nicotiana tabacum (Common tobacco) PE=1 SV=1	S	Function unknown	PREDICTED: anthocyanin 3&apos;-O-beta-glucosyltransferase-like [Phoenix dactylifera]
F01.PB107	--	--	--	--	--	--	--	--	--	S	Function unknown	PREDICTED: uncharacterized protein LOC105043826 isoform X1 [Elaeis guineensis]
F01.PB10700	[O]	Posttranslational modification, protein turnover, chaperones	Molecular Function: glutathione peroxidase activity (GO:0004602);; Biological Process: response to oxidative stress (GO:0006979);; Cellular Component: chloroplast thylakoid membrane (GO:0009535);; Cellular Component: chloroplast stroma (GO:0009570);; Cellular Component: chloroplast envelope (GO:0009941);; Biological Process: oxidation-reduction process (GO:0055114);; Biological Process: response …	K00432|3.60633e-116|pda:103707439|phospholipid hydroperoxide glutathione peroxidase 1, chloroplastic-like; K00432 glutathione peroxidase [EC:1.11.1.9] (A)	ko00480:Glutathione metabolism;ko00590:Arachidonic acid metabolism	[O]	Posttranslational modification, protein turnover, chaperones	Glutathione peroxidase;; Redoxin;; AhpC/TSA family	Phospholipid hydroperoxide glutathione peroxidase 1, chloroplastic (Precursor) GN=GPX1 OS=Arabidopsis thaliana (Mouse-ear cress) PE=2 SV=2	O	Posttranslational modification, protein turnover, chaperones	PREDICTED: phospholipid hydroperoxide glutathione peroxidase 1, chloroplastic-like [Phoenix dactylifera]
F01.PB10701	[R]	General function prediction only	Biological Process: response to iron(III) ion (GO:0010041);; Molecular Function: 2'-deoxymugineic-acid 2'-dioxygenase activity (GO:0033760);;	--	--	[QR]	--	2OG-Fe(II) oxygenase superfamily;; non-haem dioxygenase in morphine synthesis N-terminal	2&apos;-deoxymugineic-acid 2&apos;-dioxygenase GN=IDS3 OS=Hordeum vulgare (Barley) PE=1 SV=3	S	Function unknown	predicted protein [Hordeum vulgare subsp. vulgare]
F01.PB10702	--	--	Cellular Component: nucleus (GO:0005634);; Molecular Function: kinase activity (GO:0016301);; Biological Process: phosphorylation (GO:0016310);;	K06685|4.57311e-152|sot:102584591|MOB kinase activator-like 1-like; K06685 MOB kinase activator 1 (A)	--	[D]	Cell cycle control, cell division, chromosome partitioning	Mob1/phocein family	MOB kinase activator-like 1 GN=At4g19045 OS=Arabidopsis thaliana (Mouse-ear cress) PE=2 SV=1	S	Function unknown	PREDICTED: MOB kinase activator-like 1 [Nicotiana tomentosiformis]
F01.PB10703	[G]	Carbohydrate transport and metabolism	Molecular Function: magnesium ion binding (GO:0000287);; Cellular Component: chloroplast (GO:0009507);; Biological Process: carbon fixation (GO:0015977);; Biological Process: photosynthesis (GO:0015979);; Molecular Function: ribulose-bisphosphate carboxylase activity (GO:0016984);;	K01601|0|osa:3131463|rbcL, OrsajCp033; RuBisCO large subunit; K01601 ribulose-bisphosphate carboxylase large chain [EC:4.1.1.39] (A)	ko00630:Glyoxylate and dicarboxylate metabolism;ko00710:Carbon fixation in photosynthetic organisms;ko01200:Carbon metabolism	--	--	Ribulose bisphosphate carboxylase large chain, catalytic domain;; Ribulose bisphosphate carboxylase large chain, N-terminal domain	Ribulose bisphosphate carboxylase large chain {ECO:0000255|HAMAP-Rule:MF_01338} (Fragment) OS=Amorphophallus titanum (Titan arum) PE=3 SV=1	G	Carbohydrate transport and metabolism	ribulose-1,5-bisphosphate carboxylase/oxygenase large subunit, partial (chloroplast) [Schoenus efoliatus]
F01.PB10704	--	--	Molecular Function: ubiquitin thiolesterase activity (GO:0004221);; Cellular Component: intracellular (GO:0005622);; Biological Process: ubiquitin-dependent protein catabolic process (GO:0006511);;	K05609|5.96384e-121|pda:103704666|ubiquitin carboxyl-terminal hydrolase isozyme L3-like; K05609 ubiquitin carboxyl-terminal hydrolase L3 [EC:3.4.19.12] (A)	--	[O]	Posttranslational modification, protein turnover, chaperones	Ubiquitin carboxyl-terminal hydrolase, family 1	--	O	Posttranslational modification, protein turnover, chaperones	PREDICTED: ubiquitin carboxyl-terminal hydrolase isozyme L3-like isoform X2 [Phoenix dactylifera]
F01.PB10705	[J]	Translation, ribosomal structure and biogenesis	Molecular Function: structural constituent of ribosome (GO:0003735);; Biological Process: translation (GO:0006412);; Cellular Component: chloroplast (GO:0009507);; Cellular Component: small ribosomal subunit (GO:0015935);; Molecular Function: rRNA binding (GO:0019843);;	K02950|3.3654e-51|csv:101207557|30S ribosomal protein S12-B, chloroplastic-like; K02950 small subunit ribosomal protein S12 (A)	ko03010:Ribosome	[J]	Translation, ribosomal structure and biogenesis	Ribosomal protein S7p/S5e	30S ribosomal protein S12-B, chloroplastic GN=rps12-B OS=Populus trichocarpa (Western balsam poplar) PE=3 SV=1	S	Function unknown	ribosomal protein S7 (chloroplast) [Cyperus papyrus]
F01.PB10706	[BK]	--	--	K11723|2.48751e-88|pda:103723222|uncharacterized LOC103723222; K11723 bromodomain-containing protein 7/9 (A)	--	[R]	General function prediction only	Bromodomain	Transcription factor GTE11 OS=Arabidopsis thaliana (Mouse-ear cress) PE=1 SV=1	BK	--	PREDICTED: uncharacterized protein LOC105055227 isoform X1 [Elaeis guineensis]
F01.PB10708	[O]	Posttranslational modification, protein turnover, chaperones	Molecular Function: ATP binding (GO:0005524);; Biological Process: protein folding (GO:0006457);; Biological Process: response to heat (GO:0009408);; Cellular Component: chloroplast thylakoid membrane (GO:0009535);; Cellular Component: chloroplast envelope (GO:0009941);; Biological Process: thylakoid membrane organization (GO:0010027);; Biological Process: carotenoid biosynthetic process (GO:0016…	K03686|0|pda:103719527|dnaJ homolog subfamily A member 2; K03686 molecular chaperone DnaJ (A)	--	[O]	Posttranslational modification, protein turnover, chaperones	DnaJ C terminal domain;; DnaJ domain;; DnaJ central domain	Chaperone protein dnaJ 1, mitochondrial (Precursor) GN=ATJ1 OS=Arabidopsis thaliana (Mouse-ear cress) PE=2 SV=2	O	Posttranslational modification, protein turnover, chaperones	PREDICTED: dnaJ homolog subfamily A member 2 [Elaeis guineensis]
F01.PB1071	--	--	--	--	--	--	--	Tubby C 2	Protein LURP-one-related 15 GN=At5g01750 OS=Arabidopsis thaliana (Mouse-ear cress) PE=1 SV=1	S	Function unknown	PREDICTED: protein LURP-one-related 15-like [Brachypodium distachyon]
F01.PB10711	[OC]	--	Cellular Component: nucleus (GO:0005634);; Cellular Component: cytosol (GO:0005829);; Cellular Component: plasma membrane (GO:0005886);; Biological Process: glycerol ether metabolic process (GO:0006662);; Biological Process: cell communication (GO:0007154);; Molecular Function: electron carrier activity (GO:0009055);; Cellular Component: plastid (GO:0009536);; Molecular Function: protein disulfid…	K03671|3.65383e-56|obr:102705197|thioredoxin H4-1-like; K03671 thioredoxin 1 (A)	--	[O]	Posttranslational modification, protein turnover, chaperones	Thioredoxin;; Thioredoxin-like domain	Thioredoxin H-type OS=Populus jackii (Balm of Gilead) PE=1 SV=1	O	Posttranslational modification, protein turnover, chaperones	PREDICTED: thioredoxin H9 isoform X1 [Sesamum indicum]
F01.PB10712	--	--	Cellular Component: mitochondrion (GO:0005739);; Biological Process: pentose-phosphate shunt (GO:0006098);; Cellular Component: chloroplast stroma (GO:0009570);; Biological Process: leaf morphogenesis (GO:0009965);; Biological Process: isopentenyl diphosphate biosynthetic process, methylerythritol 4-phosphate pathway (GO:0019288);; Biological Process: cell differentiation (GO:0030154);;	--	--	--	--	--	--	S	Function unknown	PREDICTED: uncharacterized protein LOC101753521 [Setaria italica]
F01.PB10713	[R]	General function prediction only	--	--	--	[R]	General function prediction only	Alpha/beta hydrolase family;; Alpha/beta hydrolase family;; alpha/beta hydrolase fold;; TAP-like protein;; Dienelactone hydrolase family;; Uncharacterized conserved protein (DUF2048)	--	S	Function unknown	PREDICTED: monoacylglycerol lipase ABHD6-like isoform X5 [Elaeis guineensis]
F01.PB10714	--	--	Biological Process: protein dephosphorylation (GO:0006470);; Biological Process: multicellular organismal development (GO:0007275);; Molecular Function: protein tyrosine phosphatase activity, metal-dependent (GO:0030946);;	--	--	[R]	General function prediction only	--	--	S	Function unknown	PREDICTED: eyes absent homolog 4-like [Setaria italica]
F01.PB10716	[J]	Translation, ribosomal structure and biogenesis	Molecular Function: structural constituent of ribosome (GO:0003735);; Cellular Component: ribosome (GO:0005840);; Biological Process: rRNA processing (GO:0006364);; Biological Process: translational termination (GO:0006415);; Cellular Component: chloroplast stroma (GO:0009570);; Biological Process: chloroplast relocation (GO:0009902);; Biological Process: leaf morphogenesis (GO:0009965);; Biologi…	K02836|0|mus:103979181|peptide chain release factor 1-like, mitochondrial; K02836 peptide chain release factor 2 (A)	--	[J]	Translation, ribosomal structure and biogenesis	RF-1 domain;; PCRF domain	Peptide chain release factor PrfB1, chloroplastic {ECO:0000303|PubMed:21771930} (Precursor) OS=Arabidopsis thaliana (Mouse-ear cress) PE=2 SV=1	J	Translation, ribosomal structure and biogenesis	PREDICTED: peptide chain release factor PrfB1, chloroplastic [Elaeis guineensis]
F01.PB10717	--	--	--	--	--	--	--	RCD1-SRO-TAF4 (RST) plant domain	Inactive poly [ADP-ribose] polymerase RCD1 GN=F3C3.1 OS=Arabidopsis thaliana (Mouse-ear cress) PE=1 SV=1	S	Function unknown	PREDICTED: probable inactive poly [ADP-ribose] polymerase SRO1 isoform X2 [Elaeis guineensis]
F01.PB10718	[J]	Translation, ribosomal structure and biogenesis	Molecular Function: tRNA (adenine-N1-)-methyltransferase activity (GO:0016429);; Biological Process: tRNA methylation (GO:0030488);; Cellular Component: tRNA (m1A) methyltransferase complex (GO:0031515);;	K07442|1.74517e-150|rcu:RCOM_1063210|tRNA, putative (EC:2.1.1.36); K07442 tRNA (adenine57-N1/adenine58-N1)-methyltransferase [EC:2.1.1.219 2.1.1.220] (A)	--	[J]	Translation, ribosomal structure and biogenesis	tRNA methyltransferase complex GCD14 subunit;; Methyltransferase domain;; Methyltransferase domain;; Protein-L-isoaspartate(D-aspartate) O-methyltransferase (PCMT)	--	J	Translation, ribosomal structure and biogenesis	tRNA, putative [Ricinus communis]
F01.PB10720	--	--	Biological Process: cellular process (GO:0009987);;	K13335|1.04866e-103|pda:103696747|peroxisome biogenesis protein 16; K13335 peroxin-16 (A)	ko04146:Peroxisome	[U]	Intracellular trafficking, secretion, and vesicular transport	Peroxisomal membrane protein (Pex16)	Peroxisome biogenesis protein 16 GN=F17K2.22 OS=Arabidopsis thaliana (Mouse-ear cress) PE=1 SV=1	S	Function unknown	PREDICTED: peroxisome biogenesis protein 16 isoform X3 [Elaeis guineensis]
F01.PB10721	[R]	General function prediction only	--	--	--	[H]	Coenzyme transport and metabolism	CobW/HypB/UreG, nucleotide-binding domain;; Cobalamin synthesis protein cobW C-terminal domain;; 50S ribosome-binding GTPase	--	S	Function unknown	PREDICTED: COBW domain-containing protein 1-like [Setaria italica]
F01.PB10722	--	--	--	--	--	[R]	General function prediction only	PPR repeat family;; PPR repeat;; PPR repeat;; Pentatricopeptide repeat domain;; Sensor_kinase_SpoOB-type, alpha-helical domain	Pentatricopeptide repeat-containing protein At1g09900 GN=At1g09900 OS=Arabidopsis thaliana (Mouse-ear cress) PE=2 SV=1	S	Function unknown	PREDICTED: pentatricopeptide repeat-containing protein At1g09900 [Pyrus x bretschneideri]
F01.PB10723	--	--	Molecular Function: magnesium ion transmembrane transporter activity (GO:0015095);; Biological Process: magnesium ion transport (GO:0015693);; Cellular Component: membrane (GO:0016020);;	--	--	--	--	EamA-like transporter family;; Magnesium transporter NIPA	Probable magnesium transporter NIPA9 GN=At5g11960 OS=Arabidopsis thaliana (Mouse-ear cress) PE=2 SV=1	S	Function unknown	PREDICTED: NIPA-like protein 2-like [Oryza brachyantha]
F01.PB10724	[G]	Carbohydrate transport and metabolism	Molecular Function: 6-phosphofructokinase activity (GO:0003872);; Cellular Component: 6-phosphofructokinase complex (GO:0005945);; Biological Process: glycolytic process (GO:0006096);;	K00850|0|pda:103698768|ATP-dependent 6-phosphofructokinase 2-like; K00850 6-phosphofructokinase 1 [EC:2.7.1.11] (A)	ko00010:Glycolysis / Gluconeogenesis;ko00030:Pentose phosphate pathway;ko00051:Fructose and mannose metabolism;ko00052:Galactose metabolism;ko01200:Carbon metabolism;ko01230:Biosynthesis of amino acids;ko03018:RNA degradation	[G]	Carbohydrate transport and metabolism	Phosphofructokinase	ATP-dependent 6-phosphofructokinase 2 {ECO:0000255|HAMAP-Rule:MF_03186} GN=At5g47810 OS=Arabidopsis thaliana (Mouse-ear cress) PE=1 SV=1	G	Carbohydrate transport and metabolism	PREDICTED: ATP-dependent 6-phosphofructokinase 2-like [Elaeis guineensis]
F01.PB10725	[J]	Translation, ribosomal structure and biogenesis	Molecular Function: RNA binding (GO:0003723);; Cellular Component: mitochondrion (GO:0005739);; Molecular Function: methyltransferase activity (GO:0008168);; Biological Process: hemolysis by symbiont of host erythrocytes (GO:0019836);; Biological Process: methylation (GO:0032259);;	K06442|1.69779e-157|sita:101776796|uncharacterized LOC101776796; K06442 23S rRNA (cytidine1920-2'-O)/16S rRNA (cytidine1409-2'-O)-methyltransferase [EC:2.1.1.226 2.1.1.227] (A)	--	--	--	FtsJ-like methyltransferase	--	J	Translation, ribosomal structure and biogenesis	PREDICTED: uncharacterized protein LOC101776796 [Setaria italica]
F01.PB10726	--	--	Cellular Component: plastid (GO:0009536);;	--	--	[R]	General function prediction only	--	Pentatricopeptide repeat-containing protein At2g17033 GN=At2g17033 OS=Arabidopsis thaliana (Mouse-ear cress) PE=2 SV=1	S	Function unknown	PREDICTED: pentatricopeptide repeat-containing protein At2g17033 [Elaeis guineensis]
F01.PB10727	--	--	--	--	--	--	--	U-box domain;; Neurochondrin	U-box domain-containing protein 29 GN=PUB29 OS=Arabidopsis thaliana (Mouse-ear cress) PE=1 SV=1	O	Posttranslational modification, protein turnover, chaperones	PREDICTED: U-box domain-containing protein 27 [Elaeis guineensis]
F01.PB10729	--	--	Biological Process: transcription, DNA-templated (GO:0006351);;	--	--	--	--	GRAS domain family	Scarecrow-like protein 9 GN=SCL9 OS=Arabidopsis thaliana (Mouse-ear cress) PE=2 SV=1	K	Transcription	PREDICTED: scarecrow-like protein 9 [Phoenix dactylifera]
F01.PB1073	[C]	Energy production and conversion	Molecular Function: copper ion binding (GO:0005507);; Molecular Function: ATP binding (GO:0005524);; Cellular Component: cell wall (GO:0005618);; Cellular Component: nucleolus (GO:0005730);; Cellular Component: mitochondrial inner membrane (GO:0005743);; Cellular Component: vacuole (GO:0005773);; Cellular Component: plasma membrane (GO:0005886);; Biological Process: response to oxidative stress (…	K02132|0|osa:6450183|atp1, OrsajM_p50; ATP synthase F0 subunit 1; K02132 F-type H+-transporting ATPase subunit alpha (A)	ko00190:Oxidative phosphorylation	[C]	Energy production and conversion	ATP synthase alpha/beta family, nucleotide-binding domain;; ATP synthase alpha/beta chain, C terminal domain	ATP synthase subunit alpha, mitochondrial GN=ATPA OS=Oryza sativa subsp. japonica (Rice) PE=1 SV=1	C	Energy production and conversion	ATPase subunit 1 (mitochondrion) [Vaccinium macrocarpon]
F01.PB10730	--	--	Cellular Component: plastid (GO:0009536);; Biological Process: anatomical structure morphogenesis (GO:0009653);; Biological Process: post-embryonic development (GO:0009791);; Biological Process: cellular process (GO:0009987);; Biological Process: shoot system development (GO:0048367);; Biological Process: organ development (GO:0048513);; Biological Process: reproductive structure development (GO:…	--	--	--	--	--	--	S	Function unknown	PREDICTED: uncharacterized protein LOC105050444 isoform X1 [Elaeis guineensis]
F01.PB10731	--	--	Biological Process: nucleobase-containing compound metabolic process (GO:0006139);; Cellular Component: membrane (GO:0016020);; Biological Process: cellular macromolecule metabolic process (GO:0044260);; Cellular Component: thylakoid part (GO:0044436);; Biological Process: cellular component organization or biogenesis (GO:0071840);;	--	--	--	--	PsbP	PsbP domain-containing protein 3, chloroplastic (Precursor) GN=PPD3 OS=Arabidopsis thaliana (Mouse-ear cress) PE=1 SV=2	S	Function unknown	PREDICTED: psbP domain-containing protein 3, chloroplastic isoform X1 [Nelumbo nucifera]
F01.PB10733	--	--	--	--	--	--	--	F-box-like	--	S	Function unknown	PREDICTED: F-box protein SKIP24 isoform X2 [Elaeis guineensis]
F01.PB10734	[QR]	--	Molecular Function: transferase activity (GO:0016740);;	--	--	[R]	General function prediction only	O-methyltransferase;; Dimerisation domain	Trans-resveratrol di-O-methyltransferase GN=ROMT OS=Vitis vinifera (Grape) PE=1 SV=2	S	Function unknown	PREDICTED: trans-resveratrol di-O-methyltransferase-like [Elaeis guineensis]
F01.PB10737	--	--	Cellular Component: plastid (GO:0009536);; Cellular Component: membrane (GO:0016020);;	--	--	--	--	CAAX protease self-immunity	--	S	Function unknown	PREDICTED: uncharacterized protein LOC103970026 isoform X2 [Musa acuminata subsp. malaccensis]
F01.PB10738	--	--	--	K15425|5.70834e-59|mus:103993381|serine/threonine-protein phosphatase 4 regulatory subunit 2-A; K15425 serine/threonine-protein phosphatase 4 regulatory subunit 2 (A)	--	[R]	General function prediction only	PPP4R2	--	T	Signal transduction mechanisms	PREDICTED: serine/threonine-protein phosphatase 4 regulatory subunit 2-A [Musa acuminata subsp. malaccensis]
F01.PB10739	[J]	Translation, ribosomal structure and biogenesis	Cellular Component: cell wall (GO:0005618);; Cellular Component: nucleolus (GO:0005730);;	K14564|0|mus:103984244|nucleolar protein 56-like; K14564 nucleolar protein 56 (A)	ko03008:Ribosome biogenesis in eukaryotes	[AJ]	--	Putative snoRNA binding domain;; NOSIC (NUC001) domain	Probable nucleolar protein 5-2 GN=T12H1.2 OS=Arabidopsis thaliana (Mouse-ear cress) PE=2 SV=1	J	Translation, ribosomal structure and biogenesis	PREDICTED: nucleolar protein 56-like [Musa acuminata subsp. malaccensis]
F01.PB10740	[R]	General function prediction only	Molecular Function: GTP binding (GO:0005525);; Cellular Component: nucleus (GO:0005634);; Cellular Component: plasma membrane (GO:0005886);; Biological Process: response to oxidative stress (GO:0006979);; Biological Process: small GTPase mediated signal transduction (GO:0007264);; Biological Process: response to salt stress (GO:0009651);; Biological Process: protein transport (GO:0015031);; Molec…	K07897|2.27587e-138|pda:103708986|ras-related protein Rab7; K07897 Ras-related protein Rab-7A (A)	ko04144:Endocytosis;ko04145:Phagosome	[R]	General function prediction only	Ras family;; Miro-like protein;; ADP-ribosylation factor family;; Gtr1/RagA G protein conserved region;; Elongation factor Tu GTP binding domain;; 50S ribosome-binding GTPase;; Conserved hypothetical ATP binding protein	Ras-related protein Rab7 GN=RAB7 OS=Gossypium hirsutum (Upland cotton) PE=2 SV=1	S	Function unknown	PREDICTED: ras-related protein Rab7 [Phoenix dactylifera]
F01.PB10743	[J]	Translation, ribosomal structure and biogenesis	--	--	--	[J]	Translation, ribosomal structure and biogenesis	Amidase	Glutamyl-tRNA(Gln) amidotransferase subunit A, chloroplastic/mitochondrial {ECO:0000255|HAMAP-Rule:MF_03150} (Precursor) OS=Zea mays (Maize) PE=2 SV=1	J	Translation, ribosomal structure and biogenesis	PREDICTED: putative amidase C869.01 [Musa acuminata subsp. malaccensis]
F01.PB10744	--	--	--	K14514|0|pda:103707671|ETHYLENE INSENSITIVE 3-like 1 protein; K14514 ethylene-insensitive protein 3 (A)	ko04075:Plant hormone signal transduction	--	--	Ethylene insensitive 3	Protein ETHYLENE INSENSITIVE 3 GN=EIN3 OS=Arabidopsis thaliana (Mouse-ear cress) PE=1 SV=1	K	Transcription	PREDICTED: ETHYLENE INSENSITIVE 3-like 1 protein [Elaeis guineensis]
F01.PB10746	[G]	Carbohydrate transport and metabolism	Molecular Function: fructose-bisphosphate aldolase activity (GO:0004332);; Molecular Function: copper ion binding (GO:0005507);; Cellular Component: cell wall (GO:0005618);; Cellular Component: nucleolus (GO:0005730);; Cellular Component: mitochondrial envelope (GO:0005740);; Cellular Component: cytosol (GO:0005829);; Cellular Component: plasma membrane (GO:0005886);; Biological Process: glycolyt…	K01623|0|sita:101756517|fructose-bisphosphate aldolase cytoplasmic isozyme-like; K01623 fructose-bisphosphate aldolase, class I [EC:4.1.2.13] (A)	ko00010:Glycolysis / Gluconeogenesis;ko00030:Pentose phosphate pathway;ko00051:Fructose and mannose metabolism;ko00710:Carbon fixation in photosynthetic organisms;ko01200:Carbon metabolism;ko01230:Biosynthesis of amino acids	[G]	Carbohydrate transport and metabolism	Fructose-bisphosphate aldolase class-I	Fructose-bisphosphate aldolase cytoplasmic isozyme OS=Oryza sativa subsp. japonica (Rice) PE=1 SV=2	G	Carbohydrate transport and metabolism	PREDICTED: fructose-bisphosphate aldolase cytoplasmic isozyme-like [Setaria italica]
F01.PB10748	[E]	Amino acid transport and metabolism	Molecular Function: asparaginase activity (GO:0004067);; Biological Process: glycoprotein catabolic process (GO:0006516);;	K01444|2.75608e-165|mus:103970402|probable isoaspartyl peptidase/L-asparaginase 3; K01444 N4-(beta-N-acetylglucosaminyl)-L-asparaginase [EC:3.5.1.26] (A)	ko00511:Other glycan degradation	[E]	Amino acid transport and metabolism	Asparaginase	Isoaspartyl peptidase/L-asparaginase 3 subunit beta (Precursor) GN=At5g61540 OS=Arabidopsis thaliana (Mouse-ear cress) PE=2 SV=1	E	Amino acid transport and metabolism	PREDICTED: probable isoaspartyl peptidase/L-asparaginase 3 [Musa acuminata subsp. malaccensis]
F01.PB1075	--	--	Cellular Component: mitochondrion (GO:0005739);; Cellular Component: membrane (GO:0016020);;	--	--	--	--	EamA-like transporter family	WAT1-related protein At5g07050 GN=At5g07050 OS=Arabidopsis thaliana (Mouse-ear cress) PE=2 SV=1	S	Function unknown	PREDICTED: WAT1-related protein At5g07050-like [Elaeis guineensis]
F01.PB10750	--	--	--	--	--	[S]	Function unknown	Essential protein Yae1, N terminal	--	S	Function unknown	PREDICTED: putative tRNA 2&apos;-phosphotransferase isoform X2 [Elaeis guineensis]
F01.PB10751	--	--	Molecular Function: peroxidase activity (GO:0004601);; Biological Process: response to oxidative stress (GO:0006979);; Cellular Component: cytoplasmic membrane-bounded vesicle (GO:0016023);; Molecular Function: heme binding (GO:0020037);; Molecular Function: metal ion binding (GO:0046872);; Biological Process: oxidation-reduction process (GO:0055114);;	K00430|1.28347e-161|pda:103701240|cationic peroxidase SPC4-like; K00430 peroxidase [EC:1.11.1.7] (A)	ko00360:Phenylalanine metabolism;ko00940:Phenylpropanoid biosynthesis	--	--	Peroxidase	Cationic peroxidase SPC4 (Precursor) GN=Sb03g046810 OS=Sorghum bicolor (Sorghum) PE=1 SV=2	G	Carbohydrate transport and metabolism	PREDICTED: cationic peroxidase SPC4-like [Phoenix dactylifera]
F01.PB10752	[K]	Transcription	Cellular Component: DNA-directed RNA polymerase IV complex (GO:0000418);; Molecular Function: DNA binding (GO:0003677);; Molecular Function: DNA-directed RNA polymerase activity (GO:0003899);; Cellular Component: DNA-directed RNA polymerase II, core complex (GO:0005665);; Cellular Component: nucleolus (GO:0005730);; Cellular Component: cytoplasm (GO:0005737);; Biological Process: transcription, D…	K03011|8.29159e-161|tcc:TCM_007121|DNA-directed RNA polymerase family protein; K03011 DNA-directed RNA polymerase II subunit RPB3 (A)	ko00230:Purine metabolism;ko00240:Pyrimidine metabolism;ko03020:RNA polymerase	[K]	Transcription	RNA polymerase Rpb3/RpoA insert domain;; RNA polymerase Rpb3/Rpb11 dimerisation domain	DNA-directed RNA polymerases II, IV and V subunit 3 GN=At2g15430 OS=Arabidopsis thaliana (Mouse-ear cress) PE=1 SV=1	K	Transcription	PREDICTED: DNA-directed RNA polymerases II, IV and V subunit 3 [Elaeis guineensis]
F01.PB10753	[I]	Lipid transport and metabolism	Molecular Function: biotin carboxylase activity (GO:0004075);; Molecular Function: methylcrotonoyl-CoA carboxylase activity (GO:0004485);; Cellular Component: mitochondrial matrix (GO:0005759);; Biological Process: leucine catabolic process (GO:0006552);; Molecular Function: zinc ion binding (GO:0008270);; Biological Process: virus induced gene silencing (GO:0009616);; Biological Process: vegetat…	K01969|5.26082e-140|mus:103991728|methylcrotonoyl-CoA carboxylase beta chain, mitochondrial; K01969 3-methylcrotonyl-CoA carboxylase beta subunit [EC:6.4.1.4] (A)	ko00280:Valine, leucine and isoleucine degradation	[EI]	--	Carboxyl transferase domain	Methylcrotonoyl-CoA carboxylase beta chain, mitochondrial (Precursor) OS=Arabidopsis thaliana (Mouse-ear cress) PE=2 SV=1	I	Lipid transport and metabolism	PREDICTED: methylcrotonoyl-CoA carboxylase beta chain, mitochondrial isoform X3 [Phoenix dactylifera]
F01.PB10754	--	--	--	--	--	--	--	AP2 domain	Ethylene-responsive transcription factor CRF4 GN=T13J8.60 OS=Arabidopsis thaliana (Mouse-ear cress) PE=1 SV=2	K	Transcription	PREDICTED: pathogenesis-related genes transcriptional activator PTI6-like [Phoenix dactylifera]
F01.PB10755	--	--	Molecular Function: aspartic-type endopeptidase activity (GO:0004190);; Biological Process: proteolysis (GO:0006508);; Cellular Component: cytoplasmic membrane-bounded vesicle (GO:0016023);;	K08245|1.60663e-141|pda:103712706|aspartic proteinase oryzasin-1-like; K08245 phytepsin [EC:3.4.23.40] (A)	--	[O]	Posttranslational modification, protein turnover, chaperones	Eukaryotic aspartyl protease;; Saposin-like type B, region 1;; Saposin-like type B, region 2	Aspartic proteinase oryzasin-1 (Precursor) GN=OJ1781_H11.11 OS=Oryza sativa subsp. japonica (Rice) PE=2 SV=2	O	Posttranslational modification, protein turnover, chaperones	PREDICTED: LOW QUALITY PROTEIN: aspartic proteinase oryzasin-1-like [Elaeis guineensis]
F01.PB10756	--	--	--	--	--	--	--	Transferase family	Uncharacterized acetyltransferase At3g50280 GN=At3g50280 OS=Arabidopsis thaliana (Mouse-ear cress) PE=3 SV=1	S	Function unknown	PREDICTED: uncharacterized acetyltransferase At3g50280-like [Elaeis guineensis]
F01.PB10759	--	--	Biological Process: oligopeptide transport (GO:0006857);; Molecular Function: oligopeptide transporter activity (GO:0015198);; Cellular Component: membrane (GO:0016020);; Biological Process: transmembrane transport (GO:0055085);;	--	--	[T]	Signal transduction mechanisms	OPT oligopeptide transporter protein	Oligopeptide transporter 4 GN=OPT4 OS=Arabidopsis thaliana (Mouse-ear cress) PE=1 SV=1	S	Function unknown	PREDICTED: oligopeptide transporter 4-like [Phoenix dactylifera]
F01.PB1076	[I]	Lipid transport and metabolism	Molecular Function: ATP binding (GO:0005524);; Cellular Component: mitochondrial matrix (GO:0005759);; Biological Process: leucine catabolic process (GO:0006552);; Molecular Function: isovaleryl-CoA dehydrogenase activity (GO:0008470);; Biological Process: response to sucrose (GO:0009744);; Biological Process: response to fructose (GO:0009750);; Molecular Function: flavin adenine dinucleotide bin…	K00253|2.17632e-165|obr:102702468|isovaleryl-CoA dehydrogenase, mitochondrial-like; K00253 isovaleryl-CoA dehydrogenase [EC:1.3.8.4] (A)	ko00280:Valine, leucine and isoleucine degradation	[EI]	--	Acyl-CoA dehydrogenase, C-terminal domain;; Acyl-CoA dehydrogenase, middle domain;; Acyl-CoA dehydrogenase, C-terminal domain	Isovaleryl-CoA dehydrogenase, mitochondrial (Precursor) OS=Oryza sativa subsp. japonica (Rice) PE=2 SV=2	I	Lipid transport and metabolism	PREDICTED: isovaleryl-CoA dehydrogenase, mitochondrial-like [Oryza brachyantha]
F01.PB10760	--	--	Molecular Function: transporter activity (GO:0005215);; Cellular Component: mitochondrial inner membrane (GO:0005743);; Cellular Component: chloroplast envelope (GO:0009941);; Biological Process: purine nucleotide transport (GO:0015865);; Cellular Component: integral component of membrane (GO:0016021);; Biological Process: transmembrane transport (GO:0055085);;	K05863|0|osa:4338353|Os05g0302700; K05863 solute carrier family 25 (mitochondrial adenine nucleotide translocator), member 4/5/6/31 (A)	--	[C]	Energy production and conversion	Mitochondrial carrier protein	ADP,ATP carrier protein, mitochondrial (Precursor) GN=OJ2056_H01.33 OS=Oryza sativa subsp. japonica (Rice) PE=2 SV=1	U	Intracellular trafficking, secretion, and vesicular transport	Os05g0302700 [Oryza sativa Japonica Group]
F01.PB10761	[KAD]	--	Molecular Function: DNA binding (GO:0003677);; Molecular Function: chromatin binding (GO:0003682);;	K09422|8.3807e-81|pda:103722150|transcription factor MYB57-like; K09422 myb proto-oncogene protein, plant (A)	--	[K]	Transcription	Myb-like DNA-binding domain;; Myb-like DNA-binding domain	Myb-related protein 305 OS=Antirrhinum majus (Garden snapdragon) PE=2 SV=1	K	Transcription	PREDICTED: myb-related protein 340 [Elaeis guineensis]
F01.PB10762	[H]	Coenzyme transport and metabolism	Molecular Function: glutaminase activity (GO:0004359);; Cellular Component: cytosol (GO:0005829);; Biological Process: glutamine metabolic process (GO:0006541);; Biological Process: pyridoxine biosynthetic process (GO:0008615);; Biological Process: embryo development ending in seed dormancy (GO:0009793);; Molecular Function: transferase activity (GO:0016740);; Molecular Function: protein heterodi…	K08681|2.15136e-133|zma:100280887|AY109859; LOC100280887; K08681 5'-phosphate synthase pdxT subunit [EC:4.3.3.6] (A)	ko00750:Vitamin B6 metabolism	[H]	Coenzyme transport and metabolism	SNO glutamine amidotransferase family;; CobB/CobQ-like glutamine amidotransferase domain	Pyridoxal biosynthesis protein PDX2 GN=muf9.190 OS=Arabidopsis thaliana (Mouse-ear cress) PE=1 SV=1	H	Coenzyme transport and metabolism	LOC100280887 [Zea mays]
F01.PB10763	--	--	Cellular Component: mitochondrion (GO:0005739);;	--	--	--	--	Protein of unknown function (DUF668)	--	S	Function unknown	hypothetical protein OsI_24469 [Oryza sativa Indica Group]
F01.PB10764	[H]	Coenzyme transport and metabolism	Cellular Component: mitochondrial matrix (GO:0005759);; Biological Process: glycine catabolic process (GO:0006546);; Biological Process: unsaturated fatty acid biosynthetic process (GO:0006636);; Biological Process: oxidoreduction coenzyme metabolic process (GO:0006733);; Biological Process: vitamin metabolic process (GO:0006766);; Biological Process: aromatic amino acid family biosynthetic proce…	K03644|0|sita:101764943|lipoyl synthase, mitochondrial-like; K03644 lipoic acid synthetase [EC:2.8.1.8] (A)	ko00785:Lipoic acid metabolism	[H]	Coenzyme transport and metabolism	Radical SAM superfamily	Lipoyl synthase, mitochondrial {ECO:0000255|HAMAP-Rule:MF_03128} (Precursor) GN=Sb06g018660 OS=Sorghum bicolor (Sorghum) PE=3 SV=1	H	Coenzyme transport and metabolism	PREDICTED: lipoyl synthase, mitochondrial-like [Setaria italica]
F01.PB10765	[GER]	--	Cellular Component: integral component of membrane (GO:0016021);;	--	--	[GE]	--	Triose-phosphate Transporter family;; UAA transporter family	Probable sugar phosphate/phosphate translocator At2g25520 GN=At2g25520 OS=Arabidopsis thaliana (Mouse-ear cress) PE=1 SV=1	S	Function unknown	Os05g0494500 [Oryza sativa Japonica Group]
F01.PB10767	--	--	Molecular Function: protein binding (GO:0005515);; Cellular Component: cell wall (GO:0005618);; Cellular Component: mitochondrial inner membrane (GO:0005743);; Cellular Component: plasma membrane (GO:0005886);; Biological Process: transport (GO:0006810);; Cellular Component: chloroplast (GO:0009507);; Cellular Component: integral component of membrane (GO:0016021);;	K15102|0|osa:4330845|Os02g0767500; K15102 solute carrier family 25 (mitochondrial phosphate transporter), member 3 (A)	--	[C]	Energy production and conversion	Mitochondrial carrier protein	Mitochondrial phosphate carrier protein 3, mitochondrial (Precursor) GN=MUA22_4 OS=Arabidopsis thaliana (Mouse-ear cress) PE=1 SV=1	S	Function unknown	Os02g0767500 [Oryza sativa Japonica Group]
F01.PB10768	--	--	--	--	--	--	--	--	--	S	Function unknown	unnamed protein product [Coffea canephora]
F01.PB1077	[R]	General function prediction only	Biological Process: metabolic process (GO:0008152);; Biological Process: response to nitrate (GO:0010167);; Biological Process: nitrate transport (GO:0015706);; Molecular Function: hydrolase activity (GO:0016787);;	K18551|4.37298e-135|sbi:SORBI_02g040450|SORBIDRAFT_02g040450, Sb02g040450; hypothetical protein; K18551 pyrimidine and pyridine-specific 5'-nucleotidase [EC:3.1.3.-] (A)	ko00760:Nicotinate and nicotinamide metabolism	[R]	General function prediction only	Haloacid dehalogenase-like hydrolase;; haloacid dehalogenase-like hydrolase;; HAD-hyrolase-like	--	S	Function unknown	hypothetical protein SORBIDRAFT_02g040450 [Sorghum bicolor]
F01.PB10770	--	--	--	--	--	[S]	Function unknown	Guanylylate cyclase;; Peptidase_C39 like family;; Peptidase C39 family	--	S	Function unknown	PREDICTED: protein GUCD1 isoform X1 [Elaeis guineensis]
F01.PB10771	--	--	Biological Process: RNA metabolic process (GO:0016070);; Biological Process: RNA interference (GO:0016246);; Molecular Function: transferase activity (GO:0016740);; Cellular Component: nuclear DNA-directed RNA polymerase complex (GO:0055029);;	K03012|5.70392e-48|sita:101768987|uncharacterized LOC101768987; K03012 DNA-directed RNA polymerase II subunit RPB4 (A)	ko00230:Purine metabolism;ko00240:Pyrimidine metabolism;ko03020:RNA polymerase	[K]	Transcription	RNA polymerase Rpb4	DNA-directed RNA polymerases IV and V subunit 4 GN=dl4012w OS=Arabidopsis thaliana (Mouse-ear cress) PE=1 SV=2	K	Transcription	PREDICTED: DNA-directed RNA polymerases IV and V subunit 4 isoform X2 [Brachypodium distachyon]
F01.PB10772	[R]	General function prediction only	Biological Process: proteolysis (GO:0006508);; Molecular Function: metallopeptidase activity (GO:0008237);; Biological Process: auxin metabolic process (GO:0009850);; Molecular Function: IAA-amino acid conjugate hydrolase activity (GO:0010178);; Cellular Component: cytoplasmic membrane-bounded vesicle (GO:0016023);;	K14664|0|mus:103984659|IAA-amino acid hydrolase ILR1-like 5; K14664 IAA-amino acid hydrolase [EC:3.5.1.-] (A)	--	--	--	Peptidase family M20/M25/M40;; Peptidase dimerisation domain	IAA-amino acid hydrolase ILR1-like 5 (Precursor) GN=OSJNBa0019D11.19 OS=Oryza sativa subsp. japonica (Rice) PE=2 SV=1	E	Amino acid transport and metabolism	PREDICTED: IAA-amino acid hydrolase ILR1-like 5 [Musa acuminata subsp. malaccensis]
F01.PB10774	--	--	Molecular Function: transporter activity (GO:0005215);; Cellular Component: mitochondrial inner membrane (GO:0005743);; Cellular Component: chloroplast envelope (GO:0009941);; Biological Process: purine nucleotide transport (GO:0015865);; Cellular Component: integral component of membrane (GO:0016021);; Biological Process: transmembrane transport (GO:0055085);;	K05863|8.59818e-178|osa:4338353|Os05g0302700; K05863 solute carrier family 25 (mitochondrial adenine nucleotide translocator), member 4/5/6/31 (A)	--	[C]	Energy production and conversion	Mitochondrial carrier protein	ADP,ATP carrier protein, mitochondrial (Precursor) GN=OJ2056_H01.33 OS=Oryza sativa subsp. japonica (Rice) PE=2 SV=1	U	Intracellular trafficking, secretion, and vesicular transport	Os05g0302700 [Oryza sativa Japonica Group]
F01.PB10775	[R]	General function prediction only	Molecular Function: nucleotide binding (GO:0000166);; Cellular Component: cytosol (GO:0005829);; Molecular Function: oxidoreductase activity (GO:0016491);; Biological Process: oxidation-reduction process (GO:0055114);;	--	--	[R]	General function prediction only	Oxidoreductase family, NAD-binding Rossmann fold	--	S	Function unknown	PREDICTED: uncharacterized protein YMR315W-like [Setaria italica]
F01.PB10776	--	--	Cellular Component: mitochondrion (GO:0005739);;	K18666|1.99972e-140|sita:101764886|activating signal cointegrator 1 complex subunit 1-like; K18666 activating signal cointegrator complex subunit 1 (A)	--	[K]	Transcription	AKAP7 2'5' RNA ligase-like domain;; KH domain	--	S	Function unknown	PREDICTED: activating signal cointegrator 1 complex subunit 1-like isoform X1 [Setaria italica]
F01.PB10777	--	--	--	--	--	--	--	--	--	S	Function unknown	PREDICTED: uncharacterized protein LOC103707921 [Phoenix dactylifera]
F01.PB10779	[IQR]	--	Cellular Component: peroxisome (GO:0005777);; Molecular Function: oxidoreductase activity (GO:0016491);; Biological Process: root hair elongation (GO:0048767);; Biological Process: oxidation-reduction process (GO:0055114);; Biological Process: indolebutyric acid metabolic process (GO:0080024);; Biological Process: response to indolebutyric acid (GO:0080026);;	K11147|9.0922e-122|pda:103717041|tropinone reductase-like 3; K11147 dehydrogenase/reductase SDR family member 4 [EC:1.1.-.-] (A)	ko04146:Peroxisome	[R]	General function prediction only	Enoyl-(Acyl carrier protein) reductase;; short chain dehydrogenase;; KR domain	Tropinone reductase-like 3 OS=Erythroxylum coca (Coca plant) PE=2 SV=1	S	Function unknown	PREDICTED: tropinone reductase-like 3 [Phoenix dactylifera]
F01.PB1078	[N]	Cell motility	Biological Process: embryonic axis specification (GO:0000578);; Biological Process: protein transport (GO:0015031);; Biological Process: vesicle-mediated transport (GO:0016192);; Biological Process: endosome transport via multivesicular body sorting pathway (GO:0032509);; Biological Process: growth (GO:0040007);;	K12197|9.73811e-112|mus:103975123|charged multivesicular body protein 1-like; K12197 charged multivesicular body protein 1 (A)	ko04144:Endocytosis	[U]	Intracellular trafficking, secretion, and vesicular transport	Snf7	--	N	Cell motility	PREDICTED: charged multivesicular body protein 1-like [Musa acuminata subsp. malaccensis]
F01.PB10780	[U]	Intracellular trafficking, secretion, and vesicular transport	Cellular Component: membrane (GO:0016020);;	--	--	[U]	Intracellular trafficking, secretion, and vesicular transport	Yip1 domain	--	U	Intracellular trafficking, secretion, and vesicular transport	PREDICTED: protein YIPF5 homolog [Elaeis guineensis]
F01.PB10781	[E]	Amino acid transport and metabolism	Molecular Function: asparaginase activity (GO:0004067);; Cellular Component: cytosol (GO:0005829);; Biological Process: glycoprotein catabolic process (GO:0006516);;	K13051|9.14461e-172|csv:101208927|isoaspartyl peptidase/L-asparaginase-like; K13051 beta-aspartyl-peptidase (threonine type) [EC:3.4.19.5] (A)	--	[E]	Amino acid transport and metabolism	Asparaginase	Isoaspartyl peptidase/L-asparaginase 1 subunit beta (Precursor) GN=At5g08100 OS=Arabidopsis thaliana (Mouse-ear cress) PE=1 SV=2	E	Amino acid transport and metabolism	PREDICTED: isoaspartyl peptidase/L-asparaginase-like [Cucumis sativus]
F01.PB10782	--	--	--	K11982|2.88214e-81|pda:103719748|E3 ubiquitin-protein ligase RING1-like; K11982 E3 ubiquitin-protein ligase RNF115/126 [EC:6.3.2.19] (A)	--	[O]	Posttranslational modification, protein turnover, chaperones	Ring finger domain;; zinc-finger;; Zinc finger, C3HC4 type (RING finger);; RING-H2 zinc finger;; Zinc finger, C3HC4 type (RING finger)	E3 ubiquitin-protein ligase RING1 GN=RING1 OS=Gossypium hirsutum (Upland cotton) PE=1 SV=1	O	Posttranslational modification, protein turnover, chaperones	PREDICTED: E3 ubiquitin-protein ligase RING1-like isoform X2 [Elaeis guineensis]
F01.PB10786	[R]	General function prediction only	Molecular Function: nucleic acid binding (GO:0003676);; Cellular Component: nucleus (GO:0005634);; Biological Process: cellular process (GO:0009987);; Biological Process: single-organism process (GO:0044699);;	K12741|8.35455e-97|zma:100382178|hypothetical protein; K12741 heterogeneous nuclear ribonucleoprotein A1/A3 (A)	ko03040:Spliceosome	[R]	General function prediction only	RNA recognition motif. (a.k.a. RRM, RBD, or RNP domain);; RNA recognition motif (a.k.a. RRM, RBD, or RNP domain);; RNA recognition motif. (a.k.a. RRM, RBD, or RNP domain)	UBP1-associated protein 2C GN=UBA2C OS=Arabidopsis thaliana (Mouse-ear cress) PE=2 SV=1	S	Function unknown	hypothetical protein [Zea mays]
F01.PB10787	[MG]	--	Molecular Function: nucleotide binding (GO:0000166);; Cellular Component: chloroplast thylakoid membrane (GO:0009535);;	--	--	--	--	NADH(P)-binding	--	S	Function unknown	hypothetical protein SORBIDRAFT_01g032740 [Sorghum bicolor]
F01.PB10788	--	--	--	--	--	--	--	--	--	S	Function unknown	PREDICTED: uncharacterized protein LOC105043826 isoform X1 [Elaeis guineensis]
F01.PB10789	--	--	--	--	--	--	--	Syntaxin 6, N-terminal	--	S	Function unknown	PREDICTED: uncharacterized protein LOC103718001 isoform X1 [Phoenix dactylifera]
F01.PB1079	[OC]	--	Biological Process: glycerol ether metabolic process (GO:0006662);; Molecular Function: electron carrier activity (GO:0009055);; Cellular Component: chloroplast stroma (GO:0009570);; Biological Process: regulation of photosynthesis (GO:0010109);; Molecular Function: protein disulfide oxidoreductase activity (GO:0015035);; Molecular Function: oxidoreductase activity, acting on a sulfur group of do…	--	--	[O]	Posttranslational modification, protein turnover, chaperones	Thioredoxin	Thioredoxin-like 2, chloroplastic (Precursor) GN=OSJNBa0017O06.11 OS=Oryza sativa subsp. japonica (Rice) PE=2 SV=1	O	Posttranslational modification, protein turnover, chaperones	PREDICTED: thioredoxin-like 2, chloroplastic isoform X1 [Phoenix dactylifera]
F01.PB10790	--	--	Molecular Function: sequence-specific DNA binding transcription factor activity (GO:0003700);; Biological Process: regulation of transcription, DNA-templated (GO:0006355);; Molecular Function: zinc ion binding (GO:0008270);; Molecular Function: sequence-specific DNA binding (GO:0043565);;	--	--	[K]	Transcription	GATA zinc finger	GATA transcription factor 5 GN=GATA5 OS=Arabidopsis thaliana (Mouse-ear cress) PE=2 SV=1	K	Transcription	GATA zinc finger family protein [Zea mays]
F01.PB10791	--	--	Molecular Function: zinc ion binding (GO:0008270);;	K10144|9.37539e-135|atr:s00142p00031670|AMTR_s00142p00031670; hypothetical protein; K10144 RING finger and CHY zinc finger domain-containing protein 1 [EC:6.3.2.19] (A)	ko04120:Ubiquitin mediated proteolysis	[R]	General function prediction only	Zinc-ribbon;; CHY zinc finger;; Ring finger domain;; Zinc finger, C3HC4 type (RING finger)	--	S	Function unknown	zinc-finger transcription factor [Ananas comosus]
F01.PB10792	[K]	Transcription	Biological Process: dephosphorylation (GO:0016311);; Molecular Function: phosphatase activity (GO:0016791);;	K15731|6.37551e-137|pda:103718402|carboxy-terminal domain RNA polymerase II polypeptide A small phosphatase 1-like; K15731 carboxy-terminal domain RNA polymerase II polypeptide A small phosphatase [EC:3.1.3.16] (A)	--	[K]	Transcription	NLI interacting factor-like phosphatase	Mitochondrial import inner membrane translocase subunit TIM50 (Precursor) GN=TIM50 OS=Phytophthora infestans (Potato late blight fungus) PE=2 SV=1	K	Transcription	PREDICTED: carboxy-terminal domain RNA polymerase II polypeptide A small phosphatase 1-like isoform X1 [Phoenix dactylifera]
F01.PB108	[J]	Translation, ribosomal structure and biogenesis	Molecular Function: translation initiation factor activity (GO:0003743);; Biological Process: translational initiation (GO:0006413);;	K03113|5.78138e-70|vvi:100245122|protein translation factor SUI1 homolog; K03113 translation initiation factor 1 (A)	ko03013:RNA transport	[J]	Translation, ribosomal structure and biogenesis	Translation initiation factor SUI1	Protein translation factor SUI1 homolog GN=GOS2 OS=Oryza sativa subsp. japonica (Rice) PE=3 SV=1	J	Translation, ribosomal structure and biogenesis	PREDICTED: protein translation factor SUI1 homolog [Nicotiana tomentosiformis]
F01.PB10801	--	--	--	--	--	--	--	Domain of unknown function (DUF239);; Domain of unknown function (DUF4409)	--	S	Function unknown	PREDICTED: uncharacterized protein LOC105058793 [Elaeis guineensis]
F01.PB10802	--	--	--	--	--	--	--	--	--	S	Function unknown	PREDICTED: uncharacterized protein LOC100797011 [Glycine max]
F01.PB10804	--	--	--	--	--	--	--	AIG1 family;; 50S ribosome-binding GTPase	Protein AIG1 GN=AIG1 OS=Arabidopsis thaliana (Mouse-ear cress) PE=2 SV=1	S	Function unknown	PREDICTED: protein AIG1 isoform X1 [Phoenix dactylifera]
F01.PB10805	[J]	Translation, ribosomal structure and biogenesis	Molecular Function: structural constituent of ribosome (GO:0003735);; Biological Process: translation (GO:0006412);; Cellular Component: large ribosomal subunit (GO:0015934);;	K02874|2.08132e-66|pda:103710523|50S ribosomal protein HLP, mitochondrial; K02874 large subunit ribosomal protein L14 (A)	ko03010:Ribosome	[J]	Translation, ribosomal structure and biogenesis	Ribosomal protein L14p/L23e	50S ribosomal protein HLP, mitochondrial (Precursor) GN=HLP OS=Arabidopsis thaliana (Mouse-ear cress) PE=2 SV=1	J	Translation, ribosomal structure and biogenesis	PREDICTED: 50S ribosomal protein HLP, mitochondrial [Elaeis guineensis]
F01.PB10806	[C]	Energy production and conversion	Biological Process: DNA-templated transcription, elongation (GO:0006354);; Molecular Function: lipid binding (GO:0008289);; Cellular Component: chloroplast thylakoid membrane (GO:0009535);; Biological Process: photosystem II assembly (GO:0010207);; Molecular Function: hydrogen ion transmembrane transporter activity (GO:0015078);; Biological Process: ATP synthesis coupled proton transport (GO:0015…	K02110|1.70539e-43|sot:4099856|atpH, SotuCp008; ATPase III subunit; K02110 F-type H+-transporting ATPase subunit c (A)	ko00190:Oxidative phosphorylation;ko00195:Photosynthesis	[C]	Energy production and conversion	ATP synthase subunit C	ATP synthase subunit c, chloroplastic {ECO:0000255|HAMAP-Rule:MF_01396} OS=Trachelium caeruleum (Blue throatwort) PE=3 SV=1	C	Energy production and conversion	BnaA01g34190D [Brassica napus]
F01.PB10807	--	--	--	--	--	--	--	--	--	S	Function unknown	PREDICTED: uncharacterized protein LOC101778168 [Setaria italica]
F01.PB10808	--	--	Molecular Function: chitinase activity (GO:0004568);; Cellular Component: endoplasmic reticulum (GO:0005783);; Cellular Component: Golgi apparatus (GO:0005794);; Biological Process: carbohydrate metabolic process (GO:0005975);; Biological Process: chitin catabolic process (GO:0006032);; Biological Process: protein retention in ER lumen (GO:0006621);; Biological Process: defense response signaling…	K10949|2.69761e-125|pda:103695949|ER lumen protein-retaining receptor; K10949 ER lumen protein retaining receptor (A)	--	[U]	Intracellular trafficking, secretion, and vesicular transport	ER lumen protein retaining receptor	ER lumen protein-retaining receptor GN=ERD2 OS=Petunia hybrida (Petunia) PE=2 SV=1	U	Intracellular trafficking, secretion, and vesicular transport	PREDICTED: ER lumen protein-retaining receptor-like [Elaeis guineensis]
F01.PB10810	[H]	Coenzyme transport and metabolism	Molecular Function: oxygen-dependent protoporphyrinogen oxidase activity (GO:0004729);; Molecular Function: pyridoxamine-phosphate oxidase activity (GO:0004733);; Cellular Component: extracellular region (GO:0005576);; Cellular Component: cytosol (GO:0005829);; Biological Process: protoporphyrinogen IX biosynthetic process (GO:0006782);; Biological Process: pyridoxine biosynthetic process (GO:000…	K00231|0|zma:542554|prpo1; protoporphyrinogen IX oxidase (plastidic)1; K00231 oxygen-dependent protoporphyrinogen oxidase [EC:1.3.3.4] (A)	ko00860:Porphyrin and chlorophyll metabolism	[H]	Coenzyme transport and metabolism	Flavin containing amine oxidoreductase	Protoporphyrinogen oxidase 1, chloroplastic (Precursor) GN=T15B16.13 OS=Arabidopsis thaliana (Mouse-ear cress) PE=1 SV=1	H	Coenzyme transport and metabolism	unknown [Zea mays]
F01.PB10811	--	--	Molecular Function: transferase activity, transferring glycosyl groups (GO:0016757);;	--	--	[S]	Function unknown	Protein of unknown function (DUF563)	--	S	Function unknown	PREDICTED: uncharacterized protein LOC105045572 [Elaeis guineensis]
F01.PB10813	[F]	Nucleotide transport and metabolism	Molecular Function: phosphoribosylformylglycinamidine cyclo-ligase activity (GO:0004641);; Molecular Function: copper ion binding (GO:0005507);; Molecular Function: ATP binding (GO:0005524);; Cellular Component: mitochondrion (GO:0005739);; Biological Process: 'de novo' IMP biosynthetic process (GO:0006189);; Biological Process: ubiquinone biosynthetic process (GO:0006744);; Biological Process: p…	K01933|0|pda:103697006|phosphoribosylformylglycinamidine cyclo-ligase, chloroplastic/mitochondrial; K01933 phosphoribosylformylglycinamidine cyclo-ligase [EC:6.3.3.1] (A)	ko00230:Purine metabolism	[F]	Nucleotide transport and metabolism	AIR synthase related protein, C-terminal domain;; AIR synthase related protein, N-terminal domain	Phosphoribosylformylglycinamidine cyclo-ligase, chloroplastic/mitochondrial (Precursor) GN=PUR5 OS=Vigna unguiculata (Cowpea) PE=2 SV=1	F	Nucleotide transport and metabolism	PREDICTED: phosphoribosylformylglycinamidine cyclo-ligase, chloroplastic/mitochondrial [Phoenix dactylifera]
F01.PB10814	--	--	Cellular Component: intracellular (GO:0005622);; Biological Process: transport (GO:0006810);; Biological Process: cellular macromolecule metabolic process (GO:0044260);; Biological Process: nucleic acid metabolic process (GO:0090304);;	--	--	[IT]	--	Phosphatidylinositol transfer protein	--	S	Function unknown	hypothetical protein PPTG_18749 [Phytophthora parasitica INRA-310]
F01.PB10816	[O]	Posttranslational modification, protein turnover, chaperones	Biological Process: ubiquitin-dependent protein catabolic process (GO:0006511);; Cellular Component: cullin-RING ubiquitin ligase complex (GO:0031461);; Molecular Function: ubiquitin protein ligase binding (GO:0031625);;	K03347|5.23559e-176|pda:103716050|cullin-1-like; K03347 cullin 1 (A)	ko04120:Ubiquitin mediated proteolysis;ko04141:Protein processing in endoplasmic reticulum	[D]	Cell cycle control, cell division, chromosome partitioning	Cullin family;; Cullin protein neddylation domain	Cullin-1 GN=CUL1 OS=Arabidopsis thaliana (Mouse-ear cress) PE=1 SV=1	O	Posttranslational modification, protein turnover, chaperones	cullin 1C [Nicotiana tabacum]
F01.PB10817	[R]	General function prediction only	Biological Process: metabolic process (GO:0008152);; Cellular Component: plastid (GO:0009536);; Molecular Function: hydrolase activity (GO:0016787);; Biological Process: response to arsenic-containing substance (GO:0046685);;	--	--	--	--	Metallo-beta-lactamase superfamily	--	S	Function unknown	PREDICTED: uncharacterized protein LOC103980583 [Musa acuminata subsp. malaccensis]
F01.PB10821	[T]	Signal transduction mechanisms	Molecular Function: hydrolase activity (GO:0016787);;	--	--	[T]	Signal transduction mechanisms	Protein phosphatase 2C	Probable protein phosphatase 2C 74 GN=At5g36250 OS=Arabidopsis thaliana (Mouse-ear cress) PE=1 SV=1	T	Signal transduction mechanisms	protein phosphatase-2c, putative [Ricinus communis]
F01.PB10822	[G]	Carbohydrate transport and metabolism	Biological Process: defense response to oomycetes (GO:0002229);; Cellular Component: peroxisome (GO:0005777);; Cellular Component: plasma membrane (GO:0005886);; Biological Process: pentose-phosphate shunt (GO:0006098);; Cellular Component: chloroplast stroma (GO:0009570);; Molecular Function: 6-phosphogluconolactonase activity (GO:0017057);; Biological Process: defense response to bacterium (GO:…	K01057|6.26141e-138|pda:103697129|probable 6-phosphogluconolactonase 4, chloroplastic; K01057 6-phosphogluconolactonase [EC:3.1.1.31] (A)	ko00030:Pentose phosphate pathway;ko01200:Carbon metabolism	[G]	Carbohydrate transport and metabolism	Glucosamine-6-phosphate isomerases/6-phosphogluconolactonase	Probable 6-phosphogluconolactonase 4, chloroplastic (Precursor) GN=OsI_031067 OS=Oryza sativa subsp. indica (Rice) PE=3 SV=2	G	Carbohydrate transport and metabolism	PREDICTED: probable 6-phosphogluconolactonase 4, chloroplastic [Phoenix dactylifera]
F01.PB10823	--	--	Cellular Component: intracellular membrane-bounded organelle (GO:0043231);; Cellular Component: cytoplasmic part (GO:0044444);;	--	--	[I]	Lipid transport and metabolism	--	--	U	Intracellular trafficking, secretion, and vesicular transport	PREDICTED: stAR-related lipid transfer protein 7, mitochondrial-like [Phoenix dactylifera]
F01.PB10824	[E]	Amino acid transport and metabolism	Molecular Function: cysteine synthase activity (GO:0004124);; Molecular Function: copper ion binding (GO:0005507);; Cellular Component: mitochondrion (GO:0005739);; Biological Process: glycolytic process (GO:0006096);; Biological Process: cysteine biosynthetic process from serine (GO:0006535);; Biological Process: phosphatidylinositol biosynthetic process (GO:0006661);; Biological Process: water …	K13034|1.62528e-151|mus:103985756|bifunctional L-3-cyanoalanine synthase/cysteine synthase 2, mitochondrial; K13034 L-3-cyanoalanine synthase/ cysteine synthase [EC:2.5.1.47 4.4.1.9] (A)	ko00270:Cysteine and methionine metabolism;ko00460:Cyanoamino acid metabolism;ko00920:Sulfur metabolism;ko01200:Carbon metabolism;ko01230:Biosynthesis of amino acids	[E]	Amino acid transport and metabolism	Pyridoxal-phosphate dependent enzyme	Bifunctional L-3-cyanoalanine synthase/cysteine synthase, mitochondrial (Precursor) GN=CYSC OS=Spinacia oleracea (Spinach) PE=1 SV=1	E	Amino acid transport and metabolism	PREDICTED: bifunctional L-3-cyanoalanine synthase/cysteine synthase 2, mitochondrial [Musa acuminata subsp. malaccensis]
F01.PB10825	--	--	--	--	--	--	--	--	Protein Iojap, chloroplastic (Precursor) GN=IJ OS=Arabidopsis thaliana (Mouse-ear cress) PE=2 SV=1	S	Function unknown	PREDICTED: protein Iojap, chloroplastic-like isoform X3 [Elaeis guineensis]
F01.PB10826	--	--	Cellular Component: cytoplasm (GO:0005737);; Biological Process: N-terminal protein myristoylation (GO:0006499);;	--	--	[L]	Replication, recombination and repair	Smr domain;; Domain of unknown function (DUF1771)	--	S	Function unknown	hypothetical protein SORBIDRAFT_06g017530 [Sorghum bicolor]
F01.PB10827	--	--	Cellular Component: endoplasmic reticulum (GO:0005783);; Cellular Component: Golgi apparatus (GO:0005794);; Biological Process: pollen exine formation (GO:0010584);; Cellular Component: cytoplasmic membrane-bounded vesicle (GO:0016023);;	--	--	--	--	--	--	S	Function unknown	PREDICTED: uncharacterized protein LOC103712262, partial [Phoenix dactylifera]
F01.PB10829	[KR]	--	Cellular Component: plastid (GO:0009536);; Molecular Function: transferase activity (GO:0016740);;	--	--	--	--	Acetyltransferase (GNAT) family;; Acetyltransferase (GNAT) domain;; FR47-like protein;; Acetyltransferase (GNAT) domain	--	S	Function unknown	PREDICTED: uncharacterized protein LOC105055660 isoform X1 [Elaeis guineensis]
F01.PB1083	--	--	Molecular Function: calcium ion binding (GO:0005509);; Cellular Component: plastid (GO:0009536);;	--	--	--	--	--	--	S	Function unknown	PREDICTED: uncharacterized protein LOC101773320 [Setaria italica]
F01.PB10831	[DZ]	--	Molecular Function: chromatin binding (GO:0003682);; Molecular Function: Ran GTPase binding (GO:0008536);;	--	--	[S]	Function unknown	Regulator of chromosome condensation (RCC1) repeat;; Regulator of chromosome condensation (RCC1) repeat	Ultraviolet-B receptor UVR8 GN=UVR8 OS=Arabidopsis thaliana (Mouse-ear cress) PE=1 SV=1	DZ	--	predicted protein [Hordeum vulgare subsp. vulgare]
F01.PB10832	[E]	Amino acid transport and metabolism	Cellular Component: mitochondrion (GO:0005739);; Biological Process: metabolic process (GO:0008152);; Molecular Function: transaminase activity (GO:0008483);; Molecular Function: pyridoxal phosphate binding (GO:0030170);;	K00827|0|pda:103714394|alanine--glyoxylate aminotransferase 2 homolog 3, mitochondrial-like; K00827 alanine-glyoxylate transaminase / (R)-3-amino-2-methylpropionate-pyruvate transaminase [EC:2.6.1.44 2.6.1.40] (A)	ko00250:Alanine, aspartate and glutamate metabolism;ko00260:Glycine, serine and threonine metabolism	[E]	Amino acid transport and metabolism	Aminotransferase class-III	Alanine--glyoxylate aminotransferase 2 homolog 3, mitochondrial (Precursor) GN=At3g08860 OS=Arabidopsis thaliana (Mouse-ear cress) PE=2 SV=1	E	Amino acid transport and metabolism	PREDICTED: alanine--glyoxylate aminotransferase 2 homolog 3, mitochondrial-like [Elaeis guineensis]
F01.PB10833	[O]	Posttranslational modification, protein turnover, chaperones	Molecular Function: ATP binding (GO:0005524);; Biological Process: response to stress (GO:0006950);;	K03283|1.78909e-153|sly:101255164|heat shock cognate 70 kDa protein; K03283 heat shock 70kDa protein 1/8 (A)	ko03040:Spliceosome;ko04141:Protein processing in endoplasmic reticulum;ko04144:Endocytosis	[O]	Posttranslational modification, protein turnover, chaperones	Hsp70 protein	Heat shock cognate 70 kDa protein GN=HSP70 OS=Petunia hybrida (Petunia) PE=2 SV=1	O	Posttranslational modification, protein turnover, chaperones	hypothetical protein CISIN_1g020168mg [Citrus sinensis]
F01.PB10836	[RTKL]	--	Molecular Function: protein serine/threonine kinase activity (GO:0004674);; Molecular Function: protein tyrosine kinase activity (GO:0004713);; Molecular Function: ATP binding (GO:0005524);; Cellular Component: plasma membrane (GO:0005886);; Biological Process: protein phosphorylation (GO:0006468);;	--	--	[T]	Signal transduction mechanisms	Protein tyrosine kinase;; Protein kinase domain;; Kinase-like	Serine/threonine-protein kinase HT1 GN=HT1 OS=Arabidopsis thaliana (Mouse-ear cress) PE=1 SV=1	T	Signal transduction mechanisms	DSK2 [Nicotiana tabacum]
F01.PB10838	--	--	--	--	--	--	--	Tubby C 2	Protein LURP-one-related 3 GN=At1g53890 OS=Arabidopsis thaliana (Mouse-ear cress) PE=2 SV=2	S	Function unknown	PREDICTED: protein LURP-one-related 11-like [Phoenix dactylifera]
F01.PB1084	--	--	Cellular Component: plastid (GO:0009536);;	--	--	--	--	--	Pentatricopeptide repeat-containing protein At2g30100, chloroplastic (Precursor) GN=At2g30100 OS=Arabidopsis thaliana (Mouse-ear cress) PE=2 SV=2	S	Function unknown	hypothetical protein SORBIDRAFT_09g016480 [Sorghum bicolor]
F01.PB10841	--	--	Cellular Component: membrane (GO:0016020);; Cellular Component: cytoplasmic membrane-bounded vesicle (GO:0016023);;	--	--	--	--	EamA-like transporter family	WAT1-related protein At5g64700 GN=At5g64700 OS=Arabidopsis thaliana (Mouse-ear cress) PE=2 SV=1	S	Function unknown	PREDICTED: WAT1-related protein At5g64700-like [Elaeis guineensis]
F01.PB10843	--	--	Biological Process: nucleotide biosynthetic process (GO:0009165);; Molecular Function: protein-arginine N-methyltransferase activity (GO:0016274);; Molecular Function: guanidinoacetate N-methyltransferase activity (GO:0030731);; Biological Process: peptidyl-arginine N-methylation (GO:0035246);;	K18477|0|bdi:100840055|protein arginine N-methyltransferase 2; K18477 protein arginine N-methyltransferase 2 [EC:2.1.1.-] (A)	--	[E]	Amino acid transport and metabolism	Ankyrin repeat;; Ankyrin repeats (3 copies);; Ankyrin repeat;; Ankyrin repeats (many copies);; Ankyrin repeats (many copies)	--	O	Posttranslational modification, protein turnover, chaperones	PREDICTED: protein arginine N-methyltransferase 2 [Brachypodium distachyon]
F01.PB10844	[MI]	--	Molecular Function: ethanolamine-phosphate cytidylyltransferase activity (GO:0004306);; Biological Process: phosphatidylethanolamine biosynthetic process (GO:0006646);; Cellular Component: cytoplasmic membrane-bounded vesicle (GO:0016023);; Cellular Component: integral component of mitochondrial outer membrane (GO:0031307);;	K00967|0|pda:103717881|ethanolamine-phosphate cytidylyltransferase-like; K00967 ethanolamine-phosphate cytidylyltransferase [EC:2.7.7.14] (A)	ko00564:Glycerophospholipid metabolism	[I]	Lipid transport and metabolism	Cytidylyltransferase;; FAD synthetase	Ethanolamine-phosphate cytidylyltransferase GN=PECT1 OS=Arabidopsis thaliana (Mouse-ear cress) PE=1 SV=1	IM	--	PREDICTED: ethanolamine-phosphate cytidylyltransferase-like [Phoenix dactylifera]
F01.PB10845	--	--	--	--	--	--	--	Protein of unknown function (DUF1645)	--	S	Function unknown	PREDICTED: uncharacterized protein LOC104605121 [Nelumbo nucifera]
F01.PB10848	--	--	--	K03128|6.00446e-22|pda:103715046|transcription initiation factor TFIID subunit 2; K03128 transcription initiation factor TFIID subunit 2 (A)	ko03022:Basal transcription factors	--	--	--	--	K	Transcription	PREDICTED: LOW QUALITY PROTEIN: transcription initiation factor TFIID subunit 2 [Phoenix dactylifera]
F01.PB10849	[GC]	--	Biological Process: defense response (GO:0006952);; Biological Process: response to inorganic substance (GO:0010035);; Biological Process: monocarboxylic acid metabolic process (GO:0032787);; Biological Process: cellular response to stress (GO:0033554);; Molecular Function: UDP-glucosyltransferase activity (GO:0035251);; Biological Process: benzene-containing compound metabolic process (GO:004253…	K13691|0|mus:103992662|crocetin glucosyltransferase 2-like; K13691 pathogen-inducible salicylic acid glucosyltransferase [EC:2.4.1.-] (A)	--	[GC]	--	UDP-glucoronosyl and UDP-glucosyl transferase	UDP-glycosyltransferase 74F2 GN=F18O19.7 OS=Arabidopsis thaliana (Mouse-ear cress) PE=1 SV=1	S	Function unknown	PREDICTED: crocetin glucosyltransferase 2-like isoform X2 [Phoenix dactylifera]
F01.PB1085	--	--	Cellular Component: membrane (GO:0016020);; Cellular Component: cytoplasmic membrane-bounded vesicle (GO:0016023);;	K07441|3.40116e-91|pda:103722562|UDP-N-acetylglucosamine transferase subunit ALG14 homolog; K07441 beta-1,4-N-acetylglucosaminyltransferase [EC:2.4.1.141] (A)	ko00510:N-Glycan biosynthesis	[R]	General function prediction only	Oligosaccharide biosynthesis protein Alg14 like	--	S	Function unknown	PREDICTED: UDP-N-acetylglucosamine transferase subunit ALG14 homolog [Elaeis guineensis]
F01.PB10852	[R]	General function prediction only	Molecular Function: ATP binding (GO:0005524);; Biological Process: ATP catabolic process (GO:0006200);; Molecular Function: ATPase activity (GO:0016887);;	--	--	[R]	General function prediction only	ABC transporter;; AAA domain	ABC transporter F family member 5 GN=MXK3.6 OS=Arabidopsis thaliana (Mouse-ear cress) PE=2 SV=1	S	Function unknown	PREDICTED: ABC transporter F family member 5-like [Phoenix dactylifera]
F01.PB10853	--	--	Cellular Component: cytoplasm (GO:0005737);; Cellular Component: intracellular membrane-bounded organelle (GO:0043231);;	K13199|1.49083e-46|sbi:SORBI_09g030400|SORBIDRAFT_09g030400, Sb09g030400; hypothetical protein; K13199 plasminogen activator inhibitor 1 RNA-binding protein (A)	--	[R]	General function prediction only	Hyaluronan / mRNA binding family	--	S	Function unknown	hypothetical protein SORBIDRAFT_09g030400 [Sorghum bicolor]
F01.PB10855	--	--	Cellular Component: mitochondrion (GO:0005739);;	--	--	[R]	General function prediction only	PPR repeat family;; PPR repeat;; PPR repeat;; Pentatricopeptide repeat domain	Pentatricopeptide repeat-containing protein At4g38150 GN=At4g38150 OS=Arabidopsis thaliana (Mouse-ear cress) PE=2 SV=1	S	Function unknown	unnamed protein product [Triticum aestivum]
F01.PB10858	--	--	Cellular Component: cytoplasmic membrane-bounded vesicle (GO:0016023);;	--	--	--	--	Protein of unknown function (DUF1639)	--	S	Function unknown	PREDICTED: uncharacterized protein LOC101762134 [Setaria italica]
F01.PB10859	[S]	Function unknown	Biological Process: cobalamin biosynthetic process (GO:0009236);; Cellular Component: plastid (GO:0009536);; Molecular Function: sirohydrochlorin cobaltochelatase activity (GO:0016852);; Molecular Function: metal ion binding (GO:0046872);;	--	--	--	--	CbiX	--	H	Coenzyme transport and metabolism	PREDICTED: uncharacterized protein LOC104593131 isoform X1 [Nelumbo nucifera]
F01.PB1086	[R]	General function prediction only	Cellular Component: plastid (GO:0009536);;	K06889|1.15268e-82|pda:103712834|putative uncharacterized protein YDL057W; K06889 (A)	--	[I]	Lipid transport and metabolism	Alpha/beta hydrolase family;; Alpha/beta hydrolase family;; alpha/beta hydrolase fold;; BAAT / Acyl-CoA thioester hydrolase C terminal;; Prolyl oligopeptidase family;; Dienelactone hydrolase family;; Phospholipase/Carboxylesterase	--	S	Function unknown	PREDICTED: putative uncharacterized protein YDL057W isoform X1 [Phoenix dactylifera]
F01.PB10861	--	--	--	--	--	[K]	Transcription	Asx homology domain	GATA transcription factor 26 GN=GATA26 OS=Arabidopsis thaliana (Mouse-ear cress) PE=2 SV=1	K	Transcription	PREDICTED: LOW QUALITY PROTEIN: GATA transcription factor 26-like [Musa acuminata subsp. malaccensis]
F01.PB10862	[U]	Intracellular trafficking, secretion, and vesicular transport	Molecular Function: structural molecule activity (GO:0005198);; Biological Process: intracellular protein transport (GO:0006886);; Cellular Component: chloroplast (GO:0009507);; Biological Process: vesicle-mediated transport (GO:0016192);; Cellular Component: COPI vesicle coat (GO:0030126);;	K17267|0|osa:4342665|Os07g0201100; K17267 coatomer protein complex, subunit gamma (A)	--	[U]	Intracellular trafficking, secretion, and vesicular transport	Coatomer gamma subunit appendage platform subdomain;; Adaptin N terminal region	Coatomer subunit gamma-2 OS=Oryza sativa subsp. japonica (Rice) PE=2 SV=1	U	Intracellular trafficking, secretion, and vesicular transport	hypothetical protein OsI_25286 [Oryza sativa Indica Group]
F01.PB10864	[OC]	--	Biological Process: glycerol ether metabolic process (GO:0006662);; Molecular Function: electron carrier activity (GO:0009055);; Cellular Component: chloroplast stroma (GO:0009570);; Biological Process: regulation of photosynthesis (GO:0010109);; Molecular Function: protein disulfide oxidoreductase activity (GO:0015035);; Molecular Function: oxidoreductase activity, acting on a sulfur group of do…	--	--	[O]	Posttranslational modification, protein turnover, chaperones	Thioredoxin	Thioredoxin-like 2, chloroplastic (Precursor) GN=OSJNBa0017O06.11 OS=Oryza sativa subsp. japonica (Rice) PE=2 SV=1	O	Posttranslational modification, protein turnover, chaperones	PREDICTED: thioredoxin-like 2, chloroplastic isoform X1 [Phoenix dactylifera]
F01.PB10868	--	--	--	--	--	--	--	--	--	S	Function unknown	PREDICTED: uncharacterized protein LOC105060759 isoform X2 [Elaeis guineensis]
F01.PB10869	[RTKL]	--	Molecular Function: protein kinase activity (GO:0004672);; Molecular Function: ATP binding (GO:0005524);; Cellular Component: plasma membrane (GO:0005886);; Biological Process: protein phosphorylation (GO:0006468);; Cellular Component: cytoplasmic membrane-bounded vesicle (GO:0016023);; Biological Process: negative regulation of defense response (GO:0031348);;	--	--	--	--	Protein tyrosine kinase;; Protein kinase domain	Probably inactive leucine-rich repeat receptor-like protein kinase At5g48380 (Precursor) GN=At5g48380 OS=Arabidopsis thaliana (Mouse-ear cress) PE=1 SV=1	T	Signal transduction mechanisms	Os11g0249900 [Oryza sativa Japonica Group]
F01.PB1087	--	--	--	--	--	--	--	--	--	--	--	--
F01.PB10870	[J]	Translation, ribosomal structure and biogenesis	Molecular Function: RNA binding (GO:0003723);; Molecular Function: structural constituent of ribosome (GO:0003735);; Cellular Component: nucleus (GO:0005634);; Biological Process: pentose-phosphate shunt (GO:0006098);; Biological Process: DNA-templated transcription, elongation (GO:0006354);; Biological Process: translation (GO:0006412);; Biological Process: aromatic amino acid family biosyntheti…	K02863|4.47251e-139|sita:101757542|50S ribosomal protein L1, chloroplastic-like; K02863 large subunit ribosomal protein L1 (A)	ko03010:Ribosome	[J]	Translation, ribosomal structure and biogenesis	Ribosomal protein L1p/L10e family	50S ribosomal protein L1, chloroplastic (Precursor) GN=RPL1 OS=Arabidopsis thaliana (Mouse-ear cress) PE=1 SV=1	J	Translation, ribosomal structure and biogenesis	predicted protein [Hordeum vulgare subsp. vulgare]
F01.PB10874	--	--	Molecular Function: binding (GO:0005488);; Cellular Component: nucleus (GO:0005634);; Biological Process: regulation of transcription, DNA-templated (GO:0006355);; Biological Process: histone acetylation (GO:0016573);; Molecular Function: transferase activity (GO:0016740);;	K11324|0|osa:4339468|Os05g0540800; K11324 DNA methyltransferase 1-associated protein 1 (A)	--	[BK]	--	Myb-like DNA-binding domain	--	K	Transcription	Os05g0540800 [Oryza sativa Japonica Group]
F01.PB10875	[O]	Posttranslational modification, protein turnover, chaperones	Molecular Function: zinc ion binding (GO:0008270);; Cellular Component: membrane (GO:0016020);;	--	--	[S]	Function unknown	Ring finger domain;; Zinc finger, C3HC4 type (RING finger);; Zinc finger, C3HC4 type (RING finger);; Zinc finger, C3HC4 type (RING finger);; zinc-RING finger domain;; RING-H2 zinc finger;; RING-type zinc-finger	ERAD-associated E3 ubiquitin-protein ligase HRD1A {ECO:0000305} OS=Arabidopsis thaliana (Mouse-ear cress) PE=2 SV=1	S	Function unknown	PREDICTED: RING finger and transmembrane domain-containing protein 1 [Vitis vinifera]
F01.PB10876	--	--	--	--	--	--	--	--	--	S	Function unknown	PREDICTED: uncharacterized protein LOC105056786 isoform X1 [Elaeis guineensis]
F01.PB10877	[E]	Amino acid transport and metabolism	Molecular Function: spermidine synthase activity (GO:0004766);; Cellular Component: plasma membrane (GO:0005886);; Biological Process: spermidine biosynthetic process (GO:0008295);;	K00797|0|bdi:100846264|spermidine synthase 1; K00797 spermidine synthase [EC:2.5.1.16] (A)	ko00270:Cysteine and methionine metabolism;ko00330:Arginine and proline metabolism;ko00410:beta-Alanine metabolism;ko00480:Glutathione metabolism	[E]	Amino acid transport and metabolism	Spermine/spermidine synthase	Spermidine synthase 1 GN=P0492E07.108 OS=Oryza sativa subsp. japonica (Rice) PE=2 SV=1	E	Amino acid transport and metabolism	PREDICTED: spermidine synthase 1 [Brachypodium distachyon]
F01.PB1088	--	--	Biological Process: single-organism process (GO:0044699);;	--	--	--	--	Light regulated protein Lir1	Light-regulated protein (Precursor) OS=Oryza sativa subsp. japonica (Rice) PE=2 SV=1	S	Function unknown	PREDICTED: light-regulated protein [Phoenix dactylifera]
F01.PB10881	[P]	Inorganic ion transport and metabolism	Molecular Function: catalase activity (GO:0004096);; Cellular Component: cell wall (GO:0005618);; Cellular Component: mitochondrion (GO:0005739);; Cellular Component: vacuole (GO:0005773);; Cellular Component: plasma membrane (GO:0005886);; Cellular Component: plasmodesma (GO:0009506);; Cellular Component: glyoxysome (GO:0009514);; Cellular Component: chloroplast stroma (GO:0009570);; Biological …	K03781|0|pda:103708648|catalase isozyme 2; K03781 catalase [EC:1.11.1.6] (A)	ko00380:Tryptophan metabolism;ko00630:Glyoxylate and dicarboxylate metabolism;ko04146:Peroxisome	[P]	Inorganic ion transport and metabolism	Catalase;; Catalase-related immune-responsive	Catalase isozyme 2 GN=CAT2 OS=Hordeum vulgare (Barley) PE=2 SV=1	P	Inorganic ion transport and metabolism	PREDICTED: catalase isozyme 2 [Elaeis guineensis]
F01.PB10888	[O]	Posttranslational modification, protein turnover, chaperones	Molecular Function: catalytic activity (GO:0003824);; Biological Process: metabolic process (GO:0008152);; Cellular Component: chloroplast (GO:0009507);;	--	--	[R]	General function prediction only	--	--	O	Posttranslational modification, protein turnover, chaperones	PREDICTED: spermatogenesis-associated protein 20-like [Setaria italica]
F01.PB10889	--	--	Molecular Function: hydrolase activity, hydrolyzing O-glycosyl compounds (GO:0004553);; Cellular Component: cell wall (GO:0005618);; Biological Process: cellular glucan metabolic process (GO:0006073);; Molecular Function: xyloglucan:xyloglucosyl transferase activity (GO:0016762);; Cellular Component: apoplast (GO:0048046);;	--	--	--	--	Glycosyl hydrolases family 16;; Xyloglucan endo-transglycosylase (XET) C-terminus	Probable xyloglucan endotransglucosylase/hydrolase protein 23 (Precursor) GN=F14M19.90 OS=Arabidopsis thaliana (Mouse-ear cress) PE=2 SV=1	G	Carbohydrate transport and metabolism	PREDICTED: probable xyloglucan endotransglucosylase/hydrolase protein 23 [Elaeis guineensis]
F01.PB1089	--	--	Cellular Component: chloroplast (GO:0009507);; Cellular Component: photosystem II reaction center (GO:0009539);; Biological Process: photosynthesis (GO:0015979);;	K02712|4.39925e-26|rcu:RCOM_ORF00009|psbK; photosystem II protein K; K02712 photosystem II PsbK protein (A)	ko00195:Photosynthesis	--	--	Photosystem II 4 kDa reaction centre component	Photosystem II reaction center protein K {ECO:0000255|HAMAP-Rule:MF_00441} (Precursor) OS=Drimys granadensis PE=3 SV=1	S	Function unknown	photosystem II protein K [Juncus effusus]
F01.PB10890	[J]	Translation, ribosomal structure and biogenesis	Biological Process: RNA methylation (GO:0001510);; Molecular Function: RNA binding (GO:0003723);; Cellular Component: nucleolus (GO:0005730);; Biological Process: rRNA processing (GO:0006364);; Biological Process: tRNA processing (GO:0008033);; Molecular Function: methyltransferase activity (GO:0008168);; Cellular Component: membrane (GO:0016020);;	K14563|1.78571e-163|bdi:100846789|probable mediator of RNA polymerase II transcription subunit 36b; K14563 rRNA 2'-O-methyltransferase fibrillarin [EC:2.1.1.-] (A)	ko03008:Ribosome biogenesis in eukaryotes	[A]	RNA processing and modification	Fibrillarin;; tRNA methyltransferase complex GCD14 subunit	Mediator of RNA polymerase II transcription subunit 36a GN=L73G19.10 OS=Arabidopsis thaliana (Mouse-ear cress) PE=1 SV=2	J	Translation, ribosomal structure and biogenesis	PREDICTED: mediator of RNA polymerase II transcription subunit 36a-like [Elaeis guineensis]
F01.PB10891	[R]	General function prediction only	Biological Process: cellular process (GO:0009987);; Cellular Component: cell part (GO:0044464);; Biological Process: oxidation-reduction process (GO:0055114);;	K11165|2.33293e-139|pda:103714904|dehydrogenase/reductase SDR family member 7-like; K11165 dehydrogenase/reductase SDR family member 7 [EC:1.1.-.-] (A)	--	[Q]	Secondary metabolites biosynthesis, transport and catabolism	short chain dehydrogenase;; Enoyl-(Acyl carrier protein) reductase;; KR domain	Tropinone reductase 1 GN=TR1 OS=Datura stramonium (Jimsonweed) PE=1 SV=1	S	Function unknown	PREDICTED: dehydrogenase/reductase SDR family member 7 isoform X3 [Elaeis guineensis]
F01.PB10892	--	--	Cellular Component: nuclear chromosome (GO:0000228);; Molecular Function: chromatin binding (GO:0003682);; Biological Process: chromatin remodeling (GO:0006338);; Biological Process: regulation of gene expression, epigenetic (GO:0040029);;	K11648|3.36787e-101|pda:103695973|chromatin structure-remodeling complex protein BSH; K11648 SWI/SNF-related matrix-associated actin-dependent regulator of chromatin subfamily B member 1 (A)	--	[BK]	--	SNF5 / SMARCB1 / INI1	Chromatin structure-remodeling complex protein BSH GN=BSH OS=Arabidopsis thaliana (Mouse-ear cress) PE=1 SV=2	K	Transcription	PREDICTED: chromatin structure-remodeling complex protein BSH [Phoenix dactylifera]
F01.PB10894	[R]	General function prediction only	Biological Process: lipid metabolic process (GO:0006629);; Cellular Component: plastid (GO:0009536);; Molecular Function: hydrolase activity (GO:0016787);;	--	--	[I]	Lipid transport and metabolism	Patatin-like phospholipase	Patatin-like protein 2 OS=Oryza sativa subsp. japonica (Rice) PE=3 SV=1	S	Function unknown	PREDICTED: patatin-like protein 2 [Phoenix dactylifera]
F01.PB10895	[H]	Coenzyme transport and metabolism	Biological Process: maltose metabolic process (GO:0000023);; Molecular Function: ferrochelatase activity (GO:0004325);; Biological Process: pentose-phosphate shunt (GO:0006098);; Biological Process: heme biosynthetic process (GO:0006783);; Cellular Component: chloroplast (GO:0009507);; Biological Process: carotenoid biosynthetic process (GO:0016117);; Biological Process: methylglyoxal catabolic p…	K01772|0|zma:100191436|uncharacterized LOC100191436; K01772 ferrochelatase [EC:4.99.1.1] (A)	ko00860:Porphyrin and chlorophyll metabolism	[H]	Coenzyme transport and metabolism	Ferrochelatase;; Chlorophyll A-B binding protein	Ferrochelatase-2, chloroplastic (Precursor) GN=HEMH OS=Oryza sativa subsp. indica (Rice) PE=2 SV=2	H	Coenzyme transport and metabolism	PREDICTED: uncharacterized protein LOC100191436 isoform X1 [Zea mays]
F01.PB10896	[RTKL]	--	Molecular Function: nucleotide binding (GO:0000166);; Molecular Function: protein serine/threonine kinase activity (GO:0004674);; Biological Process: protein phosphorylation (GO:0006468);; Cellular Component: membrane (GO:0016020);; Cellular Component: cytoplasmic membrane-bounded vesicle (GO:0016023);;	--	--	--	--	Protein kinase domain;; Protein tyrosine kinase	Receptor-like protein kinase HAIKU2 (Precursor) GN=IKU2 OS=Arabidopsis thaliana (Mouse-ear cress) PE=1 SV=1	S	Function unknown	PREDICTED: receptor-like protein kinase 5 [Phoenix dactylifera]
F01.PB10897	--	--	Cellular Component: mitochondrion (GO:0005739);; Biological Process: cellular process (GO:0009987);;	--	--	--	--	PPR repeat family	Pentatricopeptide repeat-containing protein At1g62350 GN=At1g62350 OS=Arabidopsis thaliana (Mouse-ear cress) PE=2 SV=1	S	Function unknown	PREDICTED: pentatricopeptide repeat-containing protein At1g62350-like [Elaeis guineensis]
F01.PB10898	[O]	Posttranslational modification, protein turnover, chaperones	Molecular Function: ATP binding (GO:0005524);; Biological Process: response to stress (GO:0006950);;	K03283|0|sly:101255164|heat shock cognate 70 kDa protein; K03283 heat shock 70kDa protein 1/8 (A)	ko03040:Spliceosome;ko04141:Protein processing in endoplasmic reticulum;ko04144:Endocytosis	[O]	Posttranslational modification, protein turnover, chaperones	Hsp70 protein	Heat shock cognate 70 kDa protein GN=HSP70 OS=Petunia hybrida (Petunia) PE=2 SV=1	O	Posttranslational modification, protein turnover, chaperones	PREDICTED: heat shock cognate 70 kDa protein [Nicotiana tomentosiformis]
F01.PB10899	[S]	Function unknown	--	--	--	--	--	Bifunctional nuclease;; UvrB/uvrC motif	Bifunctional nuclease 2 OS=Oryza sativa subsp. japonica (Rice) PE=2 SV=1	S	Function unknown	PREDICTED: bifunctional nuclease 2-like isoform X1 [Phoenix dactylifera]
F01.PB109	--	--	Cellular Component: endoplasmic reticulum (GO:0005783);; Cellular Component: plasma membrane (GO:0005886);; Biological Process: intracellular protein transport (GO:0006886);; Cellular Component: integral component of membrane (GO:0016021);; Cellular Component: cytoplasmic membrane-bounded vesicle (GO:0016023);;	K14009|6.83131e-93|pda:103703332|B-cell receptor-associated protein 31-like; K14009 B-cell receptor-associated protein 31 (A)	ko04141:Protein processing in endoplasmic reticulum	[V]	Defense mechanisms	B-cell receptor-associated protein 31-like	--	S	Function unknown	PREDICTED: B-cell receptor-associated protein 31-like [Phoenix dactylifera]
F01.PB10900	[H]	Coenzyme transport and metabolism	Molecular Function: serine C-palmitoyltransferase activity (GO:0004758);; Cellular Component: vacuole (GO:0005773);; Cellular Component: endoplasmic reticulum membrane (GO:0005789);; Biological Process: pollen development (GO:0009555);; Biological Process: photomorphogenesis (GO:0009640);; Cellular Component: integral component of membrane (GO:0016021);; Molecular Function: pyridoxal phosphate bi…	K00654|0|pda:103708072|long chain base biosynthesis protein 2a-like; K00654 serine palmitoyltransferase [EC:2.3.1.50] (A)	ko00600:Sphingolipid metabolism	[O]	Posttranslational modification, protein turnover, chaperones	Aminotransferase class I and II	Long chain base biosynthesis protein 2a OS=Oryza sativa subsp. japonica (Rice) PE=2 SV=1	H	Coenzyme transport and metabolism	PREDICTED: long chain base biosynthesis protein 2a [Elaeis guineensis]
F01.PB10901	--	--	Molecular Function: transporter activity (GO:0005215);; Cellular Component: endoplasmic reticulum (GO:0005783);; Cellular Component: Golgi apparatus (GO:0005794);; Cellular Component: plasma membrane (GO:0005886);; Biological Process: intracellular protein transport (GO:0006886);; Cellular Component: plastid (GO:0009536);; Cellular Component: cytoplasmic membrane-bounded vesicle (GO:0016023);;	--	--	[U]	Intracellular trafficking, secretion, and vesicular transport	Soluble NSF attachment protein, SNAP;; Tetratricopeptide repeat;; TPR repeat;; Tetratricopeptide repeat;; Tetratricopeptide repeat;; Tetratricopeptide repeat	Gamma-soluble NSF attachment protein GN=GSNAP OS=Arabidopsis thaliana (Mouse-ear cress) PE=2 SV=1	S	Function unknown	PREDICTED: gamma-soluble NSF attachment protein [Elaeis guineensis]
F01.PB10902	[R]	General function prediction only	Biological Process: GPI anchor metabolic process (GO:0006505);; Biological Process: intracellular protein transport (GO:0006886);; Cellular Component: chloroplast envelope (GO:0009941);; Molecular Function: hydrolase activity, acting on ester bonds (GO:0016788);; Cellular Component: intrinsic component of endoplasmic reticulum membrane (GO:0031227);;	--	--	--	--	PGAP1-like protein	--	S	Function unknown	PREDICTED: uncharacterized protein LOC103980705 [Musa acuminata subsp. malaccensis]
F01.PB10903	[E]	Amino acid transport and metabolism	Biological Process: allantoin catabolic process (GO:0000256);; Biological Process: RNA splicing, via endonucleolytic cleavage and ligation (GO:0000394);; Molecular Function: ureidoglycolate hydrolase activity (GO:0004848);; Biological Process: proteolysis (GO:0006508);; Molecular Function: metallopeptidase activity (GO:0008237);; Biological Process: methionine biosynthetic process (GO:0009086);; …	K18151|0|pda:103724144|ureidoglycolate hydrolase; K18151 ureidoglycolate amidohydrolase [EC:3.5.1.116] (A)	ko00230:Purine metabolism	--	--	Peptidase family M20/M25/M40;; Peptidase family M28	Probable ureidoglycolate hydrolase (Precursor) GN=OsJ_36749 OS=Oryza sativa subsp. japonica (Rice) PE=1 SV=2	E	Amino acid transport and metabolism	PREDICTED: probable ureidoglycolate hydrolase [Elaeis guineensis]
F01.PB10904	[G]	Carbohydrate transport and metabolism	Molecular Function: hydrolase activity, hydrolyzing O-glycosyl compounds (GO:0004553);; Biological Process: metabolic process (GO:0008152);; Cellular Component: cytoplasmic membrane-bounded vesicle (GO:0016023);;	K01188|0|sita:101784113|beta-glucosidase 31-like; K01188 beta-glucosidase [EC:3.2.1.21] (A)	ko00460:Cyanoamino acid metabolism;ko00500:Starch and sucrose metabolism;ko00940:Phenylpropanoid biosynthesis	[G]	Carbohydrate transport and metabolism	Glycosyl hydrolase family 1	Beta-glucosidase 31 (Precursor) GN=OsJ_29984 OS=Oryza sativa subsp. japonica (Rice) PE=2 SV=1	G	Carbohydrate transport and metabolism	hypothetical protein OsI_32014 [Oryza sativa Indica Group]
F01.PB10905	--	--	--	--	--	--	--	Transcription factor regulating root and shoot growth via Pin3;; Transcription factor BRX N-terminal domain	Protein Brevis radix-like 2 OS=Oryza sativa subsp. japonica (Rice) PE=2 SV=1	S	Function unknown	Regulator of chromosome condensation (RCC1) family with FYVE zinc finger domain isoform 1 [Theobroma cacao]
F01.PB10906	--	--	Cellular Component: nucleus (GO:0005634);; Biological Process: mitotic recombination (GO:0006312);; Biological Process: embryo sac egg cell differentiation (GO:0009560);; Biological Process: flower development (GO:0009908);; Biological Process: leaf development (GO:0048366);;	--	--	--	--	--	Armadillo repeat-containing protein LFR {ECO:0000305} OS=Arabidopsis thaliana (Mouse-ear cress) PE=2 SV=1	S	Function unknown	PREDICTED: uncharacterized protein LOC103703920 isoform X1 [Phoenix dactylifera]
F01.PB10907	--	--	Cellular Component: intracellular membrane-bounded organelle (GO:0043231);; Cellular Component: cytoplasmic part (GO:0044444);;	--	--	--	--	--	--	S	Function unknown	Os01g0810200 [Oryza sativa Japonica Group]
F01.PB10908	[OU]	--	Cellular Component: plastid stroma (GO:0009532);; Cellular Component: chloroplast part (GO:0044434);;	K01358|3.3127e-104|cit:102608550|ATP-dependent Clp protease proteolytic subunit-related protein 1, chloroplastic-like; K01358 ATP-dependent Clp protease, protease subunit [EC:3.4.21.92] (A)	--	[O]	Posttranslational modification, protein turnover, chaperones	Clp protease	ATP-dependent Clp protease proteolytic subunit-related protein 1, chloroplastic (Precursor) GN=F2J10.14 OS=Arabidopsis thaliana (Mouse-ear cress) PE=1 SV=1	O	Posttranslational modification, protein turnover, chaperones	PREDICTED: ATP-dependent Clp protease proteolytic subunit-related protein 1, chloroplastic-like [Citrus sinensis]
F01.PB10910	--	--	Molecular Function: ATP transmembrane transporter activity (GO:0005347);; Cellular Component: peroxisome (GO:0005777);; Biological Process: fatty acid beta-oxidation (GO:0006635);; Molecular Function: ADP transmembrane transporter activity (GO:0015217);; Biological Process: ADP transport (GO:0015866);; Biological Process: ATP transport (GO:0015867);; Cellular Component: integral component of memb…	--	--	[C]	Energy production and conversion	Mitochondrial carrier protein;; Mitochondrial carrier protein;; Mitochondrial carrier protein	Peroxisomal adenine nucleotide carrier 1 GN=PNC1 OS=Glycine max (Soybean) PE=2 SV=1	S	Function unknown	hypothetical protein SORBIDRAFT_09g019430 [Sorghum bicolor]
F01.PB10911	--	--	--	--	--	--	--	Auxin canalisation;; Plant pleckstrin homology-like region	--	S	Function unknown	PREDICTED: uncharacterized protein LOC103716540 [Phoenix dactylifera]
F01.PB10913	[G]	Carbohydrate transport and metabolism	Molecular Function: 1,4-alpha-glucan branching enzyme activity (GO:0003844);; Molecular Function: hydrolase activity, hydrolyzing O-glycosyl compounds (GO:0004553);; Biological Process: glycogen biosynthetic process (GO:0005978);; Cellular Component: amyloplast (GO:0009501);; Cellular Component: chloroplast (GO:0009507);; Biological Process: starch biosynthetic process (GO:0019252);; Molecular Fu…	K00700|0|zma:542315|sbe1; starch branching enzyme1; K00700 1,4-alpha-glucan branching enzyme [EC:2.4.1.18] (A)	ko00500:Starch and sucrose metabolism	[G]	Carbohydrate transport and metabolism	Alpha amylase, C-terminal all-beta domain;; Alpha amylase, catalytic domain	1,4-alpha-glucan-branching enzyme, chloroplastic/amyloplastic (Precursor) OS=Oryza sativa subsp. japonica (Rice) PE=1 SV=2	G	Carbohydrate transport and metabolism	starch branching enzyme1 [Zea mays]
F01.PB10914	--	--	--	--	--	[S]	Function unknown	Uncharacterized conserved domain (SAYSvFN)	--	S	Function unknown	PREDICTED: uncharacterized protein LOC105059579 [Elaeis guineensis]
F01.PB10915	[T]	Signal transduction mechanisms	Cellular Component: chloroplast (GO:0009507);;	--	--	[R]	General function prediction only	Histidine phosphatase superfamily (branch 1)	--	T	Signal transduction mechanisms	PREDICTED: uncharacterized protein LOC101780209 [Setaria italica]
F01.PB10917	[Q]	Secondary metabolites biosynthesis, transport and catabolism	Molecular Function: binding (GO:0005488);; Molecular Function: oxidoreductase activity (GO:0016491);;	--	--	[Q]	Secondary metabolites biosynthesis, transport and catabolism	Cytochrome P450	Isoflavone 2&apos;-hydroxylase GN=CYP81E1 OS=Glycyrrhiza echinata (Licorice) PE=1 SV=2	Q	Secondary metabolites biosynthesis, transport and catabolism	PREDICTED: cytochrome P450 81E8-like [Elaeis guineensis]
F01.PB10919	[LKJ]	--	Molecular Function: translation initiation factor activity (GO:0003743);; Molecular Function: ATP binding (GO:0005524);; Cellular Component: nucleolus (GO:0005730);; Cellular Component: cytosol (GO:0005829);; Cellular Component: plasma membrane (GO:0005886);; Biological Process: translational initiation (GO:0006413);; Molecular Function: ATP-dependent helicase activity (GO:0008026);; Cellular Com…	K03257|0|sbi:SORBI_10g028940|SORBIDRAFT_10g028940, Sb10g028940; hypothetical protein; K03257 translation initiation factor 4A (A)	ko03013:RNA transport	[J]	Translation, ribosomal structure and biogenesis	DEAD/DEAH box helicase;; Helicase conserved C-terminal domain	Eukaryotic initiation factor 4A-1 OS=Oryza sativa subsp. japonica (Rice) PE=2 SV=2	L	Replication, recombination and repair	hypothetical protein SORBIDRAFT_10g028940 [Sorghum bicolor]
F01.PB1092	--	--	Molecular Function: structural constituent of ribosome (GO:0003735);; Cellular Component: mitochondrial ribosome (GO:0005761);; Biological Process: translation (GO:0006412);;	K17428|3.57095e-63|pda:103713854|39S ribosomal protein L47, mitochondrial-like; K17428 large subunit ribosomal protein L47 (A)	--	[J]	Translation, ribosomal structure and biogenesis	Mitochondrial 39-S ribosomal protein L47 (MRP-L47)	--	J	Translation, ribosomal structure and biogenesis	PREDICTED: 39S ribosomal protein L47, mitochondrial-like [Phoenix dactylifera]
F01.PB10925	[O]	Posttranslational modification, protein turnover, chaperones	Cellular Component: chloroplast stroma (GO:0009570);; Biological Process: protein glutathionylation (GO:0010731);; Biological Process: response to cadmium ion (GO:0046686);;	K00799|3.90813e-83|pda:103709926|protein IN2-1 homolog B-like; K00799 glutathione S-transferase [EC:2.5.1.18] (A)	ko00480:Glutathione metabolism	[O]	Posttranslational modification, protein turnover, chaperones	Glutathione S-transferase, N-terminal domain;; Glutathione S-transferase, N-terminal domain	Protein IN2-1 homolog B GN=GSTZ5 OS=Oryza sativa subsp. japonica (Rice) PE=2 SV=1	O	Posttranslational modification, protein turnover, chaperones	PREDICTED: LOW QUALITY PROTEIN: protein IN2-1 homolog B-like [Elaeis guineensis]
F01.PB10927	--	--	Biological Process: respiratory burst involved in defense response (GO:0002679);; Cellular Component: nucleus (GO:0005634);; Cellular Component: cytoplasm (GO:0005737);; Biological Process: protein targeting to membrane (GO:0006612);; Biological Process: salicylic acid biosynthetic process (GO:0009697);; Biological Process: response to ethylene (GO:0009723);; Biological Process: abscisic acid-act…	--	--	[S]	Function unknown	Glycolipid transfer protein (GLTP)	--	U	Intracellular trafficking, secretion, and vesicular transport	GLTP domain-containing protein [Triticum aestivum]
F01.PB10928	--	--	--	--	--	--	--	--	--	S	Function unknown	hypothetical protein SORBIDRAFT_01g036280 [Sorghum bicolor]
F01.PB10930	[A]	RNA processing and modification	--	--	--	[A]	RNA processing and modification	LsmAD domain;; Ataxin-2 C-terminal region	Polyadenylate-binding protein-interacting protein 3 GN=CID3 OS=Arabidopsis thaliana (Mouse-ear cress) PE=2 SV=1	S	Function unknown	PREDICTED: polyadenylate-binding protein-interacting protein 4-like isoform X1 [Elaeis guineensis]
F01.PB10931	[RTKL]	--	Molecular Function: protein serine/threonine kinase activity (GO:0004674);; Molecular Function: ATP binding (GO:0005524);; Cellular Component: nucleus (GO:0005634);; Cellular Component: cytoplasm (GO:0005737);; Biological Process: protein phosphorylation (GO:0006468);; Biological Process: response to salt stress (GO:0009651);; Biological Process: abscisic acid-activated signaling pathway (GO:0009…	K14498|0|sbi:SORBI_06g033990|SORBIDRAFT_06g033990, Sb06g033990; hypothetical protein; K14498 serine/threonine-protein kinase SRK2 [EC:2.7.11.1] (A)	ko04075:Plant hormone signal transduction	[T]	Signal transduction mechanisms	Protein kinase domain;; Protein tyrosine kinase	Serine/threonine-protein kinase SAPK5 GN=OSJNBb0020J19.1 OS=Oryza sativa subsp. japonica (Rice) PE=2 SV=1	T	Signal transduction mechanisms	PREDICTED: serine/threonine-protein kinase SAPK5-like isoform X2 [Setaria italica]
F01.PB10937	--	--	Biological Process: rRNA processing (GO:0006364);; Biological Process: tRNA metabolic process (GO:0006399);; Biological Process: aromatic amino acid family biosynthetic process (GO:0009073);; Biological Process: chloroplast organization (GO:0009658);; Cellular Component: chloroplast inner membrane (GO:0009706);; Biological Process: embryo development ending in seed dormancy (GO:0009793);; Biologi…	--	--	--	--	Protein of unknown function (DUF3353)	--	S	Function unknown	PREDICTED: uncharacterized protein LOC105043515 [Elaeis guineensis]
F01.PB10938	--	--	Cellular Component: mitochondrion (GO:0005739);; Cellular Component: cytoplasmic membrane-bounded vesicle (GO:0016023);; Molecular Function: transferase activity (GO:0016740);; Biological Process: pectin biosynthetic process (GO:0045489);;	--	--	[GMW]	--	Exostosin family;; Exostosin family	Probable arabinosyltransferase ARAD1 GN=ARAD1 OS=Arabidopsis thaliana (Mouse-ear cress) PE=1 SV=1	S	Function unknown	hypothetical protein SORBIDRAFT_02g036640 [Sorghum bicolor]
F01.PB10940	[Z]	Cytoskeleton	Molecular Function: ATP binding (GO:0005524);; Cellular Component: cytoplasm (GO:0005737);; Cellular Component: cytoskeleton (GO:0005856);;	K12313|0|zma:100274491|uncharacterized LOC100274491; K12313 actin, aortic smooth muscle (A)	--	[Z]	Cytoskeleton	Actin	Actin OS=Coleochaete scutata PE=2 SV=1	Z	Cytoskeleton	predicted protein [Hordeum vulgare subsp. vulgare]
F01.PB10942	[R]	General function prediction only	--	K17908|0|pda:103710459|autophagy-related protein 18b; K17908 autophagy-related protein 18 (A)	--	[S]	Function unknown	WD domain, G-beta repeat	Autophagy-related protein 18b GN=ATG18B OS=Arabidopsis thaliana (Mouse-ear cress) PE=2 SV=2	U	Intracellular trafficking, secretion, and vesicular transport	PREDICTED: autophagy-related protein 18b isoform X2 [Phoenix dactylifera]
F01.PB10944	[R]	General function prediction only	Molecular Function: peptidase activity (GO:0008233);; Cellular Component: plastid (GO:0009536);; Cellular Component: membrane (GO:0016020);; Biological Process: primary metabolic process (GO:0044238);; Biological Process: organic substance metabolic process (GO:0071704);;	K07052|2.52098e-133|pda:103696628|uncharacterized LOC103696628; K07052 (A)	--	--	--	CAAX protease self-immunity	--	S	Function unknown	PREDICTED: uncharacterized protein LOC105051013 isoform X1 [Elaeis guineensis]
F01.PB10945	--	--	--	--	--	--	--	--	--	S	Function unknown	PREDICTED: uncharacterized protein LOC102613449 [Citrus sinensis]
F01.PB10946	[O]	Posttranslational modification, protein turnover, chaperones	Molecular Function: threonine-type endopeptidase activity (GO:0004298);; Cellular Component: nucleus (GO:0005634);; Cellular Component: vacuole (GO:0005773);; Cellular Component: spindle (GO:0005819);; Cellular Component: plasma membrane (GO:0005886);; Biological Process: ubiquitin-dependent protein catabolic process (GO:0006511);; Cellular Component: chloroplast (GO:0009507);; Cellular Component…	K02731|3.18169e-161|obr:102713015|proteasome subunit alpha type-7-A-like; K02731 20S proteasome subunit alpha 4 [EC:3.4.25.1] (A)	ko03050:Proteasome	[O]	Posttranslational modification, protein turnover, chaperones	Proteasome subunit;; Proteasome subunit A N-terminal signature	Proteasome subunit alpha type-7-A OS=Oryza sativa subsp. japonica (Rice) PE=2 SV=1	O	Posttranslational modification, protein turnover, chaperones	PREDICTED: proteasome subunit alpha type-7-A-like [Oryza brachyantha]
F01.PB1095	--	--	--	--	--	--	--	--	--	S	Function unknown	PREDICTED: uncharacterized protein LOC103713226 [Phoenix dactylifera]
F01.PB10951	[O]	Posttranslational modification, protein turnover, chaperones	Molecular Function: ATP binding (GO:0005524);; Cellular Component: cell wall (GO:0005618);; Cellular Component: nuclear envelope (GO:0005635);; Cellular Component: nucleolus (GO:0005730);; Cellular Component: spindle (GO:0005819);; Cellular Component: plasma membrane (GO:0005886);; Cellular Component: phragmoplast (GO:0009524);; Biological Process: pollen germination (GO:0009846);; Biological Pro…	K13525|0|mus:103990641|cell division cycle protein 48 homolog; K13525 transitional endoplasmic reticulum ATPase (A)	ko04141:Protein processing in endoplasmic reticulum	[O]	Posttranslational modification, protein turnover, chaperones	ATPase family associated with various cellular activities (AAA);; Holliday junction DNA helicase ruvB N-terminus;; AAA domain (Cdc48 subfamily);; Vps4 C terminal oligomerisation domain;; NACHT domain	Cell division control protein 48 homolog E GN=CDC48E OS=Arabidopsis thaliana (Mouse-ear cress) PE=1 SV=2	O	Posttranslational modification, protein turnover, chaperones	PREDICTED: cell division cycle protein 48 homolog [Musa acuminata subsp. malaccensis]
F01.PB10952	--	--	Cellular Component: mitochondrion (GO:0005739);; Cellular Component: integral component of peroxisomal membrane (GO:0005779);; Cellular Component: chloroplast (GO:0009507);; Biological Process: peroxisome fission (GO:0016559);;	--	--	[U]	Intracellular trafficking, secretion, and vesicular transport	Peroxisomal biogenesis factor 11 (PEX11)	Peroxisomal membrane protein 11-5 OS=Oryza sativa subsp. japonica (Rice) PE=2 SV=1	S	Function unknown	Peroxisomal membrane protein 11C [Morus notabilis]
F01.PB10953	[H]	Coenzyme transport and metabolism	Cellular Component: chloroplast (GO:0009507);; Biological Process: photosynthetic electron transport in photosystem II (GO:0009772);; Biological Process: stomatal complex morphogenesis (GO:0010103);; Biological Process: photosystem II assembly (GO:0010207);; Biological Process: plastoquinone biosynthetic process (GO:0010236);; Cellular Component: integral component of membrane (GO:0016021);; Biol…	K02548|1.06308e-140|sita:101782427|1,4-dihydroxy-2-naphthoate polyprenyltransferase, chloroplastic-like; K02548 1,4-dihydroxy-2-naphthoate octaprenyltransferase [EC:2.5.1.74 2.5.1.-] (A)	ko00130:Ubiquinone and other terpenoid-quinone biosynthesis	[S]	Function unknown	UbiA prenyltransferase family	1,4-dihydroxy-2-naphthoate polyprenyltransferase, chloroplastic (Precursor) GN=ABC4 OS=Arabidopsis thaliana (Mouse-ear cress) PE=1 SV=2	H	Coenzyme transport and metabolism	PREDICTED: 1,4-dihydroxy-2-naphthoate polyprenyltransferase, chloroplastic isoform X1 [Elaeis guineensis]
F01.PB10954	--	--	--	--	--	[I]	Lipid transport and metabolism	Lipase (class 3)	Phospholipase A1-II 1 OS=Oryza sativa subsp. japonica (Rice) PE=3 SV=2	S	Function unknown	PREDICTED: uncharacterized protein LOC103698717 isoform X1 [Phoenix dactylifera]
F01.PB10955	[C]	Energy production and conversion	Molecular Function: ATP citrate synthase activity (GO:0003878);; Molecular Function: succinate-CoA ligase (ADP-forming) activity (GO:0004775);; Molecular Function: copper ion binding (GO:0005507);; Molecular Function: ATP binding (GO:0005524);; Cellular Component: cell wall (GO:0005618);; Cellular Component: mitochondrion (GO:0005739);; Biological Process: tricarboxylic acid cycle (GO:0006099);; …	K01899|0|bdi:100843332|probable succinyl-CoA ligase [ADP-forming] subunit alpha, mitochondrial; K01899 succinyl-CoA synthetase alpha subunit [EC:6.2.1.4 6.2.1.5] (A)	ko00020:Citrate cycle (TCA cycle);ko00640:Propanoate metabolism;ko01200:Carbon metabolism	[C]	Energy production and conversion	CoA binding domain;; CoA-ligase;; Succinyl-CoA ligase like flavodoxin domain	Probable succinyl-CoA ligase [ADP-forming] subunit alpha, mitochondrial (Precursor) OS=Oryza sativa subsp. japonica (Rice) PE=1 SV=1	C	Energy production and conversion	PREDICTED: probable succinyl-CoA ligase [ADP-forming] subunit alpha, mitochondrial [Brachypodium distachyon]
F01.PB10957	[R]	General function prediction only	Molecular Function: nucleic acid binding (GO:0003676);; Biological Process: response to abiotic stimulus (GO:0009628);; Biological Process: cellular process (GO:0009987);; Biological Process: single-organism process (GO:0044699);;	K13161|1.51258e-93|sita:101755726|heterogeneous nuclear ribonucleoprotein R-like; K13161 heterogeneous nuclear ribonucleoprotein R (A)	--	[A]	RNA processing and modification	RNA recognition motif. (a.k.a. RRM, RBD, or RNP domain);; RNA recognition motif (a.k.a. RRM, RBD, or RNP domain);; RNA recognition motif. (a.k.a. RRM, RBD, or RNP domain)	RNA-binding protein CP31B, chloroplastic {ECO:0000305} (Precursor) OS=Arabidopsis thaliana (Mouse-ear cress) PE=1 SV=1	S	Function unknown	PREDICTED: heterogeneous nuclear ribonucleoprotein R-like isoform X1 [Setaria italica]
F01.PB10958	[E]	Amino acid transport and metabolism	Biological Process: histidine biosynthetic process (GO:0000105);; Molecular Function: magnesium ion binding (GO:0000287);; Molecular Function: ATP phosphoribosyltransferase activity (GO:0003879);; Cellular Component: chloroplast (GO:0009507);;	K00765|0|bdi:100821967|ATP phosphoribosyltransferase, chloroplastic-like; K00765 ATP phosphoribosyltransferase [EC:2.4.2.17] (A)	ko00340:Histidine metabolism;ko01230:Biosynthesis of amino acids	[E]	Amino acid transport and metabolism	ATP phosphoribosyltransferase;; HisG, C-terminal domain	ATP phosphoribosyltransferase, chloroplastic (Precursor) OS=Oryza sativa subsp. japonica (Rice) PE=3 SV=1	E	Amino acid transport and metabolism	PREDICTED: ATP phosphoribosyltransferase, chloroplastic-like [Brachypodium distachyon]
F01.PB1096	--	--	Cellular Component: integral component of plasma membrane (GO:0005887);; Biological Process: carbohydrate transport (GO:0008643);; Molecular Function: sugar transmembrane transporter activity (GO:0051119);;	K15382|8.42191e-129|pda:103695817|bidirectional sugar transporter SWEET2a-like; K15382 solute carrier family 50 (sugar transporter) (A)	--	[R]	General function prediction only	Sugar efflux transporter for intercellular exchange	Bidirectional sugar transporter SWEET2a (Precursor) OS=Oryza sativa subsp. japonica (Rice) PE=2 SV=1	U	Intracellular trafficking, secretion, and vesicular transport	PREDICTED: bidirectional sugar transporter SWEET2a-like isoform X2 [Phoenix dactylifera]
F01.PB10960	[I]	Lipid transport and metabolism	Molecular Function: triglyceride lipase activity (GO:0004806);; Cellular Component: mitochondrion (GO:0005739);; Biological Process: lipid metabolic process (GO:0006629);; Cellular Component: cytoplasmic membrane-bounded vesicle (GO:0016023);; Molecular Function: retinyl-palmitate esterase activity (GO:0050253);;	--	--	[I]	Lipid transport and metabolism	Lipase (class 3)	Phospholipase A(1) DAD1, chloroplastic (Precursor) GN=DAD1 OS=Arabidopsis thaliana (Mouse-ear cress) PE=1 SV=1	O	Posttranslational modification, protein turnover, chaperones	PREDICTED: lipase-like isoform X1 [Musa acuminata subsp. malaccensis]
F01.PB10961	[G]	Carbohydrate transport and metabolism	Biological Process: MAPK cascade (GO:0000165);; Molecular Function: ribose-5-phosphate isomerase activity (GO:0004751);; Biological Process: glycine catabolic process (GO:0006546);; Biological Process: tryptophan catabolic process (GO:0006569);; Biological Process: protein targeting to membrane (GO:0006612);; Biological Process: unsaturated fatty acid biosynthetic process (GO:0006636);; Biologica…	K01807|3.81344e-147|pda:103713371|probable ribose-5-phosphate isomerase 3, chloroplastic; K01807 ribose 5-phosphate isomerase A [EC:5.3.1.6] (A)	ko00030:Pentose phosphate pathway;ko00710:Carbon fixation in photosynthetic organisms;ko01200:Carbon metabolism;ko01230:Biosynthesis of amino acids	[G]	Carbohydrate transport and metabolism	Ribose 5-phosphate isomerase A (phosphoriboisomerase A)	Probable ribose-5-phosphate isomerase 3, chloroplastic (Precursor) OS=Arabidopsis thaliana (Mouse-ear cress) PE=1 SV=1	G	Carbohydrate transport and metabolism	PREDICTED: probable ribose-5-phosphate isomerase 3, chloroplastic [Elaeis guineensis]
F01.PB10962	--	--	--	--	--	--	--	No apical meristem (NAM) protein	NAC domain-containing protein 68 OS=Oryza sativa subsp. japonica (Rice) PE=2 SV=1	K	Transcription	PREDICTED: NAC domain-containing protein 68-like [Phoenix dactylifera]
F01.PB10963	[RTKL]	--	Molecular Function: calmodulin-dependent protein kinase activity (GO:0004683);; Molecular Function: ATP binding (GO:0005524);; Biological Process: protein phosphorylation (GO:0006468);; Biological Process: signal transduction (GO:0007165);; Biological Process: defense response to fungus (GO:0050832);;	K07198|0|pda:103714243|CBL-interacting serine/threonine-protein kinase 5; K07198 5'-AMP-activated protein kinase, catalytic alpha subunit [EC:2.7.11.11] (A)	ko04140:Regulation of autophagy	[T]	Signal transduction mechanisms	Protein kinase domain;; Protein tyrosine kinase;; NAF domain;; Kinase-like	CBL-interacting protein kinase 16 GN=P0701F11.5-1 OS=Oryza sativa subsp. japonica (Rice) PE=2 SV=1	T	Signal transduction mechanisms	PREDICTED: CBL-interacting serine/threonine-protein kinase 5 [Elaeis guineensis]
F01.PB10964	--	--	Cellular Component: ubiquitin ligase complex (GO:0000151);; Molecular Function: ubiquitin-protein transferase activity (GO:0004842);; Biological Process: protein ubiquitination (GO:0016567);;	--	--	[S]	Function unknown	Armadillo/beta-catenin-like repeat;; U-box domain;; HEAT repeats;; Neurochondrin;; Armadillo-like;; Kinesin-associated protein (KAP)	U-box domain-containing protein 13 GN=PUB13 OS=Arabidopsis thaliana (Mouse-ear cress) PE=1 SV=1	S	Function unknown	PREDICTED: protein spotted leaf 11-like [Phoenix dactylifera]
F01.PB10965	[R]	General function prediction only	--	--	--	--	--	von Willebrand factor type A domain;; von Willebrand factor type A domain;; von Willebrand factor type A domain;; VWA domain containing CoxE-like protein	--	S	Function unknown	Inter-alpha-trypsin inhibitor heavy chain H3 precursor, putative [Ricinus communis]
F01.PB10966	[RTKL]	--	Molecular Function: protein serine/threonine kinase activity (GO:0004674);; Molecular Function: ATP binding (GO:0005524);; Biological Process: protein phosphorylation (GO:0006468);;	--	--	[T]	Signal transduction mechanisms	Protein kinase domain;; Protein tyrosine kinase	Serine/threonine-protein kinase At5g01020 GN=At5g01020 OS=Arabidopsis thaliana (Mouse-ear cress) PE=1 SV=1	T	Signal transduction mechanisms	hypothetical protein OsI_24012 [Oryza sativa Indica Group]
F01.PB10967	[G]	Carbohydrate transport and metabolism	Molecular Function: magnesium ion binding (GO:0000287);; Molecular Function: pyruvate kinase activity (GO:0004743);; Biological Process: glycolytic process (GO:0006096);; Biological Process: phosphorylation (GO:0016310);; Molecular Function: potassium ion binding (GO:0030955);;	K00873|0|mus:103998788|pyruvate kinase, cytosolic isozyme; K00873 pyruvate kinase [EC:2.7.1.40] (A)	ko00010:Glycolysis / Gluconeogenesis;ko00230:Purine metabolism;ko00620:Pyruvate metabolism;ko01200:Carbon metabolism;ko01230:Biosynthesis of amino acids	[G]	Carbohydrate transport and metabolism	Pyruvate kinase, barrel domain;; Pyruvate kinase, alpha/beta domain	Pyruvate kinase, cytosolic isozyme OS=Solanum tuberosum (Potato) PE=2 SV=1	G	Carbohydrate transport and metabolism	PREDICTED: pyruvate kinase, cytosolic isozyme [Musa acuminata subsp. malaccensis]
F01.PB10968	[O]	Posttranslational modification, protein turnover, chaperones	Cellular Component: nucleolus (GO:0005730);; Cellular Component: mitochondrion (GO:0005739);; Cellular Component: vacuole (GO:0005773);; Cellular Component: plasma membrane (GO:0005886);; Biological Process: mitochondrion organization (GO:0007005);; Cellular Component: plant-type cell wall (GO:0009505);; Cellular Component: chloroplast (GO:0009507);; Biological Process: response to salt stress (G…	K17080|1.41912e-157|sbi:SORBI_06g019110|SORBIDRAFT_06g019110, Sb06g019110; hypothetical protein; K17080 prohibitin 1 (A)	--	[O]	Posttranslational modification, protein turnover, chaperones	SPFH domain / Band 7 family	Prohibitin-3, mitochondrial GN=K1B16.2 OS=Arabidopsis thaliana (Mouse-ear cress) PE=1 SV=1	O	Posttranslational modification, protein turnover, chaperones	hypothetical protein SORBIDRAFT_06g019110 [Sorghum bicolor]
F01.PB10969	[R]	General function prediction only	Biological Process: cellular metabolic process (GO:0044237);; Biological Process: primary metabolic process (GO:0044238);; Biological Process: single-organism process (GO:0044699);; Biological Process: organic substance metabolic process (GO:0071704);;	K15437|3.23688e-146|sita:101770448|uncharacterized LOC101770448; K15437 aminoacyl tRNA synthase complex-interacting multifunctional protein 1 (A)	--	[J]	Translation, ribosomal structure and biogenesis	Putative tRNA binding domain	Probable methionine--tRNA ligase GN=At4g13780 OS=Arabidopsis thaliana (Mouse-ear cress) PE=2 SV=1	J	Translation, ribosomal structure and biogenesis	PREDICTED: uncharacterized tRNA-binding protein C30C2.04-like [Setaria italica]
F01.PB1097	--	--	Cellular Component: plasma membrane (GO:0005886);; Biological Process: toxin catabolic process (GO:0009407);;	--	--	[S]	Function unknown	OST3 / OST6 family	--	S	Function unknown	PREDICTED: oligosaccharyltransferase complex subunit ostc-like isoform X1 [Brachypodium distachyon]
F01.PB10970	[O]	Posttranslational modification, protein turnover, chaperones	Molecular Function: ATP binding (GO:0005524);; Cellular Component: cytoplasmic membrane-bounded vesicle (GO:0016023);; Molecular Function: nucleoside-triphosphatase activity (GO:0017111);;	--	--	[O]	Posttranslational modification, protein turnover, chaperones	ATPase family associated with various cellular activities (AAA)	26S protease regulatory subunit 6B homolog OS=Solanum tuberosum (Potato) PE=1 SV=1	O	Posttranslational modification, protein turnover, chaperones	PREDICTED: ATP-dependent zinc metalloprotease FTSH 5, chloroplastic-like [Zea mays]
F01.PB10971	[O]	Posttranslational modification, protein turnover, chaperones	Molecular Function: ATP binding (GO:0005524);; Cellular Component: cytoplasm (GO:0005737);; Biological Process: response to organic substance (GO:0010033);; Biological Process: proteasomal protein catabolic process (GO:0010498);; Cellular Component: membrane (GO:0016020);; Molecular Function: nucleoside-triphosphatase activity (GO:0017111);; Biological Process: proteasome assembly (GO:0043248);; …	K03065|0|pmum:103344601|26S protease regulatory subunit 6A homolog; K03065 26S proteasome regulatory subunit T5 (A)	ko03050:Proteasome	[O]	Posttranslational modification, protein turnover, chaperones	ATPase family associated with various cellular activities (AAA)	26S protease regulatory subunit 6A homolog OS=Oryza sativa subsp. japonica (Rice) PE=2 SV=2	O	Posttranslational modification, protein turnover, chaperones	PREDICTED: 26S protease regulatory subunit 6A homolog isoform X2 [Elaeis guineensis]
F01.PB10972	--	--	--	--	--	--	--	F-box domain	F-box/FBD/LRR-repeat protein At4g00160 GN=At4g00160 OS=Arabidopsis thaliana (Mouse-ear cress) PE=2 SV=2	S	Function unknown	F-box/FBD/LRR-repeat protein [Arabidopsis thaliana]
F01.PB10973	--	--	Molecular Function: organic cyclic compound binding (GO:0097159);; Molecular Function: heterocyclic compound binding (GO:1901363);;	--	--	[R]	General function prediction only	RNA recognition motif. (a.k.a. RRM, RBD, or RNP domain);; RNA recognition motif (a.k.a. RRM, RBD, or RNP domain);; RNA recognition motif. (a.k.a. RRM, RBD, or RNP domain)	--	S	Function unknown	PREDICTED: uncharacterized protein LOC105048014 [Elaeis guineensis]
F01.PB10974	--	--	--	--	--	--	--	TCP family transcription factor	Transcription factor PCF2 OS=Oryza sativa subsp. japonica (Rice) PE=1 SV=1	K	Transcription	PREDICTED: transcription factor PCF2-like [Brachypodium distachyon]
F01.PB10975	[IQR]	--	Cellular Component: cytoplasmic membrane-bounded vesicle (GO:0016023);; Molecular Function: oxidoreductase activity (GO:0016491);; Biological Process: oxidation-reduction process (GO:0055114);;	--	--	[Q]	Secondary metabolites biosynthesis, transport and catabolism	short chain dehydrogenase;; KR domain;; NADH(P)-binding	11-beta-hydroxysteroid dehydrogenase 1B GN=HSD1 OS=Arabidopsis thaliana (Mouse-ear cress) PE=1 SV=1	S	Function unknown	PREDICTED: 11-beta-hydroxysteroid dehydrogenase 1B-like [Oryza brachyantha]
F01.PB10976	[Q]	Secondary metabolites biosynthesis, transport and catabolism	Molecular Function: iron ion binding (GO:0005506);; Cellular Component: endoplasmic reticulum (GO:0005783);; Cellular Component: plasma membrane (GO:0005886);; Molecular Function: electron carrier activity (GO:0009055);; Biological Process: response to light stimulus (GO:0009416);; Cellular Component: plant-type cell wall (GO:0009505);; Biological Process: pollen development (GO:0009555);; Biolog…	K00487|0|sita:101768416|trans-cinnamate 4-monooxygenase-like; K00487 trans-cinnamate 4-monooxygenase [EC:1.14.13.11] (A)	ko00130:Ubiquinone and other terpenoid-quinone biosynthesis;ko00360:Phenylalanine metabolism;ko00940:Phenylpropanoid biosynthesis;ko00941:Flavonoid biosynthesis;ko00945:Stilbenoid, diarylheptanoid and gingerol biosynthesis;ko01220:Degradation of aromatic compounds	[Q]	Secondary metabolites biosynthesis, transport and catabolism	Cytochrome P450	Trans-cinnamate 4-monooxygenase GN=CYP73A12 OS=Zinnia violacea (Garden zinnia) PE=2 SV=1	Q	Secondary metabolites biosynthesis, transport and catabolism	PREDICTED: trans-cinnamate 4-monooxygenase-like [Setaria italica]
F01.PB1098	--	--	Molecular Function: actin binding (GO:0003779);; Cellular Component: actin cytoskeleton (GO:0015629);; Biological Process: actin filament depolymerization (GO:0030042);;	K05765|1.03039e-75|pda:103709840|actin-depolymerizing factor 11; K05765 cofilin (A)	--	[Z]	Cytoskeleton	Cofilin/tropomyosin-type actin-binding protein	Actin-depolymerizing factor 11 GN=ADF11 OS=Oryza sativa subsp. japonica (Rice) PE=2 SV=1	S	Function unknown	PREDICTED: actin-depolymerizing factor 11 isoform X1 [Phoenix dactylifera]
F01.PB10980	[U]	Intracellular trafficking, secretion, and vesicular transport	Biological Process: intracellular protein transport (GO:0006886);; Biological Process: ER to Golgi vesicle-mediated transport (GO:0006888);; Molecular Function: zinc ion binding (GO:0008270);; Cellular Component: plastid (GO:0009536);; Cellular Component: COPII vesicle coat (GO:0030127);;	K14006|1.63141e-153|mus:103974120|protein transport protein SEC23; K14006 protein transport protein SEC23 (A)	ko04141:Protein processing in endoplasmic reticulum	[U]	Intracellular trafficking, secretion, and vesicular transport	Sec23/Sec24 helical domain;; Gelsolin repeat	--	U	Intracellular trafficking, secretion, and vesicular transport	hypothetical protein OsI_29579 [Oryza sativa Indica Group]
F01.PB10981	--	--	Cellular Component: mitochondrion (GO:0005739);; Molecular Function: transferase activity, transferring glycosyl groups (GO:0016757);;	--	--	[S]	Function unknown	Protein of unknown function (DUF563)	--	S	Function unknown	PREDICTED: uncharacterized protein LOC102721515 [Oryza brachyantha]
F01.PB10982	--	--	Cellular Component: integral component of membrane (GO:0016021);;	--	--	[E]	Amino acid transport and metabolism	Transmembrane amino acid transporter protein	Amino acid permease 3 GN=AAP3 OS=Arabidopsis thaliana (Mouse-ear cress) PE=1 SV=2	E	Amino acid transport and metabolism	PREDICTED: amino acid permease 3-like [Elaeis guineensis]
F01.PB10984	[Q]	Secondary metabolites biosynthesis, transport and catabolism	Molecular Function: monooxygenase activity (GO:0004497);; Cellular Component: cytoplasmic membrane-bounded vesicle (GO:0016023);; Biological Process: electron transport chain (GO:0022900);; Molecular Function: metal ion binding (GO:0046872);;	--	--	[QI]	--	Cytochrome P450	Cytochrome P450 72A14 GN=CYP72A14 OS=Arabidopsis thaliana (Mouse-ear cress) PE=2 SV=1	Q	Secondary metabolites biosynthesis, transport and catabolism	PREDICTED: LOW QUALITY PROTEIN: cytochrome P450 CYP72A219-like [Phoenix dactylifera]
F01.PB10985	--	--	--	--	--	--	--	--	--	S	Function unknown	PREDICTED: uncharacterized protein LOC103697897 [Phoenix dactylifera]
F01.PB10986	[E]	Amino acid transport and metabolism	Molecular Function: lactoylglutathione lyase activity (GO:0004462);; Cellular Component: vacuole (GO:0005773);; Cellular Component: peroxisome (GO:0005777);; Cellular Component: cytosol (GO:0005829);; Cellular Component: plasma membrane (GO:0005886);; Biological Process: gluconeogenesis (GO:0006094);; Biological Process: glycolytic process (GO:0006096);; Biological Process: response to salt stres…	K01759|2.70842e-164|pda:103696702|lactoylglutathione lyase; K01759 lactoylglutathione lyase [EC:4.4.1.5] (A)	ko00620:Pyruvate metabolism	[G]	Carbohydrate transport and metabolism	Glyoxalase/Bleomycin resistance protein/Dioxygenase superfamily;; Glyoxalase-like domain;; Glyoxalase/Bleomycin resistance protein/Dioxygenase superfamily	Lactoylglutathione lyase GN=OSJNBa0056O06.9-1 OS=Oryza sativa subsp. japonica (Rice) PE=1 SV=2	E	Amino acid transport and metabolism	PREDICTED: lactoylglutathione lyase [Phoenix dactylifera]
F01.PB10988	--	--	--	--	--	--	--	F-box domain	F-box/LRR-repeat protein At4g14103 GN=At4g14103 OS=Arabidopsis thaliana (Mouse-ear cress) PE=2 SV=1	S	Function unknown	PREDICTED: F-box/LRR-repeat protein At4g14103-like [Vitis vinifera]
F01.PB10989	--	--	--	--	--	--	--	Domain of unknown function (DUF4228)	Uncharacterized protein At1g66480 GN=At1g66480 OS=Arabidopsis thaliana (Mouse-ear cress) PE=2 SV=1	S	Function unknown	PREDICTED: uncharacterized protein At1g66480-like [Musa acuminata subsp. malaccensis]
F01.PB10990	[S]	Function unknown	--	--	--	[S]	Function unknown	NRDE protein	--	S	Function unknown	PREDICTED: transport and Golgi organization 2 homolog [Oryza brachyantha]
F01.PB10991	--	--	Cellular Component: nucleus (GO:0005634);; Cellular Component: peroxisome (GO:0005777);; Cellular Component: cytosol (GO:0005829);; Biological Process: peroxisome organization (GO:0007031);; Molecular Function: identical protein binding (GO:0042802);;	K13337|8.71456e-100|pda:103711633|peroxisome biogenesis protein 19-2-like; K13337 peroxin-19 (A)	ko04146:Peroxisome	[U]	Intracellular trafficking, secretion, and vesicular transport	Pex19 protein family	Peroxisome biogenesis protein 19-1 (Precursor) GN=PEX19-1 OS=Arabidopsis thaliana (Mouse-ear cress) PE=1 SV=1	O	Posttranslational modification, protein turnover, chaperones	PREDICTED: peroxisome biogenesis protein 19-2-like [Phoenix dactylifera]
F01.PB10995	[R]	General function prediction only	Biological Process: response to iron(III) ion (GO:0010041);; Molecular Function: 2'-deoxymugineic-acid 2'-dioxygenase activity (GO:0033760);; Molecular Function: ion binding (GO:0043167);;	--	--	[QR]	--	2OG-Fe(II) oxygenase superfamily	2&apos;-deoxymugineic-acid 2&apos;-dioxygenase GN=IDS3 OS=Hordeum vulgare (Barley) PE=1 SV=3	S	Function unknown	PREDICTED: 2&apos;-deoxymugineic-acid 2&apos;-dioxygenase-like [Oryza brachyantha]
F01.PB10996	[K]	Transcription	Biological Process: transcription initiation from RNA polymerase II promoter (GO:0006367);; Molecular Function: sequence-specific DNA binding (GO:0043565);;	K03136|6.12595e-168|osa:4345330|Os08g0343300; K03136 transcription initiation factor TFIIE subunit alpha (A)	ko03022:Basal transcription factors	[K]	Transcription	TFIIE alpha subunit	--	K	Transcription	PREDICTED: general transcription factor IIE subunit 1-like [Sesamum indicum]
F01.PB11	--	--	--	--	--	--	--	Thaumatin family	Thaumatin-like protein 1 {ECO:0000250|UniProtKB:P83332} GN=TLP1 OS=Manilkara zapota (Sapodilla plum) PE=1 SV=2	S	Function unknown	osmotin, partial [Morus alba]
F01.PB11000	--	--	Biological Process: cation transport (GO:0006812);; Molecular Function: cation transmembrane transporter activity (GO:0008324);;	K14709|1.19808e-100|mus:103996946|zinc transporter 6, chloroplastic; K14709 solute carrier family 39 (zinc transporter), member 1/2/3 (A)	--	[P]	Inorganic ion transport and metabolism	ZIP Zinc transporter	Zinc transporter 6 (Precursor) GN=OSJNBa0027N19.9 OS=Oryza sativa subsp. japonica (Rice) PE=2 SV=1	P	Inorganic ion transport and metabolism	PREDICTED: zinc transporter 6, chloroplastic [Musa acuminata subsp. malaccensis]
F01.PB11002	--	--	--	--	--	--	--	--	--	S	Function unknown	PREDICTED: uncharacterized protein LOC103720602 isoform X1 [Phoenix dactylifera]
F01.PB11005	--	--	Molecular Function: DNA binding (GO:0003677);;	K15223|9.93301e-80|obr:102710388|upstream activation factor subunit spp27-like; K15223 upstream activation factor subunit UAF30 (A)	--	[K]	Transcription	SWIB/MDM2 domain;; DEK C terminal domain	--	B	Chromatin structure and dynamics	PREDICTED: upstream activation factor subunit spp27-like isoform X1 [Elaeis guineensis]
F01.PB11007	--	--	Biological Process: cell morphogenesis (GO:0000902);; Cellular Component: mitochondrion (GO:0005739);; Cellular Component: endoplasmic reticulum (GO:0005783);; Cellular Component: membrane (GO:0016020);; Biological Process: cell growth (GO:0016049);; Biological Process: Golgi vesicle transport (GO:0048193);;	--	--	[S]	Function unknown	Integral membrane protein DUF106;; Integral membrane protein DUF106	--	S	Function unknown	Uncharacterized protein TCM_030365 [Theobroma cacao]
F01.PB11009	[RTKL]	--	Molecular Function: nucleotide binding (GO:0000166);; Molecular Function: protein kinase activity (GO:0004672);; Biological Process: signal transduction (GO:0007165);; Biological Process: phosphorylation (GO:0016310);;	--	--	[T]	Signal transduction mechanisms	Protein kinase domain;; NAF domain;; Protein tyrosine kinase;; Kinase-like	CBL-interacting protein kinase 14 GN=OsJ_031406 OS=Oryza sativa subsp. japonica (Rice) PE=2 SV=1	T	Signal transduction mechanisms	PREDICTED: CBL-interacting protein kinase 18-like [Elaeis guineensis]
[truncated: 38,939 more rows]

## Sheet:  C. breviculmis specific
Table S4 The identified C. breviculmis specific transcripts.
[truncated: 18,173 more rows]
