# Supplementary material for: PacBio single-molecule long-read sequencing shed new light on the complexity of the Carex breviculmis transcriptome
Source: BMC Genomics. 2019 Oct 29;20:789. doi: 10.1186/s12864-019-6163-6 (PMC6821003; doi:10.1186/s12864-019-6163-6)
Supplement: Supplementary file 9 — Additional file 9: Table S6. GO classification of the biological processes. [file 12864_2019_6163_MOESM9_ESM.xlsx]

## Sheet: Table S6
Table S6 GO classification of the biological processes.
GO ID	Term	Annotated	Significant	Expected	Corrected p-value
GO:0055114	oxidation-reduction process	4405	591	500.04	7.7e-15
GO:0070981	L-asparagine biosynthetic process	110	50	12.49	1.5e-14
GO:0009646	response to absence of light	150	58	17.03	2.2e-12
GO:0015824	proline transport	195	72	22.14	2.9e-12
GO:0036265	RNA (guanine-N7)-methylation	167	65	18.96	4.2e-12
GO:0006370	7-methylguanosine mRNA capping	171	65	19.41	1.2e-11
GO:0019344	cysteine biosynthetic process	401	76	45.52	1.4e-11
GO:0046686	response to cadmium ion	1576	196	178.9	5.2e-10
GO:0006541	glutamine metabolic process	171	63	19.41	1.6e-09
GO:0010207	photosystem II assembly	326	50	37.01	1.4e-08
GO:0009809	lignin biosynthetic process	128	34	14.53	2.5e-08
GO:0015995	chlorophyll biosynthetic process	345	61	39.16	8.6e-08
GO:0006098	pentose-phosphate shunt	540	90	61.3	2.3e-07
GO:0006636	unsaturated fatty acid biosynthetic process	208	38	23.61	5e-07
GO:0010041	response to iron(III) ion	33	7	3.75	7.1e-07
GO:0009063	cellular amino acid catabolic process	481	136	54.6	9e-07
GO:0009753	response to jasmonic acid	382	70	43.36	4.5e-06
GO:0042938	dipeptide transport	32	17	3.63	4.8e-06
GO:0000103	sulfate assimilation	50	9	5.68	8e-06
GO:0006857	oligopeptide transport	127	46	14.42	1.1e-05
GO:0009228	thiamine biosynthetic process	88	30	9.99	1.1e-05
GO:0015819	lysine transport	19	12	2.16	1.1e-05
GO:0009611	response to wounding	317	52	35.98	1.1e-05
GO:0046482	para-aminobenzoic acid metabolic process	64	17	7.27	1.8e-05
GO:0043201	response to leucine	8	7	0.91	1.8e-05
GO:0080052	response to histidine	8	7	0.91	1.8e-05
GO:0080053	response to phenylalanine	8	7	0.91	1.8e-05
GO:0000024	maltose biosynthetic process	26	14	2.95	2.2e-05
GO:0015809	arginine transport	20	12	2.27	2.3e-05
GO:0008272	sulfate transport	45	20	5.11	2.3e-05
GO:0006552	leucine catabolic process	46	19	5.22	3.3e-05
GO:0080167	response to karrikin	248	53	28.15	3.4e-05
GO:0010304	PSII associated light-harvesting complex II catabolic process	96	20	10.9	6.9e-05
GO:0042939	tripeptide transport	38	17	4.31	7.4e-05
GO:0015813	L-glutamate transport	19	11	2.16	8.7e-05
GO:0006546	glycine catabolic process	148	31	16.8	8.8e-05
GO:0015812	gamma-aminobutyric acid transport	10	7	1.14	0.00011
GO:0009964	negative regulation of flavonoid biosynthetic process	6	4	0.68	0.00013
GO:0034976	response to endoplasmic reticulum stress	247	37	28.04	0.00016
GO:0009750	response to fructose	161	39	18.28	0.00018
GO:0010731	protein glutathionylation	21	7	2.38	0.00018
GO:0019477	L-lysine catabolic process	18	10	2.04	0.00019
GO:0006829	zinc ion transport	27	12	3.06	0.0002
GO:0006817	phosphate ion transport	54	20	6.13	0.00021
GO:0010043	response to zinc ion	157	24	17.82	0.00025
GO:0006563	L-serine metabolic process	120	22	13.62	0.00026
GO:0009409	response to cold	1067	144	121.12	0.00026
GO:0006972	hyperosmotic response	285	47	32.35	0.00033
GO:0042539	hypotonic salinity response	11	2	1.25	0.00038
GO:0006241	CTP biosynthetic process	41	11	4.65	0.00039
GO:0006165	nucleoside diphosphate phosphorylation	11	1	1.25	0.0004
GO:0006183	GTP biosynthetic process	11	1	1.25	0.0004
GO:0006228	UTP biosynthetic process	11	1	1.25	0.0004
GO:0071732	cellular response to nitric oxide	10	5	1.14	0.00041
GO:0015808	L-alanine transport	10	7	1.14	0.00049
GO:0006979	response to oxidative stress	1084	152	123.05	0.00057
GO:0003333	amino acid transmembrane transport	90	23	10.22	0.00057
GO:0006096	glycolytic process	605	72	68.68	0.00059
GO:0031540	regulation of anthocyanin biosynthetic process	13	4	1.48	0.00059
GO:0006559	L-phenylalanine catabolic process	27	12	3.06	0.00074
GO:0009970	cellular response to sulfate starvation	29	9	3.29	0.00078
GO:0009106	lipoate metabolic process	87	15	9.88	0.00078
GO:0006085	acetyl-CoA biosynthetic process	38	6	4.31	0.00079
GO:0019544	arginine catabolic process to glutamate	6	5	0.68	0.00085
GO:0006593	ornithine catabolic process	6	5	0.68	0.00085
GO:0009072	aromatic amino acid family metabolic process	441	73	50.06	0.00087
GO:0009626	plant-type hypersensitive response	333	53	37.8	0.00089
GO:0008361	regulation of cell size	24	7	2.72	0.00091
GO:0072488	ammonium transmembrane transport	11	5	1.25	0.00092
GO:0044206	UMP salvage	33	10	3.75	0.00096
GO:0015986	ATP synthesis coupled proton transport	67	8	7.61	0.00098
GO:0009800	cinnamic acid biosynthetic process	20	9	2.27	0.00114
GO:0071281	cellular response to iron ion	9	5	1.02	0.00115
GO:0046373	L-arabinose metabolic process	42	16	4.77	0.00115
GO:0006457	protein folding	580	76	65.84	0.00118
GO:0009805	coumarin biosynthetic process	43	13	4.88	0.00119
GO:0009738	abscisic acid-activated signaling pathway	264	33	29.97	0.00123
GO:0044211	CTP salvage	30	10	3.41	0.00126
GO:0006863	purine nucleobase transport	23	9	2.61	0.00126
GO:0019288	isopentenyl diphosphate biosynthetic process, methylerythritol 4-phosphate pathway	724	93	82.19	0.00128
GO:0006949	syncytium formation	8	5	0.91	0.0013
GO:0016124	xanthophyll catabolic process	14	3	1.59	0.00138
GO:0019216	regulation of lipid metabolic process	117	23	13.28	0.00141
GO:0008643	carbohydrate transport	309	44	35.08	0.00148
GO:0044272	sulfur compound biosynthetic process	1163	184	132.02	0.00168
GO:0009715	chalcone biosynthetic process	9	3	1.02	0.00172
GO:0009066	aspartate family amino acid metabolic process	416	98	47.22	0.00175
GO:0009698	phenylpropanoid metabolic process	307	87	34.85	0.00176
GO:0055085	transmembrane transport	2384	372	270.62	0.00176
GO:0080160	selenate transport	15	7	1.7	0.00178
GO:0080026	response to indolebutyric acid	11	1	1.25	0.00192
GO:0006090	pyruvate metabolic process	1330	176	150.98	0.00197
GO:0035966	response to topologically incorrect protein	284	22	32.24	0.00198
GO:0009651	response to salt stress	1318	151	149.62	0.002
GO:0009627	systemic acquired resistance	376	50	42.68	0.00209
GO:0009697	salicylic acid biosynthetic process	204	28	23.16	0.00216
GO:0033587	shikimate biosynthetic process	37	8	4.2	0.00216
GO:0006542	glutamine biosynthetic process	18	8	2.04	0.00219
GO:0009073	aromatic amino acid family biosynthetic process	206	25	23.38	0.00232
GO:0009635	response to herbicide	4	3	0.45	0.00242
GO:0016132	brassinosteroid biosynthetic process	75	15	8.51	0.00258
GO:0009231	riboflavin biosynthetic process	35	2	3.97	0.00263
GO:0009749	response to glucose	166	25	18.84	0.00289
GO:0010148	transpiration	10	3	1.14	0.00291
GO:0019310	inositol catabolic process	7	4	0.79	0.00299
GO:0010197	polar nucleus fusion	66	7	7.49	0.00311
GO:0031408	oxylipin biosynthetic process	144	32	16.35	0.00317
GO:0055082	cellular chemical homeostasis	336	46	38.14	0.00323
GO:0006633	fatty acid biosynthetic process	538	85	61.07	0.00333
GO:0016139	glycoside catabolic process	27	11	3.06	0.00356
GO:0006084	acetyl-CoA metabolic process	98	10	11.12	0.00439
GO:0005992	trehalose biosynthetic process	90	25	10.22	0.00439
GO:0006766	vitamin metabolic process	354	67	40.19	0.00444
GO:0048638	regulation of developmental growth	178	29	20.21	0.00457
GO:0019375	galactolipid biosynthetic process	90	13	10.22	0.00459
GO:0009110	vitamin biosynthetic process	272	54	30.88	0.00468
GO:0098656	anion transmembrane transport	144	41	16.35	0.00483
GO:0043543	protein acylation	205	16	23.27	0.00487
GO:0016045	detection of bacterium	41	15	4.65	0.0049
GO:0010358	leaf shaping	17	7	1.93	0.00503
GO:0071291	cellular response to selenium ion	34	3	3.86	0.00503
GO:0006544	glycine metabolic process	164	37	18.62	0.00511
GO:0009773	photosynthetic electron transport in photosystem I	131	24	14.87	0.00514
GO:0009816	defense response to bacterium, incompatible interaction	77	14	8.74	0.00524
GO:0042372	phylloquinone biosynthetic process	4	0	0.45	0.00536
GO:0071423	malate transmembrane transport	20	9	2.27	0.00559
GO:0009404	toxin metabolic process	183	19	20.77	0.00588
GO:0019748	secondary metabolic process	979	176	111.13	0.0059
GO:0009867	jasmonic acid mediated signaling pathway	265	35	30.08	0.00592
GO:0042214	terpene metabolic process	84	14	9.54	0.00596
GO:0006767	water-soluble vitamin metabolic process	222	43	25.2	0.00623
GO:0006576	cellular biogenic amine metabolic process	291	41	33.03	0.00633
GO:0001763	morphogenesis of a branching structure	10	6	1.14	0.0064
GO:0010196	nonphotochemical quenching	20	8	2.27	0.00665
GO:0042742	defense response to bacterium	848	110	96.26	0.00665
GO:0019365	pyridine nucleotide salvage	18	1	2.04	0.00673
GO:0045454	cell redox homeostasis	221	27	25.09	0.00676
GO:0016126	sterol biosynthetic process	151	22	17.14	0.00692
GO:0016117	carotenoid biosynthetic process	386	57	43.82	0.0072
GO:0009861	jasmonic acid and ethylene-dependent systemic resistance	25	1	2.84	0.00732
GO:0019253	reductive pentose-phosphate cycle	107	21	12.15	0.00733
GO:0009695	jasmonic acid biosynthetic process	164	26	18.62	0.00767
GO:0005982	starch metabolic process	910	147	103.3	0.00775
GO:0019740	nitrogen utilization	12	1	1.36	0.00803
GO:0009081	branched-chain amino acid metabolic process	182	40	20.66	0.00807
GO:0019676	ammonia assimilation cycle	21	8	2.38	0.00807
GO:0016102	diterpenoid biosynthetic process	22	9	2.5	0.00809
GO:0009416	response to light stimulus	1845	272	209.44	0.00812
GO:0006071	glycerol metabolic process	71	13	8.06	0.00827
GO:0006026	aminoglycan catabolic process	26	5	2.95	0.00837
GO:0010310	regulation of hydrogen peroxide metabolic process	151	24	17.14	0.00862
GO:0019419	sulfate reduction	7	3	0.79	0.00863
GO:0008652	cellular amino acid biosynthetic process	1456	249	165.28	0.00885
GO:0043100	pyrimidine nucleobase salvage	6	2	0.68	0.00923
GO:0043094	cellular metabolic compound salvage	413	52	46.88	0.00929
GO:0051501	diterpene phytoalexin metabolic process	11	5	1.25	0.00933
GO:0031109	microtubule polymerization or depolymerization	93	18	10.56	0.00937
GO:0043650	dicarboxylic acid biosynthetic process	112	24	12.71	0.00947
GO:0009082	branched-chain amino acid biosynthetic process	77	9	8.74	0.00986
GO:0052863	1-deoxy-D-xylulose 5-phosphate metabolic process	5	3	0.57	0.01006
GO:0052865	1-deoxy-D-xylulose 5-phosphate biosynthetic process	5	3	0.57	0.01006
GO:0035235	ionotropic glutamate receptor signaling pathway	17	8	1.93	0.01052
GO:0007215	glutamate receptor signaling pathway	17	8	1.93	0.01052
GO:0042364	water-soluble vitamin biosynthetic process	217	43	24.63	0.01054
GO:0006873	cellular ion homeostasis	295	42	33.49	0.01065
GO:0000096	sulfur amino acid metabolic process	716	119	81.28	0.01094
GO:0006595	polyamine metabolic process	111	19	12.6	0.01121
GO:0030004	cellular monovalent inorganic cation homeostasis	33	8	3.75	0.01133
GO:0051502	diterpene phytoalexin biosynthetic process	4	3	0.45	0.0114
GO:0051504	diterpene phytoalexin precursor biosynthetic process pathway	4	3	0.45	0.0114
GO:0006968	cellular defense response	9	2	1.02	0.0117
GO:0034311	diol metabolic process	4	1	0.45	0.01201
GO:0034312	diol biosynthetic process	4	1	0.45	0.01201
GO:0046512	sphingosine biosynthetic process	4	1	0.45	0.01201
GO:0006670	sphingosine metabolic process	4	1	0.45	0.01201
GO:0051606	detection of stimulus	284	51	32.24	0.01212
GO:0042538	hyperosmotic salinity response	134	24	15.21	0.01227
GO:0043617	cellular response to sucrose starvation	10	5	1.14	0.01238
GO:0035967	cellular response to topologically incorrect protein	95	11	10.78	0.01257
GO:0043161	proteasome-mediated ubiquitin-dependent protein catabolic process	186	25	21.11	0.01264
GO:0009825	multidimensional cell growth	73	7	8.29	0.01274
GO:0046477	glycosylceramide catabolic process	52	16	5.9	0.0131
GO:0046479	glycosphingolipid catabolic process	52	16	5.9	0.0131
GO:0019377	glycolipid catabolic process	52	16	5.9	0.0131
GO:0046514	ceramide catabolic process	52	16	5.9	0.0131
GO:0006687	glycosphingolipid metabolic process	52	16	5.9	0.0131
GO:0006677	glycosylceramide metabolic process	52	16	5.9	0.0131
GO:0080094	response to trehalose-6-phosphate	6	2	0.68	0.01335
GO:0009645	response to low light intensity stimulus	6	0	0.68	0.01369
GO:0051410	detoxification of nitrogen compound	9	1	1.02	0.01396
GO:0051409	response to nitrosative stress	9	1	1.02	0.01396
GO:0019499	cyanide metabolic process	9	1	1.02	0.01396
GO:0052315	phytoalexin biosynthetic process	26	5	2.95	0.014
GO:0018205	peptidyl-lysine modification	93	7	10.56	0.01437
GO:0035725	sodium ion transmembrane transport	45	7	5.11	0.0144
GO:0042044	fluid transport	181	28	20.55	0.01448
GO:0006833	water transport	181	28	20.55	0.01448
GO:0046156	siroheme metabolic process	4	1	0.45	0.01451
GO:0019354	siroheme biosynthetic process	4	1	0.45	0.01451
GO:0043102	amino acid salvage	33	7	3.75	0.01482
GO:0019509	L-methionine biosynthetic process from methylthioadenosine	33	7	3.75	0.01482
GO:0071267	L-methionine salvage	33	7	3.75	0.01482
GO:0005513	detection of calcium ion	17	2	1.93	0.01483
GO:0042550	photosystem I stabilization	11	4	1.25	0.01506
GO:0046836	glycolipid transport	17	3	1.93	0.01528
GO:0006032	chitin catabolic process	25	5	2.84	0.01586
GO:0009644	response to high light intensity	331	49	37.57	0.01609
GO:0019932	second-messenger-mediated signaling	64	11	7.27	0.01613
GO:0009765	photosynthesis, light harvesting	118	26	13.4	0.01628
GO:0045793	positive regulation of cell size	8	0	0.91	0.01633
GO:0009270	response to humidity	8	0	0.91	0.01633
GO:0090487	secondary metabolite catabolic process	149	12	16.91	0.01656
GO:0009407	toxin catabolic process	149	12	16.91	0.01656
GO:0071941	nitrogen cycle metabolic process	36	12	4.09	0.01685
GO:0009642	response to light intensity	544	112	61.75	0.01705
GO:0009744	response to sucrose	367	67	41.66	0.01723
GO:0034285	response to disaccharide	367	67	41.66	0.01723
GO:0045047	protein targeting to ER	65	3	7.38	0.01733
GO:0072599	establishment of protein localization to endoplasmic reticulum	65	3	7.38	0.01733
GO:0046497	nicotinate nucleotide metabolic process	16	1	1.82	0.01739
GO:0019357	nicotinate nucleotide biosynthetic process	16	1	1.82	0.01739
GO:0009631	cold acclimation	49	5	5.56	0.01743
GO:0005985	sucrose metabolic process	129	20	14.64	0.01773
GO:0006535	cysteine biosynthetic process from serine	71	10	8.06	0.01778
GO:0030003	cellular cation homeostasis	283	40	32.13	0.01779
GO:0010200	response to chitin	229	35	26	0.01786
GO:1902023	L-arginine transport	10	5	1.14	0.01795
GO:0090467	arginine import	10	5	1.14	0.01795
GO:0043091	L-arginine import	10	5	1.14	0.01795
GO:0043092	L-amino acid import	10	5	1.14	0.01795
GO:0007178	transmembrane receptor protein serine/threonine kinase signaling pathway	20	5	2.27	0.01801
GO:0080135	regulation of cellular response to stress	270	35	30.65	0.01806
GO:0009067	aspartate family amino acid biosynthetic process	320	72	36.33	0.01806
GO:0006986	response to unfolded protein	94	11	10.67	0.01813
GO:0030968	endoplasmic reticulum unfolded protein response	94	11	10.67	0.01813
GO:0034620	cellular response to unfolded protein	94	11	10.67	0.01813
GO:0046459	short-chain fatty acid metabolic process	10	5	1.14	0.01821
GO:0009309	amine biosynthetic process	86	12	9.76	0.01854
GO:0042401	cellular biogenic amine biosynthetic process	86	12	9.76	0.01854
GO:0030007	cellular potassium ion homeostasis	21	5	2.38	0.01898
GO:0031348	negative regulation of defense response	246	29	27.93	0.01902
GO:0006880	intracellular sequestering of iron ion	2	2	0.23	0.0192
GO:0097577	sequestering of iron ion	2	2	0.23	0.0192
GO:0005987	sucrose catabolic process	9	2	1.02	0.01937
GO:0031110	regulation of microtubule polymerization or depolymerization	18	7	2.04	0.01971
GO:0042425	choline biosynthetic process	19	7	2.16	0.01989
GO:0042817	pyridoxal metabolic process	12	3	1.36	0.02019
GO:0019760	glucosinolate metabolic process	430	60	48.81	0.02042
GO:0019757	glycosinolate metabolic process	430	60	48.81	0.02042
GO:0016143	S-glycoside metabolic process	430	60	48.81	0.02042
GO:0007166	cell surface receptor signaling pathway	177	37	20.09	0.02072
GO:0006629	lipid metabolic process	3109	418	352.92	0.02077
GO:0015669	gas transport	11	3	1.25	0.02083
GO:0010363	regulation of plant-type hypersensitive response	260	33	29.51	0.02098
GO:0001666	response to hypoxia	118	18	13.4	0.02126
GO:0033306	phytol metabolic process	6	1	0.68	0.0214
GO:1903173	fatty alcohol metabolic process	6	1	0.68	0.0214
GO:1901264	carbohydrate derivative transport	103	8	11.69	0.02141
GO:0010036	response to boron-containing substance	16	6	1.82	0.02163
GO:0046713	borate transport	16	6	1.82	0.02163
GO:0019374	galactolipid metabolic process	93	15	10.56	0.02208
GO:0009772	photosynthetic electron transport in photosystem II	29	6	3.29	0.02282
GO:0046466	membrane lipid catabolic process	56	16	6.36	0.02296
GO:0030149	sphingolipid catabolic process	56	16	6.36	0.02296
GO:0009423	chorismate biosynthetic process	47	11	5.34	0.02312
GO:0019058	viral life cycle	13	4	1.48	0.02344
GO:0009620	response to fungus	521	71	59.14	0.02345
GO:0009877	nodulation	10	3	1.14	0.0237
GO:0043604	amide biosynthetic process	181	57	20.55	0.0237
GO:0050832	defense response to fungus	350	46	39.73	0.02412
GO:0070482	response to oxygen levels	120	18	13.62	0.02424
GO:0036293	response to decreased oxygen levels	120	18	13.62	0.02424
GO:0009862	systemic acquired resistance, salicylic acid mediated signaling pathway	167	24	18.96	0.02453
GO:0070972	protein localization to endoplasmic reticulum	81	4	9.19	0.02467
GO:0006555	methionine metabolic process	214	29	24.29	0.0251
GO:0009637	response to blue light	354	62	40.19	0.02514
GO:0019856	pyrimidine nucleobase biosynthetic process	27	4	3.06	0.02524
GO:0019358	nicotinate nucleotide salvage	15	1	1.7	0.02546
GO:0019695	choline metabolic process	20	7	2.27	0.02562
GO:0006613	cotranslational protein targeting to membrane	42	0	4.77	0.026
GO:0006614	SRP-dependent cotranslational protein targeting to membrane	42	0	4.77	0.026
GO:0016115	terpenoid catabolic process	16	5	1.82	0.02604
GO:0043290	apocarotenoid catabolic process	2	2	0.23	0.02604
GO:0046345	abscisic acid catabolic process	2	2	0.23	0.02604
GO:0016107	sesquiterpenoid catabolic process	2	2	0.23	0.02604
GO:1901072	glucosamine-containing compound catabolic process	26	5	2.95	0.02608
GO:0046348	amino sugar catabolic process	26	5	2.95	0.02608
GO:0009595	detection of biotic stimulus	176	38	19.98	0.02673
GO:0046685	response to arsenic-containing substance	69	16	7.83	0.02736
GO:0006580	ethanolamine metabolic process	11	4	1.25	0.0277
GO:0006012	galactose metabolic process	53	6	6.02	0.02784
GO:0032886	regulation of microtubule-based process	19	7	2.16	0.02792
GO:0070507	regulation of microtubule cytoskeleton organization	19	7	2.16	0.02792
GO:0034329	cell junction assembly	2	2	0.23	0.02804
GO:0034332	adherens junction organization	2	2	0.23	0.02804
GO:0034333	adherens junction assembly	2	2	0.23	0.02804
GO:0007044	cell-substrate junction assembly	2	2	0.23	0.02804
GO:0007045	cell-substrate adherens junction assembly	2	2	0.23	0.02804
GO:0048041	focal adhesion assembly	2	2	0.23	0.02804
GO:0006612	protein targeting to membrane	343	37	38.94	0.02825
GO:0046785	microtubule polymerization	82	12	9.31	0.02872
GO:0015851	nucleobase transport	25	11	2.84	0.0289
GO:0010202	response to low fluence red light stimulus	3	0	0.34	0.02996
GO:0016121	carotene catabolic process	17	3	1.93	0.02998
GO:0046247	terpene catabolic process	17	3	1.93	0.02998
GO:0015712	hexose phosphate transport	11	0	1.25	0.03078
GO:0009962	regulation of flavonoid biosynthetic process	49	16	5.56	0.03088
GO:0060359	response to ammonium ion	32	7	3.63	0.03089
GO:0009963	positive regulation of flavonoid biosynthetic process	30	8	3.41	0.03116
GO:0006814	sodium ion transport	100	16	11.35	0.0312
GO:0006473	protein acetylation	62	3	7.04	0.03124
GO:0006475	internal protein amino acid acetylation	62	3	7.04	0.03124
GO:0018393	internal peptidyl-lysine acetylation	62	3	7.04	0.03124
GO:0018394	peptidyl-lysine acetylation	62	3	7.04	0.03124
GO:0016573	histone acetylation	62	3	7.04	0.03124
GO:0033013	tetrapyrrole metabolic process	652	99	74.01	0.03154
GO:0015714	phosphoenolpyruvate transport	15	2	1.7	0.03264
GO:0052837	thiazole biosynthetic process	17	7	1.93	0.033
GO:0052838	thiazole metabolic process	17	7	1.93	0.033
GO:0046484	oxazole or thiazole metabolic process	17	7	1.93	0.033
GO:0018131	oxazole or thiazole biosynthetic process	17	7	1.93	0.033
GO:0009068	aspartate family amino acid catabolic process	42	18	4.77	0.03306
GO:0052200	response to host defenses	9	4	1.02	0.03316
GO:0052564	response to immune response of other organism involved in symbiotic interaction	9	4	1.02	0.03316
GO:0052552	modulation by organism of immune response of other organism involved in symbiotic interaction	9	4	1.02	0.03316
GO:0052553	modulation by symbiont of host immune response	9	4	1.02	0.03316
GO:0052555	positive regulation by organism of immune response of other organism involved in symbiotic interaction	9	4	1.02	0.03316
GO:0052556	positive regulation by symbiont of host immune response	9	4	1.02	0.03316
GO:0052572	response to host immune response	9	4	1.02	0.03316
GO:0052510	positive regulation by organism of defense response of other organism involved in symbiotic interaction	9	4	1.02	0.03316
GO:0052509	positive regulation by symbiont of host defense response	9	4	1.02	0.03316
GO:0075136	response to host	9	4	1.02	0.03316
GO:0052031	modulation by symbiont of host defense response	9	4	1.02	0.03316
GO:0052033	pathogen-associated molecular pattern dependent induction by symbiont of host innate immune response	9	4	1.02	0.03316
GO:0052305	positive regulation by organism of innate immune response in other organism involved in symbiotic interaction	9	4	1.02	0.03316
GO:0052306	modulation by organism of innate immune response in other organism involved in symbiotic interaction	9	4	1.02	0.03316
GO:0052308	pathogen-associated molecular pattern dependent modulation by organism of innate immune response in other organism involved in symbiotic interaction	9	4	1.02	0.03316
GO:0052166	positive regulation by symbiont of host innate immune response	9	4	1.02	0.03316
GO:0052167	modulation by symbiont of host innate immune response	9	4	1.02	0.03316
GO:0052169	pathogen-associated molecular pattern dependent modulation by symbiont of host innate immune response	9	4	1.02	0.03316
GO:0052173	response to defenses of other organism involved in symbiotic interaction	9	4	1.02	0.03316
GO:0052255	modulation by organism of defense response of other organism involved in symbiotic interaction	9	4	1.02	0.03316
GO:0052257	pathogen-associated molecular pattern dependent induction by organism of innate immune response of other organism involved in symbiotic interaction	9	4	1.02	0.03316
GO:0006885	regulation of pH	45	9	5.11	0.03342
GO:0097437	maintenance of dormancy	5	0	0.57	0.03342
GO:0010231	maintenance of seed dormancy	5	0	0.57	0.03342
GO:0042542	response to hydrogen peroxide	451	65	51.2	0.03372
GO:0009624	response to nematode	254	44	28.83	0.03416
GO:0015671	oxygen transport	10	3	1.14	0.03444
GO:0016310	phosphorylation	3743	475	424.89	0.03448
GO:0019722	calcium-mediated signaling	47	7	5.34	0.03472
GO:0010288	response to lead ion	12	5	1.36	0.03478
GO:0007020	microtubule nucleation	81	11	9.19	0.03482
GO:0080181	lateral root branching	3	2	0.34	0.03569
GO:0005978	glycogen biosynthetic process	85	8	9.65	0.03572
GO:0051592	response to calcium ion	38	4	4.31	0.03575
GO:0006631	fatty acid metabolic process	1033	141	117.26	0.03596
GO:0034486	vacuolar transmembrane transport	2	2	0.23	0.03632
GO:0090414	molybdate ion export from vacuole	2	2	0.23	0.03632
GO:0015689	molybdate ion transport	2	2	0.23	0.03632
GO:0015893	drug transport	115	20	13.05	0.03639
GO:0006855	drug transmembrane transport	115	20	13.05	0.03639
GO:0042493	response to drug	115	20	13.05	0.03639
GO:0015760	glucose-6-phosphate transport	9	0	1.02	0.03694
GO:0009813	flavonoid biosynthetic process	172	38	19.52	0.0371
GO:0006878	cellular copper ion homeostasis	9	1	1.02	0.0376
GO:0006598	polyamine catabolic process	58	15	6.58	0.03782
GO:0006862	nucleotide transport	123	15	13.96	0.03868
GO:0016926	protein desumoylation	80	14	9.08	0.03906
GO:0046033	AMP metabolic process	23	3	2.61	0.03971
GO:0006167	AMP biosynthetic process	23	3	2.61	0.03971
GO:0009808	lignin metabolic process	152	39	17.25	0.03996
GO:0022411	cellular component disassembly	99	12	11.24	0.04043
GO:0072329	monocarboxylic acid catabolic process	455	50	51.65	0.04048
GO:0043241	protein complex disassembly	98	12	11.12	0.04054
GO:0043624	cellular protein complex disassembly	98	12	11.12	0.04054
GO:0032984	macromolecular complex disassembly	98	12	11.12	0.04054
GO:0016101	diterpenoid metabolic process	45	13	5.11	0.0408
GO:0008156	negative regulation of DNA replication	11	1	1.25	0.04082
GO:0009987	cellular process	26069	2894	2959.28	0.04224
GO:1901600	strigolactone metabolic process	7	4	0.79	0.04304
GO:1901601	strigolactone biosynthetic process	7	4	0.79	0.04304
GO:1901334	lactone metabolic process	7	4	0.79	0.04304
GO:1901336	lactone biosynthetic process	7	4	0.79	0.04304
GO:0010346	shoot axis formation	7	4	0.79	0.04304
GO:0010223	secondary shoot formation	7	4	0.79	0.04304
GO:0016119	carotene metabolic process	64	6	7.27	0.04317
GO:0046903	secretion	165	24	18.73	0.04322
GO:0032940	secretion by cell	165	24	18.73	0.04322
GO:0031669	cellular response to nutrient levels	363	63	41.21	0.04323
GO:0006415	translational termination	50	3	5.68	0.04392
GO:0015908	fatty acid transport	2	1	0.23	0.04503
GO:0046499	S-adenosylmethioninamine metabolic process	11	2	1.25	0.0452
GO:0006597	spermine biosynthetic process	11	2	1.25	0.0452
GO:0006557	S-adenosylmethioninamine biosynthetic process	11	2	1.25	0.0452
GO:0008215	spermine metabolic process	11	2	1.25	0.0452
GO:0046271	phenylpropanoid catabolic process	6	2	0.68	0.04522
GO:0046274	lignin catabolic process	6	2	0.68	0.04522
GO:0006730	one-carbon metabolic process	108	20	12.26	0.04552
GO:0010075	regulation of meristem growth	113	19	12.83	0.04602
GO:0044550	secondary metabolite biosynthetic process	572	95	64.93	0.04635
GO:0006498	N-terminal protein lipidation	143	13	16.23	0.04649
GO:0006499	N-terminal protein myristoylation	143	13	16.23	0.04649
GO:0018377	protein myristoylation	143	13	16.23	0.04649
GO:0051050	positive regulation of transport	5	0	0.57	0.0467
GO:0019252	starch biosynthetic process	715	110	81.16	0.04705
GO:0010220	positive regulation of vernalization response	5	0	0.57	0.04716
GO:0006808	regulation of nitrogen utilization	10	1	1.14	0.04724
GO:0006665	sphingolipid metabolic process	149	29	16.91	0.04746
GO:0009720	detection of hormone stimulus	20	7	2.27	0.04756
GO:0009726	detection of endogenous stimulus	20	7	2.27	0.04756
GO:0006468	protein phosphorylation	2218	256	251.78	0.04772
GO:0043174	nucleoside salvage	40	12	4.54	0.04776
GO:0006166	purine ribonucleoside salvage	7	2	0.79	0.04788
GO:0006835	dicarboxylic acid transport	88	28	9.99	0.0479
GO:0015822	ornithine transport	4	2	0.45	0.04805
GO:0055070	copper ion homeostasis	13	1	1.48	0.04825
GO:0046246	terpene biosynthetic process	63	9	7.15	0.04858
GO:1901160	primary amino compound metabolic process	13	5	1.48	0.04879
GO:0018904	ether metabolic process	71	4	8.06	0.04888
GO:0006662	glycerol ether metabolic process	71	4	8.06	0.04888
GO:0080021	response to benzoic acid	5	2	0.57	0.04901
GO:0019079	viral genome replication	12	3	1.36	0.04916
GO:0046786	viral replication complex formation and maintenance	12	3	1.36	0.04916
GO:0051938	L-glutamate import	7	3	0.79	0.04999
GO:0009108	coenzyme biosynthetic process	485	51	55.06	0.05083
GO:0006984	ER-nucleus signaling pathway	118	14	13.4	0.05092
GO:0006733	oxidoreduction coenzyme metabolic process	717	103	81.39	0.05119
GO:0031668	cellular response to extracellular stimulus	442	71	50.17	0.05157
GO:0071496	cellular response to external stimulus	442	71	50.17	0.05157
GO:0006207	'de novo' pyrimidine nucleobase biosynthetic process	20	2	2.27	0.0518
GO:0045493	xylan catabolic process	55	15	6.24	0.05239
GO:0043090	amino acid import	96	13	10.9	0.05261
GO:0006030	chitin metabolic process	30	5	3.41	0.05307
GO:0051186	cofactor metabolic process	1587	205	180.15	0.05323
GO:0009685	gibberellin metabolic process	29	9	3.29	0.05353
GO:0072660	maintenance of protein location in plasma membrane	5	2	0.57	0.054
GO:0072658	maintenance of protein location in membrane	5	2	0.57	0.054
GO:0051245	negative regulation of cellular defense response	5	2	0.57	0.054
GO:0045682	regulation of epidermis development	23	2	2.61	0.05404
GO:0010152	pollen maturation	27	1	3.06	0.05445
GO:0051788	response to misfolded protein	190	11	21.57	0.05459
GO:0006778	porphyrin-containing compound metabolic process	646	99	73.33	0.0549
GO:0015994	chlorophyll metabolic process	566	94	64.25	0.05505
GO:0006694	steroid biosynthetic process	182	31	20.66	0.05509
GO:0080111	DNA demethylation	2	0	0.23	0.0569
GO:0035510	DNA dealkylation	2	0	0.23	0.0569
GO:0009812	flavonoid metabolic process	244	50	27.7	0.05805
GO:0008653	lipopolysaccharide metabolic process	13	4	1.48	0.05899
GO:0009103	lipopolysaccharide biosynthetic process	13	4	1.48	0.05899
GO:0051924	regulation of calcium ion transport	3	0	0.34	0.05925
GO:0051928	positive regulation of calcium ion transport	3	0	0.34	0.05925
GO:0010675	regulation of cellular carbohydrate metabolic process	11	0	1.25	0.05976
GO:0010114	response to red light	248	42	28.15	0.05997
GO:0006970	response to osmotic stress	1495	177	169.71	0.0615
GO:0003156	regulation of organ formation	9	2	1.02	0.06201
GO:0009718	anthocyanin-containing compound biosynthetic process	47	12	5.34	0.06215
GO:0046401	lipopolysaccharide core region metabolic process	5	3	0.57	0.06229
GO:0009244	lipopolysaccharide core region biosynthetic process	5	3	0.57	0.06229
GO:0033993	response to lipid	1018	145	115.56	0.06242
GO:0043248	proteasome assembly	191	11	21.68	0.06288
GO:0009267	cellular response to starvation	304	54	34.51	0.06296
GO:0009835	fruit ripening	5	1	0.57	0.06347
GO:0071695	anatomical structure maturation	5	1	0.57	0.06347
GO:0016311	dephosphorylation	601	54	68.22	0.06361
GO:0032104	regulation of response to extracellular stimulus	4	2	0.45	0.06385
GO:0032106	positive regulation of response to extracellular stimulus	4	2	0.45	0.06385
GO:0032107	regulation of response to nutrient levels	4	2	0.45	0.06385
GO:0032109	positive regulation of response to nutrient levels	4	2	0.45	0.06385
GO:0080040	positive regulation of cellular response to phosphate starvation	4	2	0.45	0.06385
GO:0044375	regulation of peroxisome size	2	0	0.23	0.0639
GO:0006294	nucleotide-excision repair, preincision complex assembly	2	0	0.23	0.06427
GO:0010213	non-photoreactive DNA repair	2	0	0.23	0.06427
GO:0006516	glycoprotein catabolic process	6	2	0.68	0.06429
GO:0010863	positive regulation of phospholipase C activity	2	0	0.23	0.06438
GO:0010517	regulation of phospholipase activity	2	0	0.23	0.06438
GO:0010518	positive regulation of phospholipase activity	2	0	0.23	0.06438
GO:0010919	regulation of inositol phosphate biosynthetic process	2	0	0.23	0.06438
GO:0032960	regulation of inositol trisphosphate biosynthetic process	2	0	0.23	0.06438
GO:0032959	inositol trisphosphate biosynthetic process	2	0	0.23	0.06438
GO:1900274	regulation of phospholipase C activity	2	0	0.23	0.06438
GO:0060191	regulation of lipase activity	2	0	0.23	0.06438
GO:0060193	positive regulation of lipase activity	2	0	0.23	0.06438
GO:0007202	activation of phospholipase C activity	2	0	0.23	0.06438
GO:0009593	detection of chemical stimulus	54	10	6.13	0.0646
GO:0050665	hydrogen peroxide biosynthetic process	96	19	10.9	0.06461
GO:1903409	reactive oxygen species biosynthetic process	96	19	10.9	0.06461
GO:0009312	oligosaccharide biosynthetic process	171	48	19.41	0.06473
GO:0035266	meristem growth	120	19	13.62	0.06562
GO:0046174	polyol catabolic process	46	7	5.22	0.06599
GO:0031667	response to nutrient levels	396	67	44.95	0.06617
GO:0044282	small molecule catabolic process	979	192	111.13	0.06645
GO:0006672	ceramide metabolic process	66	16	7.49	0.06734
GO:0018196	peptidyl-asparagine modification	10	3	1.14	0.06741
GO:0018279	protein N-linked glycosylation via asparagine	10	3	1.14	0.06741
GO:0042398	cellular modified amino acid biosynthetic process	161	23	18.28	0.06793
GO:0008614	pyridoxine metabolic process	24	3	2.72	0.06809
GO:0008615	pyridoxine biosynthetic process	24	3	2.72	0.06809
GO:0010265	SCF complex assembly	11	5	1.25	0.06844
GO:0042440	pigment metabolic process	957	148	108.64	0.06846
GO:0009853	photorespiration	299	29	33.94	0.07047
GO:0010583	response to cyclopentenone	44	5	4.99	0.07058
GO:0006421	asparaginyl-tRNA aminoacylation	7	0	0.79	0.07074
GO:0048545	response to steroid hormone	73	7	8.29	0.07101
GO:0043401	steroid hormone mediated signaling pathway	73	7	8.29	0.07101
GO:0071383	cellular response to steroid hormone stimulus	73	7	8.29	0.07101
GO:0002679	respiratory burst involved in defense response	55	11	6.24	0.0711
GO:0010218	response to far red light	289	49	32.81	0.0714
GO:2000038	regulation of stomatal complex development	22	2	2.5	0.07157
GO:0010204	defense response signaling pathway, resistance gene-independent	33	9	3.75	0.07167
GO:0055074	calcium ion homeostasis	29	8	3.29	0.07207
GO:0015780	nucleotide-sugar transport	29	2	3.29	0.07225
GO:0046164	alcohol catabolic process	54	10	6.13	0.07258
GO:0070681	glutaminyl-tRNAGln biosynthesis via transamidation	9	0	1.02	0.07337
GO:0032543	mitochondrial translation	9	0	1.02	0.07337
GO:0007030	Golgi organization	249	30	28.27	0.0736
GO:0019852	L-ascorbic acid metabolic process	39	8	4.43	0.07367
GO:0019853	L-ascorbic acid biosynthetic process	39	8	4.43	0.07367
GO:0006537	glutamate biosynthetic process	47	12	5.34	0.07445
GO:0009062	fatty acid catabolic process	444	48	50.4	0.07463
GO:0042631	cellular response to water deprivation	87	10	9.88	0.07476
GO:0071462	cellular response to water stimulus	87	10	9.88	0.07476
GO:0071545	inositol phosphate catabolic process	19	3	2.16	0.0755
GO:0046855	inositol phosphate dephosphorylation	19	3	2.16	0.0755
GO:0046838	phosphorylated carbohydrate dephosphorylation	19	3	2.16	0.0755
GO:0034599	cellular response to oxidative stress	249	34	28.27	0.07556
GO:0006551	leucine metabolic process	97	21	11.01	0.07557
GO:0070301	cellular response to hydrogen peroxide	205	28	23.27	0.07586
GO:0034440	lipid oxidation	434	49	49.27	0.07597
GO:0034219	carbohydrate transmembrane transport	107	17	12.15	0.07634
GO:0009991	response to extracellular stimulus	477	75	54.15	0.07635
GO:0046942	carboxylic acid transport	560	135	63.57	0.07637
GO:0015849	organic acid transport	560	135	63.57	0.07637
GO:0031365	N-terminal protein amino acid modification	152	13	17.25	0.077
GO:0009567	double fertilization forming a zygote and endosperm	23	2	2.61	0.07718
GO:0009875	pollen-pistil interaction	24	6	2.72	0.07732
GO:0009235	cobalamin metabolic process	2	0	0.23	0.07768
GO:0009236	cobalamin biosynthetic process	2	0	0.23	0.07768
GO:0043153	entrainment of circadian clock by photoperiod	10	1	1.14	0.07821
GO:0009311	oligosaccharide metabolic process	734	131	83.32	0.07857
GO:0031146	SCF-dependent proteasomal ubiquitin-dependent protein catabolic process	33	10	3.75	0.07863
GO:0010286	heat acclimation	97	15	11.01	0.07881
GO:0006420	arginyl-tRNA aminoacylation	12	0	1.36	0.07894
GO:0010111	glyoxysome organization	9	1	1.02	0.07956
GO:0032875	regulation of DNA endoreduplication	23	1	2.61	0.08034
GO:0042126	nitrate metabolic process	23	7	2.61	0.08081
GO:0042128	nitrate assimilation	23	7	2.61	0.08081
GO:2001057	reactive nitrogen species metabolic process	23	7	2.61	0.08081
GO:0030912	response to deep water	9	3	1.02	0.08092
GO:0032876	negative regulation of DNA endoreduplication	10	1	1.14	0.08155
GO:2000104	negative regulation of DNA-dependent DNA replication	10	1	1.14	0.08155
GO:0010052	guard cell differentiation	2	1	0.23	0.08162
GO:0033467	CMP-keto-3-deoxy-D-manno-octulosonic acid metabolic process	2	0	0.23	0.08163
GO:0033468	CMP-keto-3-deoxy-D-manno-octulosonic acid biosynthetic process	2	0	0.23	0.08163
GO:0009896	positive regulation of catabolic process	4	1	0.45	0.0822
GO:0010508	positive regulation of autophagy	4	1	0.45	0.0822
GO:0031331	positive regulation of cellular catabolic process	4	1	0.45	0.0822
GO:0042430	indole-containing compound metabolic process	133	12	15.1	0.08229
GO:0072657	protein localization to membrane	362	39	41.09	0.0824
GO:0090150	establishment of protein localization to membrane	362	39	41.09	0.0824
GO:0080129	proteasome core complex assembly	148	7	16.8	0.08257
GO:1901475	pyruvate transmembrane transport	2	0	0.23	0.08289
GO:0006849	plasma membrane pyruvate transport	2	0	0.23	0.08289
GO:0071577	zinc ion transmembrane transport	17	6	1.93	0.0829
GO:0052314	phytoalexin metabolic process	33	7	3.75	0.08337
GO:0009700	indole phytoalexin biosynthetic process	22	2	2.5	0.08354
GO:0046217	indole phytoalexin metabolic process	22	2	2.5	0.08354
GO:0043686	co-translational protein modification	2	0	0.23	0.08404
GO:0001101	response to acid chemical	1772	263	201.15	0.08425
GO:0017007	protein-bilin linkage	4	0	0.45	0.08426
GO:0017009	protein-phycocyanobilin linkage	4	0	0.45	0.08426
GO:0006909	phagocytosis	6	0	0.68	0.08449
GO:0043412	macromolecule modification	5554	563	630.47	0.08523
GO:0009739	response to gibberellin	57	13	6.47	0.08567
GO:0006112	energy reserve metabolic process	89	8	10.1	0.08609
GO:0005977	glycogen metabolic process	89	8	10.1	0.08609
GO:0043270	positive regulation of ion transport	4	0	0.45	0.08619
GO:0097305	response to alcohol	966	133	109.66	0.08717
GO:0022900	electron transport chain	691	85	78.44	0.08743
GO:0009751	response to salicylic acid	334	48	37.91	0.08779
GO:1901672	positive regulation of systemic acquired resistance	12	1	1.36	0.08932
GO:2000022	regulation of jasmonic acid mediated signaling pathway	12	1	1.36	0.08932
GO:0002833	positive regulation of response to biotic stimulus	12	1	1.36	0.08932
GO:0043902	positive regulation of multi-organism process	12	1	1.36	0.08932
GO:0060860	regulation of floral organ abscission	2	0	0.23	0.09013
GO:0060862	negative regulation of floral organ abscission	2	0	0.23	0.09013
GO:0009737	response to abscisic acid	871	124	98.87	0.09097
GO:0016485	protein processing	88	7	9.99	0.09127
GO:0033542	fatty acid beta-oxidation, unsaturated, even number	8	0	0.91	0.09155
GO:0019395	fatty acid oxidation	426	47	48.36	0.09166
GO:1901617	organic hydroxy compound biosynthetic process	713	108	80.94	0.09183
GO:0080050	regulation of seed development	16	0	1.82	0.09215
GO:0044242	cellular lipid catabolic process	558	69	63.34	0.09224
GO:0042744	hydrogen peroxide catabolic process	204	28	23.16	0.09251
GO:0071395	cellular response to jasmonic acid stimulus	268	35	30.42	0.09256
GO:0034969	histone arginine methylation	12	0	1.36	0.09293
GO:0002682	regulation of immune system process	364	50	41.32	0.09348
GO:0035304	regulation of protein dephosphorylation	242	27	27.47	0.09378
GO:0006470	protein dephosphorylation	500	43	56.76	0.09385
GO:0045730	respiratory burst	64	11	7.27	0.09391
GO:0006566	threonine metabolic process	41	8	4.65	0.09392
GO:0015770	sucrose transport	25	5	2.84	0.09398
GO:0000272	polysaccharide catabolic process	309	52	35.08	0.09405
GO:0015766	disaccharide transport	28	5	3.18	0.09416
GO:0015772	oligosaccharide transport	28	5	3.18	0.09416
GO:0010258	NADH dehydrogenase complex (plastoquinone) assembly	4	1	0.45	0.09418
GO:0006793	phosphorus metabolic process	7624	822	865.45	0.09461
GO:0006739	NADP metabolic process	557	91	63.23	0.09498
GO:0048544	recognition of pollen	22	6	2.5	0.09572
GO:0008037	cell recognition	22	6	2.5	0.09572
GO:0046107	uracil biosynthetic process	4	0	0.45	0.09576
GO:0006223	uracil salvage	4	0	0.45	0.09576
GO:0019500	cyanide catabolic process	5	1	0.57	0.0961
GO:0010185	regulation of cellular defense response	6	2	0.68	0.09639
GO:0097054	L-glutamate biosynthetic process	41	11	4.65	0.09662
GO:0016054	organic acid catabolic process	937	183	106.37	0.0968
GO:0046395	carboxylic acid catabolic process	937	183	106.37	0.0968
GO:0043562	cellular response to nitrogen levels	46	9	5.22	0.09705
GO:0047484	regulation of response to osmotic stress	17	2	1.93	0.09764
GO:0006796	phosphate-containing compound metabolic process	7540	811	855.92	0.09778
GO:0043648	dicarboxylic acid metabolic process	340	49	38.6	0.09788
GO:0006425	glutaminyl-tRNA aminoacylation	7	0	0.79	0.098
GO:0009903	chloroplast avoidance movement	32	4	3.63	0.09821
GO:0009904	chloroplast accumulation movement	32	4	3.63	0.09821
GO:0010048	vernalization response	91	6	10.33	0.09822
GO:0000097	sulfur amino acid biosynthetic process	565	94	64.14	0.09856
GO:0080134	regulation of response to stress	561	68	63.68	0.09907
GO:0050776	regulation of immune response	356	49	40.41	0.09928
GO:0017003	protein-heme linkage	2	0	0.23	0.1
GO:0018063	cytochrome c-heme linkage	2	0	0.23	0.1
GO:0080036	regulation of cytokinin-activated signaling pathway	11	1	1.25	0.10024
GO:2000037	regulation of stomatal complex patterning	21	2	2.38	0.10032
GO:0010375	stomatal complex patterning	21	2	2.38	0.10032
GO:0052889	9,9'-di-cis-zeta-carotene desaturation to 7,9,7',9'-tetra-cis-lycopene	6	0	0.68	0.10097
GO:0016559	peroxisome fission	23	3	2.61	0.10105
GO:0043603	cellular amide metabolic process	271	65	30.76	0.10125
GO:0010243	response to organonitrogen compound	294	48	33.37	0.10157
GO:0034614	cellular response to reactive oxygen species	232	34	26.34	0.10171
GO:0034308	primary alcohol metabolic process	30	7	3.41	0.1025
GO:0001522	pseudouridine synthesis	36	1	4.09	0.10267
GO:0046337	phosphatidylethanolamine metabolic process	11	1	1.25	0.1031
GO:0006646	phosphatidylethanolamine biosynthetic process	11	1	1.25	0.1031
GO:1901071	glucosamine-containing compound metabolic process	41	6	4.65	0.10312
GO:0006002	fructose 6-phosphate metabolic process	65	6	7.38	0.10325
GO:0043900	regulation of multi-organism process	190	25	21.57	0.10349
GO:0031167	rRNA methylation	37	3	4.2	0.10368
GO:0009650	UV protection	12	3	1.36	0.10381
GO:0009960	endosperm development	24	0	2.72	0.10411
GO:0009871	jasmonic acid and ethylene-dependent systemic resistance, ethylene mediated signaling pathway	9	1	1.02	0.10414
GO:0015742	alpha-ketoglutarate transport	7	2	0.79	0.10414
GO:0042594	response to starvation	321	54	36.44	0.10436
GO:0009088	threonine biosynthetic process	18	3	2.04	0.10472
GO:0016999	antibiotic metabolic process	7	2	0.79	0.10515
GO:0030653	beta-lactam antibiotic metabolic process	7	2	0.79	0.10515
GO:0030654	beta-lactam antibiotic biosynthetic process	7	2	0.79	0.10515
GO:0017000	antibiotic biosynthetic process	7	2	0.79	0.10515
GO:0017144	drug metabolic process	7	2	0.79	0.10515
GO:0072338	cellular lactam metabolic process	7	2	0.79	0.10515
GO:0072339	cellular lactam biosynthetic process	7	2	0.79	0.10515
GO:0042316	penicillin metabolic process	7	2	0.79	0.10515
GO:0042318	penicillin biosynthetic process	7	2	0.79	0.10515
GO:0009087	methionine catabolic process	6	3	0.68	0.10534
GO:0019458	methionine catabolic process via 2-oxobutanoate	6	3	0.68	0.10534
GO:0010228	vegetative to reproductive phase transition of meristem	588	48	66.75	0.10549
GO:0042256	mature ribosome assembly	11	0	1.25	0.10571
GO:0009965	leaf morphogenesis	256	32	29.06	0.10735
GO:0032957	inositol trisphosphate metabolic process	16	2	1.82	0.10745
GO:0030308	negative regulation of cell growth	7	2	0.79	0.10747
GO:0009097	isoleucine biosynthetic process	11	1	1.25	0.10758
GO:0006549	isoleucine metabolic process	11	1	1.25	0.10758
GO:0006471	protein ADP-ribosylation	16	2	1.82	0.10783
GO:0070988	demethylation	15	0	1.7	0.10791
GO:0045117	azole transport	3	2	0.34	0.10845
GO:0015817	histidine transport	3	2	0.34	0.10845
GO:0005984	disaccharide metabolic process	658	120	74.69	0.10902
GO:0015744	succinate transport	2	0	0.23	0.10926
GO:0071422	succinate transmembrane transport	2	0	0.23	0.10926
GO:0070932	histone H3 deacetylation	5	0	0.57	0.11032
GO:0070933	histone H4 deacetylation	5	0	0.57	0.11032
GO:0017004	cytochrome complex assembly	40	2	4.54	0.1109
GO:2000027	regulation of organ morphogenesis	12	3	1.36	0.11114
GO:0002097	tRNA wobble base modification	17	0	1.93	0.11133
GO:0009690	cytokinin metabolic process	67	1	7.61	0.11136
GO:0010257	NADH dehydrogenase complex assembly	9	1	1.02	0.11164
GO:0030148	sphingolipid biosynthetic process	61	8	6.92	0.11226
GO:0000154	rRNA modification	39	3	4.43	0.11244
GO:0006656	phosphatidylcholine biosynthetic process	29	7	3.29	0.11262
GO:0046500	S-adenosylmethionine metabolic process	47	9	5.34	0.11265
GO:0015695	organic cation transport	23	2	2.61	0.11311
GO:0010941	regulation of cell death	399	45	45.29	0.11378
GO:0065007	biological regulation	8344	860	947.19	0.11478
GO:0006596	polyamine biosynthetic process	45	4	5.11	0.115
GO:0031347	regulation of defense response	545	64	61.87	0.11512
GO:0010051	xylem and phloem pattern formation	132	4	14.98	0.11584
GO:0046471	phosphatidylglycerol metabolic process	196	21	22.25	0.11677
GO:0006655	phosphatidylglycerol biosynthetic process	196	21	22.25	0.11677
GO:0080029	cellular response to boron-containing substance levels	3	2	0.34	0.11801
GO:0006635	fatty acid beta-oxidation	424	47	48.13	0.11806
GO:0010038	response to metal ion	1791	238	203.31	0.11877
GO:0019427	acetyl-CoA biosynthetic process from acetate	12	1	1.36	0.11924
GO:0033331	ent-kaurene metabolic process	3	2	0.34	0.11967
GO:0010241	ent-kaurene oxidation to kaurenoic acid	3	2	0.34	0.11967
GO:0016036	cellular response to phosphate starvation	233	38	26.45	0.11983
GO:0090332	stomatal closure	11	4	1.25	0.12026
GO:0044699	single-organism process	21702	2542	2463.55	0.12038
GO:0035335	peptidyl-tyrosine dephosphorylation	42	1	4.77	0.12044
GO:0055067	monovalent inorganic cation homeostasis	75	13	8.51	0.12049
GO:0006690	icosanoid metabolic process	11	0	1.25	0.12123
GO:1901568	fatty acid derivative metabolic process	11	0	1.25	0.12123
GO:0055046	microgametogenesis	17	1	1.93	0.12146
GO:0051129	negative regulation of cellular component organization	34	8	3.86	0.12217
GO:0009742	brassinosteroid mediated signaling pathway	67	7	7.61	0.12253
GO:0071367	cellular response to brassinosteroid stimulus	67	7	7.61	0.12253
GO:0009095	aromatic amino acid family biosynthetic process, prephenate pathway	36	5	4.09	0.12437
GO:0035303	regulation of dephosphorylation	245	27	27.81	0.12449
GO:0032103	positive regulation of response to external stimulus	16	3	1.82	0.12534
GO:0070297	regulation of phosphorelay signal transduction system	16	1	1.82	0.12534
GO:0010104	regulation of ethylene-activated signaling pathway	16	1	1.82	0.12534
GO:0015720	allantoin transport	6	3	0.68	0.12548
GO:0042906	xanthine transport	6	3	0.68	0.12548
GO:0015855	pyrimidine nucleobase transport	6	3	0.68	0.12548
GO:0015857	uracil transport	6	3	0.68	0.12548
GO:0006865	amino acid transport	447	114	50.74	0.1255
GO:0044763	single-organism cellular process	17135	1965	1945.12	0.12618
GO:0051781	positive regulation of cell division	12	4	1.36	0.12627
GO:0033273	response to vitamin	13	4	1.48	0.12658
GO:0010266	response to vitamin B1	13	4	1.48	0.12658
GO:0009399	nitrogen fixation	13	4	1.48	0.12681
GO:0043687	post-translational protein modification	172	8	19.52	0.12691
GO:0006591	ornithine metabolic process	12	7	1.36	0.12773
GO:0009649	entrainment of circadian clock	24	1	2.72	0.12792
GO:0006097	glyoxylate cycle	62	15	7.04	0.12839
GO:0046487	glyoxylate metabolic process	62	15	7.04	0.12839
GO:0006105	succinate metabolic process	9	0	1.02	0.12868
GO:0006540	glutamate decarboxylation to succinate	9	0	1.02	0.12868
GO:0010071	root meristem specification	8	0	0.91	0.12868
GO:0006842	tricarboxylic acid transport	9	1	1.02	0.12897
GO:0000169	activation of MAPK activity involved in osmosensory signaling pathway	14	1	1.59	0.12992
GO:0007167	enzyme linked receptor protein signaling pathway	35	9	3.97	0.13004
GO:0006091	generation of precursor metabolites and energy	2147	255	243.72	0.13007
GO:0030433	ER-associated ubiquitin-dependent protein catabolic process	32	6	3.63	0.13008
GO:0019295	coenzyme M biosynthetic process	2	1	0.23	0.1305
GO:0019296	coenzyme M metabolic process	2	1	0.23	0.1305
GO:0006750	glutathione biosynthetic process	23	2	2.61	0.13163
GO:0009086	methionine biosynthetic process	168	18	19.07	0.13176
GO:0042450	arginine biosynthetic process via ornithine	4	1	0.45	0.13184
GO:0007568	aging	181	26	20.55	0.13242
GO:0009757	hexose mediated signaling	41	4	4.65	0.13252
GO:0001678	cellular glucose homeostasis	41	4	4.65	0.13252
GO:0042593	glucose homeostasis	41	4	4.65	0.13252
GO:0033500	carbohydrate homeostasis	41	4	4.65	0.13252
GO:0071326	cellular response to monosaccharide stimulus	41	4	4.65	0.13252
GO:0071331	cellular response to hexose stimulus	41	4	4.65	0.13252
GO:0071333	cellular response to glucose stimulus	41	4	4.65	0.13252
GO:0010255	glucose mediated signaling pathway	41	4	4.65	0.13252
GO:0006664	glycolipid metabolic process	194	33	22.02	0.1329
GO:0045088	regulation of innate immune response	354	47	40.19	0.13299
GO:0045338	farnesyl diphosphate metabolic process	10	3	1.14	0.13409
GO:0009590	detection of gravity	16	0	1.82	0.13527
GO:1901616	organic hydroxy compound catabolic process	56	10	6.36	0.13586
GO:0051775	response to redox state	8	0	0.91	0.13587
GO:0098661	inorganic anion transmembrane transport	15	7	1.7	0.13685
GO:0019761	glucosinolate biosynthetic process	313	30	35.53	0.13687
GO:0019758	glycosinolate biosynthetic process	313	30	35.53	0.13687
GO:0016144	S-glycoside biosynthetic process	313	30	35.53	0.13687
GO:0009722	detection of cytokinin stimulus	1	1	0.11	0.13734
GO:0071345	cellular response to cytokine stimulus	1	1	0.11	0.13734
GO:0034097	response to cytokine	1	1	0.11	0.13734
GO:0050789	regulation of biological process	7551	765	857.17	0.13801
GO:0009308	amine metabolic process	417	46	47.34	0.13818
GO:0010236	plastoquinone biosynthetic process	23	4	2.61	0.13819
GO:0009939	positive regulation of gibberellic acid mediated signaling pathway	5	0	0.57	0.13823
GO:0017006	protein-tetrapyrrole linkage	25	3	2.84	0.1387
GO:0009408	response to heat	527	71	59.82	0.13901
GO:0035999	tetrahydrofolate interconversion	35	7	3.97	0.13927
GO:0006558	L-phenylalanine metabolic process	50	16	5.68	0.14099
GO:1902221	erythrose 4-phosphate/phosphoenolpyruvate family amino acid metabolic process	50	16	5.68	0.14099
GO:0010189	vitamin E biosynthetic process	47	10	5.34	0.14123
GO:0042360	vitamin E metabolic process	47	10	5.34	0.14123
GO:0010441	guard cell development	1	1	0.11	0.14151
GO:0010442	guard cell morphogenesis	1	1	0.11	0.14151
GO:0009094	L-phenylalanine biosynthetic process	23	4	2.61	0.14156
GO:1902223	erythrose 4-phosphate/phosphoenolpyruvate family amino acid biosynthetic process	23	4	2.61	0.14156
GO:0030497	fatty acid elongation	22	4	2.5	0.14188
GO:0032877	positive regulation of DNA endoreduplication	2	0	0.23	0.14194
GO:0090068	positive regulation of cell cycle process	2	0	0.23	0.14194
GO:2000105	positive regulation of DNA-dependent DNA replication	2	0	0.23	0.14194
GO:0051054	positive regulation of DNA metabolic process	2	0	0.23	0.14194
GO:0045740	positive regulation of DNA replication	2	0	0.23	0.14194
GO:0032544	plastid translation	26	3	2.95	0.14226
GO:0046398	UDP-glucuronate metabolic process	8	0	0.91	0.14279
GO:0044247	cellular polysaccharide catabolic process	160	29	18.16	0.14317
GO:0009251	glucan catabolic process	160	29	18.16	0.14317
GO:0006464	cellular protein modification process	4847	452	550.22	0.14328
GO:0036211	protein modification process	4847	452	550.22	0.14328
GO:0006935	chemotaxis	39	9	4.43	0.14339
GO:0050918	positive chemotaxis	39	9	4.43	0.14339
GO:0010183	pollen tube guidance	39	9	4.43	0.14339
GO:0042330	taxis	39	9	4.43	0.14339
GO:0010948	negative regulation of cell cycle process	15	1	1.7	0.14432
GO:0006995	cellular response to nitrogen starvation	17	4	1.93	0.14466
GO:0010107	potassium ion import	8	2	0.91	0.14523
GO:0007584	response to nutrient	19	6	2.16	0.14537
GO:0010647	positive regulation of cell communication	110	6	12.49	0.1458
GO:0030641	regulation of cellular pH	12	3	1.36	0.14589
GO:0051453	regulation of intracellular pH	12	3	1.36	0.14589
GO:0006791	sulfur utilization	1	1	0.11	0.14589
GO:0006792	regulation of sulfur utilization	1	1	0.11	0.14589
GO:0043067	regulation of programmed cell death	379	44	43.02	0.146
GO:0009740	gibberellic acid mediated signaling pathway	28	7	3.18	0.1462
GO:0071370	cellular response to gibberellin stimulus	28	7	3.18	0.1462
GO:0010476	gibberellin mediated signaling pathway	28	7	3.18	0.1462
GO:2000070	regulation of response to water deprivation	1	1	0.11	0.14701
GO:0080148	negative regulation of response to water deprivation	1	1	0.11	0.14701
GO:0006354	DNA-templated transcription, elongation	104	9	11.81	0.14712
GO:0009723	response to ethylene	318	43	36.1	0.14735
GO:0000741	karyogamy	97	7	11.01	0.14744
GO:0046351	disaccharide biosynthetic process	158	45	17.94	0.14825
GO:0005986	sucrose biosynthetic process	42	6	4.77	0.1498
GO:0006827	high-affinity iron ion transmembrane transport	1	1	0.11	0.15104
GO:0006572	tyrosine catabolic process	7	3	0.79	0.15173
GO:0032922	circadian regulation of gene expression	15	1	1.7	0.15203
GO:0009729	detection of brassinosteroid stimulus	11	4	1.25	0.15243
GO:0007041	lysosomal transport	3	0	0.34	0.15258
GO:0008333	endosome to lysosome transport	3	0	0.34	0.15258
GO:0030258	lipid modification	532	54	60.39	0.15306
GO:0010167	response to nitrate	80	15	9.08	0.15341
GO:2000024	regulation of leaf development	19	0	2.16	0.15418
GO:1902583	multi-organism intracellular transport	1	1	0.11	0.15429
GO:0051511	negative regulation of unidimensional cell growth	1	1	0.11	0.15429
GO:0075733	intracellular transport of virus	1	1	0.11	0.15429
GO:1901881	positive regulation of protein depolymerization	1	1	0.11	0.15429
GO:0031111	negative regulation of microtubule polymerization or depolymerization	1	1	0.11	0.15429
GO:0031114	regulation of microtubule depolymerization	1	1	0.11	0.15429
GO:0031115	negative regulation of microtubule polymerization	1	1	0.11	0.15429
GO:0031117	positive regulation of microtubule depolymerization	1	1	0.11	0.15429
GO:0080065	4-alpha-methyl-delta7-sterol oxidation	4	1	0.45	0.15442
GO:0080152	regulation of reductive pentose-phosphate cycle	7	3	0.79	0.15455
GO:0080153	negative regulation of reductive pentose-phosphate cycle	7	3	0.79	0.15455
GO:0010110	regulation of photosynthesis, dark reaction	7	3	0.79	0.15455
GO:0006426	glycyl-tRNA aminoacylation	17	1	1.93	0.15487
GO:0034970	histone H3-R2 methylation	4	0	0.45	0.15677
GO:0034971	histone H3-R17 methylation	4	0	0.45	0.15677
GO:0034972	histone H3-R26 methylation	4	0	0.45	0.15677
GO:1990267	response to transition metal nanoparticle	187	29	21.23	0.15683
GO:0046148	pigment biosynthetic process	732	108	83.09	0.15793
GO:0030493	bacteriochlorophyll metabolic process	3	0	0.34	0.15803
GO:0030494	bacteriochlorophyll biosynthetic process	3	0	0.34	0.15803
GO:0009440	cyanate catabolic process	2	1	0.23	0.16041
GO:0009439	cyanate metabolic process	2	1	0.23	0.16041
GO:0042732	D-xylose metabolic process	66	6	7.49	0.16072
GO:0045935	positive regulation of nucleobase-containing compound metabolic process	496	34	56.3	0.16094
GO:0019860	uracil metabolic process	25	2	2.84	0.16135
GO:0019184	nonribosomal peptide biosynthetic process	25	2	2.84	0.16191
GO:0010188	response to microbial phytotoxin	4	0	0.45	0.16266
GO:0009967	positive regulation of signal transduction	104	4	11.81	0.16311
GO:0023056	positive regulation of signaling	104	4	11.81	0.16311
GO:0046219	indolalkylamine biosynthetic process	22	1	2.5	0.16384
GO:0000162	tryptophan biosynthetic process	22	1	2.5	0.16384
GO:0046496	nicotinamide nucleotide metabolic process	612	94	69.47	0.1639
GO:0009719	response to endogenous stimulus	2018	286	229.08	0.16397
GO:0006083	acetate metabolic process	22	3	2.5	0.16452
GO:0044208	'de novo' AMP biosynthetic process	13	1	1.48	0.16545
GO:0009084	glutamine family amino acid biosynthetic process	153	31	17.37	0.16559
GO:0048496	maintenance of organ identity	10	4	1.14	0.16583
GO:0048497	maintenance of floral organ identity	10	4	1.14	0.16583
GO:0044106	cellular amine metabolic process	316	43	35.87	0.16589
GO:0032787	monocarboxylic acid metabolic process	2870	380	325.79	0.16613
GO:0031647	regulation of protein stability	36	2	4.09	0.16727
GO:0050821	protein stabilization	36	2	4.09	0.16727
GO:0010219	regulation of vernalization response	6	0	0.68	0.16733
GO:0001561	fatty acid alpha-oxidation	2	0	0.23	0.16745
GO:0070076	histone lysine demethylation	13	0	1.48	0.16749
GO:0006482	protein demethylation	13	0	1.48	0.16749
GO:0008214	protein dealkylation	13	0	1.48	0.16749
GO:0016577	histone demethylation	13	0	1.48	0.16749
GO:0042816	vitamin B6 metabolic process	26	3	2.95	0.16771
GO:0042819	vitamin B6 biosynthetic process	26	3	2.95	0.16771
GO:0009787	regulation of abscisic acid-activated signaling pathway	124	9	14.08	0.16838
GO:1901419	regulation of response to alcohol	124	9	14.08	0.16838
GO:0042335	cuticle development	30	1	3.41	0.16844
GO:0052317	camalexin metabolic process	18	1	2.04	0.16865
GO:0010120	camalexin biosynthetic process	18	1	2.04	0.16865
GO:0046490	isopentenyl diphosphate metabolic process	731	93	82.98	0.16883
GO:0009240	isopentenyl diphosphate biosynthetic process	731	93	82.98	0.16883
GO:1901605	alpha-amino acid metabolic process	1602	300	181.85	0.16923
GO:0031047	gene silencing by RNA	467	9	53.01	0.1697
GO:0031112	positive regulation of microtubule polymerization or depolymerization	8	1	0.91	0.16981
GO:0031113	regulation of microtubule polymerization	8	1	0.91	0.16981
GO:0010256	endomembrane system organization	288	32	32.69	0.17007
GO:0009643	photosynthetic acclimation	26	1	2.95	0.17033
GO:2000011	regulation of adaxial/abaxial pattern formation	6	0	0.68	0.17068
GO:0010628	positive regulation of gene expression	487	33	55.28	0.17215
GO:0045893	positive regulation of transcription, DNA-templated	487	33	55.28	0.17215
GO:0042537	benzene-containing compound metabolic process	323	56	36.67	0.17346
GO:0080121	AMP transport	8	0	0.91	0.17365
GO:0046688	response to copper ion	10	3	1.14	0.17398
GO:0010438	cellular response to sulfur starvation	3	1	0.34	0.17425
GO:0048513	organ development	2386	217	270.85	0.17456
GO:0009310	amine catabolic process	103	17	11.69	0.17493
GO:0042402	cellular biogenic amine catabolic process	103	17	11.69	0.17493
GO:0006740	NADPH regeneration	541	91	61.41	0.17498
GO:0009780	photosynthetic NADP+ reduction	1	1	0.11	0.1751
GO:1901607	alpha-amino acid biosynthetic process	1058	192	120.1	0.17515
GO:0042435	indole-containing compound biosynthetic process	98	8	11.12	0.17588
GO:0016458	gene silencing	607	13	68.9	0.17609
GO:0040029	regulation of gene expression, epigenetic	624	16	70.83	0.17613
GO:1902680	positive regulation of RNA biosynthetic process	494	34	56.08	0.17626
GO:0051254	positive regulation of RNA metabolic process	494	34	56.08	0.17626
GO:0071071	regulation of phospholipid biosynthetic process	5	0	0.57	0.17635
GO:0010322	regulation of isopentenyl diphosphate biosynthetic process, methylerythritol 4-phosphate pathway	5	0	0.57	0.17635
GO:0006553	lysine metabolic process	64	13	7.27	0.17709
GO:0009085	lysine biosynthetic process	46	3	5.22	0.17784
GO:0042273	ribosomal large subunit biogenesis	11	0	1.25	0.17794
GO:0045165	cell fate commitment	33	1	3.75	0.17905
GO:0019674	NAD metabolic process	56	3	6.36	0.18009
GO:0006431	methionyl-tRNA aminoacylation	12	0	1.36	0.18033
GO:0019762	glucosinolate catabolic process	1	1	0.11	0.1804
GO:0019759	glycosinolate catabolic process	1	1	0.11	0.1804
GO:0016145	S-glycoside catabolic process	1	1	0.11	0.1804
GO:0071366	cellular response to indolebutyric acid stimulus	1	1	0.11	0.1804
GO:0071417	cellular response to organonitrogen compound	1	1	0.11	0.1804
GO:0042343	indole glucosinolate metabolic process	1	1	0.11	0.1804
GO:0042344	indole glucosinolate catabolic process	1	1	0.11	0.1804
GO:0048856	anatomical structure development	4898	439	556.01	0.18084
GO:0019307	mannose biosynthetic process	1	1	0.11	0.18089
GO:0009913	epidermal cell differentiation	584	52	66.29	0.18154
GO:0030855	epithelial cell differentiation	584	52	66.29	0.18154
GO:0009061	anaerobic respiration	9	3	1.02	0.18161
GO:1901615	organic hydroxy compound metabolic process	1231	170	139.74	0.18178
GO:0051238	sequestering of metal ion	12	3	1.36	0.18196
GO:0046456	icosanoid biosynthetic process	7	0	0.79	0.18237
GO:0019370	leukotriene biosynthetic process	7	0	0.79	0.18237
GO:0006691	leukotriene metabolic process	7	0	0.79	0.18237
GO:1901570	fatty acid derivative biosynthetic process	7	0	0.79	0.18237
GO:0006066	alcohol metabolic process	622	92	70.61	0.18424
GO:0006124	ferredoxin metabolic process	1	1	0.11	0.18476
GO:0006568	tryptophan metabolic process	74	6	8.4	0.18566
GO:0006586	indolalkylamine metabolic process	74	6	8.4	0.18566
GO:0030150	protein import into mitochondrial matrix	7	3	0.79	0.18571
GO:2000025	regulation of leaf formation	7	0	0.79	0.1862
GO:0010084	specification of organ axis polarity	7	0	0.79	0.1862
GO:1901371	regulation of leaf morphogenesis	7	0	0.79	0.1862
GO:1900618	regulation of shoot system morphogenesis	7	0	0.79	0.1862
GO:0009686	gibberellin biosynthetic process	17	5	1.93	0.18628
GO:0080051	cutin transport	1	1	0.11	0.1863
GO:0019359	nicotinamide nucleotide biosynthetic process	51	3	5.79	0.18845
GO:0009099	valine biosynthetic process	1	1	0.11	0.18868
GO:0009823	cytokinin catabolic process	2	0	0.23	0.18869
GO:0042447	hormone catabolic process	2	0	0.23	0.18869
GO:0030245	cellulose catabolic process	12	3	1.36	0.18896
GO:0051275	beta-glucan catabolic process	12	3	1.36	0.18896
GO:0042149	cellular response to glucose starvation	4	0	0.45	0.18937
GO:0009625	response to insect	56	6	6.36	0.18963
GO:0046417	chorismate metabolic process	57	11	6.47	0.19029
GO:0007034	vacuolar transport	248	18	28.15	0.19077
GO:0019877	diaminopimelate biosynthetic process	13	1	1.48	0.19097
GO:0010053	root epidermal cell differentiation	403	41	45.75	0.1916
GO:0043043	peptide biosynthetic process	32	3	3.63	0.19239
GO:0007051	spindle organization	20	1	2.27	0.19251
GO:0038032	termination of G-protein coupled receptor signaling pathway	19	3	2.16	0.19313
GO:0045744	negative regulation of G-protein coupled receptor protein signaling pathway	19	3	2.16	0.19313
GO:0008277	regulation of G-protein coupled receptor protein signaling pathway	19	3	2.16	0.19313
GO:0023021	termination of signal transduction	19	3	2.16	0.19313
GO:0006005	L-fucose biosynthetic process	4	0	0.45	0.19422
GO:0042351	'de novo' GDP-L-fucose biosynthetic process	4	1	0.45	0.19422
GO:0042353	fucose biosynthetic process	4	0	0.45	0.19422
GO:0042354	L-fucose metabolic process	4	0	0.45	0.19422
GO:0044707	single-multicellular organism process	5108	451	579.85	0.19422
GO:0010440	stomatal lineage progression	28	2	3.18	0.19462
GO:0019541	propionate metabolic process	1	1	0.11	0.19497
GO:0050794	regulation of cellular process	6115	594	694.16	0.19511
GO:0009789	positive regulation of abscisic acid-activated signaling pathway	61	1	6.92	0.19618
GO:1901421	positive regulation of response to alcohol	61	1	6.92	0.19618
GO:1901700	response to oxygen-containing compound	3003	429	340.89	0.19697
GO:0000076	DNA replication checkpoint	1	1	0.11	0.19705
GO:0051302	regulation of cell division	61	5	6.92	0.19715
GO:0022622	root system development	835	82	94.79	0.19837
GO:0048364	root development	835	82	94.79	0.19837
GO:0009662	etioplast organization	7	0	0.79	0.19855
GO:0019751	polyol metabolic process	208	31	23.61	0.19882
GO:0005983	starch catabolic process	145	26	16.46	0.19927
GO:0009957	epidermal cell fate specification	10	0	1.14	0.19962
GO:2000014	regulation of endosperm development	10	0	1.14	0.19962
GO:0006720	isoprenoid metabolic process	1111	154	126.12	0.19982
GO:0016042	lipid catabolic process	615	76	69.81	0.19987
GO:0022406	membrane docking	65	5	7.38	0.20011
GO:0009266	response to temperature stimulus	1649	222	187.19	0.20024
GO:0019752	carboxylic acid metabolic process	4997	710	567.25	0.20031
GO:0042439	ethanolamine-containing compound metabolic process	106	16	12.03	0.20047
GO:0006913	nucleocytoplasmic transport	434	18	49.27	0.201
GO:0051169	nuclear transport	434	18	49.27	0.201
GO:0071265	L-methionine biosynthetic process	49	8	5.56	0.20191
GO:0006567	threonine catabolic process	18	5	2.04	0.20233
GO:0009445	putrescine metabolic process	13	1	1.48	0.20239
GO:0009446	putrescine biosynthetic process	13	1	1.48	0.20239
GO:0007128	meiotic prophase I	3	0	0.34	0.20246
GO:0051324	prophase	3	0	0.34	0.20246
GO:0000279	M phase	3	0	0.34	0.20246
GO:0000237	leptotene	3	0	0.34	0.20246
GO:0000238	zygotene	3	0	0.34	0.20246
GO:0006040	amino sugar metabolic process	49	7	5.56	0.2027
GO:0090391	granum assembly	2	0	0.23	0.20328
GO:0051761	sesquiterpene metabolic process	8	3	0.91	0.20344
GO:0051762	sesquiterpene biosynthetic process	8	3	0.91	0.20344
GO:0048640	negative regulation of developmental growth	3	1	0.34	0.20393
GO:0044723	single-organism carbohydrate metabolic process	3639	471	413.09	0.20404
GO:0042851	L-alanine metabolic process	12	0	1.36	0.20422
GO:0042853	L-alanine catabolic process	12	0	1.36	0.20422
GO:0009080	pyruvate family amino acid catabolic process	12	0	1.36	0.20422
GO:0006524	alanine catabolic process	12	0	1.36	0.20422
GO:0019481	L-alanine catabolic process, by transamination	12	0	1.36	0.20422
GO:0048731	system development	3870	358	439.31	0.20527
GO:0000023	maltose metabolic process	463	79	52.56	0.20567
GO:0046451	diaminopimelate metabolic process	42	3	4.77	0.20669
GO:0009089	lysine biosynthetic process via diaminopimelate	42	3	4.77	0.20669
GO:0043157	response to cation stress	13	0	1.48	0.20773
GO:0016093	polyprenol metabolic process	15	3	1.7	0.20794
GO:0016094	polyprenol biosynthetic process	15	3	1.7	0.20794
GO:0019348	dolichol metabolic process	15	3	1.7	0.20794
GO:0019408	dolichol biosynthetic process	15	3	1.7	0.20794
GO:0006082	organic acid metabolic process	5020	714	569.86	0.20814
GO:1900424	regulation of defense response to bacterium	3	0	0.34	0.20913
GO:0015706	nitrate transport	102	18	11.58	0.21039
GO:0048227	plasma membrane to endosome transport	1	0	0.11	0.21102
GO:0045912	negative regulation of carbohydrate metabolic process	8	3	0.91	0.21144
GO:0010501	RNA secondary structure unwinding	3	0	0.34	0.21184
GO:0031570	DNA integrity checkpoint	10	3	1.14	0.21277
GO:0006027	glycosaminoglycan catabolic process	1	0	0.11	0.21287
GO:0009253	peptidoglycan catabolic process	1	0	0.11	0.21287
GO:0071241	cellular response to inorganic substance	64	9	7.27	0.21365
GO:0071248	cellular response to metal ion	63	9	7.15	0.2137
GO:0032501	multicellular organismal process	5258	466	596.87	0.21406
GO:0042991	transcription factor import into nucleus	28	2	3.18	0.21425
GO:0042873	aldonate transport	27	2	3.06	0.21458
GO:0015713	phosphoglycerate transport	27	2	3.06	0.21458
GO:0071277	cellular response to calcium ion	20	1	2.27	0.21464
GO:0042255	ribosome assembly	17	0	1.93	0.21494
GO:0046165	alcohol biosynthetic process	360	56	40.87	0.21513
GO:0006570	tyrosine metabolic process	13	3	1.48	0.21606
GO:0030643	cellular phosphate ion homeostasis	4	2	0.45	0.2164
GO:0072502	cellular trivalent inorganic anion homeostasis	4	2	0.45	0.2164
GO:0030002	cellular anion homeostasis	4	2	0.45	0.2164
GO:0006556	S-adenosylmethionine biosynthetic process	37	8	4.2	0.2167
GO:0045926	negative regulation of growth	18	2	2.04	0.21678
GO:0043436	oxoacid metabolic process	5017	713	569.52	0.21726
GO:0010187	negative regulation of seed germination	6	2	0.68	0.2174
GO:0015740	C4-dicarboxylate transport	29	10	3.29	0.21786
GO:0006427	histidyl-tRNA aminoacylation	15	4	1.7	0.21857
GO:0097354	prenylation	10	1	1.14	0.21869
GO:0018342	protein prenylation	10	1	1.14	0.21869
GO:0015680	intracellular copper ion transport	4	0	0.45	0.22054
GO:0006437	tyrosyl-tRNA aminoacylation	1	0	0.11	0.2212
GO:0051173	positive regulation of nitrogen compound metabolic process	500	34	56.76	0.22132
GO:0019684	photosynthesis, light reaction	854	112	96.94	0.22448
GO:1900055	regulation of leaf senescence	1	0	0.11	0.22509
GO:1900056	negative regulation of leaf senescence	1	0	0.11	0.22509
GO:0002098	tRNA wobble uridine modification	15	0	1.7	0.22583
GO:0043207	response to external biotic stimulus	1964	251	222.95	0.22603
GO:0051707	response to other organism	1964	251	222.95	0.22603
GO:0034484	raffinose catabolic process	6	2	0.68	0.22634
GO:0033530	raffinose metabolic process	6	2	0.68	0.22634
GO:0009414	response to water deprivation	622	86	70.61	0.22649
GO:0045900	negative regulation of translational elongation	1	0	0.11	0.22666
GO:0015698	inorganic anion transport	317	78	35.98	0.22819
GO:0009888	tissue development	1417	112	160.85	0.22862
GO:0043953	protein transport by the Tat complex	3	0	0.34	0.22871
GO:0006109	regulation of carbohydrate metabolic process	28	3	3.18	0.22903
GO:0015703	chromate transport	1	0	0.11	0.22917
GO:0097264	self proteolysis	5	0	0.57	0.22918
GO:0006657	CDP-choline pathway	6	0	0.68	0.22922
GO:2000652	regulation of secondary cell wall biogenesis	1	0	0.11	0.22943
GO:0006775	fat-soluble vitamin metabolic process	55	11	6.24	0.22953
GO:0042362	fat-soluble vitamin biosynthetic process	55	11	6.24	0.22953
GO:0006952	defense response	1830	219	207.74	0.2302
GO:0010244	response to low fluence blue light stimulus by blue low-fluence system	3	0	0.34	0.23021
GO:0010109	regulation of photosynthesis	172	19	19.52	0.23045
GO:0009450	gamma-aminobutyric acid catabolic process	10	0	1.14	0.23061
GO:0006538	glutamate catabolic process	10	0	1.14	0.23061
GO:0009448	gamma-aminobutyric acid metabolic process	10	0	1.14	0.23061
GO:0010248	establishment or maintenance of transmembrane electrochemical gradient	1	0	0.11	0.23095
GO:0035194	posttranscriptional gene silencing by RNA	337	6	38.26	0.23165
GO:0010143	cutin biosynthetic process	14	3	1.59	0.23192
GO:0010417	glucuronoxylan biosynthetic process	31	3	3.52	0.23285
GO:0009725	response to hormone	1893	268	214.89	0.23296
GO:0046470	phosphatidylcholine metabolic process	68	9	7.72	0.23321
GO:0048571	long-day photoperiodism	80	8	9.08	0.23326
GO:0048574	long-day photoperiodism, flowering	80	8	9.08	0.23326
GO:0001708	cell fate specification	18	1	2.04	0.23397
GO:0034644	cellular response to UV	5	0	0.57	0.23489
GO:0009747	hexokinase-dependent signaling	10	3	1.14	0.23506
GO:0051156	glucose 6-phosphate metabolic process	10	3	1.14	0.23506
GO:0048284	organelle fusion	100	7	11.35	0.23527
GO:0071951	conversion of methionyl-tRNA to N-formyl-methionyl-tRNA	3	0	0.34	0.23542
GO:0019988	charged-tRNA amino acid modification	3	0	0.34	0.23542
GO:0006643	membrane lipid metabolic process	312	47	35.42	0.23588
GO:0015884	folic acid transport	27	3	3.06	0.2359
GO:0051180	vitamin transport	27	3	3.06	0.2359
GO:0046113	nucleobase catabolic process	21	2	2.38	0.2365
GO:0006212	uracil catabolic process	21	2	2.38	0.2365
GO:0006208	pyrimidine nucleobase catabolic process	21	2	2.38	0.2365
GO:0006334	nucleosome assembly	57	5	6.47	0.23674
GO:0018958	phenol-containing compound metabolic process	241	30	27.36	0.23737
GO:0010023	proanthocyanidin biosynthetic process	11	0	1.25	0.23803
GO:0009641	shade avoidance	16	1	1.82	0.23817
GO:0006108	malate metabolic process	109	9	12.37	0.23838
GO:0009834	plant-type secondary cell wall biogenesis	29	3	3.29	0.23887
GO:0008544	epidermis development	843	75	95.69	0.23896
GO:0043588	skin development	843	75	95.69	0.23896
GO:0060429	epithelium development	843	75	95.69	0.23896
GO:0042743	hydrogen peroxide metabolic process	446	71	50.63	0.24082
GO:0009413	response to flooding	25	5	2.84	0.24085
GO:0009911	positive regulation of flower development	60	10	6.81	0.2409
GO:2000243	positive regulation of reproductive process	60	10	6.81	0.2409
GO:0010028	xanthophyll cycle	3	1	0.34	0.24096
GO:0048585	negative regulation of response to stimulus	379	42	43.02	0.2415
GO:0070291	N-acylethanolamine metabolic process	24	2	2.72	0.24154
GO:0050896	response to stimulus	10675	1389	1211.8	0.24158
GO:0016123	xanthophyll biosynthetic process	32	5	3.63	0.2423
GO:0080180	2-methylguanosine metabolic process	2	0	0.23	0.24295
GO:0006521	regulation of cellular amino acid metabolic process	18	0	2.04	0.24322
GO:0051188	cofactor biosynthetic process	838	103	95.13	0.24351
GO:0010942	positive regulation of cell death	5	1	0.57	0.24387
GO:0080086	stamen filament development	5	0	0.57	0.24464
GO:0046031	ADP metabolic process	1	0	0.11	0.24474
GO:0006172	ADP biosynthetic process	1	0	0.11	0.24474
GO:0009180	purine ribonucleoside diphosphate biosynthetic process	1	0	0.11	0.24474
GO:0009185	ribonucleoside diphosphate metabolic process	1	0	0.11	0.24474
GO:0009188	ribonucleoside diphosphate biosynthetic process	1	0	0.11	0.24474
GO:0009179	purine ribonucleoside diphosphate metabolic process	1	0	0.11	0.24474
GO:0009135	purine nucleoside diphosphate metabolic process	1	0	0.11	0.24474
GO:0009136	purine nucleoside diphosphate biosynthetic process	1	0	0.11	0.24474
GO:0010605	negative regulation of macromolecule metabolic process	749	30	85.02	0.2452
GO:0015837	amine transport	14	3	1.59	0.24585
GO:0051651	maintenance of location in cell	38	7	4.31	0.2461
GO:0009113	purine nucleobase biosynthetic process	31	1	3.52	0.24666
GO:0080136	priming of cellular response to stress	17	1	1.93	0.2472
GO:0090329	regulation of DNA-dependent DNA replication	26	1	2.95	0.24746
GO:0009892	negative regulation of metabolic process	865	45	98.19	0.24758
GO:0045848	positive regulation of nitrogen utilization	2	1	0.23	0.24774
GO:0006887	exocytosis	89	5	10.1	0.24789
GO:0009696	salicylic acid metabolic process	224	29	25.43	0.24808
GO:0022414	reproductive process	2972	248	337.37	0.24844
GO:0046149	pigment catabolic process	187	31	21.23	0.24859
GO:0015996	chlorophyll catabolic process	187	31	21.23	0.24859
GO:0000271	polysaccharide biosynthetic process	1279	154	145.19	0.24899
GO:0031116	positive regulation of microtubule polymerization	7	0	0.79	0.24923
GO:0019388	galactose catabolic process	9	0	1.02	0.24933
GO:0007275	multicellular organismal development	4964	438	563.5	0.24941
GO:0042546	cell wall biogenesis	358	21	40.64	0.25172
GO:0010629	negative regulation of gene expression	681	23	77.31	0.2518
GO:0006997	nucleus organization	110	7	12.49	0.25211
GO:0070178	D-serine metabolic process	1	0	0.11	0.25238
GO:0046683	response to organophosphorus	26	2	2.95	0.25335
GO:0009610	response to symbiotic fungus	75	13	8.51	0.25451
GO:0009608	response to symbiont	75	13	8.51	0.25451
GO:0002100	tRNA wobble adenosine to inosine editing	2	0	0.23	0.25487
GO:0044702	single organism reproductive process	2481	204	281.64	0.25508
GO:0070328	triglyceride homeostasis	10	2	1.14	0.25524
GO:0055090	acylglycerol homeostasis	10	2	1.14	0.25524
GO:0055091	phospholipid homeostasis	10	2	1.14	0.25524
GO:0055089	fatty acid homeostasis	10	2	1.14	0.25524
GO:0019755	one-carbon compound transport	33	5	3.75	0.25528
GO:0015746	citrate transport	6	0	0.68	0.2553
GO:0071616	acyl-CoA biosynthetic process	60	12	6.81	0.25606
GO:0035384	thioester biosynthetic process	60	12	6.81	0.25606
GO:0046949	fatty-acyl-CoA biosynthetic process	22	6	2.5	0.2561
GO:0035337	fatty-acyl-CoA metabolic process	22	6	2.5	0.2561
GO:0048467	gynoecium development	300	25	34.06	0.25659
GO:0072661	protein targeting to plasma membrane	7	2	0.79	0.25667
GO:0033384	geranyl diphosphate biosynthetic process	1	0	0.11	0.25675
GO:0033385	geranylgeranyl diphosphate metabolic process	1	0	0.11	0.25675
GO:0033386	geranylgeranyl diphosphate biosynthetic process	1	0	0.11	0.25675
GO:0016120	carotene biosynthetic process	46	3	5.22	0.2568
GO:0051261	protein depolymerization	48	9	5.45	0.25723
GO:0071900	regulation of protein serine/threonine kinase activity	104	6	11.81	0.25752
GO:0097359	UDP-glucosylation	6	1	0.68	0.25774
GO:0071630	nucleus-associated proteasomal ubiquitin-dependent protein catabolic process	1	0	0.11	0.25778
GO:0031503	protein complex localization	1	0	0.11	0.25778
GO:0007052	mitotic spindle organization	1	0	0.11	0.25778
GO:0034629	cellular protein complex localization	1	0	0.11	0.25778
GO:0030472	mitotic spindle organization in nucleus	1	0	0.11	0.25778
GO:0071218	cellular response to misfolded protein	1	0	0.11	0.25778
GO:0031144	proteasome localization	1	0	0.11	0.25778
GO:0033169	histone H3-K9 demethylation	11	0	1.25	0.25799
GO:0006432	phenylalanyl-tRNA aminoacylation	12	1	1.36	0.25807
GO:0032210	regulation of telomere maintenance via telomerase	1	0	0.11	0.25819
GO:0032211	negative regulation of telomere maintenance via telomerase	1	0	0.11	0.25819
GO:0032205	negative regulation of telomere maintenance	1	0	0.11	0.25819
GO:0032845	negative regulation of homeostatic process	1	0	0.11	0.25819
GO:0010015	root morphogenesis	506	50	57.44	0.25832
GO:0010135	ureide metabolic process	5	2	0.57	0.25845
GO:0010136	ureide catabolic process	5	2	0.57	0.25845
GO:0006481	C-terminal protein methylation	3	0	0.34	0.25888
GO:0018410	C-terminal protein amino acid modification	3	0	0.34	0.25888
GO:0043967	histone H4 acetylation	3	1	0.34	0.25908
GO:2000034	regulation of seed maturation	6	0	0.68	0.2592
GO:0008612	peptidyl-lysine modification to peptidyl-hypusine	24	3	2.72	0.25954
GO:0034389	lipid particle organization	10	1	1.14	0.25985
GO:0048759	xylem vessel member cell differentiation	1	0	0.11	0.25986
GO:0009820	alkaloid metabolic process	1	0	0.11	0.26009
GO:0006065	UDP-glucuronate biosynthetic process	3	0	0.34	0.2601
GO:0006858	extracellular transport	1	0	0.11	0.26061
GO:0018343	protein farnesylation	1	0	0.11	0.26066
GO:0009299	mRNA transcription	2	0	0.23	0.26099
GO:0010190	cytochrome b6f complex assembly	19	1	2.16	0.2611
GO:0097439	acquisition of desiccation tolerance	1	0	0.11	0.26129
GO:0048700	acquisition of desiccation tolerance in seed	1	0	0.11	0.26129
GO:0006206	pyrimidine nucleobase metabolic process	45	5	5.11	0.26157
GO:0048481	ovule development	261	23	29.63	0.26242
GO:0035670	plant-type ovary development	261	23	29.63	0.26242
GO:0015977	carbon fixation	170	33	19.3	0.26262
GO:0007006	mitochondrial membrane organization	22	3	2.5	0.26263
GO:0044767	single-organism developmental process	5353	493	607.66	0.26278
GO:0043405	regulation of MAP kinase activity	60	4	6.81	0.26345
GO:0015711	organic anion transport	662	140	75.15	0.2639
GO:0030042	actin filament depolymerization	46	8	5.22	0.26447
GO:0040014	regulation of multicellular organism growth	15	2	1.7	0.26487
GO:0035264	multicellular organism growth	15	2	1.7	0.26487
GO:0051567	histone H3-K9 methylation	161	8	18.28	0.26498
GO:0009838	abscission	22	4	2.5	0.26538
GO:0010227	floral organ abscission	22	4	2.5	0.26538
GO:0040020	regulation of meiosis	3	0	0.34	0.26547
GO:0051445	regulation of meiotic cell cycle	3	0	0.34	0.26547
GO:0009934	regulation of meristem structural organization	33	5	3.75	0.26562
GO:0035433	acetate transmembrane transport	1	0	0.11	0.26607
GO:0006846	acetate transport	1	0	0.11	0.26607
GO:0006638	neutral lipid metabolic process	41	3	4.65	0.26648
GO:0006639	acylglycerol metabolic process	41	3	4.65	0.26648
GO:0006641	triglyceride metabolic process	39	3	4.43	0.26697
GO:0048440	carpel development	285	25	32.35	0.267
GO:0015807	L-amino acid transport	24	13	2.72	0.26703
GO:0021700	developmental maturation	364	29	41.32	0.26722
GO:0048235	pollen sperm cell differentiation	5	1	0.57	0.26724
GO:0006901	vesicle coating	10	0	1.14	0.26753
GO:0048268	clathrin coat assembly	10	0	1.14	0.26753
GO:0044283	small molecule biosynthetic process	2751	453	312.29	0.26786
GO:0080009	mRNA methylation	3	0	0.34	0.26816
GO:0051083	'de novo' cotranslational protein folding	1	0	0.11	0.26816
GO:0070084	protein initiator methionine removal	1	0	0.11	0.26875
GO:0035551	protein initiator methionine removal involved in protein maturation	1	0	0.11	0.26875
GO:0019222	regulation of metabolic process	4196	382	476.32	0.26893
GO:1901699	cellular response to nitrogen compound	247	12	28.04	0.26902
GO:0090239	regulation of histone H4 acetylation	1	0	0.11	0.27117
GO:0006525	arginine metabolic process	64	9	7.27	0.27118
GO:0000302	response to reactive oxygen species	676	96	76.74	0.27156
GO:0043331	response to dsRNA	236	6	26.79	0.27256
GO:0070918	production of small RNA involved in gene silencing by RNA	236	6	26.79	0.27256
GO:0031050	dsRNA fragmentation	236	6	26.79	0.27256
GO:0071359	cellular response to dsRNA	236	6	26.79	0.27256
GO:0009915	phloem sucrose loading	11	2	1.25	0.27312
GO:0010232	vascular transport	11	2	1.25	0.27312
GO:0010233	phloem transport	11	2	1.25	0.27312
GO:0046283	anthocyanin-containing compound metabolic process	119	24	13.51	0.2732
GO:0010254	nectary development	2	1	0.23	0.27346
GO:0043696	dedifferentiation	1	0	0.11	0.27377
GO:0043697	cell dedifferentiation	1	0	0.11	0.27377
GO:0060184	cell cycle switching	1	0	0.11	0.27377
GO:0009301	snRNA transcription	1	0	0.11	0.27377
GO:0015670	carbon dioxide transport	1	0	0.11	0.27498
GO:0009250	glucan biosynthetic process	986	132	111.93	0.27604
GO:0006528	asparagine metabolic process	114	52	12.94	0.2764
GO:0006529	asparagine biosynthetic process	114	52	12.94	0.2764
GO:0043385	mycotoxin metabolic process	1	0	0.11	0.27644
GO:0043386	mycotoxin biosynthetic process	1	0	0.11	0.27644
GO:2001310	gliotoxin biosynthetic process	1	0	0.11	0.27644
GO:2001308	gliotoxin metabolic process	1	0	0.11	0.27644
GO:0036146	cellular response to mycotoxin	1	0	0.11	0.27644
GO:0097237	cellular response to toxic substance	1	0	0.11	0.27644
GO:0009403	toxin biosynthetic process	1	0	0.11	0.27644
GO:0042776	mitochondrial ATP synthesis coupled proton transport	1	0	0.11	0.27649
GO:0031204	posttranslational protein targeting to membrane, translocation	23	3	2.61	0.27654
GO:0006620	posttranslational protein targeting to membrane	23	3	2.61	0.27654
GO:0010338	leaf formation	9	0	1.02	0.27678
GO:0055076	transition metal ion homeostasis	186	20	21.11	0.27749
GO:0046166	glyceraldehyde-3-phosphate biosynthetic process	10	0	1.14	0.27765
GO:0006642	triglyceride mobilization	10	0	1.14	0.27765
GO:0052542	defense response by callose deposition	78	10	8.85	0.27816
GO:0009833	plant-type primary cell wall biogenesis	17	2	1.93	0.27877
GO:0045040	protein import into mitochondrial outer membrane	4	2	0.45	0.27904
GO:0007008	outer mitochondrial membrane organization	4	2	0.45	0.27904
GO:1902580	single-organism cellular localization	658	77	74.69	0.27991
GO:1902578	single-organism localization	658	77	74.69	0.27991
GO:0045490	pectin catabolic process	1	0	0.11	0.28057
GO:0043044	ATP-dependent chromatin remodeling	16	0	1.82	0.2807
GO:0006564	L-serine biosynthetic process	19	5	2.16	0.28399
GO:0045185	maintenance of protein location	40	5	4.54	0.28483
GO:0009901	anther dehiscence	9	0	1.02	0.28488
GO:0001881	receptor recycling	2	0	0.23	0.28555
GO:0043112	receptor metabolic process	2	0	0.23	0.28555
GO:0045597	positive regulation of cell differentiation	1	0	0.11	0.2857
GO:0051782	negative regulation of cell division	1	0	0.11	0.2857
GO:0033157	regulation of intracellular protein transport	1	0	0.11	0.286
GO:0090316	positive regulation of intracellular protein transport	1	0	0.11	0.286
GO:0046822	regulation of nucleocytoplasmic transport	1	0	0.11	0.286
GO:0046824	positive regulation of nucleocytoplasmic transport	1	0	0.11	0.286
GO:0046825	regulation of protein export from nucleus	1	0	0.11	0.286
GO:0046827	positive regulation of protein export from nucleus	1	0	0.11	0.286
GO:0006611	protein export from nucleus	1	0	0.11	0.286
GO:0051222	positive regulation of protein transport	1	0	0.11	0.286
GO:0032388	positive regulation of intracellular transport	1	0	0.11	0.286
GO:0010037	response to carbon dioxide	15	1	1.7	0.28652
GO:0006561	proline biosynthetic process	51	9	5.79	0.28744
GO:0040012	regulation of locomotion	1	0	0.11	0.28849
GO:0052371	regulation by organism of entry into other organism involved in symbiotic interaction	1	0	0.11	0.28849
GO:0052372	modulation by symbiont of entry into host	1	0	0.11	0.28849
GO:0034728	nucleosome organization	58	5	6.58	0.28974
GO:0000959	mitochondrial RNA metabolic process	3	1	0.34	0.29036
GO:0015802	basic amino acid transport	50	17	5.68	0.29053
GO:0034504	protein localization to nucleus	1	0	0.11	0.29139
GO:0051457	maintenance of protein location in nucleus	1	0	0.11	0.29139
GO:0031497	chromatin assembly	71	6	8.06	0.29167
GO:2000028	regulation of photoperiodism, flowering	75	8	8.51	0.29172
GO:0071461	cellular response to redox state	3	0	0.34	0.2923
GO:0008610	lipid biosynthetic process	2045	279	232.14	0.29243
GO:0009607	response to biotic stimulus	1990	255	225.9	0.29279
GO:0048869	cellular developmental process	1645	160	186.74	0.29406
GO:0040011	locomotion	54	9	6.13	0.2947
GO:0006515	misfolded or incompletely synthesized protein catabolic process	21	3	2.38	0.29528
GO:0006560	proline metabolic process	60	10	6.81	0.29574
GO:0006359	regulation of transcription from RNA polymerase III promoter	5	0	0.57	0.29615
GO:0016480	negative regulation of transcription from RNA polymerase III promoter	5	0	0.57	0.29615
GO:0019236	response to pheromone	1	0	0.11	0.29618
GO:0071444	cellular response to pheromone	1	0	0.11	0.29618
GO:0023058	adaptation of signaling pathway	1	0	0.11	0.29618
GO:0000754	adaptation of signaling pathway by response to pheromone involved in conjugation with cellular fusion	1	0	0.11	0.29618
GO:0000749	response to pheromone involved in conjugation with cellular fusion	1	0	0.11	0.29618
GO:0016441	posttranscriptional gene silencing	361	8	40.98	0.29683
GO:0033692	cellular polysaccharide biosynthetic process	1239	148	140.65	0.29783
GO:0050801	ion homeostasis	448	63	50.86	0.29825
GO:0043467	regulation of generation of precursor metabolites and energy	115	12	13.05	0.29849
GO:0042548	regulation of photosynthesis, light reaction	115	12	13.05	0.29849
GO:0009435	NAD biosynthetic process	44	3	4.99	0.29858
GO:0007010	cytoskeleton organization	798	80	90.59	0.29978
GO:0072524	pyridine-containing compound metabolic process	639	97	72.54	0.30025
GO:0046112	nucleobase biosynthetic process	58	5	6.58	0.3005
GO:0048586	regulation of long-day photoperiodism, flowering	71	8	8.06	0.30112
GO:0006575	cellular modified amino acid metabolic process	305	37	34.62	0.3016
GO:0030488	tRNA methylation	24	3	2.72	0.30213
GO:0009741	response to brassinosteroid	108	13	12.26	0.30233
GO:0009070	serine family amino acid biosynthetic process	421	81	47.79	0.30235
GO:0000038	very long-chain fatty acid metabolic process	48	3	5.45	0.30249
GO:0006828	manganese ion transport	34	3	3.86	0.30261
GO:0048608	reproductive structure development	2452	202	278.34	0.30267
GO:0061458	reproductive system development	2452	202	278.34	0.30267
GO:0009854	oxidative photosynthetic carbon pathway	26	6	2.95	0.30325
GO:0009411	response to UV	241	29	27.36	0.30457
GO:0001302	replicative cell aging	4	1	0.45	0.30686
GO:0046434	organophosphate catabolic process	1278	101	145.07	0.30723
GO:0012501	programmed cell death	512	70	58.12	0.30736
GO:0048278	vesicle docking	47	2	5.34	0.30744
GO:0002831	regulation of response to biotic stimulus	31	2	3.52	0.30759
GO:0032954	regulation of cytokinetic process	1	0	0.11	0.30871
GO:0032955	regulation of barrier septum assembly	1	0	0.11	0.30871
GO:1901891	regulation of cell septum assembly	1	0	0.11	0.30871
GO:0032465	regulation of cytokinesis	1	0	0.11	0.30871
GO:0032502	developmental process	5464	496	620.26	0.3089
GO:0010496	intercellular transport	25	0	2.84	0.31025
GO:0043155	negative regulation of photosynthesis, light reaction	87	8	9.88	0.31061
GO:0010205	photoinhibition	87	8	9.88	0.31061
GO:0010039	response to iron ion	113	24	12.83	0.31195
GO:1900376	regulation of secondary metabolite biosynthetic process	2	0	0.23	0.31198
GO:0010439	regulation of glucosinolate biosynthetic process	2	0	0.23	0.31198
GO:0000270	peptidoglycan metabolic process	3	0	0.34	0.31228
GO:0030203	glycosaminoglycan metabolic process	3	0	0.34	0.31228
GO:0019369	arachidonic acid metabolic process	4	0	0.45	0.31317
GO:0019373	epoxygenase P450 pathway	4	0	0.45	0.31317
GO:0009956	radial pattern formation	9	0	1.02	0.31321
GO:0042558	pteridine-containing compound metabolic process	111	10	12.6	0.31362
GO:0006536	glutamate metabolic process	104	23	11.81	0.314
GO:0006768	biotin metabolic process	11	0	1.25	0.31506
GO:0009102	biotin biosynthetic process	11	0	1.25	0.31506
GO:0003006	developmental process involved in reproduction	2846	236	323.07	0.31523
GO:0006787	porphyrin-containing compound catabolic process	190	31	21.57	0.31571
GO:0033015	tetrapyrrole catabolic process	190	31	21.57	0.31571
GO:0015696	ammonium transport	39	10	4.43	0.31594
GO:0044275	cellular carbohydrate catabolic process	194	33	22.02	0.31667
GO:1901679	nucleotide transmembrane transport	7	1	0.79	0.31673
GO:0072531	pyrimidine-containing compound transmembrane transport	7	1	0.79	0.31673
GO:0015785	UDP-galactose transport	7	1	0.79	0.31673
GO:0090481	pyrimidine nucleotide-sugar transmembrane transport	7	1	0.79	0.31673
GO:0072334	UDP-galactose transmembrane transport	7	1	0.79	0.31673
GO:0009306	protein secretion	56	7	6.36	0.3172
GO:0006915	apoptotic process	34	3	3.86	0.31752
GO:0010312	detoxification of zinc ion	1	0	0.11	0.31759
GO:0010299	detoxification of cobalt ion	1	0	0.11	0.31759
GO:0009617	response to bacterium	965	132	109.54	0.31798
GO:0016578	histone deubiquitination	8	0	0.91	0.31823
GO:0010411	xyloglucan metabolic process	4	1	0.45	0.31955
GO:0000105	histidine biosynthetic process	51	1	5.79	0.32034
GO:0070475	rRNA base methylation	12	3	1.36	0.32074
GO:0007035	vacuolar acidification	2	0	0.23	0.32076
GO:0045851	pH reduction	2	0	0.23	0.32076
GO:0051452	intracellular pH reduction	2	0	0.23	0.32076
GO:0034637	cellular carbohydrate biosynthetic process	1381	190	156.77	0.3208
GO:0002376	immune system process	972	120	110.34	0.32107
GO:0015718	monocarboxylic acid transport	73	14	8.29	0.32118
GO:0055072	iron ion homeostasis	126	15	14.3	0.32139
GO:0016051	carbohydrate biosynthetic process	1943	270	220.56	0.32158
GO:0043420	anthranilate metabolic process	1	0	0.11	0.32265
GO:0034354	'de novo' NAD biosynthetic process from tryptophan	1	0	0.11	0.32265
GO:0034627	'de novo' NAD biosynthetic process	1	0	0.11	0.32265
GO:0043066	negative regulation of apoptotic process	5	0	0.57	0.32396
GO:0043480	pigment accumulation in tissues	46	8	5.22	0.32407
GO:0043481	anthocyanin accumulation in tissues in response to UV light	46	8	5.22	0.32407
GO:0043473	pigmentation	46	8	5.22	0.32407
GO:0043476	pigment accumulation	46	8	5.22	0.32407
GO:0043478	pigment accumulation in response to UV light	46	8	5.22	0.32407
GO:0043479	pigment accumulation in tissues in response to UV light	46	8	5.22	0.32407
GO:0035383	thioester metabolic process	122	16	13.85	0.3244
GO:0006637	acyl-CoA metabolic process	122	16	13.85	0.3244
GO:0009292	genetic transfer	50	3	5.68	0.32453
GO:0009294	DNA mediated transformation	50	3	5.68	0.32453
GO:0046505	sulfolipid metabolic process	13	2	1.48	0.32455
GO:0046506	sulfolipid biosynthetic process	13	2	1.48	0.32455
GO:0010562	positive regulation of phosphorus metabolic process	100	3	11.35	0.32458
GO:0042327	positive regulation of phosphorylation	100	3	11.35	0.32458
GO:0045937	positive regulation of phosphate metabolic process	100	3	11.35	0.32458
GO:1902532	negative regulation of intracellular signal transduction	22	1	2.5	0.32502
GO:0043407	negative regulation of MAP kinase activity	22	1	2.5	0.32502
GO:0043409	negative regulation of MAPK cascade	22	1	2.5	0.32502
GO:0015684	ferrous iron transport	1	0	0.11	0.32553
GO:0030505	inorganic diphosphate transport	16	1	1.82	0.32706
GO:0032196	transposition	14	3	1.59	0.32742
GO:0010528	regulation of transposition	14	3	1.59	0.32742
GO:0010529	negative regulation of transposition	14	3	1.59	0.32742
GO:0042886	amide transport	168	55	19.07	0.32804
GO:0072528	pyrimidine-containing compound biosynthetic process	378	60	42.91	0.32835
GO:0006041	glucosamine metabolic process	10	1	1.14	0.3285
GO:0006042	glucosamine biosynthetic process	10	1	1.14	0.3285
GO:0009202	deoxyribonucleoside triphosphate biosynthetic process	2	0	0.23	0.32903
GO:0090567	reproductive shoot system development	1168	91	132.59	0.32916
GO:0009814	defense response, incompatible interaction	554	73	62.89	0.3294
GO:0051187	cofactor catabolic process	191	31	21.68	0.32942
GO:0015885	5-formyltetrahydrofolate transport	3	0	0.34	0.32978
GO:0006278	RNA-dependent DNA replication	18	4	2.04	0.32999
GO:0006424	glutamyl-tRNA aminoacylation	22	1	2.5	0.3301
GO:0070647	protein modification by small protein conjugation or removal	787	56	89.34	0.33029
GO:0007049	cell cycle	1197	46	135.88	0.33029
GO:0046369	galactose biosynthetic process	1	0	0.11	0.33124
GO:0046443	FAD metabolic process	1	0	0.11	0.33208
GO:0072387	flavin adenine dinucleotide metabolic process	1	0	0.11	0.33208
GO:0006573	valine metabolic process	26	1	2.95	0.33274
GO:0006813	potassium ion transport	148	13	16.8	0.33289
GO:2000012	regulation of auxin polar transport	6	0	0.68	0.33328
GO:0055075	potassium ion homeostasis	32	5	3.63	0.33365
GO:0000278	mitotic cell cycle	482	17	54.72	0.33477
GO:0048564	photosystem I assembly	15	0	1.7	0.33508
GO:0043086	negative regulation of catalytic activity	102	10	11.58	0.33519
GO:0042777	plasma membrane ATP synthesis coupled proton transport	9	0	1.02	0.33526
GO:0010235	guard mother cell cytokinesis	1	0	0.11	0.33713
GO:1900911	regulation of olefin biosynthetic process	16	0	1.82	0.33735
GO:1900908	regulation of olefin metabolic process	16	0	1.82	0.33735
GO:0010364	regulation of ethylene biosynthetic process	16	0	1.82	0.33735
GO:0031335	regulation of sulfur amino acid metabolic process	16	0	1.82	0.33735
GO:0043269	regulation of ion transport	393	58	44.61	0.33752
GO:0071219	cellular response to molecule of bacterial origin	1	0	0.11	0.33789
GO:0006333	chromatin assembly or disassembly	105	7	11.92	0.33834
GO:0010054	trichoblast differentiation	335	28	38.03	0.33926
GO:0034330	cell junction organization	10	2	1.14	0.33951
GO:0045216	cell-cell junction organization	10	2	1.14	0.33951
GO:0032101	regulation of response to external stimulus	35	4	3.97	0.3404
GO:0051776	detection of redox state	5	0	0.57	0.34059
GO:0002943	tRNA dihydrouridine synthesis	12	0	1.36	0.34183
GO:0006200	ATP catabolic process	671	73	76.17	0.34247
GO:0009169	purine ribonucleoside monophosphate catabolic process	671	73	76.17	0.34247
GO:0009158	ribonucleoside monophosphate catabolic process	671	73	76.17	0.34247
GO:0009125	nucleoside monophosphate catabolic process	671	73	76.17	0.34247
GO:0009128	purine nucleoside monophosphate catabolic process	671	73	76.17	0.34247
GO:0006820	anion transport	1071	232	121.58	0.34298
GO:0016998	cell wall macromolecule catabolic process	52	7	5.9	0.34322
GO:0030026	cellular manganese ion homeostasis	24	3	2.72	0.34347
GO:0010042	response to manganese ion	24	3	2.72	0.34347
GO:0010305	leaf vascular tissue pattern formation	17	0	1.93	0.34399
GO:0009401	phosphoenolpyruvate-dependent sugar phosphotransferase system	36	6	4.09	0.34413
GO:0048469	cell maturation	333	27	37.8	0.34478
GO:0048764	trichoblast maturation	333	27	37.8	0.34478
GO:0048765	root hair cell differentiation	333	27	37.8	0.34478
GO:0010468	regulation of gene expression	2771	213	314.56	0.34493
GO:0008295	spermidine biosynthetic process	35	4	3.97	0.3454
GO:0019432	triglyceride biosynthetic process	26	2	2.95	0.34572
GO:0006423	cysteinyl-tRNA aminoacylation	19	1	2.16	0.34595
GO:0043622	cortical microtubule organization	28	3	3.18	0.34647
GO:1901292	nucleoside phosphate catabolic process	1238	97	140.53	0.34701
GO:0009143	nucleoside triphosphate catabolic process	1238	97	140.53	0.34701
GO:0046460	neutral lipid biosynthetic process	28	2	3.18	0.34728
GO:0046463	acylglycerol biosynthetic process	28	2	3.18	0.34728
GO:0009051	pentose-phosphate shunt, oxidative branch	12	1	1.36	0.34746
GO:0071824	protein-DNA complex subunit organization	66	5	7.49	0.34765
GO:0065004	protein-DNA complex assembly	66	5	7.49	0.34765
GO:0006195	purine nucleotide catabolic process	1237	97	140.42	0.34805
GO:0009166	nucleotide catabolic process	1237	97	140.42	0.34805
GO:0009154	purine ribonucleotide catabolic process	1237	97	140.42	0.34805
GO:0009146	purine nucleoside triphosphate catabolic process	1237	97	140.42	0.34805
GO:0009261	ribonucleotide catabolic process	1237	97	140.42	0.34805
GO:0009203	ribonucleoside triphosphate catabolic process	1237	97	140.42	0.34805
GO:0009207	purine ribonucleoside triphosphate catabolic process	1237	97	140.42	0.34805
GO:0051260	protein homooligomerization	57	5	6.47	0.34842
GO:0009415	response to water	656	88	74.47	0.34961
GO:0000956	nuclear-transcribed mRNA catabolic process	158	4	17.94	0.34984
GO:0032880	regulation of protein localization	56	2	6.36	0.35005
GO:0006434	seryl-tRNA aminoacylation	13	0	1.48	0.3507
GO:0042814	monopolar cell growth	9	0	1.02	0.35079
GO:0010608	posttranscriptional regulation of gene expression	737	34	83.66	0.35198
GO:0072527	pyrimidine-containing compound metabolic process	412	62	46.77	0.35241
GO:0006973	intracellular accumulation of glycerol	1	0	0.11	0.35247
GO:0071474	cellular hyperosmotic response	1	0	0.11	0.35247
GO:0042026	protein refolding	39	4	4.43	0.35272
GO:0043410	positive regulation of MAPK cascade	37	3	4.2	0.35274
GO:1902533	positive regulation of intracellular signal transduction	37	3	4.2	0.35274
GO:0043406	positive regulation of MAP kinase activity	37	3	4.2	0.35274
GO:0071902	positive regulation of protein serine/threonine kinase activity	37	3	4.2	0.35274
GO:0000187	activation of MAPK activity	37	3	4.2	0.35274
GO:0043647	inositol phosphate metabolic process	113	13	12.83	0.35418
GO:0007264	small GTPase mediated signal transduction	318	12	36.1	0.3552
GO:0036465	synaptic vesicle recycling	6	0	0.68	0.35523
GO:0097480	establishment of synaptic vesicle localization	6	0	0.68	0.35523
GO:0097479	synaptic vesicle localization	6	0	0.68	0.35523
GO:0007268	synaptic transmission	6	0	0.68	0.35523
GO:0048488	synaptic vesicle endocytosis	6	0	0.68	0.35523
GO:0048489	synaptic vesicle transport	6	0	0.68	0.35523
GO:0070141	response to UV-A	1	0	0.11	0.3553
GO:0071492	cellular response to UV-A	1	0	0.11	0.3553
GO:0071466	cellular response to xenobiotic stimulus	1	0	0.11	0.35543
GO:0006805	xenobiotic metabolic process	1	0	0.11	0.35543
GO:0071804	cellular potassium ion transport	104	9	11.81	0.35619
GO:0071805	potassium ion transmembrane transport	104	9	11.81	0.35619
GO:0032507	maintenance of protein location in cell	36	5	4.09	0.35626
GO:0051604	protein maturation	177	10	20.09	0.35645
GO:0033356	UDP-L-arabinose metabolic process	20	4	2.27	0.35681
GO:0042357	thiamine diphosphate metabolic process	7	0	0.79	0.35812
GO:0009229	thiamine diphosphate biosynthetic process	7	0	0.79	0.35812
GO:0006888	ER to Golgi vesicle-mediated transport	207	14	23.5	0.35849
GO:0006289	nucleotide-excision repair	60	2	6.81	0.35849
GO:0031589	cell-substrate adhesion	9	2	1.02	0.35855
GO:0007160	cell-matrix adhesion	9	2	1.02	0.35855
GO:0071705	nitrogen compound transport	975	207	110.68	0.35915
GO:0043649	dicarboxylic acid catabolic process	31	3	3.52	0.35937
GO:0008216	spermidine metabolic process	43	4	4.88	0.35959
GO:0006220	pyrimidine nucleotide metabolic process	278	28	31.56	0.36056
GO:0006221	pyrimidine nucleotide biosynthetic process	278	28	31.56	0.36056
GO:0006714	sesquiterpenoid metabolic process	77	14	8.74	0.3611
GO:0010239	chloroplast mRNA processing	5	1	0.57	0.36299
GO:1901136	carbohydrate derivative catabolic process	1344	121	152.57	0.36321
GO:0030104	water homeostasis	32	7	3.63	0.36374
GO:0071369	cellular response to ethylene stimulus	140	22	15.89	0.36445
GO:0009836	fruit ripening, climacteric	2	0	0.23	0.36526
GO:1901990	regulation of mitotic cell cycle phase transition	32	1	3.63	0.36546
GO:1901987	regulation of cell cycle phase transition	32	1	3.63	0.36546
GO:0048518	positive regulation of biological process	1336	112	151.66	0.36567
GO:0042157	lipoprotein metabolic process	166	13	18.84	0.36599
GO:0042158	lipoprotein biosynthetic process	166	13	18.84	0.36599
GO:0006497	protein lipidation	166	13	18.84	0.36599
GO:0042559	pteridine-containing compound biosynthetic process	31	0	3.52	0.3668
GO:0009396	folic acid-containing compound biosynthetic process	31	0	3.52	0.3668
GO:0003002	regionalization	258	11	29.29	0.36681
GO:0071310	cellular response to organic substance	1457	154	165.39	0.36704
GO:0006534	cysteine metabolic process	414	77	47	0.36795
GO:0016246	RNA interference	274	5	31.1	0.36827
GO:0009554	megasporogenesis	5	0	0.57	0.36854
GO:0008300	isoprenoid catabolic process	20	5	2.27	0.36877
GO:1900865	chloroplast RNA modification	2	1	0.23	0.3692
GO:1900871	chloroplast mRNA modification	2	1	0.23	0.3692
GO:0046130	purine ribonucleoside catabolic process	1245	97	141.33	0.36928
GO:0009432	SOS response	7	0	0.79	0.36956
GO:0022615	protein to membrane docking	18	3	2.04	0.37243
GO:0016560	protein import into peroxisome matrix, docking	18	3	2.04	0.37243
GO:0030422	production of siRNA involved in RNA interference	192	5	21.8	0.37251
GO:0009410	response to xenobiotic stimulus	31	2	3.52	0.37275
GO:0048598	embryonic morphogenesis	21	3	2.38	0.37299
GO:0043419	urea catabolic process	2	1	0.23	0.37335
GO:0019627	urea metabolic process	2	1	0.23	0.37335
GO:0052803	imidazole-containing compound metabolic process	53	1	6.02	0.37337
GO:0006547	histidine metabolic process	53	1	6.02	0.37337
GO:0010604	positive regulation of macromolecule metabolic process	670	44	76.06	0.37337
GO:0010090	trichome morphogenesis	250	13	28.38	0.37349
GO:0007389	pattern specification process	375	20	42.57	0.3737
GO:0009612	response to mechanical stimulus	40	2	4.54	0.37372
GO:0006086	acetyl-CoA biosynthetic process from pyruvate	5	0	0.57	0.37407
GO:0006732	coenzyme metabolic process	1144	146	129.86	0.37425
GO:0009908	flower development	1105	89	125.44	0.37567
GO:0010497	plasmodesmata-mediated intercellular transport	12	0	1.36	0.37602
GO:0016226	iron-sulfur cluster assembly	230	16	26.11	0.37626
GO:0031163	metallo-sulfur cluster assembly	230	16	26.11	0.37626
GO:0006116	NADH oxidation	5	0	0.57	0.37708
GO:0006734	NADH metabolic process	5	0	0.57	0.37708
GO:0016122	xanthophyll metabolic process	55	9	6.24	0.37742
GO:0000212	meiotic spindle organization	3	0	0.34	0.37756
GO:0007283	spermatogenesis	1	0	0.11	0.37779
GO:0010493	Lewis a epitope biosynthetic process	4	0	0.45	0.37834
GO:0007007	inner mitochondrial membrane organization	18	1	2.04	0.37883
GO:0051865	protein autoubiquitination	11	0	1.25	0.38013
GO:0030154	cell differentiation	1320	120	149.84	0.38018
GO:0035436	triose phosphate transmembrane transport	31	2	3.52	0.38053
GO:0015717	triose phosphate transport	31	2	3.52	0.38053
GO:0036065	fucosylation	12	0	1.36	0.38107
GO:0052573	UDP-D-galactose metabolic process	5	0	0.57	0.38136
GO:0019878	lysine biosynthetic process via aminoadipic acid	2	0	0.23	0.38199
GO:0045036	protein targeting to chloroplast	142	17	16.12	0.38213
GO:0072596	establishment of protein localization to chloroplast	142	17	16.12	0.38213
GO:0072598	protein localization to chloroplast	142	17	16.12	0.38213
GO:0010091	trichome branching	23	1	2.61	0.38274
GO:0006260	DNA replication	383	20	43.48	0.38435
GO:0030388	fructose 1,6-bisphosphate metabolic process	5	1	0.57	0.38437
GO:0006148	inosine catabolic process	1	0	0.11	0.38438
GO:0051225	spindle assembly	17	1	1.93	0.38461
GO:0006301	postreplication repair	47	2	5.34	0.38635
GO:0015700	arsenite transport	14	4	1.59	0.38688
GO:0016598	protein arginylation	2	0	0.23	0.38717
GO:0006571	tyrosine biosynthetic process	6	0	0.68	0.38719
GO:0046294	formaldehyde catabolic process	1	0	0.11	0.3872
GO:0015793	glycerol transport	11	1	1.25	0.38798
GO:0015795	sorbitol transport	11	1	1.25	0.38798
GO:0015797	mannitol transport	11	1	1.25	0.38798
GO:0015752	D-ribose transport	11	1	1.25	0.38798
GO:0015753	D-xylose transport	11	1	1.25	0.38798
GO:0090042	tubulin deacetylation	6	2	0.68	0.38958
GO:0015743	malate transport	27	10	3.06	0.39037
GO:0006743	ubiquinone metabolic process	68	3	7.72	0.39087
GO:0006744	ubiquinone biosynthetic process	68	3	7.72	0.39087
GO:0016571	histone methylation	295	10	33.49	0.39117
GO:0015940	pantothenate biosynthetic process	15	0	1.7	0.39284
GO:0015939	pantothenate metabolic process	15	0	1.7	0.39284
GO:0000003	reproduction	750	25	85.14	0.39319
GO:0048519	negative regulation of biological process	1624	131	184.35	0.39341
GO:0046173	polyol biosynthetic process	92	10	10.44	0.39346
GO:0010380	regulation of chlorophyll biosynthetic process	17	2	1.93	0.39394
GO:0009605	response to external stimulus	2792	351	316.94	0.39396
GO:0071668	plant-type cell wall assembly	7	0	0.79	0.39506
GO:0030198	extracellular matrix organization	7	0	0.79	0.39506
GO:0043062	extracellular structure organization	7	0	0.79	0.39506
GO:0010215	cellulose microfibril organization	7	0	0.79	0.39506
GO:0016137	glycoside metabolic process	29	12	3.29	0.39533
GO:0033329	kaempferol O-glucoside metabolic process	2	1	0.23	0.39545
GO:0033330	kaempferol O-glucoside biosynthetic process	2	1	0.23	0.39545
GO:0033302	quercetin O-glucoside metabolic process	2	1	0.23	0.39545
GO:0033303	quercetin O-glucoside biosynthetic process	2	1	0.23	0.39545
GO:0033485	cyanidin 3-O-glucoside biosynthetic process	2	1	0.23	0.39545
GO:1901038	cyanidin 3-O-glucoside metabolic process	2	1	0.23	0.39545
GO:0016138	glycoside biosynthetic process	2	1	0.23	0.39545
GO:1901804	beta-glucoside metabolic process	2	1	0.23	0.39545
GO:1901806	beta-glucoside biosynthetic process	2	1	0.23	0.39545
GO:0006152	purine nucleoside catabolic process	1249	98	141.78	0.39547
GO:0009164	nucleoside catabolic process	1249	98	141.78	0.39547
GO:0042454	ribonucleoside catabolic process	1249	98	141.78	0.39547
GO:0006433	prolyl-tRNA aminoacylation	7	0	0.79	0.39593
GO:0031048	chromatin silencing by small RNA	68	1	7.72	0.39611
GO:0009636	response to toxic substance	55	5	6.24	0.39613
GO:0048523	negative regulation of cellular process	928	76	105.34	0.39634
GO:1901658	glycosyl compound catabolic process	1276	109	144.85	0.39638
GO:0045491	xylan metabolic process	288	25	32.69	0.39675
GO:0006479	protein methylation	319	13	36.21	0.39678
GO:0008213	protein alkylation	319	13	36.21	0.39678
GO:0051239	regulation of multicellular organismal process	813	68	92.29	0.397
GO:0072659	protein localization to plasma membrane	8	2	0.91	0.39715
GO:0090002	establishment of protein localization to plasma membrane	8	2	0.91	0.39715
GO:0046653	tetrahydrofolate metabolic process	41	7	4.65	0.39776
GO:0001934	positive regulation of protein phosphorylation	92	3	10.44	0.3992
GO:0033674	positive regulation of kinase activity	92	3	10.44	0.3992
GO:0045860	positive regulation of protein kinase activity	92	3	10.44	0.3992
GO:0031401	positive regulation of protein modification process	92	3	10.44	0.3992
GO:0060255	regulation of macromolecule metabolic process	3216	247	365.07	0.39937
GO:0009653	anatomical structure morphogenesis	2031	208	230.55	0.40024
GO:0006004	fucose metabolic process	5	0	0.57	0.40026
GO:0006896	Golgi to vacuole transport	16	0	1.82	0.40065
GO:0006526	arginine biosynthetic process	37	2	4.2	0.40079
GO:0018022	peptidyl-lysine methylation	6	1	0.68	0.40084
GO:0006875	cellular metal ion homeostasis	184	23	20.89	0.40117
GO:0070408	carbamoyl phosphate metabolic process	1	0	0.11	0.40138
GO:0070409	carbamoyl phosphate biosynthetic process	1	0	0.11	0.40138
GO:0006543	glutamine catabolic process	1	0	0.11	0.40138
GO:0010506	regulation of autophagy	11	1	1.25	0.40187
GO:0055080	cation homeostasis	401	58	45.52	0.40204
GO:0045814	negative regulation of gene expression, epigenetic	298	8	33.83	0.40341
GO:0019693	ribose phosphate metabolic process	1817	149	206.26	0.40428
GO:0009259	ribonucleotide metabolic process	1817	149	206.26	0.40428
GO:0006435	threonyl-tRNA aminoacylation	16	3	1.82	0.40452
GO:0010410	hemicellulose metabolic process	291	25	33.03	0.40552
GO:0006342	chromatin silencing	297	8	33.71	0.40614
GO:0044786	cell cycle DNA replication	87	9	9.88	0.40617
GO:0042723	thiamine-containing compound metabolic process	93	30	10.56	0.40711
GO:0006772	thiamine metabolic process	93	30	10.56	0.40711
GO:0048582	positive regulation of post-embryonic development	126	18	14.3	0.40724
GO:0051240	positive regulation of multicellular organismal process	126	18	14.3	0.40724
GO:0006396	RNA processing	2139	204	242.81	0.40738
GO:0009682	induced systemic resistance	16	0	1.82	0.40795
GO:0034755	iron ion transmembrane transport	31	5	3.52	0.40882
GO:0048829	root cap development	15	0	1.7	0.40948
GO:0046189	phenol-containing compound biosynthetic process	219	29	24.86	0.40979
GO:0034655	nucleobase-containing compound catabolic process	1427	101	161.99	0.40981
GO:1901652	response to peptide	2	1	0.23	0.40988
GO:0043434	response to peptide hormone	2	1	0.23	0.40988
GO:0060416	response to growth hormone	2	1	0.23	0.40988
GO:1901135	carbohydrate derivative metabolic process	3808	369	432.27	0.40991
GO:0032365	intracellular lipid transport	3	0	0.34	0.41018
GO:0042254	ribosome biogenesis	741	77	84.12	0.41042
GO:0098662	inorganic cation transmembrane transport	503	51	57.1	0.41049
GO:0010222	stem vascular tissue pattern formation	5	0	0.57	0.41064
GO:0043101	purine-containing compound salvage	20	3	2.27	0.41118
GO:0052541	plant-type cell wall cellulose metabolic process	23	5	2.61	0.41119
GO:0031425	chloroplast RNA processing	17	2	1.93	0.41176
GO:0072665	protein localization to vacuole	220	16	24.97	0.41194
GO:0072666	establishment of protein localization to vacuole	220	16	24.97	0.41194
GO:0006623	protein targeting to vacuole	220	16	24.97	0.41194
GO:0007530	sex determination	1	0	0.11	0.4141
GO:0008360	regulation of cell shape	2	0	0.23	0.41457
GO:1901565	organonitrogen compound catabolic process	2087	305	236.91	0.41459
GO:0031122	cytoplasmic microtubule organization	33	3	3.75	0.41475
GO:0010478	chlororespiration	5	1	0.57	0.41546
GO:0098655	cation transmembrane transport	516	51	58.57	0.4165
GO:0043069	negative regulation of programmed cell death	166	17	18.84	0.41677
GO:0009141	nucleoside triphosphate metabolic process	1452	122	164.83	0.41691
GO:0071493	cellular response to UV-B	4	0	0.45	0.41713
GO:0010112	regulation of systemic acquired resistance	18	1	2.04	0.41735
GO:0000079	regulation of cyclin-dependent protein serine/threonine kinase activity	44	2	4.99	0.41737
GO:0031325	positive regulation of cellular metabolic process	693	45	78.67	0.41837
GO:0007019	microtubule depolymerization	2	1	0.23	0.41847
GO:0033238	regulation of cellular amine metabolic process	19	0	2.16	0.41862
GO:2000026	regulation of multicellular organismal development	782	65	88.77	0.41885
GO:0035023	regulation of Rho protein signal transduction	2	0	0.23	0.41904
GO:0007266	Rho protein signal transduction	2	0	0.23	0.41904
GO:0032321	positive regulation of Rho GTPase activity	2	0	0.23	0.41904
GO:0032319	regulation of Rho GTPase activity	2	0	0.23	0.41904
GO:0009150	purine ribonucleotide metabolic process	1608	128	182.54	0.41918
GO:0009144	purine nucleoside triphosphate metabolic process	1418	112	160.97	0.42064
GO:0009205	purine ribonucleoside triphosphate metabolic process	1418	112	160.97	0.42064
GO:0033014	tetrapyrrole biosynthetic process	430	66	48.81	0.42082
GO:0048580	regulation of post-embryonic development	588	41	66.75	0.42105
GO:0044770	cell cycle phase transition	35	1	3.97	0.4213
GO:0044772	mitotic cell cycle phase transition	35	1	3.97	0.4213
GO:0009663	plasmodesma organization	8	0	0.91	0.42141
GO:0009199	ribonucleoside triphosphate metabolic process	1448	122	164.37	0.42144
GO:0016567	protein ubiquitination	568	35	64.48	0.42271
GO:0050891	multicellular organismal water homeostasis	13	2	1.48	0.42316
GO:0050878	regulation of body fluid levels	13	2	1.48	0.42316
GO:0043170	macromolecule metabolic process	14601	1355	1657.46	0.4232
GO:0006352	DNA-templated transcription, initiation	45	0	5.11	0.42378
GO:0030155	regulation of cell adhesion	2	1	0.23	0.42396
GO:1902589	single-organism organelle organization	1745	131	198.09	0.42445
GO:0048437	floral organ development	498	38	56.53	0.42464
GO:0072523	purine-containing compound catabolic process	1251	98	142.01	0.42474
GO:0048530	fruit morphogenesis	4	0	0.45	0.42503
GO:0051262	protein tetramerization	45	5	5.11	0.42637
GO:0048522	positive regulation of cellular process	1078	66	122.37	0.42639
GO:0046168	glycerol-3-phosphate catabolic process	10	0	1.14	0.42746
GO:0001300	chronological cell aging	3	0	0.34	0.42763
GO:1901463	regulation of tetrapyrrole biosynthetic process	20	2	2.27	0.42765
GO:0009790	embryo development	1108	75	125.78	0.43023
GO:0036260	RNA capping	183	67	20.77	0.43089
GO:0009452	7-methylguanosine RNA capping	183	67	20.77	0.43089
GO:0080158	chloroplast ribulose bisphosphate carboxylase complex biogenesis	2	0	0.23	0.43185
GO:0015692	lead ion transport	15	3	1.7	0.43193
GO:0051596	methylglyoxal catabolic process	221	22	25.09	0.432
GO:0009438	methylglyoxal metabolic process	221	22	25.09	0.432
GO:0006848	pyruvate transport	9	0	1.02	0.43284
GO:0055065	metal ion homeostasis	271	36	30.76	0.433
GO:0015840	urea transport	25	4	2.84	0.43367
GO:1902593	single-organism nuclear import	276	14	31.33	0.43377
GO:0044744	protein targeting to nucleus	276	14	31.33	0.43377
GO:0006606	protein import into nucleus	276	14	31.33	0.43377
GO:0009954	proximal/distal pattern formation	13	3	1.48	0.43401
GO:0006520	cellular amino acid metabolic process	2464	394	279.71	0.43583
GO:0045089	positive regulation of innate immune response	91	15	10.33	0.4367
GO:0002684	positive regulation of immune system process	91	15	10.33	0.4367
GO:0050778	positive regulation of immune response	91	15	10.33	0.4367
GO:0009827	plant-type cell wall modification	25	3	2.84	0.43684
GO:0006511	ubiquitin-dependent protein catabolic process	594	41	67.43	0.43697
GO:0010431	seed maturation	187	9	21.23	0.43701
GO:0042221	response to chemical	5530	731	627.75	0.43732
GO:0022402	cell cycle process	862	35	97.85	0.43777
GO:0060263	regulation of respiratory burst	9	0	1.02	0.43792
GO:0060267	positive regulation of respiratory burst	9	0	1.02	0.43792
GO:0015729	oxaloacetate transport	2	1	0.23	0.43795
GO:0031323	regulation of cellular metabolic process	3332	283	378.24	0.43811
GO:0035265	organ growth	20	0	2.27	0.4382
GO:0009893	positive regulation of metabolic process	733	54	83.21	0.43935
GO:0010157	response to chlorate	13	1	1.48	0.43994
GO:0001578	microtubule bundle formation	18	4	2.04	0.44012
GO:0051783	regulation of nuclear division	10	0	1.14	0.44087
GO:0000910	cytokinesis	413	22	46.88	0.4411
GO:0046937	phytochelatin metabolic process	1	0	0.11	0.44216
GO:0046938	phytochelatin biosynthetic process	1	0	0.11	0.44216
GO:0031426	polycistronic mRNA processing	1	0	0.11	0.44251
GO:0006364	rRNA processing	627	73	71.18	0.44388
GO:0051170	nuclear import	291	14	33.03	0.44436
GO:2000123	positive regulation of stomatal complex development	1	0	0.11	0.44565
GO:0045684	positive regulation of epidermis development	1	0	0.11	0.44565
GO:0036092	phosphatidylinositol-3-phosphate biosynthetic process	9	1	1.02	0.44668
GO:0000077	DNA damage checkpoint	9	2	1.02	0.44705
GO:0000098	sulfur amino acid catabolic process	12	3	1.36	0.44743
GO:0045492	xylan biosynthetic process	190	7	21.57	0.44764
GO:0010413	glucuronoxylan metabolic process	190	7	21.57	0.44764
GO:0046520	sphingoid biosynthetic process	45	5	5.11	0.44778
GO:1902531	regulation of intracellular signal transduction	228	6	25.88	0.44885
GO:0009860	pollen tube growth	239	34	27.13	0.44936
GO:0051094	positive regulation of developmental process	132	18	14.98	0.44979
GO:0098660	inorganic ion transmembrane transport	507	53	57.55	0.45
GO:0035445	borate transmembrane transport	4	0	0.45	0.45057
GO:0051053	negative regulation of DNA metabolic process	17	1	1.93	0.45127
GO:0006882	cellular zinc ion homeostasis	11	1	1.25	0.45167
GO:0010035	response to inorganic substance	2834	369	321.71	0.45203
GO:0009064	glutamine family amino acid metabolic process	332	82	37.69	0.45219
GO:0006099	tricarboxylic acid cycle	205	18	23.27	0.45238
GO:0035247	peptidyl-arginine omega-N-methylation	5	0	0.57	0.45335
GO:0019919	peptidyl-arginine methylation, to asymmetrical-dimethyl arginine	5	0	0.57	0.45335
GO:0042761	very long-chain fatty acid biosynthetic process	17	1	1.93	0.45365
GO:0044710	single-organism metabolic process	14304	1726	1623.75	0.45438
GO:0007154	cell communication	2926	324	332.15	0.45463
GO:0060548	negative regulation of cell death	185	17	21	0.45498
GO:0090151	establishment of protein localization to mitochondrial membrane	8	2	0.91	0.4552
GO:0046184	aldehyde biosynthetic process	28	0	3.18	0.45526
GO:0000075	cell cycle checkpoint	14	3	1.59	0.45544
GO:0048468	cell development	854	82	96.94	0.4557
GO:0042181	ketone biosynthetic process	110	11	12.49	0.45611
GO:0006783	heme biosynthetic process	105	9	11.92	0.45618
GO:0009864	induced systemic resistance, jasmonic acid mediated signaling pathway	14	0	1.59	0.45636
GO:0019538	protein metabolic process	8929	759	1013.59	0.45702
GO:1901661	quinone metabolic process	101	8	11.47	0.45788
GO:1901663	quinone biosynthetic process	101	8	11.47	0.45788
GO:0009932	cell tip growth	315	43	35.76	0.45861
GO:0035279	mRNA cleavage involved in gene silencing by miRNA	7	0	0.79	0.45863
GO:0006617	SRP-dependent cotranslational protein targeting to membrane, signal sequence recognition	4	0	0.45	0.45913
GO:1901657	glycosyl compound metabolic process	2172	222	246.56	0.45949
GO:0006024	glycosaminoglycan biosynthetic process	2	0	0.23	0.4603
GO:0009252	peptidoglycan biosynthetic process	2	0	0.23	0.4603
GO:0009273	peptidoglycan-based cell wall biogenesis	2	0	0.23	0.4603
GO:0072337	modified amino acid transport	36	3	4.09	0.46032
GO:0048317	seed morphogenesis	8	0	0.91	0.46118
GO:0048482	ovule morphogenesis	8	0	0.91	0.46118
GO:0048445	carpel morphogenesis	8	0	0.91	0.46118
GO:0009677	double fertilization forming two zygotes	3	0	0.34	0.46135
GO:0042023	DNA endoreduplication	84	9	9.54	0.46148
GO:1902534	single-organism membrane invagination	1	0	0.11	0.46169
GO:0034727	piecemeal microautophagy of nucleus	1	0	0.11	0.46169
GO:0044804	nucleophagy	1	0	0.11	0.46169
GO:0016237	microautophagy	1	0	0.11	0.46169
GO:0010324	membrane invagination	1	0	0.11	0.46169
GO:0061640	cytoskeleton-dependent cytokinesis	342	19	38.82	0.46198
GO:0008299	isoprenoid biosynthetic process	1081	149	122.71	0.46253
GO:0000086	G2/M transition of mitotic cell cycle	24	1	2.72	0.46289
GO:0044839	cell cycle G2/M phase transition	24	1	2.72	0.46289
GO:0010389	regulation of G2/M transition of mitotic cell cycle	24	1	2.72	0.46289
GO:1902749	regulation of cell cycle G2/M phase transition	24	1	2.72	0.46289
GO:0015866	ADP transport	18	0	2.04	0.46419
GO:0043545	molybdopterin cofactor metabolic process	39	2	4.43	0.46451
GO:0051189	prosthetic group metabolic process	39	2	4.43	0.46451
GO:0032324	molybdopterin cofactor biosynthetic process	39	2	4.43	0.46451
GO:0006418	tRNA aminoacylation for protein translation	339	21	38.48	0.46451
GO:0051289	protein homotetramerization	41	4	4.65	0.46465
GO:0019255	glucose 1-phosphate metabolic process	1	0	0.11	0.46498
GO:0000902	cell morphogenesis	806	89	91.49	0.46504
GO:0051049	regulation of transport	435	60	49.38	0.46603
GO:0009443	pyridoxal 5'-phosphate salvage	3	0	0.34	0.46627
GO:0010026	trichome differentiation	261	14	29.63	0.46651
GO:0032989	cellular component morphogenesis	864	96	98.08	0.46657
GO:0010617	circadian regulation of calcium ion oscillation	11	1	1.25	0.46688
GO:0051480	cytosolic calcium ion homeostasis	11	1	1.25	0.46688
GO:0032850	positive regulation of ARF GTPase activity	1	0	0.11	0.46719
GO:0032856	activation of Ras GTPase activity	1	0	0.11	0.46719
GO:0032857	activation of ARF GTPase activity	1	0	0.11	0.46719
GO:0046416	D-amino acid metabolic process	11	0	1.25	0.46744
GO:0010677	negative regulation of cellular carbohydrate metabolic process	1	0	0.11	0.46755
GO:0071072	negative regulation of phospholipid biosynthetic process	1	0	0.11	0.46755
GO:0051055	negative regulation of lipid biosynthetic process	1	0	0.11	0.46755
GO:0045833	negative regulation of lipid metabolic process	1	0	0.11	0.46755
GO:0010323	negative regulation of isopentenyl diphosphate biosynthetic process, methylerythritol 4-phosphate pathway	1	0	0.11	0.46755
GO:0002252	immune effector process	237	20	26.9	0.46764
GO:0046349	amino sugar biosynthetic process	18	1	2.04	0.46875
GO:0009926	auxin polar transport	176	27	19.98	0.46882
GO:0006450	regulation of translational fidelity	67	3	7.61	0.46961
GO:0010581	regulation of starch biosynthetic process	1	0	0.11	0.46969
GO:2000904	regulation of starch metabolic process	1	0	0.11	0.46969
GO:0009065	glutamine family amino acid catabolic process	42	7	4.77	0.47021
GO:0009791	post-embryonic development	3107	270	352.7	0.47026
GO:0035674	tricarboxylic acid transmembrane transport	3	1	0.34	0.47121
GO:0044262	cellular carbohydrate metabolic process	1999	291	226.92	0.47188
GO:0009119	ribonucleoside metabolic process	1701	152	193.09	0.47229
GO:0043335	protein unfolding	9	2	1.02	0.47258
GO:0048865	stem cell fate commitment	12	0	1.36	0.47332
GO:0048867	stem cell fate determination	12	0	1.36	0.47332
GO:0080022	primary root development	24	0	2.72	0.47366
GO:0009130	pyrimidine nucleoside monophosphate biosynthetic process	76	14	8.63	0.47407
GO:1902932	positive regulation of alcohol biosynthetic process	2	0	0.23	0.47407
GO:0045828	positive regulation of isoprenoid metabolic process	2	0	0.23	0.47407
GO:0045834	positive regulation of lipid metabolic process	2	0	0.23	0.47407
GO:0046889	positive regulation of lipid biosynthetic process	2	0	0.23	0.47407
GO:0010116	positive regulation of abscisic acid biosynthetic process	2	0	0.23	0.47407
GO:0017148	negative regulation of translation	13	3	1.48	0.47505
GO:0032147	activation of protein kinase activity	85	3	9.65	0.4752
GO:0006383	transcription from RNA polymerase III promoter	6	0	0.68	0.47568
GO:0007263	nitric oxide mediated signal transduction	1	0	0.11	0.47573
GO:0046185	aldehyde catabolic process	223	22	25.31	0.4765
GO:0006725	cellular aromatic compound metabolic process	9613	950	1091.24	0.47656
GO:0015786	UDP-glucose transport	8	1	0.91	0.47686
GO:0010186	positive regulation of cellular defense response	1	0	0.11	0.47725
GO:0071901	negative regulation of protein serine/threonine kinase activity	35	3	3.97	0.4782
GO:0006469	negative regulation of protein kinase activity	35	3	3.97	0.4782
GO:0033673	negative regulation of kinase activity	35	3	3.97	0.4782
GO:1902930	regulation of alcohol biosynthetic process	12	0	1.36	0.47822
GO:0007033	vacuole organization	144	8	16.35	0.47975
GO:0006741	NADP biosynthetic process	7	0	0.79	0.47978
GO:0043966	histone H3 acetylation	1	0	0.11	0.47991
GO:0042168	heme metabolic process	108	9	12.26	0.48085
GO:0044036	cell wall macromolecule metabolic process	397	39	45.07	0.48118
GO:0006121	mitochondrial electron transport, succinate to ubiquinone	8	0	0.91	0.48142
GO:0009606	tropism	315	18	35.76	0.48156
GO:0019941	modification-dependent protein catabolic process	599	41	68	0.48201
GO:0010118	stomatal movement	282	27	32.01	0.48207
GO:0046128	purine ribonucleoside metabolic process	1605	137	182.2	0.48211
GO:0010563	negative regulation of phosphorus metabolic process	41	3	4.65	0.48317
GO:0045936	negative regulation of phosphate metabolic process	41	3	4.65	0.48317
GO:0009746	response to hexose	263	55	29.86	0.48359
GO:0034284	response to monosaccharide	263	55	29.86	0.48359
GO:0046916	cellular transition metal ion homeostasis	119	13	13.51	0.48364
GO:0006428	isoleucyl-tRNA aminoacylation	22	1	2.5	0.48463
GO:0007031	peroxisome organization	343	44	38.94	0.48492
GO:0033523	histone H2B ubiquitination	16	4	1.82	0.48504
GO:0007076	mitotic chromosome condensation	3	0	0.34	0.48531
GO:0000070	mitotic sister chromatid segregation	3	0	0.34	0.48531
GO:0045116	protein neddylation	5	0	0.57	0.48534
GO:0042436	indole-containing compound catabolic process	45	3	5.11	0.48596
GO:0031053	primary miRNA processing	10	0	1.14	0.48697
GO:0006068	ethanol catabolic process	2	1	0.23	0.48727
GO:0034310	primary alcohol catabolic process	2	1	0.23	0.48727
GO:0006518	peptide metabolic process	100	8	11.35	0.48728
GO:0006892	post-Golgi vesicle-mediated transport	18	0	2.04	0.48742
GO:0015749	monosaccharide transport	50	4	5.68	0.48813
GO:0018198	peptidyl-cysteine modification	4	0	0.45	0.48859
GO:0018160	peptidyl-pyrromethane cofactor linkage	4	0	0.45	0.48859
GO:0006821	chloride transport	59	3	6.7	0.48864
GO:0048878	chemical homeostasis	539	73	61.19	0.4893
GO:0044765	single-organism transport	5478	749	621.85	0.48958
GO:0009727	detection of ethylene stimulus	8	2	0.91	0.49034
GO:0043038	amino acid activation	349	21	39.62	0.49055
GO:0043039	tRNA aminoacylation	349	21	39.62	0.49055
GO:0016052	carbohydrate catabolic process	1496	209	169.82	0.49059
GO:0007267	cell-cell signaling	80	0	9.08	0.4907
GO:0035524	proline transmembrane transport	5	0	0.57	0.49089
GO:0009683	indoleacetic acid metabolic process	55	4	6.24	0.49095
GO:0009684	indoleacetic acid biosynthetic process	55	4	6.24	0.49095
GO:0016072	rRNA metabolic process	630	73	71.52	0.49099
GO:0043496	regulation of protein homodimerization activity	1	0	0.11	0.49191
GO:0042754	negative regulation of circadian rhythm	1	0	0.11	0.49191
GO:0051098	regulation of binding	1	0	0.11	0.49191
GO:0043393	regulation of protein binding	1	0	0.11	0.49191
GO:0032504	multicellular organism reproduction	438	14	49.72	0.49309
GO:0072593	reactive oxygen species metabolic process	517	73	58.69	0.49342
GO:0048367	shoot system development	1841	154	208.99	0.49369
GO:0009078	pyruvate family amino acid metabolic process	21	0	2.38	0.49443
GO:0006522	alanine metabolic process	21	0	2.38	0.49443
GO:0006760	folic acid-containing compound metabolic process	101	7	11.47	0.49454
GO:0034754	cellular hormone metabolic process	122	5	13.85	0.49519
GO:0035065	regulation of histone acetylation	3	0	0.34	0.49657
GO:1901983	regulation of protein acetylation	3	0	0.34	0.49657
GO:2000756	regulation of peptidyl-lysine acetylation	3	0	0.34	0.49657
GO:2001251	negative regulation of chromosome organization	3	0	0.34	0.49657
GO:0009647	skotomorphogenesis	20	4	2.27	0.4966
GO:0048827	phyllome development	888	80	100.8	0.49729
GO:0009694	jasmonic acid metabolic process	177	26	20.09	0.49783
GO:0033611	oxalate catabolic process	4	0	0.45	0.49811
GO:0033609	oxalate metabolic process	4	0	0.45	0.49811
GO:0035196	production of miRNAs involved in gene silencing by miRNA	154	1	17.48	0.49966
GO:0043484	regulation of RNA splicing	63	4	7.15	0.50031
GO:0080110	sporopollenin biosynthetic process	6	0	0.68	0.50048
GO:0006402	mRNA catabolic process	166	4	18.84	0.50078
GO:0043632	modification-dependent macromolecule catabolic process	600	41	68.11	0.50083
GO:0044255	cellular lipid metabolic process	2653	314	301.16	0.50085
GO:0019478	D-amino acid catabolic process	10	0	1.14	0.50091
GO:0010337	regulation of salicylic acid metabolic process	22	3	2.5	0.50127
GO:0010449	root meristem growth	5	0	0.57	0.50174
GO:0010267	production of ta-siRNAs involved in RNA interference	119	0	13.51	0.50213
GO:0045053	protein retention in Golgi apparatus	1	0	0.11	0.50216
GO:0043408	regulation of MAPK cascade	108	4	12.26	0.50242
GO:0010193	response to ozone	82	10	9.31	0.50284
GO:0019284	L-methionine biosynthetic process from S-adenosylmethionine	8	0	0.91	0.50362
GO:0033353	S-adenosylmethionine cycle	8	0	0.91	0.50362
GO:0034314	Arp2/3 complex-mediated actin nucleation	16	0	1.82	0.50477
GO:0019563	glycerol catabolic process	20	0	2.27	0.50561
GO:0019405	alditol catabolic process	20	0	2.27	0.50561
GO:1903338	regulation of cell wall organization or biogenesis	6	0	0.68	0.50621
GO:0051570	regulation of histone H3-K9 methylation	13	0	1.48	0.50713
GO:0060968	regulation of gene silencing	13	0	1.48	0.50713
GO:0031935	regulation of chromatin silencing	13	0	1.48	0.50713
GO:0014070	response to organic cyclic compound	772	77	87.64	0.50719
GO:0007205	protein kinase C-activating G-protein coupled receptor signaling pathway	30	6	3.41	0.50727
GO:0033383	geranyl diphosphate metabolic process	7	0	0.79	0.5077
GO:0098542	defense response to other organism	1404	158	159.38	0.50778
GO:0046132	pyrimidine ribonucleoside biosynthetic process	85	15	9.65	0.50782
GO:0046134	pyrimidine nucleoside biosynthetic process	85	15	9.65	0.50782
GO:0048766	root hair initiation	7	0	0.79	0.50789
GO:0046049	UMP metabolic process	74	14	8.4	0.50795
GO:0006222	UMP biosynthetic process	74	14	8.4	0.50795
GO:0009174	pyrimidine ribonucleoside monophosphate biosynthetic process	74	14	8.4	0.50795
GO:0042278	purine nucleoside metabolic process	1609	138	182.65	0.50817
GO:0031324	negative regulation of cellular metabolic process	538	33	61.07	0.50925
GO:0046620	regulation of organ growth	9	0	1.02	0.50932
GO:0046621	negative regulation of organ growth	9	0	1.02	0.50932
GO:0009855	determination of bilateral symmetry	86	0	9.76	0.5102
[truncated: 2,114 more rows]
