# Supplementary material for: PacBio single-molecule long-read sequencing shed new light on the complexity of the Carex breviculmis transcriptome
Source: BMC Genomics. 2019 Oct 29;20:789. doi: 10.1186/s12864-019-6163-6 (PMC6821003; doi:10.1186/s12864-019-6163-6)
Supplement: Supplementary file 10 — Additional file 10: Table S7. Summary of the transcription factors predicted in this study. [file 12864_2019_6163_MOESM10_ESM.xlsx]

## Sheet: Table S7
Table S7 Summary of the transcription factors predicted in this study.
ID	Family	Type	T01_Count	T02_Count	T03_Count	T04_Count	T05_Count	T06_Count	T01_FPKM	T02_FPKM	T03_FPKM	T04_FPKM	T05_FPKM	T06_FPKM	FDR	log2FC	regulated
F01.PB10111	HB-HD-ZIP	TF	771	1610	1173	2471	2128	1998	29.59	57.17	32.09	109.92	90.63	87.18	0.00345075	1.16383	up
F01.PB10230	C2C2-CO-like	TF	951	620	1145	2378	1866	2873	48.85	29.49	41.92	142.16	106.76	168.5	1.36714e-05	1.67227	up
F01.PB10357	NAC	TF	1119	2415	2983	8065	10787	9999	87.47	174.18	165.66	738.49	944.31	898.17	1.99914e-10	2.4706	up
F01.PB10367	AP2/ERF-ERF	TF	39	26	32	808	941	718	2.46	1.51	1.46	59.19	65.92	51.55	8.56785e-22	4.90276	up
F01.PB10754	AP2/ERF-ERF	TF	134	177	161	587	573	723	7.32	8.89	6.22	37.07	34.61	44.79	3.90623e-06	2.2633	up
F01.PB11006	NAC	TF	3225	3969	5042	1031	1508	927	200.99	228.57	223.65	75.05	104.96	66.19	5.03655e-05	-1.53478	down
F01.PB11265	AP2/ERF-ERF	TF	28	28	41	559	644	538	1.46	1.36	1.52	33.7	37.11	31.81	2.04027e-15	4.45307	up
F01.PB11466	HB-other	TF	11	22	14	136	101	108	0.74	1.36	0.68	10.68	7.61	8.32	0.000210066	3.13476	up
F01.PB11565	MYB	TF	26	37	48	164	387	164	1.17	1.54	1.54	8.58	19.39	8.42	0.0036504	2.98061	up
F01.PB11595	WRKY	TF	560	516	879	1705	892	1681	20.48	17.48	22.92	72.19	36.15	69.84	0.00699048	1.43442	up
F01.PB11704	HSF	TF	498	793	1079	135	125	177	28.78	42.32	44.36	9.11	8.07	11.71	1.0621e-05	-2.11835	down
F01.PB11719	WRKY	TF	596	784	1041	1614	1414	1305	20.16	24.54	25.11	63.21	52.99	50.11	0.00786095	1.13824	up
F01.PB119	Tify	TF	87	378	386	839	733	1349	6.04	24.08	18.93	67.66	56.55	106.68	0.00186074	2.12511	up
F01.PB12031	MYB-related	TF	505	326	399	920	961	825	25.47	15.24	14.33	54.01	53.99	47.53	0.00162177	1.3696	up
F01.PB12153	NAC	TF	20	29	31	227	269	248	0.7	0.95	0.78	9.27	10.51	9.93	8.79863e-07	3.50205	up
F01.PB12195	WRKY	TF	2279	2905	3718	474	1174	426	107.24	126.48	124.68	25.95	61.48	22.88	1.83375e-06	-1.81957	down
F01.PB12368	WRKY	TF	69	174	191	0	13	53	2.97	6.96	5.87	0	0.64	2.63	0.00395283	-2.36693	down
F01.PB12391	HSF	TF	7	7	10	43	19	50	0.35	0.31	0.35	2.27	1	2.62	0.0098129	2.51894	up
F01.PB12398	C2H2	TF	568	845	1061	237	236	204	29.74	40.92	39.58	14.44	13.79	12.2	0.00103807	-1.56867	down
F01.PB12444	MADS-MIKC	TF	240	246	311	564	593	788	14.95	14.17	13.75	40.92	41.14	56.07	0.00131724	1.5681	up
F01.PB12486	C3H	TF	42	46	51	0	0	12	1.92	1.99	1.69	0	0	0.64	0.000967633	-3.22132	down
F01.PB12773	NAC	TF	810	977	1215	2413	3471	2385	38.15	42.53	40.75	131.99	181.69	127.97	4.31575e-06	1.74467	up
F01.PB12777	NAC	TF	931	1007	1139	2981	4163	6173	45.61	45.67	39.77	169.89	227.03	345.09	0.000425936	2.39102	up
F01.PB12778	NAC	TF	223	230	288	708	581	795	13.8	13.15	12.68	51.18	40.19	56.31	0.000198271	1.77149	up
F01.PB12854	WRKY	TF	334	494	738	86	243	75	13.75	18.84	21.67	4.11	11.12	3.52	0.00329306	-1.64798	down
F01.PB13097	HSF	TF	411	448	502	1373	1676	1074	19.24	19.38	16.73	74.57	87.11	57.21	4.00076e-06	1.86256	up
F01.PB13117	AP2/ERF-ERF	TF	36	197	156	1943	1831	2017	1.48	7.36	4.5	90.97	82.07	92.65	8.05965e-24	4.2182	up
F01.PB13277	C2C2-GATA	TF	116	16	65	475	277	634	6.79	0.87	2.74	32.45	18.07	42.46	0.000123417	3.02705	up
F01.PB133	HB-HD-ZIP	TF	16	39	10	253	400	450	1.5	3.32	0.65	26.85	40.57	46.88	1.79977e-11	4.29973	up
F01.PB13314	WRKY	TF	159	117	197	7	14	47	6.52	4.43	5.74	0.35	0.66	2.23	0.00223211	-2.49727	down
F01.PB13441	bZIP	TF	142	134	269	705	811	693	6.19	5.41	8.37	35.68	39.29	34.38	1.05954e-06	2.33587	up
F01.PB13506	NAC	TF	313	463	734	3370	4647	3630	19.42	26.5	32.34	243.35	320.98	257.15	1.51127e-17	3.27154	up
F01.PB13607	WRKY	TF	163	171	239	29	16	0	8.35	8.13	8.73	1.78	0.95	0	2.42378e-05	-3.40182	down
F01.PB13676	GARP-G2-like	TF	0	13	17	67	39	78	0	0.5	0.5	3.13	1.79	3.6	0.00183349	3.02168	up
F01.PB13893	HSF	TF	0	9	0	41	38	40	0	0.32	0	1.75	1.55	1.66	6.58929e-05	3.93413	up
F01.PB13910	bZIP	TF	262	562	564	1258	1306	1754	13.32	26.42	20.42	74.33	73.85	101.69	2.11117e-06	1.9458	up
F01.PB14004	WRKY	TF	335	567	447	892	1476	1079	12.29	19.26	11.72	37.96	60.1	45.01	0.000111678	1.61774	up
F01.PB14113	HB-HD-ZIP	TF	252	482	602	1830	1966	2346	13.77	24.36	23.43	116.51	119.75	146.51	1.57759e-10	2.52235	up
F01.PB14114	C2C2-GATA	TF	33	31	89	142	256	282	1.7	1.47	3.24	8.39	14.47	16.34	0.000614966	2.51357	up
F01.PB14129	WRKY	TF	135	194	279	4	26	3	8.12	10.77	11.91	0.29	1.77	0.23	1.39685e-06	-3.91204	down
F01.PB14209	MYB-related	TF	256	108	152	3	4	14	15.73	6.14	6.65	0.21	0.27	1.01	0.00106578	-4.38835	down
F01.PB14304	MYB-related	TF	0	5	20	97	53	76	0	0.18	0.55	4.38	2.27	3.36	0.00016695	3.66134	up
F01.PB14436	MYB-related	TF	11	0	32	350	158	311	0.57	0	1.16	20.57	8.89	17.91	2.301e-08	4.66346	up
F01.PB14457	MYB	TF	771	1143	1354	0	9	4	41.84	57.36	52.35	0	0.57	0.3	3.31376e-37	-7.6854	down
F01.PB14761	bZIP	TF	13	0	0	31	73	140	0.7	0	0	1.85	4.14	8.1	0.00748928	4.27915	up
F01.PB14891	bZIP	TF	322	240	428	531	788	904	14.78	10.19	13.99	28.28	40.12	47.17	0.00218263	1.45621	up
F01.PB14907	WRKY	TF	1718	2273	2614	480	411	269	75.77	92.77	82.19	24.62	20.19	13.52	1.20266e-08	-2.22955	down
F01.PB15134	AP2/ERF-ERF	TF	50	84	50	233	314	255	2.89	4.48	2.07	15.57	20.13	16.77	0.000324903	2.36551	up
F01.PB15158	NF-YC	TF	160	182	185	0	0	0	7.95	8.38	6.56	0	0	0	3.37568e-14	#NAME?	down
F01.PB15312	SBP	TF	318	470	643	93	21	0	12.98	17.72	18.68	4.43	0.97	0	2.89351e-08	-3.35474	down
F01.PB15375	HSF	TF	202	115	158	456	804	528	9.37	4.94	5.22	24.52	41.4	27.85	1.18953e-05	2.14185	up
F01.PB1561	AP2/ERF-ERF	TF	1	0	0	275	259	326	0.07	0	0.05	24.15	21.76	28	6.06771e-21	9.78592	up
F01.PB15924	EIL	TF	0	0	0	362	451	2318	0	0	0	19.74	23.56	123.95	0.000854205	Inf	up
F01.PB15984	HB-KNOX	TF	162	182	199	608	640	642	8.41	8.73	7.34	36.58	36.88	37.88	2.2569e-05	2.06873	up
F01.PB16267	HB-HD-ZIP	TF	152	95	160	850	869	1317	9.63	5.61	7.24	62.9	61.55	95.65	1.95773e-09	3.16903	up
F01.PB16298	GRAS	TF	3559	5465	8040	1389	1533	1002	113.05	160.83	182.29	51.12	54.02	36.17	8.34749e-07	-1.80473	down
F01.PB16392	bHLH	TF	0	0	24	44	65	89	0	0	0.99	2.96	4.13	5.82	0.000347589	3.61152	up
F01.PB16572	LOB	TF	0	42	34	100	259	268	0	2.25	1.39	6.75	16.6	17.57	0.000371464	3.4038	up
F01.PB16696	MYB	TF	22	42	49	208	284	218	1.32	2.26	2.04	14	18.24	14.35	3.39568e-05	2.96026	up
F01.PB17008	WRKY	TF	409	859	862	188	187	232	15.37	29.88	23.09	8.22	7.8	9.95	0.00258679	-1.50532	down
F01.PB17070	NAC	TF	2098	2255	2930	9459	10074	10464	90.43	89.97	90.06	473.6	482.71	513.88	1.37158e-09	2.32587	up
F01.PB17071	MYB-related	TF	0	73	55	297	358	380	0	2.51	1.45	12.68	14.62	15.9	1.6538e-07	3.36662	up
F01.PB17091	AP2/ERF-ERF	TF	54	140	220	1395	1798	3850	3.73	8.85	10.69	111.13	136.89	300.66	0.000858404	4.46008	up
F01.PB17100	bHLH	TF	987	1110	1483	346	391	371	47.83	49.79	51.21	19.54	21.11	20.52	0.00142375	-1.40314	down
F01.PB17116	AP2/ERF-ERF	TF	82	266	314	6667	6674	4975	4.69	14	12.75	441.89	423.21	323.47	3.50618e-36	5.12557	up
F01.PB17310	WRKY	TF	1732	2800	3829	190	399	160	52.8	79.08	83.32	6.71	13.51	5.54	2.70998e-16	-3.17422	down
F01.PB17364	NAC	TF	134	250	291	19	39	36	4.06	7	6.29	0.67	1.33	1.24	0.000730173	-2.53294	down
F01.PB17693	NF-YC	TF	100	80	139	608	549	575	4.46	3.3	4.43	31.42	27.15	29.17	1.25341e-07	2.72991	up
F01.PB17731	MYB	TF	1	4	8	19	24	23	0.05	0.19	0.29	1.12	1.36	1.33	0.00705321	2.74272	up
F01.PB1807	MYB	TF	268	401	400	818	720	746	20.3	27.98	21.52	72.35	60.93	64.76	0.00346807	1.37615	up
F01.PB18460	HB-HD-ZIP	TF	146	115	184	10	24	47	9.39	6.83	8.37	0.75	1.74	3.48	0.0093545	-2.16432	down
F01.PB18562	GRAS	TF	51	0	33	146	184	401	2.78	0	1.29	9.15	11.03	24.58	0.00732206	3.35421	up
F01.PB18670	AP2/ERF-RAV	TF	39	134	143	1063	1201	928	1.74	5.47	4.5	54.5	58.92	46.67	1.16172e-15	3.66543	up
F01.PB18919	HB-HD-ZIP	TF	123	122	117	449	549	420	4.07	3.72	2.76	17.11	20.02	15.71	3.49964e-05	2.21378	up
F01.PB18927	WRKY	TF	722	1103	1274	237	401	260	43.91	62	55.14	16.81	27.23	18.12	0.000969631	-1.49527	down
F01.PB18988	NAC	TF	420	249	513	612	1083	949	12.88	7.1	11.25	21.75	36.85	33.06	0.0014144	1.44155	up
F01.PB19021	HSF	TF	257	430	518	113	97	93	9.27	14.33	13.3	4.74	3.87	3.83	0.00601604	-1.68624	down
F01.PB19067	C2C2-Dof	TF	239	214	227	591	680	637	7.69	6.38	5.22	22.04	24.27	23.3	0.000295837	1.7364	up
F01.PB19324	AP2/ERF-ERF	TF	0	29	44	181	113	109	0	1.24	1.45	9.58	5.72	5.63	0.000813188	2.87257	up
F01.PB19431	NAC	TF	160	340	546	1370	1564	1144	10.85	21.25	26.28	108.24	118.19	88.7	4.16158e-08	2.30897	up
F01.PB19820	MYB-related	TF	31	46	45	143	181	158	1.46	2	1.5	7.78	9.39	8.4	0.00387568	2.25945	up
F01.PB19949	GRF	TF	93	78	117	19	6	13	6.49	5.03	5.81	1.55	0.47	1.04	0.00344185	-2.64068	down
F01.PB20022	bZIP	TF	679	875	1050	85	53	116	30.09	35.87	33.17	4.38	2.64	5.89	2.73387e-10	-3.05985	down
F01.PB20244	MYB-related	TF	6	12	17	99	66	69	0.36	0.6	0.65	5.93	3.81	4.06	0.000843702	3.07376	up
F01.PB2030	MYB	TF	507	656	958	5	1	1	34.81	41.55	46.72	0.4	0.12	0.09	5.17658e-29	-7.94148	down
F01.PB20511	GRAS	TF	312	365	473	855	688	1252	12.54	13.59	13.55	39.86	30.7	57.24	0.00301909	1.57855	up
F01.PB20853	HB-other	TF	63	91	121	375	366	469	3.27	4.35	4.47	22.54	21.02	27.65	2.87594e-05	2.44812	up
F01.PB20901	GARP-G2-like	TF	3117	3010	4140	1210	1577	1308	160.29	143.15	151.65	72.46	90.33	76.77	0.00964484	-1.04781	down
F01.PB21076	NAC	TF	426	758	952	4810	4587	4614	14.67	24.18	23.39	191.84	175.12	180.49	1.23169e-15	3.02817	up
F01.PB21109	bZIP	TF	921	1210	2055	3134	3967	2853	29.62	36.03	47.16	116.67	141.35	104.15	5.37189e-05	1.57155	up
F01.PB21116	AP2/ERF-ERF	TF	1458	1741	2005	5273	7741	8568	59.56	65.84	58.42	249.98	351.22	398.39	1.45984e-08	2.33405	up
F01.PB21140	AP2/ERF-ERF	TF	1629	1269	1336	2733	4448	4395	74.43	53.68	43.51	145.13	225.98	228.87	2.84476e-05	1.6889	up
F01.PB21151	AP2/ERF-ERF	TF	430	802	1117	1540	2141	1619	18.29	31.56	33.83	75.96	101.08	78.36	0.000257869	1.49899	up
F01.PB21164	AP2/ERF-ERF	TF	5839	5911	8343	12661	16219	9238	292.38	273.82	297.72	737.77	904.21	527.98	0.00434021	1.20328	up
F01.PB21293	WRKY	TF	95	158	145	0	4	7	2.98	4.55	3.23	0	0.16	0.26	1.67972e-07	-4.88056	down
F01.PB21571	C2C2-CO-like	TF	1023	1495	1599	3371	3149	4118	45.38	61.35	50.55	173.6	155.21	207.98	1.18799e-05	1.65935	up
F01.PB21625	NF-YC	TF	468	304	128	3936	4592	3759	24.15	14.53	4.7	236.26	263.73	221.32	2.09707e-25	3.92642	up
F01.PB21868	GARP-G2-like	TF	706	1101	1495	218	107	182	29.05	41.9	43.84	10.44	4.92	8.56	6.9304e-08	-2.38517	down
F01.PB21880	WRKY	TF	73	116	113	9	20	4	3.73	5.51	4.14	0.55	1.15	0.24	0.00119585	-2.92909	down
F01.PB21889	HB-HD-ZIP	TF	1773	1436	2286	4656	4848	4565	74.07	55.54	68.09	225.77	224.99	217.09	1.32137e-05	1.63617	up
F01.PB22076	C2C2-CO-like	TF	2267	1427	2099	4250	5522	4408	126.6	73.66	83.49	276.53	343.66	281.33	3.11326e-05	1.53899	up
F01.PB22280	MYB-related	TF	458	590	611	3086	1727	2663	26.67	31.74	25.32	209.18	111.99	177.08	3.48605e-07	2.44931	up
F01.PB2242	bZIP	TF	58	0	58	111	208	288	4.67	0	3.31	10.41	18.54	26.3	0.00327374	2.66905	up
F01.PB22556	EIL	TF	2033	3115	4251	6245	6413	4483	50.85	72.2	75.92	180.53	177.48	127.1	0.00369988	1.17549	up
F01.PB22619	C2H2	TF	285	299	454	599	820	665	7.46	7.25	8.46	18.09	23.69	19.69	0.0080782	1.30057	up
F01.PB22687	EIL	TF	627	262	214	1477	1218	749	15.84	6.15	3.87	43.14	34.07	21.47	0.00145334	1.80028	up
F01.PB22737	TCP	TF	9	43	50	1622	1621	1120	0.25	1.03	0.92	47.62	45.56	32.25	1.12745e-33	5.76583	up
F01.PB22890	NF-YC	TF	418	536	640	949	1353	878	11.56	13.73	12.62	30.3	41.36	27.51	0.00356466	1.27885	up
F01.PB22956	GRAS	TF	153	150	152	352	473	378	3.67	3.33	2.61	9.73	12.52	10.26	0.00350378	1.65176	up
F01.PB22988	bHLH	TF	374	514	768	974	1128	1036	10.7	13.63	15.69	32.26	35.76	33.65	0.0065404	1.23695	up
F01.PB23049	TCP	TF	869	800	1203	405	330	68	20.7	17.67	20.47	11.16	8.72	1.85	0.000781823	-1.56903	down
F01.PB23256	bHLH	TF	0	83	219	768	967	972	0	1.92	3.88	21.98	26.48	27.27	1.58501e-13	3.61999	up
F01.PB23474	AP2/ERF-ERF	TF	0	1	1	196	243	163	0	0.03	0.03	6.14	7.31	5.04	8.36032e-16	8.60253	up
F01.PB23557	HB-BELL	TF	302	408	385	67	51	38	8.43	10.53	7.66	2.18	1.57	1.2	7.61271e-05	-2.54771	down
F01.PB2363	HB-HD-ZIP	TF	111	24	84	1044	1179	1207	12.24	2.43	6.59	135.2	145.85	153.4	1.60304e-20	4.20486	up
F01.PB23635	HB-BELL	TF	188	458	565	144	76	103	4.15	9.39	8.91	3.68	1.88	2.59	0.00958551	-1.57486	down
F01.PB23994	GRAS	TF	578	789	1001	164	142	126	12.52	15.86	15.5	4.12	3.42	3.12	8.56523e-06	-2.15868	down
F01.PB2420	AP2/ERF-ERF	TF	132	245	245	385	418	630	11.53	19.69	15.17	39.42	40.86	63.23	0.00625793	1.50585	up
F01.PB24254	WRKY	TF	57	100	90	0	3	14	1.36	2.2	1.52	0	0.1	0.4	0.000140685	-3.5485	down
F01.PB24257	WRKY	TF	1003	1314	1400	72	336	86	29.15	35.39	29.04	2.42	10.82	2.85	1.66481e-09	-2.64973	down
F01.PB24259	GRAS	TF	611	681	847	178	235	193	14.12	14.58	13.97	4.76	6.01	5.05	0.00228249	-1.54027	down
F01.PB24403	Trihelix	TF	348	286	419	938	1018	741	9.86	7.51	8.48	30.76	31.96	23.83	0.000243455	1.62574	up
F01.PB24502	GRAS	TF	402	333	585	111	89	0	9.96	7.66	10.35	3.2	2.46	0	4.88945e-05	-2.45088	down
F01.PB2466	NAC	TF	4	3	7	72	57	90	0.35	0.24	0.43	7.37	5.58	9.04	8.618e-06	4.28906	up
F01.PB24859	TUB	TF	545	597	405	106	120	186	16.07	16.31	8.52	3.64	3.92	6.23	0.00337812	-1.67587	down
F01.PB25315	HSF	TF	0	114	0	146	143	176	0	2.45	0	3.9	3.65	4.62	0.00346592	2.24009	up
F01.PB25498	CAMTA	TF	277	250	224	56	0	0	5.75	4.82	3.33	1.35	0	0	3.04568e-06	-3.52408	down
F01.PB25949	EIL	TF	0	3	0	533	420	90	0	0.09	0.02	16.19	12.23	2.68	3.04001e-06	8.63474	up
F01.PB26047	NAC	TF	78	110	157	218	327	422	2.26	2.93	3.24	7.27	10.43	13.77	0.00457636	1.80526	up
F01.PB26291	GRAS	TF	1087	1604	1260	383	458	227	32.23	44.04	26.67	13.16	15.05	7.66	0.000164064	-1.63799	down
F01.PB26414	C2H2	TF	453	482	732	129	150	100	11.04	10.88	12.75	3.64	4.05	2.76	0.000758089	-1.84405	down
F01.PB26485	GRAS	TF	137	198	307	15	27	43	3.94	5.27	6.29	0.52	0.88	1.4	0.000634735	-2.58402	down
F01.PB26822	GRAS	TF	602	838	894	2229	2406	1347	13.87	17.9	14.71	59.33	61.31	35.18	2.94968e-05	1.6326	up
F01.PB26873	C2C2-GATA	TF	465	519	652	1746	2125	1257	9.77	10.12	9.8	42.39	49.4	29.94	1.00075e-06	1.92387	up
F01.PB26874	NAC	TF	258	185	382	71	31	35	6.75	4.48	7.13	2.16	0.9	1.06	0.00116731	-2.29451	down
F01.PB27155	WRKY	TF	1	0	0	72	130	79	0.04	0	0	2.01	3.44	2.16	3.91911e-11	8.16332	up
F01.PB27291	SBP	TF	1211	1758	2353	774	539	365	27.93	37.59	38.75	20.62	13.77	9.55	0.000812319	-1.36371	down
F01.PB27519	WRKY	TF	383	251	488	0	26	17	10.03	6.1	9.12	0	0.78	0.51	1.74269e-10	-4.42431	down
F01.PB27606	TCP	TF	92	102	112	346	476	320	2.75	2.83	2.39	11.98	15.78	10.87	0.00020489	2.16376	up
F01.PB27973	MYB-related	TF	29	0	16	123	151	76	0.66	0	0.27	3.2	3.75	1.93	0.000140773	3.15108	up
F01.PB28025	B3-ARF	TF	271	256	378	712	718	485	5.74	5.03	5.73	17.43	16.83	11.65	0.00596589	1.36158	up
F01.PB28067	C2C2-CO-like	TF	1363	1215	1558	615	345	346	32.02	26.45	26.13	16.71	8.98	9.23	0.00123586	-1.39922	down
F01.PB28124	MYB-related	TF	0	0	0	282	263	589	0	0	0	9.29	8.31	19.03	2.08201e-11	Inf	up
F01.PB28179	GRAS	TF	29	90	75	0	14	0	0.74	2.08	1.33	0	0.41	0	0.000866627	-3.52045	down
F01.PB28190	C2H2	TF	458	446	412	1281	1228	981	11.02	9.96	7.08	35.62	32.7	26.75	6.14267e-05	1.64609	up
F01.PB28191	HB-BELL	TF	1266	1109	1208	481	529	178	27.97	22.71	19.07	12.3	12.94	4.48	0.0029888	-1.35635	down
F01.PB28193	WRKY	TF	0	0	0	284	816	497	0	0	0	7.99	21.95	13.7	2.56309e-13	Inf	up
F01.PB28328	WRKY	TF	499	716	1078	149	135	123	11.91	15.84	18.37	4.12	3.58	3.35	8.29079e-06	-2.1766	down
F01.PB28548	EIL	TF	34	0	33	327	190	339	0.84	0	0.58	9.19	5.13	9.36	1.15764e-08	3.9509	up
F01.PB28656	C2H2	TF	56	15	30	132	136	152	1.29	0.33	0.5	3.51	3.46	3.95	0.00391608	2.25664	up
F01.PB28994	WRKY	TF	0	0	1	55	37	37	0	0	0.02	1.44	0.92	0.96	3.12542e-08	7.56988	up
F01.PB29198	GARP-G2-like	TF	36	77	71	0	0	11	0.87	1.72	1.21	0	0	0.32	0.000119811	-3.72448	down
F01.PB296	MYB-related	TF	166	88	96	468	275	535	13.63	6.7	5.6	45.04	25.29	50.48	0.000330289	2.08218	up
F01.PB2961	WRKY	TF	3014	4079	5939	728	967	770	165.6	207.25	232.41	46.65	59.24	48.38	1.24525e-08	-2.09305	down
F01.PB29867	DBP	TF	69	44	39	187	178	180	1.94	1.14	0.79	6.05	5.51	5.72	0.00510339	2.04689	up
F01.PB29875	GRAS	TF	427	332	456	50	56	52	10.26	7.39	7.82	1.39	1.5	1.44	1.60372e-05	-2.68188	down
F01.PB3005	MADS-MIKC	TF	391	562	636	1075	1187	1068	26.62	35.31	30.78	85.55	90.32	83.32	0.00179418	1.35657	up
F01.PB3018	C3H	TF	952	930	1115	3702	4966	4950	31.77	28.77	26.57	143.14	183.83	187.74	3.23066e-11	2.45222	up
F01.PB30182	GRAS	TF	616	642	929	184	115	166	16.35	15.81	17.61	5.66	3.41	5	8.96741e-05	-1.93911	down
F01.PB30493	NAC	TF	44	74	64	0	6	0	1.22	1.87	1.26	0	0.2	0	7.95707e-06	-4.68035	down
F01.PB3051	WRKY	TF	732	808	1027	128	229	117	31	31.7	31.01	6.33	10.8	5.67	5.6139e-06	-2.16243	down
F01.PB30627	HB-BELL	TF	770	696	1120	460	164	101	17.04	14.28	17.7	11.76	4.02	2.54	0.00114398	-1.55261	down
F01.PB30635	HB-HD-ZIP	TF	12	0	6	55	41	49	0.3	0	0.11	1.58	1.13	1.38	0.000607335	3.20066	up
F01.PB30687	GRAS	TF	92	318	741	955	1336	698	2.41	7.65	13.72	28.64	38.33	20.53	0.00470417	1.77678	up
F01.PB30879	MYB-related	TF	12	10	19	117	134	100	0.34	0.26	0.37	3.57	3.92	3.01	7.61315e-05	3.39615	up
F01.PB30973	WRKY	TF	299	255	475	15	23	0	8.01	6.35	9.1	0.47	0.69	0	4.85508e-10	-4.48189	down
F01.PB310	AP2/ERF-ERF	TF	121	241	252	4	22	28	8.78	16.08	12.95	0.42	1.82	2.37	4.1054e-05	-3.19473	down
F01.PB31283	WRKY	TF	0	11	0	263	161	195	0	0.25	0	6.84	4.01	4.97	2.34595e-12	6.02357	up
F01.PB31374	bHLH	TF	28	16	67	132	177	106	0.81	0.43	1.38	4.41	5.64	3.46	0.00738362	2.25406	up
F01.PB32060	FAR1	TF	17	27	48	135	130	128	0.5	0.72	0.99	4.48	4.13	4.17	0.00390796	2.43788	up
F01.PB3221	WRKY	TF	2730	3486	4331	922	1453	1023	180.96	213.47	204.27	71.48	107.66	77.76	0.000485203	-1.34653	down
F01.PB3236	MYB-related	TF	257	165	196	556	707	789	8.59	5.11	4.67	21.49	26.13	29.88	2.56392e-05	1.96493	up
F01.PB32405	CAMTA	TF	448	610	820	178	180	0	9.37	11.84	12.26	4.31	4.17	0.01	6.65462e-05	-2.10991	down
F01.PB32537	EIL	TF	0	12	0	87	31	64	0	0.28	0	2.48	0.86	1.79	6.03787e-05	4.13592	up
F01.PB33052	GRAS	TF	80	165	174	6	8	3	2.25	4.27	3.47	0.2	0.25	0.09	1.37196e-06	-4.3289	down
F01.PB33092	C3H	TF	198	83	81	0	0	0	4.35	1.69	1.27	0	0	0	4.56515e-05	#NAME?	down
F01.PB33124	bHLH	TF	120	139	187	401	351	382	3.43	3.68	3.82	13.24	11.11	12.36	0.00588762	1.63911	up
F01.PB33209	C3H	TF	0	11	1	43	20	38	0	0.24	0.03	1.14	0.53	1	0.000660605	3.31343	up
F01.PB33249	NAC	TF	457	521	898	38	28	61	10.17	10.75	14.27	0.98	0.7	1.56	1.39076e-10	-3.55715	down
F01.PB3330	HB-other	TF	447	422	479	1613	1889	1849	23.03	20.07	17.56	96.53	108.21	108.57	7.56486e-09	2.24839	up
F01.PB33446	GRAS	TF	258	457	502	51	16	22	6.96	11.42	9.66	1.6	0.49	0.68	5.90074e-08	-3.47414	down
F01.PB33560	AP2/ERF-ERF	TF	209	320	361	658	1200	620	5.84	8.29	7.2	21.25	37.1	19.63	0.00343084	1.76384	up
F01.PB3362	GARP-G2-like	TF	31	176	260	3359	3649	3245	1.37	7.03	8	167.76	174.4	158.96	1.13418e-31	4.83505	up
F01.PB3387	GARP-G2-like	TF	97	96	213	484	886	962	4.26	3.91	6.7	24.71	43.27	48.14	5.81716e-06	2.85908	up
F01.PB33911	WRKY	TF	94	330	353	17	33	13	2.6	8.43	6.95	0.56	1.03	0.43	0.000739381	-3.30224	down
F01.PB34019	TCP	TF	0	73	92	131	204	240	0.01	1.92	1.87	4.31	6.39	7.7	0.00541062	2.19967	up
F01.PB3406	GARP-G2-like	TF	0	79	92	1760	1374	1135	0	2.85	2.55	79.05	59.1	50.01	1.7657e-27	5.02546	up
F01.PB34943	EIL	TF	1540	2077	2672	5495	6854	3165	37.3	46.63	46.21	153.79	183.66	86.88	0.00257988	1.59181	up
F01.PB35555	GRAS	TF	59	65	0	208	223	252	1.37	1.39	0	5.55	5.71	6.58	0.000112469	2.58694	up
F01.PB35633	HSF	TF	457	600	599	1157	1308	654	11.73	14.26	10.97	34.29	37.13	19.03	0.00799156	1.17644	up
F01.PB35880	WRKY	TF	0	0	2	299	349	236	0	0	0.04	7.07	7.89	5.47	1.83389e-20	9.34326	up
F01.PB35947	GRAS	TF	627	875	1259	1637	1894	1628	16.76	21.67	24.03	50.6	56.04	49.33	0.00382456	1.21286	up
F01.PB36038	TUB	TF	0	0	0	92	153	699	0	0	0	3.03	4.78	22.37	0.00326795	Inf	up
F01.PB36040	HSF	TF	444	374	789	907	1350	988	10	7.81	12.7	23.61	33.63	25.22	0.00296478	1.32513	up
F01.PB36070	C2H2	TF	101	71	61	352	497	274	2.87	1.89	1.24	11.58	15.65	8.84	1.80298e-05	2.47181	up
F01.PB36090	EIL	TF	0	0	0	162	467	895	0	0	0	4.52	12.44	24.43	2.16662e-06	Inf	up
F01.PB36168	HB-BELL	TF	880	1663	1579	1	217	0	22.85	40.02	29.27	0.05	6.25	0	3.87654e-13	-3.98253	down
F01.PB36205	HB-BELL	TF	1727	2114	3908	1002	871	0	43.22	49.04	69.86	29.01	24.14	0	0.00237803	-1.74074	down
F01.PB3623	AP2/ERF-ERF	TF	78	71	73	182	312	181	4.48	3.77	2.99	12.18	19.98	11.89	0.00801464	1.8448	up
F01.PB37372	EIL	TF	21	18	91	217	245	171	0.28	0.23	0.85	3.24	3.51	2.51	0.000430681	2.68978	up
F01.PB37423	TCP	TF	0	5	0	28	48	40	0	0.07	0	0.45	0.73	0.61	5.89879e-06	4.7439	up
F01.PB3795	HB-HD-ZIP	TF	94	95	79	378	594	300	5.93	5.57	3.57	27.77	41.8	21.66	1.4766e-05	2.47456	up
F01.PB38299	Trihelix	TF	6	1	4	29	34	30	0.09	0.02	0.05	0.46	0.53	0.47	0.000672047	3.29971	up
F01.PB3894	HSF	TF	166	89	158	876	1393	918	8.78	4.39	5.96	53.98	82.07	55.45	1.26994e-12	3.19772	up
F01.PB3923	NAC	TF	74	96	123	758	1211	1141	4.11	4.97	4.88	49.08	74.97	72.43	5.78971e-16	3.70429	up
F01.PB39342	B3-ARF	TF	74	5	38	389	466	280	1.36	0.09	0.51	8.24	9.45	5.83	8.02392e-09	3.46463	up
F01.PB4000	NF-YC	TF	400	351	591	975	1263	1413	18.75	15.25	19.76	53.14	65.9	75.57	3.5684e-05	1.74014	up
F01.PB40101	NAC	TF	149	219	261	972	1137	1033	2.58	3.51	3.22	19.31	21.64	20.13	2.22008e-09	2.61674	up
F01.PB40964	B3-ARF	TF	0	20	18	62	93	30	0	0.25	0.18	0.99	1.4	0.47	0.00952834	2.63494	up
F01.PB41286	HSF	TF	22	40	68	275	335	179	0.3	0.51	0.66	4.3	5	2.74	2.42856e-05	2.94065	up
F01.PB41479	Alfin-like	TF	15	23	38	226	235	193	0.29	0.4	0.51	4.82	4.8	4.04	4.30801e-06	3.43598	up
F01.PB4176	bZIP	TF	116	141	173	363	337	538	5.23	5.86	5.53	18.92	16.83	27.49	0.00151727	1.819	up
F01.PB42236	C2H2	TF	77	99	125	238	296	313	1.36	1.62	1.57	4.85	5.76	6.25	0.00678119	1.78776	up
F01.PB43117	GRAS	TF	28	50	57	5	0	0	0.48	0.78	0.68	0.11	0	0	2.46748e-05	-4.46213	down
F01.PB4413	C2C2-Dof	TF	153	218	232	0	0	0	7.23	9.51	7.79	0	0	0	3.32992e-15	#NAME?	down
F01.PB44421	HB-other	TF	1170	1084	1580	578	438	127	17.66	15.17	17.05	10.06	7.31	2.18	0.000746164	-1.47711	down
F01.PB44477	B3-ARF	TF	327	254	300	1419	1422	626	5.49	3.96	3.6	27.45	26.35	11.89	0.000530395	2.21292	up
F01.PB4461	bHLH	TF	419	445	484	63	54	90	23.04	22.6	18.94	4.05	3.31	5.65	4.18922e-05	-2.43159	down
F01.PB4473	GARP-G2-like	TF	825	683	885	80	93	83	43.31	33.16	33.1	4.89	5.44	4.98	2.59017e-09	-2.96447	down
F01.PB4475	WRKY	TF	1628	1930	2623	337	532	415	87.43	95.86	100.36	21.12	31.86	25.5	4.84219e-07	-1.97446	down
F01.PB44843	C2H2	TF	120	313	314	20	17	27	9.75	23.48	18.14	1.91	1.55	2.53	1.34244e-05	-3.22463	down
F01.PB44955	MADS-M-type	TF	0	6	10	41	39	28	0	0.44	0.56	3.5	3.17	2.39	0.00173689	3.1684	up
F01.PB45076	GARP-G2-like	TF	69	55	63	179	251	157	2.81	2.07	1.83	8.46	11.35	7.28	0.00950079	1.89068	up
F01.PB4514	NAC	TF	0	1	1	30	33	33	0	0.08	0.07	1.92	2.02	2.08	7.9575e-07	5.95926	up
F01.PB4529	DBB	TF	75	107	151	354	418	528	4.67	6.16	6.7	25.75	29.08	37.67	6.33587e-05	2.28149	up
F01.PB4541	GARP-G2-like	TF	20	18	0	252	715	1819	1.27	1.02	0	17.89	48.44	126.28	0.00728659	6.33018	up
F01.PB45450	bZIP	TF	3	0	0	205	256	273	0.14	0	0	10.35	12.35	13.47	2.70006e-17	7.97105	up
F01.PB4571	GARP-G2-like	TF	9	0	51	747	385	746	0.56	0	2.24	53.41	26.35	52.31	5.13491e-12	5.44251	up
F01.PB45796	bHLH	TF	11	11	24	82	67	78	0.55	0.5	0.85	4.73	3.7	4.41	0.00437627	2.63677	up
F01.PB45850	C3H	TF	7	3	0	26	24	23	0.44	0.17	0	1.9	1.68	1.65	0.00145861	2.95153	up
F01.PB45938	AP2/ERF-ERF	TF	360	432	495	1220	1647	1637	17.2	19.1	16.86	67.78	87.56	89.21	2.01037e-07	2.08692	up
F01.PB46121	bZIP	TF	338	479	609	23	37	49	12.88	16.91	16.57	1.06	1.57	2.14	1.69917e-08	-3.40203	down
F01.PB46156	WRKY	TF	613	672	918	95	118	41	21.21	21.55	22.68	3.82	4.54	1.64	2.5623e-08	-2.83961	down
F01.PB46200	MYB-related	TF	4	10	5	41	37	64	0.35	0.68	0.3	3.41	2.95	5.2	0.000901192	3.16253	up
F01.PB46360	HB-HD-ZIP	TF	10	7	17	113	214	122	0.56	0.35	0.65	6.8	12.32	7.23	1.48091e-06	4.03077	up
F01.PB46428	NAC	TF	223	211	246	41	11	57	8.76	7.68	6.9	1.87	0.48	2.55	0.00158295	-2.36392	down
F01.PB4654	WRKY	TF	142	451	1086	1591	1355	1344	5.18	15.22	28.24	67.22	54.83	55.7	5.72097e-05	1.76068	up
F01.PB46640	WRKY	TF	183	73	397	0	25	0	11.05	4.11	17.06	0	1.74	0	0.00139954	-4.38623	down
F01.PB47209	HB-KNOX	TF	0	0	0	627	1013	1231	0	0	0	36.71	56.74	70.68	1.74515e-27	Inf	up
F01.PB47427	HB-HD-ZIP	TF	360	353	622	1472	2040	1701	15.08	13.69	18.56	71.52	94.81	81.06	1.19265e-08	2.27123	up
F01.PB47534	SBP	TF	67	61	84	262	561	314	2.23	1.88	2.01	10.13	20.72	11.91	0.000207872	2.692	up
F01.PB47597	AP2/ERF-ERF	TF	2336	2899	4161	1241	1509	899	115.64	132.8	146.79	71.52	83.18	50.82	0.00742432	-1.06716	down
F01.PB47673	WRKY	TF	202	235	295	35	61	64	11.33	12.18	11.75	2.3	3.83	4.11	0.00966707	-1.9055	down
F01.PB4777	WRKY	TF	263	341	481	65	124	86	9.34	11.2	12.19	2.68	4.9	3.47	0.00866455	-1.67835	down
F01.PB4790	WRKY	TF	139	154	239	17	33	25	7.25	7.44	8.87	1.05	1.94	1.5	0.00157379	-2.52498	down
F01.PB47937	CPP	TF	8	54	5	228	93	156	0.42	2.53	0.21	13.45	5.26	9.05	0.000340623	3.04411	up
F01.PB47956	bHLH	TF	750	712	997	2097	1374	1993	23.07	20.29	21.87	74.64	46.81	69.57	0.000318567	1.43586	up
F01.PB48012	WRKY	TF	402	717	874	9	72	12	13.02	21.47	20.17	0.34	2.61	0.44	2.41899e-13	-4.13035	down
F01.PB48086	GeBP	TF	782	918	1207	398	340	243	29.32	31.85	32.27	17.29	14.16	10.38	0.00620677	-1.28159	down
F01.PB4849	WRKY	TF	9445	15020	19877	2823	3439	2928	346.3	510.02	519.99	120.03	139.97	122.1	3.87782e-07	-1.95933	down
F01.PB48492	Trihelix	TF	65	30	42	121	262	228	1.71	0.74	0.8	3.68	7.62	6.8	0.000882428	2.37394	up
F01.PB48609	NAC	TF	26	32	61	0	1	0	0.66	0.78	1.11	0	0.05	0	5.27593e-07	-6.59407	down
F01.PB48867	bZIP	TF	41	73	81	23	5	0	1.18	1.95	1.66	0.77	0.17	0	0.0080326	-2.51365	down
F01.PB48937	GARP-G2-like	TF	159	219	175	30	19	30	3.52	4.5	2.77	0.77	0.47	0.77	0.00137945	-2.54786	down
F01.PB48976	WRKY	TF	112	169	275	39	21	34	3	4.19	5.23	1.21	0.63	1.04	0.0044048	-2.22972	down
F01.PB49063	WRKY	TF	207	108	153	295	387	482	5.58	2.69	2.95	9.18	11.54	14.72	0.00634951	1.54814	up
F01.PB49109	AP2/ERF-ERF	TF	3	8	6	143	163	207	0.08	0.18	0.11	3.68	4.03	5.22	1.50692e-09	5.20806	up
F01.PB4935	WRKY	TF	600	794	793	152	86	144	29.59	36.23	27.88	8.75	4.77	8.13	7.13684e-06	-2.24017	down
F01.PB49491	B3-ARF	TF	54	82	55	0	0	0	1.47	2.07	1.07	0	0	0	3.36706e-09	#NAME?	down
F01.PB49534	C3H	TF	0	34	0	104	80	72	0	0.72	0	2.7	2	1.85	0.000369114	3.11876	up
F01.PB49667	PLATZ	TF	25	12	18	75	62	103	0.54	0.24	0.28	1.87	1.48	2.52	0.00762353	2.3593	up
F01.PB49678	GRAS	TF	151	249	298	14	17	10	3.05	4.65	4.29	0.35	0.38	0.24	1.02858e-06	-3.79122	down
F01.PB49734	WRKY	TF	30	46	42	9	3	2	0.88	1.26	0.9	0.32	0.13	0.09	0.00456439	-2.80964	down
F01.PB49873	bHLH	TF	794	724	967	117	196	110	23.78	20.1	20.68	4.07	6.51	3.76	2.08946e-06	-2.28893	down
F01.PB50134	GRAS	TF	62	150	187	0	0	13	1.39	3.09	2.96	0	0	0.33	4.98707e-07	-4.56436	down
F01.PB50197	GRAS	TF	292	562	743	58	14	27	7.06	12.56	12.79	1.64	0.39	0.74	4.36336e-10	-3.68683	down
F01.PB50354	WRKY	TF	9	0	0	183	101	249	0.2	0	0	4.68	2.48	6.27	9.05783e-09	5.93303	up
F01.PB5037	WRKY	TF	218	262	335	17	16	21	12.36	13.75	13.54	1.17	1.04	1.36	8.66546e-07	-3.62214	down
F01.PB50492	GRAS	TF	32	32	52	2	5	3	0.88	0.81	1.02	0.06	0.15	0.09	0.00111272	-3.24089	down
F01.PB5061	MYB-related	TF	108	121	75	597	298	370	7.41	7.61	3.65	47.5	22.67	28.92	0.000251119	2.27659	up
F01.PB5070	AP2/ERF-ERF	TF	222	258	336	607	578	672	8.53	9.17	9.19	26.99	24.62	29.32	0.00316301	1.47747	up
F01.PB50729	EIL	TF	160	56	78	365	569	328	3.78	1.24	1.31	9.95	14.83	8.77	2.7667e-05	2.28611	up
F01.PB5079	AP2/ERF-ERF	TF	129	120	153	616	792	641	5.94	5.11	5.02	32.97	40.56	33.65	6.1551e-08	2.61676	up
F01.PB50852	WRKY	TF	282	451	670	33	64	35	6.41	9.5	10.87	0.87	1.61	0.9	2.53422e-07	-3.09172	down
F01.PB51141	MYB-related	TF	22	114	96	256	277	169	0.51	2.46	1.6	6.85	7.09	4.44	0.0074946	1.9157	up
F01.PB51310	EIL	TF	135	165	59	505	491	422	3.35	3.79	1.05	14.48	13.47	11.86	3.11197e-05	2.17001	up
F01.PB51394	B3-ARF	TF	7	0	34	95	86	104	0.18	0	0.61	2.76	2.39	2.96	0.0004692	3.25563	up
F01.PB51799	GRAS	TF	180	145	145	17	37	14	3.73	2.8	2.15	0.41	0.85	0.34	0.0021864	-2.56628	down
F01.PB51809	WRKY	TF	231	234	192	2	20	20	4.98	4.67	2.95	0.07	0.5	0.5	2.09189e-06	-3.72703	down
F01.PB5213	NAC	TF	118	246	292	1943	2149	2466	6.31	12.14	11.1	120.39	127.43	149.89	1.74356e-19	3.64246	up
F01.PB52141	WRKY	TF	0	0	0	95	145	40	0	0	0	2.55	3.72	1.05	9.19789e-08	Inf	up
F01.PB5245	WRKY	TF	5540	7688	9566	389	792	410	370.99	475.61	455.74	30.46	59.31	31.53	4.96531e-21	-3.5509	down
F01.PB5279	WRKY	TF	206	279	298	35	25	28	11.82	14.8	12.16	2.39	1.63	1.87	7.56844e-05	-2.87277	down
F01.PB52819	GARP-G2-like	TF	7	33	30	499	457	431	0.21	0.88	0.61	16.3	14.3	13.82	5.44157e-14	4.6361	up
F01.PB52931	HB-HD-ZIP	TF	88	121	153	452	458	344	2.38	3.03	2.94	14.04	13.62	10.49	0.000262157	2.08681	up
F01.PB52967	WRKY	TF	324	579	466	70	216	8	8.03	13.29	8.25	2.02	5.92	0.24	0.00332069	-1.97245	down
F01.PB5297	AP2/ERF-ERF	TF	8	18	18	402	803	828	0.53	1.03	0.79	28.49	54.45	57.58	8.60717e-13	5.83892	up
F01.PB53027	AP2/ERF-ERF	TF	878	1209	1674	2156	2207	2238	21.02	26.82	28.62	59.62	58.44	60.68	0.00698055	1.11961	up
F01.PB5315	AP2/ERF-ERF	TF	103	239	421	30	12	43	5.5	11.79	15.94	1.86	0.72	2.62	0.00147594	-2.78849	down
F01.PB53206	GRAS	TF	141	311	375	76	30	50	2.7	5.53	5.15	1.7	0.64	1.08	0.00295313	-2.08116	down
F01.PB53213	FAR1	TF	124	153	285	496	385	435	2.38	2.73	3.9	10.96	8.14	9.42	0.00716235	1.55937	up
F01.PB53370	NAC	TF	39	104	51	117	218	273	0.77	1.91	0.72	2.67	4.76	6.1	0.00942063	1.90841	up
F01.PB5380	WRKY	TF	756	1181	1566	199	218	229	47.81	69.03	70.49	14.69	15.44	16.58	9.65903e-07	-2.12596	down
F01.PB5429	WRKY	TF	261	551	417	0	14	14	12.23	23.88	13.91	0	0.78	0.76	3.97952e-11	-5.1728	down
F01.PB5430	AP2/ERF-ERF	TF	0	0	1	58	92	94	0	0	0.04	2.39	3.63	3.79	1.74325e-10	8.49323	up
F01.PB5452	bHLH	TF	72	104	62	7	0	15	4.19	5.56	2.54	0.5	0	0.98	0.000681702	-3.17478	down
F01.PB5493	NAC	TF	617	556	846	181	205	175	27.03	22.58	26.44	9.22	10.01	8.75	0.002315	-1.56454	down
F01.PB55094	C3H	TF	43	29	30	262	170	215	0.82	0.51	0.4	5.64	3.51	4.56	5.06489e-05	2.88906	up
F01.PB55146	GRAS	TF	58	45	60	0	0	5	0.97	0.7	0.73	0	0	0.11	7.73672e-06	-4.72408	down
F01.PB56150	NAC	TF	211	276	366	55	59	39	3.79	4.59	4.68	1.14	1.17	0.8	0.00176673	-2.18491	down
F01.PB5617	HB-HD-ZIP	TF	683	888	1195	2377	2069	2301	22.98	27.66	28.67	92.59	77.15	87.91	5.09843e-05	1.58813	up
F01.PB5662	Alfin-like	TF	244	355	419	1348	1454	1459	14.98	20.15	18.32	96.44	99.48	102.37	8.11389e-09	2.36117	up
F01.PB56642	CAMTA	TF	903	1317	1590	381	568	0	14.42	19.49	18.13	7.02	10.02	0	0.000234383	-1.73211	down
F01.PB56881	GRAS	TF	110	94	143	14	17	8	1.87	1.49	1.75	0.28	0.32	0.17	0.00108033	-2.88241	down
F01.PB57050	MYB	TF	157	184	287	604	651	369	2.61	2.84	3.41	11.59	11.96	6.95	0.00140679	1.67171	up
F01.PB57332	B3-ARF	TF	0	0	11	353	185	599	0	0	0.15	7.21	3.62	11.99	1.92139e-06	7.26639	up
F01.PB57528	Alfin-like	TF	14	15	24	163	269	167	0.25	0.24	0.29	3.15	4.98	3.16	8.34043e-07	3.79729	up
F01.PB57755	GRAS	TF	53	71	67	22	6	0	0.68	0.84	0.61	0.33	0.1	0	0.00876681	-2.51886	down
F01.PB57771	NAC	TF	330	437	615	47	28	34	5.75	7.07	7.65	0.95	0.56	0.67	3.56252e-08	-3.35741	down
F01.PB57840	B3-ARF	TF	5	10	10	36	45	42	0.08	0.14	0.1	0.61	0.72	0.69	0.00733759	2.59781	up
F01.PB58176	C2H2	TF	142	0	0	348	271	185	2.37	0	0.01	6.69	5	3.51	0.000204207	2.52978	up
F01.PB58315	Trihelix	TF	161	81	105	356	399	227	2.85	1.33	1.33	7.24	7.77	4.53	0.00400158	1.71073	up
F01.PB59359	FAR1	TF	4	17	0	74	64	108	0.08	0.29	0	1.56	1.29	2.23	3.15597e-05	3.73162	up
F01.PB6100	bZIP	TF	209	162	167	553	527	425	7.49	5.4	4.29	22.96	20.96	17.31	0.000867995	1.71472	up
F01.PB6309	AP2/ERF-ERF	TF	0	88	125	814	1400	1607	0	4.28	4.69	49.64	81.68	96.07	1.68015e-10	4.57398	up
F01.PB64	HSF	TF	573	332	425	1304	1116	1513	41.77	22.35	22.03	111.11	90.93	126.44	7.22381e-06	1.79694	up
F01.PB653	C2H2	TF	4070	5549	7261	1934	2655	1739	317.97	400.1	403.19	177.15	232.48	156.23	0.00421814	-1.11933	down
F01.PB665	WRKY	TF	1318	1944	2298	96	162	111	94.74	129.04	117.48	8.14	13.04	9.17	4.76972e-18	-3.62092	down
F01.PB678	AP2/ERF-ERF	TF	280	742	799	116	123	171	22.44	54.77	45.41	10.92	11.08	15.74	0.00434956	-1.82408	down
F01.PB6816	AP2/ERF-RAV	TF	122	248	360	429	765	530	6.12	11.53	12.85	25.03	42.69	30.34	0.0027848	1.57336	up
F01.PB6875	NAC	TF	145	340	427	26	13	33	5.98	12.98	12.55	1.24	0.6	1.55	2.1003e-06	-3.32238	down
F01.PB6950	LOB	TF	421	443	616	2157	2761	2538	27.31	26.58	28.48	163.45	200.11	188.71	8.03498e-12	2.62057	up
F01.PB7048	HB-HD-ZIP	TF	142	222	409	788	818	797	5.94	8.58	12.13	38.08	37.81	37.75	2.85515e-05	1.98225	up
F01.PB7084	HSF	TF	0	0	15	30	46	60	0	0	0.76	2.44	3.58	4.75	0.000347824	3.74703	up
F01.PB7331	bHLH	TF	0	0	65	308	248	392	0	0	2.14	16.33	12.61	20.41	9.40196e-10	4.43278	up
F01.PB7335	NAC	TF	21	17	23	191	186	231	0.95	0.72	0.73	9.76	9.14	11.62	2.02211e-06	3.58409	up
F01.PB7354	WRKY	TF	41	36	38	0	8	7	1.61	1.32	1.07	0	0.38	0.31	0.00696871	-2.68863	down
F01.PB7428	HB-other	TF	0	0	5	225	288	301	0	0	0.27	17.04	20.83	22.35	1.74515e-17	7.90903	up
F01.PB7610	AP2/ERF-ERF	TF	218	227	203	449	417	574	10.79	10.41	7.18	25.86	22.96	32.41	0.00826928	1.40126	up
F01.PB7631	C2C2-GATA	TF	620	626	844	2606	4143	3330	33.42	31.21	32.39	163.53	248.68	204.93	1.02624e-11	2.5497	up
F01.PB7660	GARP-G2-like	TF	356	479	664	1564	2129	1631	12.54	15.59	16.65	63.69	83	65.16	7.58938e-08	2.13186	up
F01.PB7793	WRKY	TF	90	125	176	15	19	21	6.21	7.91	8.6	1.24	1.46	1.67	0.00310961	-2.51706	down
F01.PB7836	WRKY	TF	427	661	771	113	152	82	18.04	25.83	23.2	5.55	7.14	3.96	5.37189e-05	-2.13081	down
F01.PB7842	HSF	TF	23	41	36	226	435	272	1.1	1.78	1.22	12.21	22.5	14.43	1.07535e-07	3.49707	up
F01.PB7962	bHLH	TF	716	619	896	91	122	128	47.3	37.8	42.12	7.05	9.04	9.71	1.06776e-06	-2.43173	down
F01.PB8013	HSF	TF	523	403	495	1141	1314	1166	20.52	14.65	13.85	51.99	57.29	52.08	0.000100086	1.59812	up
F01.PB809	HB-HD-ZIP	TF	8	4	3	42	61	44	0.62	0.33	0.2	3.57	5.01	3.68	0.000219043	3.46203	up
F01.PB8108	WRKY	TF	1137	1576	2216	404	460	478	59.79	76.63	82.97	24.78	26.97	28.74	0.000111678	-1.566	down
F01.PB8270	AP2/ERF-ERF	TF	13	21	32	424	520	413	0.92	1.35	1.53	33.03	38.79	31.6	5.10396e-14	4.68756	up
F01.PB8325	WRKY	TF	449	423	600	0	145	192	26.16	22.79	24.87	0	9.45	12.84	0.0012781	-1.83414	down
F01.PB8541	AP2/ERF-ERF	TF	134	257	142	7	8	9	9.3	16.41	7.03	0.65	0.68	0.78	5.23873e-06	-4.22483	down
F01.PB8693	ULT	TF	0	5	3	82	52	87	0	0.24	0.11	4.91	2.98	5.11	4.33318e-07	5.12413	up
F01.PB8720	MYB-related	TF	1092	936	1230	414	296	401	57.74	45.77	46.33	25.49	17.44	24.22	0.00513329	-1.28362	down
F01.PB8723	Alfin-like	TF	72	45	97	223	273	278	3.7	2.14	3.53	13.22	15.47	16.16	0.00158054	2.14596	up
F01.PB8744	NF-YC	TF	1860	1132	1418	3304	3240	3601	122.39	68.81	66.37	253.97	238.14	271.5	0.000101907	1.43458	up
F01.PB8820	NAC	TF	492	796	974	64	109	54	25.38	37.99	35.8	3.89	6.28	3.21	2.86347e-09	-3.0192	down
F01.PB8952	AP2/ERF-ERF	TF	7	2	6	26	25	27	0.45	0.12	0.28	1.96	1.8	2	0.00656067	2.62716	up
F01.PB8972	MYB-related	TF	47	58	71	299	242	197	1.64	1.86	1.76	11.91	9.23	7.72	0.000659835	2.35163	up
F01.PB8991	NAC	TF	343	460	536	51	164	62	15.81	19.65	17.62	2.74	8.42	3.31	0.000813953	-1.99628	down
F01.PB9030	NAC	TF	203	260	390	4	18	11	14.12	16.68	19.29	0.33	1.46	0.88	6.89725e-09	-4.38535	down
F01.PB9066	Tify	TF	25	31	17	205	267	117	1.57	1.8	0.78	14.95	18.61	8.38	1.30915e-05	3.22019	up
F01.PB9084	NAC	TF	2365	4753	5873	236	325	178	82.94	154.34	146.95	9.59	12.66	7.11	3.15589e-12	-3.8229	down
F01.PB9127	C2C2-GATA	TF	1274	1677	2637	318	451	0	52.01	63.36	76.76	15.07	20.49	0	1.93528e-10	-2.5678	down
F01.PB9136	AP2/ERF-ERF	TF	306	384	499	736	936	834	16.28	18.91	18.95	45.65	55.54	50.73	0.00320064	1.36937	up
F01.PB919	C3H	TF	0	0	0	393	492	566	0	0	0	35.71	42.74	50.45	8.66827e-32	Inf	up
F01.PB9224	AP2/ERF-ERF	TF	323	824	979	0	0	0	16.09	37.94	34.71	0.02	0	0	1.16993e-19	#NAME?	down
F01.PB9456	NAC	TF	58	34	52	202	224	182	2.73	1.5	1.74	11.04	11.71	9.78	0.00130669	2.32271	up
F01.PB9551	HSF	TF	420	292	513	1035	1193	1198	23.81	15.32	20.68	68.32	75.34	77.56	2.91751e-05	1.76193	up
F01.PB9563	DBB	TF	81	133	94	294	337	354	2.86	4.32	2.36	11.94	13.1	14.08	0.00151823	1.93457	up
F01.PB9637	WRKY	TF	8234	11805	14929	1691	2969	1491	368.03	488.36	475.75	87.87	147.6	76	5.26284e-09	-2.21407	down
F01.PB975	MYB	TF	164	195	349	773	553	940	12.2	13.4	18.49	67.31	46.06	80.31	2.54781e-05	2.00894	up
F01.PB9785	SBP	TF	101	86	161	258	290	368	4.35	3.42	4.93	12.88	13.84	17.99	0.00847582	1.70285	up
F01.PB998	AP2/ERF-ERF	TF	3	4	1	41	53	59	0.22	0.27	0.05	3.48	4.3	4.92	7.70462e-06	4.43875	up
