# Supplementary material for: PacBio single-molecule long-read sequencing shed new light on the complexity of the Carex breviculmis transcriptome
Source: BMC Genomics. 2019 Oct 29;20:789. doi: 10.1186/s12864-019-6163-6 (PMC6821003; doi:10.1186/s12864-019-6163-6)
Supplement: Supplementary file 11 — Additional file 11: Table S8. Illumina short read assemble results. [file 12864_2019_6163_MOESM11_ESM.fa]

>c100001.graph_c0
GTCCTTCAGAGACTGCATTGTCAGACTTCTGAAATTGGAAGGATCAGAGTGGTTGTTTGGGCAAAGTGATGGTGCTGATGAGGAACTAATTGATTGTGTAGCTGCCAGGGAGAAATTTCTTTATGAAGCTGAGGCAAGGGAGATGGGTCGGGTGGTCCGCATGAAAGAATCTCCTTCATTTTCTCCTGATAGGAGACCAGGTTCTGGAATGAAGAATGATACAAATTTCTCCAATGTTTCTATTTCCTCTGTACCTCATTGTGGAGAAGGCTGTATTTGGAGATCAGATTTGATTGTAAGTTTTGGTGTATGGTGCATTCACCGAATTCTGGATCTCTCACTTATGGAAAGTCGGCCAGAACTATGGGGAAAATATACTTACGTACTAAATCGTCTCCAGGGCATTATTGATCCTGCATTTTCAAAGCCTCGTATACCAATGCCGCCATGCTTCTGCCTTCAAATTCCTCAAGCATTTCAGCAGAGGTCAAGCCCACAAATTGCAAACGGAATGTTGCCTCCTGCTGCAAAACCTGGCAAGGGAAAATGCACCACTGCCGCAATGCTTCTGGATATGGTCAAGGATGTGGAGATTGCTATCTCTTGCAGAAAGGGCCGAACTGGTACAGCTGTAGGCGATGTAGCGTTCCCAAAGGGGAAGGAGAACTTGGCATCCGTCCTCAAACGCTACAAGCGGCGGTTAACCAATAAGCCTGTTGCCACTCATGAAGTATCATCTATATCGCGCAAGCTTCCAGCAACATCCGTTCCTTATAGCTCATAGCATTTACTAAAACATGGCGATCAGATCACCCAGCTGTTTAATTTTGGAAAGCAGCTCATGGTTTGGAACGAGATGCCACCGTCTTGGTCTCACTCACTCTATCTCGAAACATGTATCAATGCCTTTTGCTGCAAATTTTCTTCCCATATGTTGAAGTATGGATAGGATGTGACTGAATGGG
>c100002.graph_c0
CGCCGAGGTAGTACTCCAGGCGTGCCCGCCCCGCCGGCCTTGGTGTACTGGCACGGCGGGTTGTTGTAGAACTGCACCCACACGTAGTCGAACAGCCCCGTACCGAGCGCGCCGCCGAGCCCGCCGAGCATCGCGTCCGGGAATGGGCACTGCGGCGCAGCCGCCAGGTACACCGGCTTGTAGGCGCTCTCCTTCCCCGAGTACTTCTTGAGCTCCCGCGCCAGGTCGTCCCAGTGCGCGCTCCCGCCGCTCTCGATGTCGAAGTCGACGCCGTCGAGCACGGCGTCGCCGAGGGGCCTCGACGCCGACGTGCCGCCGAG
>c100004.graph_c0
AATACTCTGCTATATTTCATTCATTACGCATGGGGCACCTACAAGCCTTTAATTAAATTTAATTGTCTACTCTTCTTGATAAGTTGATATAGCGTACCACATGCATGGAATTTGACCAAGGCATAAACCATCTTTTTATTTCAATCCAATTCTCTCTCCATATATAGGTGTAGCATTTCTTCTTCTGCCTTGTAAATAAATGAAACAAAGATAACAAAAATTGCCATGAAAACATCTATAGTAATGGAGAGGAATGTAGTAATTAAAAGTTATTTGTTGATCCTTGTATTTTTTGCCATGGCCAACTTGCTTGAAGTAACCCGTTCGCAAACGACACGACCGCTCTGTTACACGCAAATTTCCGCGGCGAATCAAGCGTGTGCTATCCTATCACCCGAGACAATTTCCTCTTCATTTGTTGCAGCAACCAATGGTAGTAGACATCATCGTGCTCCTCGTAATGG
>c100009.graph_c0
GGACTGCAGTTTCCAGAAGGAATGACGGTTATAGAACAACTTGGACTCCAAGTTACTTGCTCTCCAAATACCAATAAGTATAGAACGCGTCCTCCTCTACTCTAATACATCCAGGAAGTCTATAAATATCAATCCCTTTGTATCAATCTCTCATCTTTCGATTTAGCAACTTAGGGTTAGTTATAAGGCATATTGGAGCGGCATGATTCTGCCTAAGGTCATAATTCGGCCAAGAACAGAGTTAAGATAGTAGGAAGAAGGCAGAGGAGGCTCTCAAGGTGTACTCCTTCCATCTCTCTTTCTTCTCTTTTGTTGTATCATGTCTCTTCTATCTCTTTTCATTGTGTATTTGCCCATGAGAGGCTAGATAGAACCTTTT
>c100022.graph_c0
GCCTTGTTCGCCTTAGCATCCAATGCACCTTGCAATGCGGCGATATCGCTGATCTCACGGTAGGCTGTTGCTAGCTCGTCGTGCAGCTGGAGTGCATGGACTGCGTGTTGTGCGTCTGGATGCGCAGGGGGGAGGGGTTGGAGATGCGCGTCGTACTCGGGCCAGTGCTGGAGGAGACGGAGGTGGTATAGTTGGCCCAGTTGGTCACGAGATCCAACACGCGCTGGTGGGTCGACTTTGCGCGCTCGTCTTGCTCCTCCTCTCGCTGCTTTGCCATGTGTAGTCTGGATGCATCCATCGA
>c100046.graph_c0
CGCGTTGTGCACGACGTCGGTGCCGTATTCTGACGGGAAGAAGCGCTTGACGTCCGGGTGGCGGTCGGCGAGGGCGACGAGCTGCAGCTGCGCGGCGATGACGGCGCGCCCGACGCAGGAGACGACGGTGTCGATGCCGGTGAGGGCTTCGCGCACGTCGTCGGCCAGGTGGATGTCGCCGACGATGATCTCGACGCCTTGCGCGCGGAGGCCGTCGACGAAGGCGGACTTGGTGAAGATTGTGTTGGCCGAGGTGAAGAGGGCGATGCGGTTGAAGTGCTGGCGGGCGGCGACGATGGCGTTGCTGATGTGTTCGCCGATCAGGCCGGTGCCGCCGAGTATGAGG
>c100062.graph_c0
ATCCGAAGGCATTATTGTCGTTAGGTAAACGATGGTTCTTCTATTTCTAAAGATTTTCATTCCTGTACAGCCTCTGTCAACTTCTGTTGGTTAGCAAGTTAAAGTCTATTCAATCAAGCTTTATGACTTTCTATTCTGCGAATTATACAGAACTTCTACCATATTTCCTCGTTACACCCTGCATTATATAGTGTTATTTACATGCAATAGCCAGCCAACTAAAGTAGGGTTTAGTCAATGCAAACATAGATAAATTGTCCTATTAACATAAACCCTTGACCAAATTTTCTTCATTAGTTGATGCAAACATGGGACTCAAGTGACTCATCATAAGGACCTGCTTGCCTTGGTGTTAGTTCAATTTGAGCTTTCATTTAAGGAACATATTGCAGTTAGG
>c100064.graph_c0
GGGTTCGTCGTCGTCGTCCTCGTCCATCGCATCGTCGTCCGAAAAGGCATCTGCCGAGAAGACGCGCGAGAAGAAGAGGAAGTGCGACGGATTCGGAGCCGAGGTGGACGCGAGCGATGCACGCACCTCTTCGAGCAGCATCTTGTACAGCGGCGGAGCCACTTGGGGAGGCATGTTGACCATGCGCTCGTGCAGCACCGCCACGATGGGTGCGTTGGTCGACGTGCTCGATGCTGCGCTCTTGAGAAGGTCGTGAACGGACTTGGTGGATGGCTTGGAAGACACTTCGAGCAAGTACTTGACCAGGCTCTTGGTGGCCTCGGAGCCCTCGGACTTTGCGCTGGAAAGCGTGATGGACGAGACAAAGGCGTACGGGTCCTGGTCCTCGTCGCCGACGACCTTGATGGTGGTGCCGATGCCTTGGGATGTGGAGGTCTTGACGATCTGATCCGCCAGCGCAGATAGG
>c100065.graph_c0
CCGGTCGATCGTCGCAATGTCCGTCTACGTAGACCTCCCCTTCGAGCTCCAGGCGGCTCCCGCTGGCTTCAAGCCCGGCCAGTCCTCCGCCTCCACCCTCGCCGCTCCCGTCACCCACACCCTCCAGCCCGTCGGCCCCGCCTTCCTCGCCCACAAGCGTCGTGAGCTCAACCGCCTCTCGTTCGCCCAGGACGACAAGACCATCGCAGACTCGCTCGCCGCTGCCGCTGCTGCCGCTGCCGCCAACGGCGACGACGACGCCGGCGTCGGTGAGGAGGACGAGTCCGAGGAGCTCCTCGCCCGCGACCCCAAGGAGTGGAAGACCCAGGACCACTACGCCGTCCTCGGCCTCTCCTCGCTCCGCTGGAACGCCACCCAGGAGCAGATCAAGATCGCCCACCGCAAAAAGG
>c100069.graph_c0
GACGGCCTTGTGGTTGGCCCACGAAGGGGTCGGGATATAGATGGCCTTCGCGCCGGGGTAATGACGCTCGAGGAAGGCACCGCCTATCCTGAGGGCGCCGGTGCCGGAGATGCTCTGAGTGATGACAACGCGGCCCTCGTTGACGGCAGCGCTGTTGGGACCGTAGGCGAGGAGCGCGGCGGCCTTGGTGAAGTCGGGGACACCGGTGATGCCAGCGTACTCCTTGTCGAGGTTCTTCTTGACGACCTGCTGCTCGGCCTCTCTGACGGAGGGCAGAACGTAAGGCTTGCCCTTGTCATCGCGGTATGCGCCAACACCG
>c100081.graph_c0
ATCGGATTGGGATTGGGATGGGGCTTCAACCTTGGTTTTTCTGATCGTTCAAAACCGGATTGCGGTTGTAATGAAAAATGGATACCAATCCAAGATCTCGGTATGGAGTGCTTGCACCAAGTTGCAAAGTTTGCGCTGGAAGAGCACCATAAAAAACATTGGGAGAATTGGGCACTGAAAGGTATATGTGGAGGTTGGTATTTGGAAATCGACGCGTATAGTGTTAAGTACCGTCTCCATATTGAAGTGTCAAGCCATTTAGGATTTGTGAAAAGGTATGAAATTATTGTGTTTGAAAAGAGAGTTGAGTGTGGAAGAATCAGGTCACTCGAGTCGT
>c100083.graph_c0
TTTATTAATGGCAAAACCATGAACTCGGACAGCTGTACAAGCAAGACTGTCGGATATGTCTACGCCATAGTGACACTTTGGTCATTGTTCCCAACATTGCTAAAGTGTGGATTTCGAGTTATTCTCAGATTCTTCCAACATATTTTATGGTTTCTATTTGCTTGTGAGTTTCATTGCTTAGTTATATTGCAAGTTGCTTGATTTACATCTAATTGCTATTGTTTGCTTGATTTCTAGTAAGTAGAGGTAAATTATTTACTAATGATAATTCGTCTTTGAATGGCATACATATTTGACATAATATAGAAAACAAATGACGATCACATGTTCTTGTTATAATTTCTGAAATTAGTATATGTATGGTGCAAAACATAATCTTAACCATGAATTCGGTACAGACAAAGTATTTGCATGATTTCAACCATACATTTTATATAAATGGATTCCATCAGAAATTAGTGGACCCG
>c100086.graph_c0
TGGTGATCTTGATGGCCAGCTGAGCAGCCCTCTCCACGATCAACTTCCTTTTCTTGGAGGACACGTTGTGGGCGATCTCAGCGCAGTGTGTCTTGTTGGACATCATCAGAACCTCAAGCTCCTTGACATTGTGGACCAGGAACTTCTTGAAGCCAGTGGGCAACATGTACTTGGTCTTCTTGTTGCTACCGTAACCGATGTTTGGCATCAGCATCTGACCCTTGAACCTCCTGCGGACCCTGTTGTCAATACCTCTGGGCTTGCGCCAGTTTCTCGCGATCTTTACATATCTGTCAGATTGATGGCGAATAAACTTCTTGGTGCGCTTTTTGACGATCTTGGGTTTTGTGAGGGGCCTCAGGGCTGCCATGGTGACCGCCGATGTAAATCCAAAAGGGACTCCTTGAACGGCGG
>c100090.graph_c0
TGCCACAGAAGAGCGACTAGCATGTCGGAAAGCCATTGCGCGATCAGGTGCAGCTTTGACTTTAGCGACTCAGGCGAATTTCGTAGAGATCGTCAAGCTCTTAGTCGAAGCTGGTGTGGACGTCAACTATCAGGATGAAGGTGGTGAGACCGCGTTACATATGGCAGCACGCTATGGGTATGATAAGTGCGCCCAAGTCCTACTGAAAGGATCCAGTAAGAACAAGGCGGAAGTGGACGTGGCCGAGAAGACGTTTGCTTGGACACCATTATTCATCGCTTGCGTTGACGACCATCTTTCCATGGTCGAGATTTTGGCCGCTGCCGG
>c100094.graph_c0
CGTGCCTCGGTAGTCCCGCCGTCGCCGCAAGCCCAGGCCGGCGGCAGGAACCCGTACCACCAGCAACAAGAAGCGCAGCAGGAGTGGGAGTACTACTCGAACCCCCCGGCCCCAGCTCGGGACGTGCCGGCTCCACCGCCCCGACCGCAGAAGGTGGGGTTTGACGAGTCGGAGCGGTACCATGATGCGCCGGCCACGCCGCAGAGCGGGCGCGGAGGACAGAGCGCTAGACAGAGGCTGGCCAATGTGATGGGGTCGCGGATGAGTAGCCGCGATGGACGTGATGGACGCGAGTGATGGGATTGATGTACTTGTTTTAGCGATTATGTAATGATTGGGATGG
>c100097.graph_c0
GCTCTCTCTACAAAGCGAGGGCAGCAACGACCAAGCCGACAACACCGCCGGAGATGGTGATCATCTCGTTGCTGAGGCTGAGGGAGGCAGCGGCGCCAGTGGAGGACGCCGAGTCGGCGCTCGAGGAAGCAGAGGACTCAGAAGAATCGGAAGAATCAGAGGAAGTGCAAGACGCGGTCTCCGAGCTGTCGGACGAGCCGGTGCCAGAAGAAGAAGAGTCGTCGGTGGCAGAAGCCGAGCTGCCAGAGCCAGTCGTGCTGCCGGCGTTGTCGTTGCTGCTCGGCGACGAGGAGCCAGTAGCGCCCGCGTTGGCAACGACACCGGTCACAGTGGCGCCGCTGGTGTAGTAGAAGTCGCG
>c100104.graph_c0
GGTCGGATGCTGCGAGTGTCGGCGTGGCTGGGATGCCGTGGGATGCATTTGCGTACAGTGTCGATCTGGAGCCGTTGTTGAACGATGCGCTTGCGGAGCCGGAGCCGTCGCCCGCACTGTGCTCGCACGACGGTGGACACTCGGCATGGGGCGTGGGCGTGAGCGGTGCAGACGATGCATCGTCGTGTTGTGGCTCGTGTTTCGGCAGTGGCTCGTCGAGTGCAGCAGCAGCCGCTACGCCCGAGAGCTCCGTAGGCTCCGTAGGTCCTTCGTCAGGCCGAACTTCGCCCAAGGTTGATGCGGTGGCTGGACTTCCGTCGCCCGCGCGCTTGTTGTACCGCTTTGCGCGGTCGACGCCCGAACTGCTTGCATGGGTGCTTTCGCGGTGCGTGGTAGAGAGCATCCCTCAACGCGCCAGTGTCGA
>c100109.graph_c0
GCCAGTCCAAGCACCTGGTCCGTCCGCAAGGTCCTCTCGTGCGCTTCGTCGATGATGAGTACCGAGTACTTGAGCAGCAGGTTCAAGCGCAGCGCAGATGTCGGCGGTGTCGTTGCTGGGCTGGAGCTCTGCGCGGGAGAGATGTCGCCGATCATTTCACGAAGCACCATACCGTCGGTCATGAACTTGACGCGAGTGTTGCGGGTGGTGCGGTCCTCGAAACGGATGCTGTAGCCGACCAATCCGCCCGCGGCGGTCCTTGCCTTGCCCTTGACGTTCGGAAGCACCGCAGGATCCGGTTGCCCCATCTCGACGGCAACACGGCGTGCGAGCGAGGTTGCAGCCACTCGTCTTGGCTGGGTGACGCCGATCATCTGAACGGGCTGTCGAGAGGCAAAGCCAGCCTCGAAGAGGAACTGGGGGATCTGGGTGGTCTTTCCTGAGCCGGTCTCGCCAAGGATGACGACGGTGTCG
>c100117.graph_c0
TGGAATTCTTGTTGCATGGTGTATTTCTTGACCATTATATATACCTTGAAATTGATAACATGTACCATTTGGGTCCGCTTGTATCGAATTATAACTCTGTTAACTGTAGAAAGTCTCGTTACTCGATTTGCCCGATAATTCGGTTGAAATTGAGTTAGGGTATGGTTTCAATTGGAATTCCTCAAATTTGGTTGTATGCATGGAGTGTTAAAACTGTATAAAACCCTTGAATTTGATGTATACGCAAAGTACGGTTGAGCCGTAACAAATACCGATTGAATCGACCAAATGAAAATCAACCAGAACCACCTCTGAATACCTTGTTGCGGGCCGCAACAAGGGTATTACGGGCCACAGAAGAGCCAGATACTTAGCTGATTTTCTAACCAAAATTGGGAAGCCTCTGTATTAAACTTTGCGGGCCGTGATCATTGGCTTTGCGGGCCGCAAGTGGTCCACTA
>c100118.graph_c0
ATGAAGTATCTCCTGATAACAAGGTTTAAAGCCCCCACTCTGCCCCCCCAAAAAAAAAACTTGATCTATACTTTGTATTTTGGTTTTATCAAAATGACTAGTGTACATGAGAATAATTGTTCTTTCAGCCTAAGTCCATAAAAGTTGAAAATGAAAATAGCAGAAATAAACATCAATTTGTAACTGTACCGGGTCTTCTTGCTCTTGGTACCAATATTGTTACACTAGTCATCTTCTGCTTGATATCTTTTGTTAAGTCATCAAATTGTAATGTGATCAACAGGAGAAAGGAGAAAGGCTGTCA
>c100121.graph_c0
GAAGTTGTCAATTCGTTACCGTGGCTTAGACGTTGGGCTTGATCACGGGAGGGAGATCTCAAAGGACAAGAGGGCACGGTGACGTCTACGGAAACGATCAGACGAGTTTGACCATACATAAAGGAAATTGAACGAGAAGACACCATGGGATCTGATGATGGGACCACGACTGGAGGGAAAGGGGAAAAAGTTGGGCGTCATGGAACCCCCCCAACCGCCCTAACATGTCAGTCATGCCATGCTGTCACTACCGGCCGGCATAATGACAGGAGGCTATCTTGATGCATATGACAGGGAATCACGTTGTTTT
>c100123.graph_c0
GGGGGGGGGGGGCGGGGGGCGGGCGGTGGGGGGGAGGGGGGCGGCGGGGGTGGGGGTCACGGTCTCGGGCTCGGTGGCAGTGACGGTGACGGTCTTGGCCTCGCAGACGTCAGAAGCGCCGCTGGAGTAGTCAGCCGGGCTGATGCCAGTGCCGTAGGCAGCCGGGGCGGAAGAGGCAGGGCTGCCAGTTCCGCTGGGGACAGCGGCGCCGGTAGACTTGACGGGGTAGACAGTGATCACGTTGGTGATGGTGGATGTGAGGGAGCGAGTCTTGGTGATGTCCTCATCAGGGGTGCCAGAGCTCTCGGAGCC
>c100124.graph_c0
GGCGCTCGAGATGATCGCCAAGGGCTTTGAGGACCTGAGCCTGCTCAACTCGCGGCTGGCGTACTCGACCATTGTGGACCTGCTGCTGAGCATGAACGACAACGAGCAGGCGCGTGAGAATCTCTCGACGACGTTCCGGCAGCGCCTCACGCGGCCGCAGATGGCCAAGCTGCAACAGCCGGACGAAGCGCCGCGCTCGCCCATCGCCGATCTGCTCTATGGACGCTGGCTCGAAGGGCTGCGCAACCGCTGGATTGGCTACTAGACAAGCACCGCGAGCATGGCCGAGCATTGATAGTGTAGCACGGACAATTTTTCCTTCTTTTATT
>c100125.graph_c0
CGCCGGAAGCCAGGGCACGGCGAGCTGGTCCTCGGCCTTGATGTGGGACAGGGGCAGGGACGGGTCGGTGGGCTTCATGGGCACGTTTGCGGCGAGGAAGTGGCAGCGCTTGGTGAAGCCGTTGTTCTCGGCGTCGGGCACGTCGGCATCGAGGACGACGACGGAGACGAGGCGCTCACCGCCGTCGAAGAGCTGCACGCGCAGGCGCGGCGGGTTGACGCTCACGCCGCTGTCCACAATGTCACCGGGCTGGACCTTGAGCTGGCGGAAGTAGAGCTGCACGTCGGCCTTGGGCTCGAATTTGGGCAGGATGTCGG
>c100128.graph_c0
AATTCACTATTCTAGCTATTCTAATCCAATCAAACACCAAATAAGCTATCCGAATAACCTAATTCCTAAAATAGCATATCATCAATCCAACTAAACATATCCCAATTGAATTTGTGCAATTTACCAAAAAGACACCTCATATCCATCCTTTCGCTTTTCATGAAGGGAAGTCACTAAGTTGTTCCTTTTTATTAACAAATGAGCATGAGGTTTTGAGGTTCAATTATCCTTTTAATTAAATAAAATGTTGGCATCAAATGATACAGACAAAAAGGGTTTGCAATGAATATTTTTAGGGGCACACGTTAACTATATAATTCCCACGCAAGGAGTTGATCAATAAATGCAGCTTTGCTCTTGCCCTTACTATTTTTTATGGTAATTGTT
>c100129.graph_c0
GGCGACGTTGAGCAGCACGGGGTCGCTGAAGGTGTCGTTGAAGACCGAGTTGGCGATGAGGCCGCACGGGTAGTAGATCTTGTTGGTGGCGGGGTCGATGTCGACGGGCTTGCAGGTGCCGCCCTTGATGGTGCCGTAGGCGACCGCGTCGCCCTTGAGCTGGTTCGAGTCGATGGACTTGACGTAGCGACGGTGGTTCTGGTAGTAGTTGGTGAGCTTGTAGTAGAGGAAGACGCTCGAGTCGAGACGGCTGGGCACGCTAAAGTAGAGGTTGCACGTCTTGGAGCCGGCGTCCCAGGACCAGGTGGGTGGCTGGAAGTTGCTCGTGTTCTTGTCGTGCAGCTGGTAGTCGTACTTGCTCGTAGGGATCTGCGCCTGGGTCGGGGTGGCGGGCGCGGTGGAGCACTGTGTCTAGTCGAGGGTGAACTCGTTGACCTGCTCTGCAAAGTAGTAGAGCACGGCGCCGATGGGCGCAAAGATGAGCGCCACGAGGAAGAAGGTGGGGAGGACGGTGCGCGGCGTGAGGATGGGCTGCCA
>c10013.graph_c0
AAGAAATGCAGCAGGTGTAATGAATGATTTAATTATTACATATACTAATTTTATTTATTTCTTGAGCAATTTCTCATTTATTTATATATGATTTAATTGTAATATAAATGAAGCAACAAAACAAGTAGAAACAAGTACATCTTTTTCGAGAGGAGCATCAAGAGAATCTTTTTCAAACAGATGCCAACGTTGATAATCTTCATGTTGTTCTAATTTTAATTTGTAGTAATAATTAAATTTTATGCTTAGAAATTTATCGTGACAATTGATCTTTATGTTGTTCTAATTTTAATTTGTGGTGATAATTAAATTTTATATTGTTGTTCCAATTTTA
>c100130.graph_c0
GTAATTGAGCACTTCGCTGTATAGATCCACCGAAGGTCGGCTCGGCGTCGAAAATGTCGCTGGACTCGCTGCCCTGTGAACCGGCGGCGACGACAGCACGCCCCGACCTCCAGGCTGCAAGTCTTGGCCGGGCTGAGCAAACGTCTTTTCGGGATCCCAGTCGTCGTATAGATCGGCCGTTTGATCGCCCGAGTCTTCGGCGAACAGCGTTCTGATGGGCGTGGTACTGGCGCTCTTGGCACCTCCGCCGTTGGAACCGTTCCGACTCAGGAACGAGGGGAACGGACGTGCGCGTGCTTGCCTCTCTATCGCTCCCGTTTCTTCTGCCTGCACAGATGCGCTGC
>c100132.graph_c0
GGTGAATACTCGTCCTGCATTGGCTCTATGGTTTTATTTTCGACCGTTAGATTTGCGGGTGGATATGTTATTTCTCTCCTTTTGTACCGCTTCTCCTCAGTTTGCGTCGATGCATCCGTGGATTGATGAACATTGCTAAAATTGTTACCAGTTTTGTTGTCAGGTTCCATTAACTTGGCTCTGTAGACGTTGTATTCCTTTAACTCGAGCGAACCCCAGTTTTTTTTCTGTGACCTCATCAATGGAGCAGAGAAATCAAAGTTGCCTCGGCTTGATTTTGAGGTTTCCAGAATCTTCCCTGTGCTGGTAGTGGAAGAGGCTGTCCCG
>c100133.graph_c0
CGAGCGCGTCACCTTGTTGATGAAGCTCGACTTGCCCACGTTGGGGTATCCACAGATGAGCAGCGTGCGTGTGCTAGGGTCGATGGGCGGCAGACGCGACATGTGCTGGCGCACCTGCTCGAGGTAGGCCAGCGGGTCCTTCTGGCGCTTCATGATGGTGGCCATGCGACCGAGCGCAGCGCGCTTGAGCTGCTTGCATCGGTAGAGCGAGTCGCCAAACTTGATGAGGCGGATGTAGTCCTTGGACACCTGCTCGATGAGGTGCTTGGCGGTGTTGAGCTGGCCGAGCGCGAGCTTGTAGTGGTTCTTGTCG
>c100135.graph_c0
GAGGATTTCGAAAGAAAATTAGTCAGTGATGTAATATTAAAGTACAGCTATACTCAGGTTCTGAGTGCTGAAATAATTCATGTAATTGTTCAAATTCAAATTTGAGGATCCTTTCCATTTATTCAGAGATGACTGGAATTGCATTTTTTGTATTTTACAAGGAACAGTTGTTAACATCATTGTCACTTCTGGTTCTAATTATTACATAATCTGAAGGTATAAAAGAATTTTATGCAGATGTATGTATACTCAATGTGTTCAGAAAAGTTATAGTTCCTGTATTTCAGATCTGAGATTTGTATTATTGTTTCAAAAAAGAATTGAAT
>c100137.graph_c0
GTGCAATTGGGATTTATCATACTTGCAGATTAGTACCTTAATTGCGGATAAATCTTCTATGCTTGAATTTATATACCATATCTCGATGTACTTGCTTAAATAATCAATATATGTTGAAGAGGGTTCCAAAAATGCCTCCACCACATCTTCATTTTTGAAACTTAAATAACTGAAATCTCAACAATAAATCCATTAGATGCGATATATATCACTTTTCTATTCACGCATAAGAAATTAGGACATTCTCACATTGTTTTGTTTGGCATCAAGAGTTGTAGAACTCCACTGATGTGCATATATAATTGTAATTCAATTGGCAATTTCATTTTGTATTTCTCATATATATCTTGGTAGGGACAATGCAGGAAATATCATA
>c100143.graph_c0
AAGCATCAAAGCAGAGGGTGAAGCGGCGCAACCAAAGTTCCAGCAGTGAGGCAGAGAGCAGTAGCAGCCACAGCACCAACAGTTCCAGGGGACACCGGCATAAGAGAAAGAAGTCCTCGAGCTTGCACAAGAGATCTCAACCATCATCATCGCCTTCCCGTTCACCCTCCCGATCCCACAGGCACAAAAAGGAAGACAACCTCTTGAAGCTCAGGAAGTCCAAGAAGAAGACACGATCCAGGTCCAGATCGAGGTCGAAGCCTCACCACGCCAAGTCACACCATCACAGCAATGACAAGTCACGACACGGCACGTCCGACATGCACAGCAGCAGGAAGGTGCGGCACAAAAAGAGCAAGAAGAGCTCACGCTCCACGGAGCGGCGGTCAAGCTCTGGCGTGAGCAGCAGTTCGTAACTACAGGTGTCGGCTAAGCAGAGTACTGCCAACCCACTGGGACCAGCCTGCCTTTGCAGCACAACCTCAAGGAAATCGGCTTGTCTTCAATATATTTTTATTCATGGATTTTCATTTATCATGTGATTAAGAAAACAAATCTTCCTGGTTGTTGA
>c100144.graph_c0
GTTCTCCCTCTTGGTTTAATTGTTCACTTCTAACATGAACATACAGATACAGTATATAGATCACGCAACACTCGAGCTCGTGCTTTAAAAACCTAGGTTAGTAACGTTGGTTATCAAACCCATGATATTCCCTTGCCAGTTGGTTCTTCCCTTAAGCACATCCGGTGCCACAAGATTAACATTGGTTGATTTTGATGGCAGTGATTGAAGTGGTCACGATAAACCGCATAGTATTGCAATGGCAAATCTTTGTTGACTCTTGGCCTCCAGGAGGCTTTTGAGCTCCTGTTGTATTCATGCCTGATCCTCATGGTGCTGGGATTTCTGATAAGAAAAATTATGTAAGATTCAGGAACCAATGAACAAGGGCACTTTAAA
>c100147.graph_c0
GTCGGAACATGCGTCTGAAGCTGGGTCAGATCAACATTGATCGTGCAACCAGTCAGGCGTCAATCAAGAGCTTGCGAGCAGACACATTTGATGTCGCACTCAACACACCCGGCCCAACAGTCGACATTCGCCCATTCCTCGTCAACCAAAAGATACCACCCCTTGCCAACGAGCAGGAAGCGCAGTACCCAGCCTTCCTCCTGTACGTGTGGATAATGTTCGAGAAGTTCCTGCTCAAGCAGTTCGAAAAGGAAGCCGCGAACGAAGACGGTCGCATCATCCAGGAACTTGGCCTGATCGCCGCGAGTCTCTTTGCTGATCAGAAGTACATGTGGAAAGGCATCTCGCTGATCGACGTTCTCCTCGCAAAGATGCACCACATCTGTCCCATCCTCTTCGGCATACGCGGCAACATGAACACTGTCCAGGGCCAGAAGCGCCTGGGCTGGATGCCAATCGACAAGCAGCCCCCAACCGGCGAGATCTACATGCAGCG
>c100148.graph_c0
GCCGGCCACCAGCCGGCCCTCCCTCTCCGGCAAAAATCATGGCGAGCAGCGGCCCAATCCTACCTTCTTCACTGATCGGCAGTTGAAAAGGGAGAGGGAGCAGTGTGCACAGGAAGATTACCGCACGATGGCTGGAGACCAGGGGGCACGCGACCGAGGCGCCGCTGGAGCCTGGAGGAGTCGCGTCCAAGAGGACTGCTGAGGAGGATGAACCTTTATATCTAAGGGAGGGGGAGATTCGGATGGGACGGCGCCTCCCACAACAGCCGGGCACGGATACCGCGGGCGCGAGGCCGGGCCTGGCATGTGCGGC
>c100149.graph_c0
GTCGGCTCGCATCGCGCGGCACCTCGCTCGGCGAGCGGTAGATGTGCAGCACGGGTGTCGCACTCGGTTTCGGCAGCGTCGGATGCGAGATCAATTCGCCAGACACCGAGACTACACTTCCCAGTCTTGCGAGAGGCTCGTCTGCGTGCGACTTGGTCCAGTCGACAAGCGATTCCAGCGCGACGGTGGCGCCTTGACCGAAGCCGAAGAAGTGAATGTGCGATGCTGACCACCCACACGCGCCGGTGAGATGCTCGAGCAGGCCCTTGAGGTGGTCGACGGTCGGGCGCGGGTTGGGCTTGGTGAGCATCTCGCCAAACTGATCGAACGTCGGATA
>c100153.graph_c0
TTGATTAGTCTTTTTATTTTTATGTGGATATTTAGAATAATATATAATAATAATTATTAGAATAGACGACATTGCTTTTCATGAATTCCTTCTCCAAGTGGAATTTGGGGCTTTATCCCTGTCTTTACTTGTGGGAGAAAGGGGATGAAGAAAGAGATATTCTCTCTTTTGGATAATTTAAGGGTATCTTTCTGGACAGCGACTGGCTATTGCCTTATATGCATATAAAATGTGTGAGTTTAAAATGATTTGATTAGTCTATTCTAAAATGATTTGATTAGTCTTTCTATTTTTATTTCATTAGTTGTGTGTTTACATG
>c100158.graph_c0
GGACCTCCGCCCCGAGATAGCGCACGCGCACCAGCCCGTCATGTCGCCCTCGCACCACGGCTGGGACGGCAATGGCGCCGCAGCCGTGCCCACACCGATGCCCAAGAGGCTGGACGGGAAGGTGGCCATTGTGACGGGCGGCGCGCGCGGGATCGGCGAGGCCATCGTGCGGCTGTTCGCCAAGCACGGGGCCCGGGTGGTGATCGCGGACATCGACGACGCCGCGGGGGAGGCGCTGGCGTCGGCGCTGGGCCCGCAGGTCAGCTTCGTGCGCTGCGACGTGTCCGTGGAGGACGACGTCCGGCGCGCCGTGGACTGGGCGCTGTCGCGCCACGGCGGCCGCCTCGACGTCTACTGCAACAACGCCGGGGTGCTGGGCCGCCAGACGCGCGCCGCCAGGAGCATCCTGTCCTTCGAC
>c100159.graph_c0
TTTTTTTTTTTTTTTTTCCCTTCTGGATCTAATGTGACGTATTAGCTTGCAATTTCAACAAAAACTCAACATTACGACTGTTTTTCTAATCATAAATCATTTCTTGCGAGCGCCACACTATACGCCTCACTCTCTTCCTGAAATCAGCTCTCTTCTCCCTCCATTCTTTCGTACACGGCCGATACCAAGTTGACTCGGAATCAGTTGAGTTTCCAAACCATTCAATTGATTCACTTGCAGCTGCTTCAACATTAGATGGAGATTCATCATTGGGGCTTGAAAGCATGGAAATAATGCTCAGTATGATGCTCTCAACTAGAAAGTATCAGGAGGGCCGACAATGGTGACGCTCCACTTGAAGATATTCGAATCATCGACTAATCCAGCTGAGA
>c100160.graph_c0
CAAACACAAACACAGACTAGTGTTTATTAAAACTGCATAGGCAAGTGTCTAATAAGATCCAGAAATAGTAAAATCTATATATATATCCTCACAAGAGCTCTCGGATTTGTTTTCTTTTGCCAGAATCTGTATCTAAATCCAAACTTGTATGGAAACTACGGCATTTAAGGTATGCTTTATTGTCTTCAAGCTCAGATCTCATATTGGAAAGCAACTCAATTAAGACTTAAGCTTCTACCAAGAAAGGAAGATGATGGATAACCTTTAGTTTTGCTACTACTGGCAGCAACATTGTTATATATCAAACTTGCAAATACTTGATCGCTGTGTGAACATCCTTATCACCTCTGCCACTGCAGTTAAGCACGACCTTTGTTCCGTCCGCTAGGGTCGGGCACAGCTTCTCGAGATAAGCCAGAGCATGAGATGTCTCCAGAGCTGGGATTATGCCCTCCAACCGTGACAATCTCTTGAATGCTTCCAGTGCTTCGTCATCAGTGACACTGTAGTACTCGGCACGACCTGCATCTTTCAAATAACTATGCTCTGGTCCAACCCCAG
>c100161.graph_c0
ATAAGTTGTTATGAATGTACAAGATGAAGTAAAGGACTACCATCTACACATTAATTTAATTAATAAAAAAAGTATGGGATAACATCTACGATAAAGGTTATAGACCAATTCAAATTAACCGTCTATGTGTAAATTTAAGAAATTATAAAAAAAGTCTAAAGGTAAATTAAAAAATAGTAAACTACTACTATCTGATATCTAGATGTATTCATTATAATTATGCTACATAAGTTATAGACCAACTCAAATCTTAAACCAAAAATTATAGACCAATTCAAATTAAACGTGGCGAAACATCTATTGTTATCTAAAAATTAGCTTTTG
>c100162.graph_c0
CAAATTTTGAATATTGCCAAACTTTGAAAAATTCACAAAGAGGCCCTTTACACATTTATTATTTATATTGAGGTTCATAGTGTAACAGGTACACAGTTATTGAGTCCTAGTTTAACCACAAAGGAATGGACCTATCGACCGATGCAACCTCCCCCAAGAGTAGCACATGAAGAAAGAACATTGGTAAAATTGAACTGAGTTGGAACAATGTATTAACAGCCTCCCTGAACCAACCCAGTCGGTTGAACCCGACAATCATGGTGGCCCATGAGACCGAGTTTCTTTGGGGCATTTTGTCAAACAGTTCTTGTGCATTGTAG
>c100166.graph_c0
GCAACAAATATTAGTCTTTCATTGCTGAACAATGTGGCATTCTCAGTGAATTTTTCCATGTTTATTTTAAGATTTGAGGTGCGCTTTTGGTCCATATGCATTGGAAAGATGTGAAGTTGAGAAGAGTGGGTTCTGAGATGACTGTGGAAGTAAAGAGATAATGCATGGATAAATTTACTTCTGCAAAATTGTATTGAAATTGCATATATGGCCAGAAGTTGATGCACAAAAGAACAGCAAGTAAAGTGAATTAGCTTATGATGGCAGTCACATGATCGATTGAACAGTTGAGGACTTGGCCTCCGCTGTCTGTAATGTATAAATCACTGGATACGTTCATCGAAATTGATCCCTAAGTTTGTAAGATCCAAAAAATATGCCTTTTAGATTCGCTCTGCCAGGAGTTTCACTTTCCATATTCATAAAGTACTATAAGAAAACTCTTATTTACGTAGAGGATTCTATATATTGTATAATTAGTCATAGGGGGCTAAAAGATTATTCATAAATACTTATTACACCAATTATCAGTTGTGACTGAAATTGGATATAATATTTCAATATAGC
>c100170.graph_c0
TGGTGCTGTTGGTTCGAACTCCCGATGTCGATTCGCCAGGGTCGCTTGTGTGAGCTTTCAGGTCCAGGCCGGAACTTTGTTGGCCTTGCTTCTCCCACGGCTTGGGCTTGGGTGCCATACGGGGCTTCGAGATTGGCTGATCAGGGTTTGGTGGCTCATCATTAATATCCTGGATATCATCTGGCCGCTCTCCCCTTTGTATCATTTCCATAACCTCCATATATGATTTTGGGTGCTGGGGCACCACAGGGGTTACAGTTTCAGGGTCAGGACTTCCTTGAGATTCACACATGTTTGAATTTGTAG
>c100172.graph_c0
GGCGGGTAAAAATATGTTGATTATCATGAACTAAGGAAAAGGTGATGATTTTAGTGTCATGTTAGTTCTAAATGTTTGGGCAACATGATATAAAAATGAGAAATTCATGCACTAACCACTAGCATGGTACATGCTTGAACCAGCATCAATTGAAATTTATCATGTCAGGTATTTGAATCTCATGTAAAATTCTATGACCGATGTACCAGAATGCAAGAAAGAAAAATAATGATCACAGGAAAGTGCTTCTGCTCCAGTCATTGTGGGTGTCCATCGGTTCTGGTTTATTTGGTTTTTAACTGAGCGGACAATTTTTGTATTAAATTGTTTGGTTTAAATGGATCAGTTCAGTTGAATTTTTGAAT
>c100174.graph_c0
TACAATTTCTAGAAAGTGGAAACTTGACCCTCCTCTTTCTTTGCCTCTTGTTAATAAAAGACATGGTCATTAATGTTTGTGCTGTTTTACGAACTGTTGATGTAAGATGAAGACATCTACCTAGATCCTCTAACTTCTGATGACAGACTTTTTTCTTTTGGATTTTTATCTTCTTTCTCAAGTTATTCAGCTGCATGGTGCGCTCCTTTAAATCTCTGATGAGTTCGTTGAAGAATTCATTCCTTGCTTCAACTGGAGCAAGAAATATGTCATCCATGAATAGAAAAGAACACGCTTCATTTGGGCCACGATTGATCTCTCTCTCCGCCAAGGACTTCTG
>c100178.graph_c0
TAAAGTTCAGTCCTCTGAACTTAACTACGTTCCTGAATCGTCGAACAACTCAGGGTATTGCTCGCGAATCTTCGTTTCCAATTCCCACGTTGCTTCTTTTTCCGAATGCTGACCCCATTGCACTAATACCCGATCAATTTCTCGATTCCTCAATCTTTGCTCCTTTCAGTCCATTATTCACATATTTCCGTTGTCGATCTTGAGCTAACTTCAATCGGCTCAATATAACTTGAGTTTTCTCTGCCGCTTCTTGAATCATTTCCAGTCCCGTAGATGGATGAATACCCGTTGAACTCCACGACGCTTCCGCTGCGCCACTCTGATACGATCATACAGTCTGGTCTCGCCTCAATTGCTGCAGATATAACAATCATTTCAGTCGACGTACTCGTACTTGCTTCTAATTCAGACAAGCGAGTTGCCACGATTTTCGCCAACTCTGATATTCTTAATCAACCCTTCTAAATCAGATTTAAATACCTTATGTCAATAGATGAAACTTTAGTGATCAAACAATCTTGATTATTTATTTGAAACATAATCGATACCGTCAAGGAGAAGGATATCCGAACTTTG
>c100179.graph_c0
GGAGAACACATACTCAACAATGCTATATCTGACGTTGTCGGCACTCCCTCAAGCTTCCCTTACCACAGACCACATTGCATCGCACATCGGCAAGGCCATGGGTATCGCTGCTGTACTACGCGGCATCCCACTCATCGCCTTCCCTCCACAACAGCCACTAGGTACAAGCAACTCCATGACAGGCCAATCTGGCCCAACCCAAGGCGCCGTACTTCTTCCCCTCGATGTAATGGCTGAAGCCAACGTCCGCGAAGAAGACGTCTTCCGACAAGGCGCATCTGCTCCCGGTCTGCGCGACGCCATCTTCACAGTTGCAACACGCGCAAACGATCATCTCATCACTGCGCGCGAGATGCTTTCGAAACTACGATCAGAGGGTACCCTTGGC
>c100180.graph_c0
GAAAAAAAAAGAGAGAAAAAACTTCGGACCCAAGTTCTTCCTCTCTCTCTTCTCTTCTCCGGCGAACAAAATCCTTCCAATTCTCATCGCCAGCACCGTTGATTTGCTATACTAATCAGGGTTTGAGTTGGTCTCTTTTGGTAATATAACGATGTCGCTGAGGCCGAACGAGAGGGCCGAGGTTCGGCGGAACCGGTACAAGGTCGCCGTGGACGCCGATGAAGGTCGGAGAAGAAGGGAGGACAATATGGTTGAGATTCGGAAGAATCGCAGAGAGGAGAGCCTGCAGAAGAAGAGGCGTGAAGGTCTTCAAGCCCAG
>c100181.graph_c0
CAACAGAAAGGGGTAGGCACTGAGAACAACCCCCTGTAGCACTACGCAAATGTAAGATATGTGAATCAAGATGGATAAATTACTTCACCATGTCAAGTTTTGGAGCAGCAGCAGACAAGGGTTGGTGGCGTATTCACGTGTTTGCCAGGAATGGCATGGCGCCCGCCGAGCAGGTTGGAATGTGTCGATACTCTCTTGCCTACTGTTTTTTGCCCTCTTGTTTTTGGTAGAAATCGTTATGGTTTGGGTTTTACTTTTGGTGGTGAGTTTTTGGTTTTTTGTAATGACAATAAAGTGCGAAGGGCAACATGGAGGTGG
>c100184.graph_c0
GGCACGGCGTCTCTCACGCTCAAAGGTTGACCCTGAGGAAGAAAGGAAGCTATTTGCCAAGGAAAAGAAGGCATCTATGGAATTCTACAGCACAACTCTGAAGAGACATACCCTTGTGTTACGGAAGAGGGATATTATGCGCAAGAAGGCAGAGGAGGAGAAGGATAAGGAGATCAGTAGACTCCTAGCGGCGGAAGGGCTTGAGTTGGATACAGATGAAGATGAAAACAAGACTTTTCTGGGGTAACGCTTTTGATACTTACCCTAATTTATTCTCTTCCTCCATTCCAGCAATCGTTCAAGATGCAGCGACAACGAGTGCACAAGGCGAAACAGTTGGGCTCGTCGGAAACGCTGTAATCTGGAGATGTGCGCCAACAAATATTGGATCGAAATAATAATCTCCCGGGGCGAAGTTTAGCATTTTACCGG
>c100188.graph_c0
TACAAAACATGAAGGTACATGAGATTATAATGTGTTAACCAATAAAAGACTCCAACTGGACCAATAAAAAAAATAATAGACCGAGAAGAACCTACTGCTGTAACCCACCCAGCTGAACAGACCCAAAAAAAAAAAAAAGATTGGCTGTTTGATTGAACCATATGTACAAAGGGCAATATTAGAAATCACTCCAAAAGTTTTGGTAGAGCCCTGAATATGGGGTTGCATAATGACATGCTTAACAAAATGATAGAAAGCAATAGTTGAATGAAATAAGTTACAAAATGAAACACAATAATAT
>c100191.graph_c0
TTACTCTCCGTCTGTTTCTCCGTCTCCTCCAGGTTTTCTTTCTCCCTCTCGGCTACAAAGATGTCGAAGGCACTTGTACCTTTGCCCTTCTCGAATCCACCCTCTTCGATCCCTACTTCTCTGACAGCGGCCACCGCCACAACTGCAACACTTCACAACGCTACTCTTATGCCTTGATGGAAATAGATGATTTCTGATTTTTCCCATTAGAAGCAGTGAAAAACGAGGTATCTGCAGTTATGAAGTTAAAAATAAAAATGGCCAGCTACTTGTTGTTGACATTCCAATGGGATCGGGTCACGACCAGAGTTTATTTGTAACTAGGGACAAGAAAGAATACAAGGTAGGAGGGTGTTCATCACTGAATTGCGGGACCCAGTTGTCATTGCCATGACAACCAAGAAAGAATTTGATTACTTAGATCAAAAGGAAGAGGAGAGGATGATGTG
>c100193.graph_c0
CACGCCGCGCCTCATCGTCGTGCTCGAACAGGCGTGTCTGGAAACCTACAAGGTCTCCACCGGCTCCGCCAGCCGCGCACCCGGTGGTGGCGGCGGACGCAACAACAAGGACGGTGGCGACAAGTATGCGCTGCTCAATTGCGACGACCACCAGCGTGTGCTCGCAAAGATGGGCCGCGACATTGCCGAGGCCCGACCCGACATCACCCACCAGTGTCTGCTCACGCTGCTCGACTCGCCGCTCAACAAGGCCGGTCTGCTGCAGGTGTACATCCACACGGCCAAGGGTGTGCTCATCGAGGTGAACCCGCACGTGCGCATCCCACGCACCTTTAAGCGCTTCTCGG
>c100194.graph_c0
GGGTATATAGGTGCGTGTGCTAGGATATGGCCGGTACAATCGGAACACGACAGATCGGAATCGGCAGCCAACGAGATGTGATGCGGCGGCCTCGTCTACAGCGGCATTGTCCGCAAGCGCTTGACGAGTTTTGCCTGTTCGCTCGCGGCTGTCGCTTGCTCGAGAATCGAAACTTGGAGGCTGGTGATGTCGACGACTGATTCTCTGAGCGTGTCGGCCACTTCCGCCTTGCGCTTGGGGTCGAGAGCGATGGGTCGGCTTTGCTCGCGAAGTTTGGCAGCATGCTCCCTCTCCACGGCGCGGCGCTGCTCCTCCTTCTTGGCCTCGAGCGCACGGATGACTGCTGCACGCTTTTCCATCGCCTGTGCCCTGCGTGCCGG
>c100195.graph_c0
TGGACAGGGAAGCTGAGATAAGGGAATGCAAGATAAATCTTGAAACAACTCAGAAAGGCTTCCAAGAGCTCGAACAAGTAAACTTAAGAAAAACCATTGCTCTGAAGGAAAAGGATTTTATTATTTCAAGTTTACTTTCCAAAGAACATATAATTCTTGACCGTGCAAAGGATCTCCGTGACACTCTAGAGATCACATCTGGAGACATGTCGGTTCTATCTTCCAAGATAGAGAGACAGACTATAAAAGAAGATAAAAACAAGGAGGTGATGCAAAATTTGAGCAGTCAGCTAGACCATAGTTTA
>c100196.graph_c0
GGCGGCTGAACAGGTCGAGAAGCTTACCAAGGCAGCCTCTGAGGAGGCGGAGCGACTCAAGGATAGCATTGTTGACGCCGTCACGGATGCAACCTCTTTCGTCGAGGACAAGGCTGAGCAGGCCACCTCTGTTGTGGCTGACGCTGTTGGCTCTGCTGCCGGGGCGGTCGAACAGAGTGCTTCCAGCATTAGTGACTCGGTGGTCGGCTCTGCCGAGGAAGCTGTCGAGATCAGCGGTGAGCAGTCGCAGGCGGCCAGTCAGGTCGTGTCCAGCATTCTCTCGGAGGGCGAGGAGGCCACCAATGCCGCTGGCGAGGAACTTAGCACCTCTGCAGGAGAGCAGTCTCAAGCGGCGAGACAGGTTGCCTCGAGCATTTTGTCCGAGGGTGACAGCGCGACTAGTGCGGCGGCGGAGGAGCTGAGCAGCGCGACCGACG
>c100197.graph_c0
GGGAGACGTGTCGCGCGCGTCCCTGGACGCCGCCGTCGACCTGGAGTCGGTGGCGGTGCACGAGATCGGCCACCTGCTCGGGCTCGGCCACTCGTCGGTGGAGGGCGCCATCATGTACCCCACCATCACCTCGCGCACGCAGAAGGTGGAGCTGGCCAACGACGACGTCGTCGGTATCCAGAGCCTGTACGGCGGCAACCCCAACTTCAAGGGCGTCACGCCGCCGGCCACGAGCAGCGAGGAGACCCACAGCGCCGCCCCGCGCGCGCTCTCCGGGCCGTGGAGCGGCCTGGCCGGCGTGGCCG
>c100203.graph_c0
AAGAGATGCTAGCCCTTTGCAATGTAATAAACGTAATTCCCTCAATTTTGTCAGCTTTGAGAACACCTTATCGGGGGGAAGCAACCGTATGCTTGCACAGCCATTCATTGTCAATTCCACCAGAGAGGTAAGATCTTGAAGTGAATTCATAAATAGAGGCTCAAGATGACCAATATTTCCAAAGCAAAGGTGCTTTAGCCTTTTTGGCAATCGTAGTGATGATGCTTTTGCTATGAGATTCGGGCAATCAGATACATGTAGACTTGAAAGTAAGTTGGATTCCTCCAAGAGTTCAATAGGCATATAAAACAACCTTCTACAATTTCTTATCGTTAACCGCAGCCGCAGTCAGTGCA
>c100208.graph_c0
GCTCGCCGCTTCATCGCTCCCCGATCCCTGCTGGCTGTGCAGCGCCATACCGCCGAATCGCGGACTTGCGCCTGCAAATGCCGTTCCGGCTGCACCGTCCATCGACTGAGGCAGCAGGGGCGAGTGCCTCGCAAACGGACTCGCCGCGCCCGACGGCGCCATCGCAAACAGATTCGAGCCCATGCCTCCGGACGGCAGCACATTCAGATCGGAGCCCGGCGGCAGGGTCAGCCCTGCGCCCGCACCACCACCAGCACTGTTGGCCGCTGCCAGCGCCGACGAGCTCGACTTGCTCGTGAGCGACGACGTCGGACCGCCAGCTGTAGGTAGGTGTCGTGCAAGCGGGA
>c100209.graph_c0
GGGAATTTTGTGGTTACTCATGGCATAAAATATAGAAGGTCTAATAAATAAACAAACAAATATATGTGGATAGATAGACTGACAGATAAGAGACACTGATAAGAGAGGAGACTGGAGTTTCCAACCAACGAATTTTGATCTGTGTACAGGCGCCTTGTTCAAGGAATTGGGAATGCTGCGTGAAATAGACATGGATCTTTCCTTTCGTTGGAAAAGGGGGAGGAACCCTAGTTTTTAAATTACAAAACACAAGCTCTGGAACTGGAAGAAAGAAAGGAGAAAGCAAGAAAGAAAGATGTGATGTGGTGGGAGCAGG
>c100215.graph_c0
TTCGGTATCGACACATCTGAACCACGTAACTGATAGACTTTGATGAAGTTCTCCTACACATCTTTTCCTACACAGTTTTATTGGACAATAATTTTAACTACATTCAAAGACCTTGCATCACAGCCCTTAACAGAAACTGAATATGGAGAAAAGATCAGTTTTGTATCACGGGGAACCCTGTTGATGGGGCAGTGCTATCAACCAATGCCTGAAAGAAAGTGTCAGTACCTTCGAGTCTCAAGAGGTACCTTATTTTCCAAGCACTAGGACCGAATTTAAGGGTTCAGTCATCAATACCTACTGTGGCTGTGGACGTCGGAAATAAACCACAATGCCCGAGAGTCATACCAAAGTTGTGATAAGATATAGGTCCCAGTTTGGGCCCAATGACTGATCCAG
>c100216.graph_c0
GCGATTCCAACATCAAACTCTGCTATTATTTGTATAGTAAGCATGGTCAACGAAGTTGGCAGGGGAAAGCTTGAATTCAATATTTAGCATAATACACTTTTTAAAATAATTTACATTTACAAGATATAATATATCCAAATTTCATGCGGATATTATAAACTTTGTATTCTATTAGCTATTATGTTTGGTTTTTTGTAAAGAACTTTACGGGCTTAAAAGACAACAAAGCCTTATTTTAAGAAATATGATTATGAATTACTCTTTTTGTTACTTCCTTTAGGGGAGGGAGTGTTTTGCTTGTGC
>c100218.graph_c0
CGGAATCGCAGACCTTGTAAGGGGCGTTGAGGTTAGCCTCAGCGTTCGCTGGGCAGCCACCTTCGATGCTGTAGATGACCTGCCAGTTCTTGGGATCTTTGGCCTTTTCAGAATCGGTCTCGTAGGTAATAGAAAGCTGGCATGAGCCACCACCGTGAACGGCCGTGTTCTGACCGTTACCGTCCTCAAGCTTGAAGTCAAACTTGCCACCAGCAGTCAACGTCTGACCGCCGGGATTGAGAGGAGCGCCCTGGCAGGGGAAGTTGCTACCACTCTCGTCGAGCGGATCCTTCGCGGCGTAGCCTTCGAAG
>c100219.graph_c0
AAAGGAGTGTCGAGGTTTTATCGGATCTACTTAGCCGCATGAAACTCTCTGAAAAAGAGAGGGTTATCCATAATTACAAGGGTAGGGTCCCCATCAAGATGGATCAGGAGATCCAAGAAACCATAGCAGACTTTATAAAACAGCGCGATGCTAGCACTCTAGGTACTGATTCTGCCGAACTGGTTGCTTTCAGGAAAAATTCCCAAATGTACAAAGATTTTCTTGAATGGCTAGTAAAAAAAGCAGAACAGAGCCGTCGAGTAGGATCAGTTCGCGTTCCATTCGGATATTGTCTGATTTTTATTTTTTTGTTTGAATTAAACTAGACTCTTTATTATGTATCTACTTATTGTCTTTTTGCCTCTGCTCGGTAGTTCCGTCGCCGGCTCTTGCG
>c100221.graph_c0
GGGGACACCACCGCCCAGGCCGCAGAGTTCAGCCAGCGTGCACTTCTTATCGGTAAGGGTGGTGGTATTCGGGCATGGCCATTGAAGGACGGGCCCACCATCGGCTTCGATAACTTTCTTGATGTTGTGCATGCAGGGTGTGAAGCGCGCGCCCATGTTGATCAAAACGTAGGGCGAAGGACCGATCATGATGTTGAAGTTTGGCTTGGTTTGGATGGGGCTGCCTGTCAAGATGCCATTCTTGATCAACTCCCCAACAAACACGCCAACTTGCACCGCCGTAAGAAGATAGACTACCCACGTCACTCTGCCACTGAACCAGCCTTTCTTCTTTTTACTCTTTCTCCTCTTGGGTTCC
>c100223.graph_c0
GTCCATGAAATAACATAACTCAATCTTGATGGTCTCTCCATCAAGCCTCCTGTCAAACCTGGTGTCACCACCATACCGAATCAACCCAAAATAAAAGGCCTTTTTTGATGGTAACTTAATTTGATATATCTTTTATTTTACTTCATTTCATATTTTGTTTGTTTTCCGAAAGGTCCGCAAATGAGCAAGTATTTAAAATTAGGCACCAAACATCCGACTTTATAACTGATCGGGCTTTTAATGTATATACTTATCATACTACCACAAAACATTGAAACATTATGTAATAAGGAAGGAGGTATTTTGAGCACCTTTCAAATT
>c100225.graph_c0
GTGAATGAGGAAAGGCGATCCATGAATTTACAGTAATGAAGAGAAGGGGAGATATGTACAGTTCAGAAGTTTGGGCATCATCTTGTAGTATTGTAGTAATGTTTGTGAATATTTACTCTTTGTCTGTGGAGGAGCTCTTCTCCTTCTTTCTAGGCCCCCCAAGAATCCGAGAAATTTGCAGACCTCTGCTGAATGCTTGGTTGAACAGCATTCGTGTCTGGAACTCTGAAACGAATGGAAACCAGGCCAGGAAGGCTACAGGTGTGAATAGAAGCAATCCCATCACGATCTCGTAACTCCGAGCCAGGG
>c100226.graph_c0
GAAACATCTCGTTTATGAAAGCCGAAACTTTTTGAAGAATGGTGAGTATTAGCTGACAGTGGCATGGTTTGGAATGTGGTGCAGAAGACCTGGTGTTCTGGTGCTTGTAAATGATTGTGATTGGGAGCTGAGCGGGCAGCTTGACACAACATTGGAAGAGAAAGACGTGGTTGTGTTCATATCCACCTTGCATGGAGGCTAACTTCATCAGGAATGTCTTTTTCTGCTTCTATCTACTAAATACTTGTCTAAAATGATATGATATGGTACTTTAGGCCATTTTAACCTTAAAAATCTGCATTTTCCCCCCAAATTCG
>c100228.graph_c0
GGTCCCATTCCAGCAACCATATTATGAGTCAGTCGAAAAGGAACTCTTTCTGGACAAGTGAATTGCTCTCCCTTGTTAAAAATACAGTTGAAATCCACATGTACTGCTTCGCCACTAACTGTGTCCAGGAGGATGTTTTCACCATGCCTGTCTCCCAACCCCAGTATGTAGCCAACCATCGACATCACAGCTGTTGTGCGGGTGTAGGATGTACGGGCTCGGTACCACTCATAGGGTTCTGCAAATGTGTTTCTGAACCACTCATCAAATACTGGAGGATGTTTAGGGAGGAAGACATTCAAGAATTTTGTTTTCTTCATA
>c100232.graph_c0
GAAAAATCAAGGTCTACTCTTGGAGCAACTAATATCGAATGAAAATGCTACAACCAAAACAAAGATATTCACTTTGGATGAACTAGAGGAAGCAACCAACAAGTTTGATGCTACTCGTGTTCTAGGTCATGGTGGGCACGACACTGTTTACAAAGGGATTTTGTCTGATCAGCGTGTCGTGGCTATAAAAAAATCTAAAATAGTGGAGCAAATAGAGATAGATCAGTTCATCAATGAGGTTGCTATTTTATCTCAAATCATTTACCGCAATGTGGTGAAGCTTTTTGGTTGTTGCCTAGAAGATGAGGTACCCTTG
>c100233.graph_c0
CGCCAGTCACGATTTGCAAAACCCACAATGCGGTAATGGAGATTGGAACCCTACCAACAATGCACACATTGGTGCAGTCATGTATGGATGGAGCGGAGGTCCAAAATGCGGTGAATTTGTTTACATTTGCAACAAAGACAAAAATTGCATTCGCGTTCGTATCGTTGACAAATGTGCTGGATGCAAACAAGGTCACATTGATTTGACAAAGAGTGCATTCAAGCAACTTGACCCTAAGCACAGCCTTGATACCGGAGTTGTGAAAGGTTTGAAGATCTACTATGCTGGAAAACCATCTCCATGGGAAAAGGCATTGTTCGGTCCTCTTCGATTGAAGGGATAAGAG
>c100235.graph_c0
GGAGCATCTGATCGTGCTGCTCGGTGTGCCGCTGGCGTATCCGCGCATGGTCTTCCTCGAGCGCACGCTGAGCAGCTCCATGAACCCGCTCATCATGCTTGCCAAGGGCCTCTCTCCGGGCTTCACAAACAACTTCAACGGGCAGGTGGAGCTGCTGGATGATTTGGGCGACCACTGGTGCGCGGGTCCGCACAAGCACGAGCGCAACTGGCTCGTGGAGCGTGTGCAGGAGGTGGAGCTGGAGAAGCACCTGCGCATCTCGTACATGAGCGGCGACGTGCACGCTGGCGGTGTCGGAGTGTTCTACGGATACCACCAGCACGATCCCAGTTTGGACCCCAAGTATTCGCTCGCGGTGATTACGAGTGCGATCGTCAACACGCCGCCTCCG
>c100236.graph_c0
GAGAACGGGAAGGTCGAGGCTATTCACGGTTTTGATGCTACCGGCGCGTCGGTTGAAGATGTCGGGAGTTGTGAATCTTCCGATGTTCTTGCGGAGGCTCATGGTGCACAATGTCTCCTCCAGAGCATTCTCGCCTTGGCCTTGCCTTCCTTCGCTGCTTTCTTGTTCTTCTCCTTCTTCACTACCTTGTTGGCGTGGGCTGAGAATGCGAAGACCGCCTTCTATTTTGACGATGCCTCCTTCTCTATCGTCTCTCACTCCTTGAAGCTTCTGCGCTGTTTTCCTGTCCACGTTGAAGGCTTGCGTCAGGAAATCCTCCGTGAATCCGCTCAGCATGTTGTTACCTTCATTCTGCTGCTGCTGGCTACCACCTTGTTGTTGCTGCTGGCTACCTCCTTGTTG
>c100240.graph_c0
CGGAATCAGAAGCACCGGTTCACGGCACGTGGGGATCGAAAGACGGTAACATCTCGAACGCCGAGTGGAATGATGCAGAGGCGAACAAGCTACCTGAGAAGGTAGACGAGCTGGAGAAGAAGGGCGAAATCAGTGACCGGCCACAATCGACACGAAAGAAGGTCGTTGTCGTAGGTCTGGGCATGGTTGGCATTTCCTTCATCGAGAAGCTCATGAAGTACGACGTCAAGCGGAGAGAATATGATGTAGTCGTTATTGGCGAGGAGCCGCATCTGGCGTACAACCGAGTCGGCTTGACGAGTTTCTTCCAGCACCGACAGGACGAGAATCTGTACTTGAACCCGAAGGAGTGGTATTCGTCTATGCCAGAGGGATCTCTCAACTACCACCTCAACACCCTTGTTACTGAG
>c100243.graph_c0
AGAGAAAATACATCATCGTAAGGAGATTGCAAAGGAAAATGCAGCCAAGGAGGCAGAGGCAAAGAAAAATTCAGAAGCAAAGAAAGATGAGGATGAGAAAAAGGATGATGAAGCAAATGGCGCTAATGAAAAGGGCACTTCTGGTAAAGGATCAGCTAATGCTGTTAGCACAGAAACCGGTGGCAAGAAAAACAATGCAGAGGGCACTACGAAGTCCAATCAGGACTCTGGAGGACACGACACCTCAACAGAAACCACAGCAGATGGTGGTGCTGAGGGGGATGGTGACTTGGATCAGGATTTGGAGAGTGGAATGGATGATAAGTTGTGGGCTGA
>c100244.graph_c0
AACGTGCACACCAGCGTTAGACCCGTCTTTGAAACGGGCGAATGTGACTGCGGCGACGAAGCGGTCACGCGTGTTACACACATTGTGCCGGGGGACAGGACCTCTATGTGTGCCAGCATTGTAGATGGCCTGGATAAAAATACGGCATCATATAGATATCGCGTAGAGTGCGTAAATCTGTACACCTCTATTCTAAATTATTCTAGTAACAAATTGTTATGTCCCAGTAACAATTTTGATAGTAACACGGACGCAGCTTTTGCCTTTGAAGTGCCCGGCTCCTACCCTTTATCGGGCAACGGCTTAAACGAGCCAACGTATCGCTTTTATCTTGATACCAGATCTCGAGTTAGGTACAATGACGTCAGAGGGCAGTTATCTTAATGATGATAACACAAACAATAAGTCGTTTAAATGTTACGTCAGTAGTTAGTATATA
>c100245.graph_c0
TGAAGGGGGCTCTAGGTGTACGGCTATATATACCCAAGACTGACGAGTTAAATAACTTCACAACCAGATGGAAAAGGAGATTCCATGAGGACAATCCTCAAGAAATGTCTAATGAACCAAGCATTTATGCTTTAAGGGCATACGATACCATCTATGCATTAGCAATGGCGGTAGAAAAAGTAGGGGTTCAAACTACCAAAATTGATAACTCTACATCTCCTCCACAGCTGCATGTCTTTTCCAATGGACAGCGACTTCTCGACGCAATTACCATCTATGCATTACCAATGGCGGGAGACAACGTAGGGGTACAAACTACCAAA
>c100246.graph_c0
CGGGCCTGCCTCTGCGCGCTCTACGCCTCGCCGGAGATCTTCAAGGCCTTCAACATCAACGTCACCGACGCGCTCCGCCTCTCCAAGCGCTGCGGCGTCACCGAGGACGTCAGCAGCTGCCCCAGCACCTCTCCGACGAACTCTCCTCCAGGTTCAAGTTCTTCTCCATCAGGTGGCAAGAGCGCCGGGCACCGTACCATGTCGGCCAGCTTCGTGGGGCTGATGAGCCTGTTCCTGGTCCTGTGGTCTGCACTGGCATAAGAAATCGGCGATTCGGCATGTTGGACATGTTCTTCTGTCAGCTTATCCTACGGTAGATGATTTGCAGCTGTGGTGGTTCTTGGTGGTGTCGTTGCATTTGTTTTGCTGTGCATTGGTTGGTGTTGCCAGTTCAGTAGACTTCGTGTGAACAAGTATCTCGGCACTCTATTCAGACCTGTGATAACCAG
>c100250.graph_c0
GCGCCTTTCGTCTACGTCGCGGTCGCCAAGAACGTCTACAGCGCGTGGGAGGCGCTGTGGTGCGGAGACACGCTGAGAGGGTGGTGGAACGGGCAGAGGATGTGGCTGGTCCGGAGAACGACCTCGTACCTCTACGGCGCCGTCGACACCGTCAGGGACTCGCTGGGGCTGTCCAAGATGGGCTTCGTGGTGTCGTCCAAGGTGAGCGACGAGGACGAGGCCAAGAGGTACGAGCAGGAGATGATGGAGTTCGGGACGGCGTCGCCGGAGTACGTGATCGTCGCGGCCGTCGCGCTGCTCAACCTCGTGTGCCTGGCGCTGGCAGCAGGCGGCGGCAACGGGATGGCA
>c100251.graph_c0
CAAGCTTTGGCTTCTATTCAACAACTTTTCAATGGCAATTGTATTTATTTCATATATAATTTTCATTCTGTGATTGTTATTGCTTACTTTGTAAGGCCTGATTTCATCAACTCCAAAATTTGCAAATTTGCTGTCCCTTGAAAATCATCTTCTACTTGTCACTAATTAGATATTACTTTTGACCCCCTTTGTCTTTCTAGCTCTTTTTCGCATGCTTGCTTATTTAATTTTACCAACTAGTCACTGTTAATTCTACGCTTGGTTTATCTTAGTCTTGAAAGAATAAGAATCCAACCTGAATTACTAATTTACCAAATTTATTTTTTCCAGCTATGTTGGGCAACCAATGTG
>c100254.graph_c0
GGCAATGCTGCGATTGTGCTGAGATCAAGGCAGGCGCTCACTCAGAAATCGAAGCTAAACGGCGGATACAGGGCATTGGGCTCGACTGTCGTCGAGCTGGCCGTGGAGCTGCCAAAGGGGAGCGCGGGGAGGCTGACGCCGTCGAATGCATCCGCACGGCACAGCGGACACGTCTTGGCCGTCTTGAACCACGTCCTGATGCAGTGCGCGTGGAAGGCGTGGTGGCACGTGTTGATGCTCACCAGCACGTCCGCATCCGCATAGTCGTCGCGGCAGATCGGGCACATGGTGTCCCTGCCCGCCGGTGGCGGCGCCGCCTTTTGCTTGCCCTTGCCCTTGGCACACACGGCGTCGTCGCGCGGCGCACACGAGCCGCCGTCCCACTTTGC
>c100256.graph_c0
ATCATATCCCACTTACATATTTATTGTTTAACAAACAATTCCAGTAAGAAATTATAGTACATAAGTGCTACATACATAGTGAAACAATATGATAGTATGAGAACTACGTAACAATAAAGCAAAAGTCGTACAAATTCTTCCTATCATCCCGTGGCAGAGCAGGAAGAACATCCCCAGTCTCTGTTGGCTTCAAGAATTAATTTCCGAAATTATTGCATTTTTAACCTTCTGTGCAAATGAAGTGTCAATGCAATAGAACTATACGAAAAAAGTTCAACAATTCTACAAAGGACTGTCCTCACAATTCACTTCAGTCATAAATATCTTCTTTGTCAGCTATGTACTGTACAATGTCAGCAGGTCGAACTAATTTCTCAGCATCTGTA
>c100263.graph_c0
GCTCTTTTCAGCCTTTATATAGAAGAATGGGTGCGGGGCCCAATGTGCAAAAATTGTTGTCGGCCTCACACGTAAAAAAAGAAAAAGTCTTCTCCTCTGGATTTTATTTAATTTCTTTTCTCTTACTTATTTGTTTATTTTTTATTCCAAGGGTTTATTTTGTTCCGAGTATCCTGTTGCAGTATTGCTGGTTTCAAGTTGAAATCAGCAGTATGCTGCCGGTTTTAGATGATTTGACGATGTTATTATATTTCCTATATTTCCTCCAATTATTCTATTAAGTTGTTTTCATAGCACTCAAAAATAA
>c100265.graph_c0
ATAAAATTGTACCTCAGCAAGCACATAAGTACCTCAATTACAGACTGACAGACCATCATCTTAGAGTATTGTATATATTCACCTAGCAGTGGCTTCTGCAGCATAGCCTCAGAATCGGTTGTTACAAACATGGTTATAAATTTTATCACAGAGACGTCTTTTCCTCCCAAAGCAATGCATTCTTGACAGCATGTAAATCCTGGCGAGCTTCACAGAAGTGTGTGCAACTCAACCTGTTGTTCATTACTATTTCCATTTCTCTAGACACATCGTCAAAATTTAGAATTTATAAACAAACCATTATACAGCTATTGAAT
>c100266.graph_c0
CGAGGAAGGCCTGGTGGACGCCGCGGTTGAGTTTGGCGGAGCATTCGAGGTAGCGCGAGGCATGGATGCGTTTGGCGACGCGCACGCCGTCTTGGTACGACAGCATGCGACGTTTCTCGCCCTCGCCACCGCTGCGCAGATCGCACTTGAGCGCCACCAGGATGATCTTGACCCCGGGACAGTGGTCTCGAATCTCGGGCACCCAGCGGGTTTCGACGTTTTCCAGACTGACAGGGTTATCCGCAGCAAAGCAGAGCACGACGACGTGGGTGTCTGCATACGACAGTGTGCGCAGCTTGTCGAATTCCTCCTGTCCTGCCGTGTCCCAG
>c100271.graph_c0
CGGGATGTGCGGGGATGTGCTAGTGCATTTCGAACGAGAAGCCCTGTAGCGCCAAGCGCAAGCGAGGATTAGTGGGCATGGACTTGCAATGCTGTTTGGGGGGAGAGGGGGGGCAATGAGAACTTACGTCTGCGATTTCGTAATCGGCAAGGGTGATGTGATCTTTGTAGACGGTATACCACTTTTTCAAGATGATCTTTTGCGGTGGGGTGCCAGTTTGTGCGGCGATGAGCTTTTTCAAGTCGCCAATCGTGTCTTCCGGCGAACACTTGACTCGAACTTTGCGTCCAAGTCGGTCGTTCGCAAGCACCTCGATCATGGGCATCGTCGGGATTCCAAATCTCCCCCCCAAGTGTAGGTGAGTTGCAAGTGTGGAGCGAGGTGTCGTTGAAGGAAG
>c100272.graph_c0
GGCGCCGGGCTTGATCCAGTCGGTCTCGATCTTGTAGTTGGCCGAGGGCACGCCGGCGATGACCACGTCGGCGGCACGGATGCACTCTTCGGCGCTGAGCGAGCAGTTGCGCACCACATGGTGCGGGCGCAGCTGCGAGGCGGTGTTCTGGGCATGCGCCTTCTTGACCATCTCGGATCGCGCACGGCCGTGCGGGGGCGACGAGGGCTCGGCGGCACGCTTGTTGAACTCCTGGATCGAGTCAATGTCCACCGAGTACACCCTGGCGCCGTCGTTGGACAGCAGTGCGGCGAGCGGACGACCGACCACCTCGGAACGGTTGATCAC
>c100276.graph_c0
TAAACCTGCAAGCTTTCATTGTTTGATACAATGTGAATTGTATCGAGGGGAGAGATCCTGAGCCCAGAAGATGTCACCTTGATCCTTAAATTGAATGAATGACAGGTTGGTTTAAATTTCTAACAAACAAATCATAAAGAATGGCCTTCTTCAGGTGGTGCCCTGTATAATATTAGTTGGAAAAGCCATTTGTTTGCTGAATGATGCACAAATTTTAGCTCTGTATCCAGTTTTAGCACAATGCAAACTCTTTTTTCTTCTGTGTATATTTGTTTGTATGAAAACCGACTTAGTTTGGAGATGTAGCGTGA
>c100278.graph_c0
AGCAAGCACAATCTTTGATGATTGAGGTACGAGCTCTGAGTTGTCAAAAAGTGTCAGGATCAAGAGTAGCACATATTTCTGAAATTTTTGCTCTTCAAATTAGTCAGGTGGCTATTTTGGTATCTATACTATCATGCACTAAATAAAACTCTTGTGGTCATCTTTTTTGTTTATCTTGTTATTTTTATTTTTGCAAGTAAGAAATTTAAGGAACACGTTACCACATTTTGTATTATAAGTATGCCATTTTCGTCTTTTTACTTGGTTAAGTAATTAGAGGAGAATTTCTCCTTTTTAGTGTATTTGTA
>c100293.graph_c0
GGGGAGGCCGGTATATGGCTTGTCGAGCGCCGTCTTGGGGTCCTTGGCGGGGTCGACAAATCCAACGGGGAACACGACACACGGGCGGTCCAGCAAGTTCCACTGCGTCGTGTACGAAACATGGTCGTTGGTATCGTGTGGGCAGCTCGCCCAGTTGCTCACGGGCGCGATGATGGCATCCACCGGCCTTCCTGTACCCGTCTTATCCTTCGTCGCCTGCCAGTAGTCGAGGTACTCCTTGCGGTACGCGCTCTTTTCGCGGTTCACCTGCCACGACTCGTACGTCGACAGATGCTTGGCCTCCTTGCCGTCCGCCATGAGGTTGTACATGACCG
>c100295.graph_c0
GAACGTTCAATATTTTGTACTATTTTTCTTAAAAAAGAAGAAGAAGAAATTGCACTGTTTAGGTTGCTAATAGACAAGCTACATTGAATTAGGTGTGAACTTGTGATGCATATCTTCAGATTTAGTAAGATGCATATAAAACTTGATTTTCCTGCCACCAGATCGTTGTGCAGTAATAAATGGCTAGGCCTCACAACTTTTTTCTTTATCAAATTTGAATAATAAAATATGCACGTAACTCTTTTTTTGCTTTCAATTAAGGGTCAACACTTACAAAACTTTAAGCGAAGTCATAGTTGCTAGGAAATCTGGAATAGTTCCATTT
>c100296.graph_c0
TGAGCTTGCTACACCTCGTCAAGACGCCGCATCGTTGCTCTCGAGCGTGCAGCGCGGTCGGTATGGCCTGAACGACACCGACCGCAGTGCGGGTGAAGAGTCAGGCGCGCTTGCAGGCTCCACGTCGGCTATGCTCCTGACCTCGTGGAATCGTGCCAAGGCGAGCATGGCCGACAAGGAATCGAGGCAGGCGGCGGCGCGCGATGCAAAGGATGCGATCAAAAGGGGCTGGGCAAACTGGAACTCGAAGCGTGCTGACGCGAAGCGCATGTCTGTAGCAGGCGAAGAACCGCGCGAACAGTCTGAATACGACGGCATGTCTCGCTCTCAGTCGAGCCGTTTGTCGCTGGTGCCCGGAAAGTCGG
>c100298.graph_c0
TGTAGAATGAATTGGTGGCCTGGTATGGACTGCTCCGGCTGGGCGGTGCTGTGGTGAAATAGTAGAACCGGTCAAGACTTGAGGATGAATCGCTGGTCTTGGAGCATTTACTCCTGGCCCAGGTGCAAATAAGACTCCTCTAAATATCTGGCCATTGACAATGGCAGTCATGAGATATCCCGAGTCGAATGCCCCATCTACCGTTCCGCGGACCTCAGCACCAATAAAATGAGACCCACACGGTCGGAACAATGGTTTGGGATCAACTGGTACAAATGGCTCATGACGTCTCATACAAAGCTTG
>c100301.graph_c0
TTGAAGTCCTTGAGAGAGGATTATGATGCGACTGTGAGTGCGTTCGTAGTTTGAGTTTGCTAGGCAGAATAGTAATGAGGATGTAAGTCCGTGGGCGATTATGAGAATGACTGCGCCGGTGAAGCTTCAGGGGGTTTGGATGAGAATGGCTGTTACTACGAGGGCTATGTGGCTGATTGAAGAGTATGCAATGAGCGATTTTAGGTCTGTTTGTCGTAGGCAGATGGAGCTTGTTATAATTATGCCTCATAGGGATAGTACAAGGAAGGGGTAGGCTATGTGTTTTGTCAGGGGGTTGAGAATGAGTGTGAGGCGTATTATACCATAGCCGCCTAGTTTTAAGAGTACTGCGGCAAGTACTATTGACCCAGCGATGGGGGCTTCGACATGGGCTTTAGGGAGTCATAAGTGGAGTCCGTAAAGAGGTATCTTTACTATAAAAGCTATTGTGTAAGCTAGTCATATTAAGTTGTTGGCTCAGGAGTTTGATAGTTCTTGGGCAGTGAGAGTGAGTAGTAGAATGTTTAGTGAGCCTAGGGTGTTGTGAGTGTAAATTAGTGCGATGAGTAGGGGAAGGGAGCCTACTAGGGTGTAGAATAGGAAGTATGTGCCTGCGTTCAGGCGTTCTGGCTGGTTGCCTCATCGGGTGATGATAGCCAAGGTGGGGATAAGTGTGGTTTCGAAGAAGATATAAAATATGATTAGTTCTGTGGCTGTGAATGTTATAATTAAGGAGATTTGTAGGGAGATTAGTATAGAGAGGTAGAGTTTTTTTCGTGATAGTGGTTCACTG
>c100304.graph_c0
GTTCCAATGTCTGGAGACGCACCAGTCAGTGAGGACGCCGACTCCATACCATGGAGTGATTTGGAGTGATGTCTTGGCTTCCTTGTCGTATGTTTATTTTGGTTTAGCTATTGATATCTTACTTGTTTATACTCTTTTGTTACTTTGCATGGACAATTACGTTTTTATGGATTGTTGCTTGAAATTGTATGTAAAACCTATGGTATTTGTTGAATGTTTCTATTTTTGAGACCTCTGCATTTGTCTTTTTGAGGTTTCTATATGAAATCGGTGGCACAACCACTACTTCACAAAAAAAAATATTCTAACTATTAAACAATAGATACACA
>c100307.graph_c0
GCGGCAGCGACGACGACCGCGTAGACGGCGGCCGCTCCACACCCATGCCCGGCTATGCACCCAAGGCCTCCAAAAAGACTGGGCTCTCGAGCAAGCTCCGGAAGGCTCTCTCCTTTTCCAACATGAACGACATTCACGACAACAGCCCCTACGGCGCCTCGCAACCCAACACCCTGCGTCGTCCCAACGGCATCCCTGGCCGTGAGCTCGGCGGACTGCCCAACTCGTCTGGCGACACCAATGCCTCCACCGGATCAACGCGCTCCACCTCGCCCCCGCGCACGCCCGACAACGGCGCCGCTCTGCCCGGCTCCTCCGCCGCCTCCATCACCTCGCGC
>c100308.graph_c0
GTCGGCTTCGCCTTCGACAGTGACGGTTCGGGTAACGGTCACGTCCTCCTCCTCGGTGCTGGGGCCGCTGCCGCCACCGGTAGTGGTGGTGGTGGTGGTAGATTCGGAAGGTTGCGTCTGGGTGGTCGTAGTCTCGACGTCGCTGCCGCCCGTGGAGGATTCCTCACCACCATCGTCCTGTCGCTCGGCGATGCGCGTGGCACTTGCTCCAAGGGCAGCGCCCAGGAGCAGCATCTTGGTGAAGCGCATGGCGAGGGACGCTTGGACGGGTCGTGTGGGAAAATGCTATGGGTTTGCTTGCTTGTTTGTCGCCAGACTAACCCAATGGTTGTCGCCGCCTCCTTTTGTTGCCTCGTGGGGTTCGT
>c100309.graph_c0
AACGAGAACTACCAGGTGACACCGCGCATGGATATTGGCATGTACCTGGGTGATATTCAGGACCACGTTGTCACTATGGCGACCAACTTGGGCCACTTCGAAAAGATACTCTCGCGAGCGCACAGCAACTACTTGGCCACTCTGTCCATCAACAGCATCTCTCAGGGCACGGACACGAACCGCGTGCTGAGCAAGATCACGTTCCTGGCATCCGTTATTGTGCCTCTGAACCTCATCAGCGGTGTTTTCGGCATGAACGTGCATGTGCCGTTCCAGGAGTATGAGAACAGCCTTGGGCCATTCTTCGGGATCATCGGTACGATGATTGTAATGTGTTCGTTCATTCTGGTCTGGGCTAGACATAAGAAGTACATTTGATTGGGATAGGATTTCGG
>c10031.graph_c0
CAGGAATGAGTAACTGGTGTCTTATGATCTGATTAGTTTGAAAGTGAATCACAGGTTCTTAAATTTTAAGTGGTTTTGTTTAGTTACAATTAATTTTGCCTGTCAGTTGTTGTTTTCCGTTAGAAATGTCCAAAAACAATCATGTATTTGCTTTAGGCAGGCAAGTTACATGCTTTGTGAATTGATCAGTAACCCGTAACTGATTTTCCTACCTGGTTCTAATATTAGTCTTTTTTTAACAGTAAAAGTTGTGTCAGTCATTATTTTGATGTGGAATACATTTTTGTTTGACGAAAACCCGGG
>c100310.graph_c0
AAAATATTCAGTTTTTGTTACATGTTATAAAGAACAGAAGTTGACCAAACCAATTCCGAATTTTGAGGAAGGGCTAAGAAGATAAGTTCAAGGAATTCTATAGCATGGGGAATTATATTTCGCTAACGGCAATGGCAAGTCTGGCGGGATTTAATGTCGGGGAGCAAGATCGGTGTCAGAACAAAGCACGGGATAAGGCGTCTGTCGCTGAAATGCTTGAGTTCGATTCCTGTCTTGCACGGACTGAAGGTAACTGGGTTCTGAGAAAAGAACCTCCGTATAATTAGCATGCCACATATCTCTCTCGCGCTAAAGTCTCTTCCAGATCTGTCGGGCTTCGCCTGTTGGCCCGACAAGTGAGGATACGTCTTTGCCAGGACGGTCCTGACAATGTGCACCGCTTGTCCTGTGTGCA
>c100311.graph_c0
GCACCCTTGAAGGCCTCAAGGAACTGTGGTTTGATGCTCTTGTGGACAAGCACTCGCTCAGAGCTCATGCAGATTTGACCAGAATGTAGGAATGCGCCCAGAGCACACTGTGTGGCTGCGTTCTTCAAGTCTGCGTCTGCACAAACGATTGCACTGGCCTTTCCGCCGAGCTCCATGAGAACAGGCTTCAGATTCTTGCCCGCCTGAGAGGAGATGATACGACCAACAGCTGTGGATCCTGTGAAGTTGATCTTCTTGATAGCAGGGTCCTCGATCAATGCAGAAGTGACCTTCGCAGCATCCTCA
>c100314.graph_c0
GGAAGAGAAGGCAAAGTGGATTTTCAACAAGCTAAAAGGAAAGCCATTGAAGAGCCTGCCGGAATTACTCCGTGAGTACAACTTACCGCCCGGCCTCTTTCCTCAGAACATAATCAGCTACGAATTTGATGAATCCAGGTCCAGGCTGATTGTGTACTTACCATCCGTTTGTGAGATAAGCTTCAAGGATTCTTCTGTGGTCAGATATGCAACACGGGTGAAAGGAACTCTTCAGAGAGGGAAGCTAACAAGCATTGAAGGAATGAAGACAAAAGTCCTAGTGTGGGTGAAAGTGACAAGCGTGACGGTTGAGGGCTACAAATCTGATAAGGTATGGTTCACTGCAGGAGTGAAGAAGTCGAGATCGAAAGATGCCTATGATAAGCCCCGTGATGGCGTTAGGGTAGAAGCATTCTGATATTCGAACTATGACGCGTTGCTGTTAGGTATGAAGCTGAGATATGAACCCTGTAGTTACATTTGCTGCATTA
>c100315.graph_c0
CCAATATAAACCCTGCACAAAGGACCAACATAGAAACCAGTAGCTGCTCTATTAACTTGAGGGCCACACGGACCATGTATGAGAGTACACGACCCGTGCACATTACACACAACCTGTGCATGAGAGTGCACGGACAGGACATCTTAAGGCTAAACCCTAGGAACCCTTTTTTATTTATATAAAACCAAGTCAAATTTTCTTATTGCTTTAAATATTGTTATTGAACTGTTAGGATTTTAAATACCCCCAAATTTACCTTTGCAGACTTCTAGAATTTTCATAATTTAAATAGAGTCCGGTAACTTTCAACCGTCCCTGTGGATTCGACACCCAACTATACCCAACTTCTGTTATAAGCTTGCAACTCAATTGAGTACATTTAGG
>c100317.graph_c0
CGTTTGTGCGCGTATGGACAGGGCCCGTCGAGGTCAAGAACGTGGCGAGCAAGACGGGCACCGTGTACATCTGCACGCACTGCCAGGACTTCCATGCGCAGCGCTTTGGTCGCGTCACACAGACCACCAACACAGGCAAGACCGGTCAGACCAACGTCAACTATCGCTACAACTCGGCGCAAGGGCCTCCTGTGGGCGAACGGTGCAACGAGTGCGGAAGCCGCATGCATCTCGGAGGTCCCATGTGGCTAGGCGATCTGCACGATGCGGATTTTTGCCGTTCGATCCTCACCAACCTCGACGAGAACCCGGCGGCGTTTGGAACGAGCCCACGCATCCGCGGTATGGTCAGTCTCGCAGCGCAGGAACTCGGCAACGAGGGGCTTTTCTTCTTTACACCACCCAAGGTCTCGGGCTTGTTCCACTGCGTCTCGCCACCGCTCGATAAGGTGGTGTCGG
>c100321.graph_c0
TGCACATCCGCTTACGCCTGTTTGCCACCGAGGCGGTCAAGCGCCGCACCGCCGAGAGGGGCGCCGAGAGGCACGAGCGGCACCGGGCGCAGAAGCAGCGCAAGAGGGAAAAGCTCGCGAGGATCGAGGCGAGGCGCATGAAAAGGTCGCAGGCCGCAGAACAGCAGAAGCGCAAAAAGGCCGAGCAGGCCCAGCGCACAGAGACGCACGACAAGCACGAGCACAGGGGCAGGAGCCGCGAACGCGACCGATCGCGCTCCGTCGATGCCCGCCAGCAAAAGCAGCACGATGCCGCTGGCGACGATCTGTCCGCGGCCGCCTCGCACATGAGCGTCTCGCGGCCCTCGGTCCTGGCGGACCCGGATAGCGTGGCTGAAGCGGCGGCGCTGGCAGCGGCCATCGCTGGCTCGGACATGCATGCTGCGCTGTCACCGTCCGGCGATGCGGATGCCAGCCACAGTCAAGACCATCGCCATGCGCATCATCACCACCATCATCACCATCGCCACCGCCACGGTTTGGTCCACAAAGATGCAGCTGGTGCTAGCGAGACGTCCGGCGCGGGTGCGGGTGCGAGCGGCGCGATCCCGATCGGATCGGGCGCACCTTTAGATGAGCTCAAGTTCGAGCGTCGGCCCGTGCTGCGATCTCGCTCGCCCTCCACGGCTGCACCGGGGCTGTCGGTGAGCTTTAGCACGCTGAGTGAGCGCGGCGAGTTGATCCGGCGAGCACGTGCCG
>c100322.graph_c0
AGGTCGGAATTCATTATTTTCATTATGTTTTCAACTATATTTATTTTTCAAGTAATAGTTGGCTGGTTTGGTTCATGATCCCAATAAAGATTCTTTTCTTCCTTTCCTTTTTGTTTTTTTAGCGAGGGTTTGCCATTTGGGAGAGAAGCTCCCTTGGTACCTTTTTTAGGTAGCATTGTGTTTTTAAGCCATGAATCTTGTTCATTTCAATTTTTTTCAACTATATTGGTTTTAAGTAGTTGGGAGCTGGTTTTGGTTTATTATCCCGATCAGGTTTCTTTTTCATTTGTTTTTCTTGTTTTGTGGGGTCGTTGCCTTTTGTGCG
>c100325.graph_c0
TACATAAATGTAGATCAGTTTTAACGTAGATCACAGTGAATCAGTTTTAACAATTTAGATTACTCATTAACGCACACTTTTAACCCTCCAATGGCCCATATGACCTGAGGGTCACATCCTGTTGGCCAATGTGACCTCAATGTTACAATATGGCTGCTGTTTCCTACATTTTTCAATGTTCTCTGAAGTTCATATTTTACCCTCTAGATTTCAATATTATTTTACCACCATGTCACTGTCCACCAATATTACCTGGAAGTCACAACCATGTCATGCAAAATAAAAATTAATAAAAAAATTTAATTTTACAAATATGTGCTACTTAG
>c100327.graph_c0
GGAGGCCAGCGCCGGCCATTAGGGTGCCGATGCCGGTCCCGGTCCCGGGCCGACGGCGAGCGACGATGACGGGTCACCTACGTCGAGCGATGAATACAACCCGCCGCCTGCACCAGGCAACGTCGCCTGTCCCACAACGAGTTACGAATACAATTTGCCGCCTACACCGGGCAACTTTGTCAGATCGCTGATATCAGATATCGCCTGGGAAGCAACACCTGCCCGTCCGTCACCGAGTAACGTTGGCACTCCGCCAACGCCGAGGGCTGCCAGCCCTTCTACACCGAGCGACGATGGCATGCCGCACACGCTCGGCAACAGTGTCAGTCCGCCCACAGCGATCGACGTCGTCA
>c100329.graph_c0
GTTTACAAGAATTATTTTCAGTAAATGACCAAACAAAGGATATTATAGGGTTATTAGAGAAGAAAAAAAGAGAGCCTCCAGTACAAATAATTTGAACATGAATCTGTTTTCTTTGGATGTTTTCTGTGTCATATAATTGGTATGCGTAAATTTGTAAATCTAGGAACTTTGTTATCAATGATTTCTGGAACAATCAATATTAAATAATGAGCATGAGGTTGATTTATAGTCGCTGGTCGGTTTATATTTTCTGCTTTAGTCGATTTTATCATGCAATTTGGTTTGACTTGGCGCAATTGGCAATTTATAGCAATATCACGATAAATT
>c100333.graph_c0
GTGCAATATATGTTTGATGCTTACTGATGGTGGCAAATAAACAGATAAAGTTGAGTCAATTAGAATTTGGCTGTTTCGGATTACTTGTGGATAGATTCCTTTTCAGGTATTCAGTTAGCTCATTTACTTTTAGGTCATTTTTCCCGATAATTTGGGTACCAGGCTTCGGGTTTGGGTTTCAGGTCAGTCTTAAAATAATAATAATATATAAATAATGCTAGTTAATTGCTATGTGACATAGTGAGATGGGATAACAAATATTTAAAAAACAAAAGTAGGCCCAACCGTTGTTGAAATCTCAAGCGGGA
>c100335.graph_c0
GTCGCTGCAGTACTGGGTGGAGGAGCACAAGCTCTCAACCATCGGAGCCGTGTGGGCGACGGCGGTGGGCGCGTCGGTGGCGTACAGCCGGCGGCGGGCGCCGGCGCGGGCGACGGGCATGCGCCTCATCCACGCCAGGATGCACGCGCAGGCGCTCACGCTCGCCGTCCTCGGGGGAGCCGCGCTCGCGCACCACTACCACGGCAAGAGCACCAACGCCGGGAAGAGGCAGCAGCAGGAGGACCTGGACTACGGCTTCTACTCGCAGCTGCCGCCGGCCACCGACGCCGACGGCAACGAGAACGAGCGCTGGAGCTGGTATAGCATGCTGCATCGGGACAAGAACAAGACAGCAGCGAGAAGAAAGAAAAAACAATAAATTAGTAGCAATAATTGGTGGGTGGTTTGGCATTTGGCAATGATGCGTGACGTGGCGCCTGCAGGCTTTCTTGGTCCTAATCCTAATCCTAATCCTAATCCCAATCCATCCAGCTAAGACGTCCACGCCCGTGGTTTTGTCCTGTTGATTTGCCACCGGAGACGACGATGCAGCGCTTGCTCTTTGATTTCCATGGCTTATTATCGATCAGCCTGGCCGTGAAGGAAGGGGCGGTGAT
>c100338.graph_c0
TTCAATTAAAGCTTAATTTGTTGAGTGGTATGATGGAGAAGCTTCAGTTGTCTAGAAAGTATGAGAGGCTTTCTGCTTTCCTGGTATGTTTGTGTTAATTCTATCTAATATTTGTCTGATTTAGGCCTTTTAAACTAGACCATAGTTCATCTATGTTGCATCTTAAATTACACCGAGAAAAAGTTTTGAAGCCACTTCTGGTATTGGTTGGATCGGGTGATTGGTCTACAGTATCATTACTTTTTATATCACCAGTATTTATTCCAGAGTGTTTTTTTTTGTTTTAGTTGAACATTCGACTATTTCTTCAATTAATGTCTTGTTTTGAATCCTCTGATTTTCTAGATAAACCGTGATTCTGCTGATCAATGGCAACAAAGGTACCCTCAAGTTTTTTACTATAAGTTGGGAATGACATAAATGCTTGAGAAATAAAATCACCAGAGGTTTCTTCTAGGTGGAATTTCATCTGTTGCCCTGTAAAATCTCAAAATATCATGTATATTCCTGAAAAATATGAAGGCATCCAGGGACACCTTAAAACCTAATAAACTATCTCATATCCCACTATTCAAGTAAAATATCAAACGTATCCGATCCATTACTTTGCCTGCAAACTCAATAAGTTAAATTAACTTTTTTTTTTCTTACTGATTGAAG
>c100339.graph_c0
GGCAGTCACGGAGACGGCAGCCGAGCCTTCGTCATCGTTGGCGGCATCGCTAGTTGCGGCAGCGCCAGATGATTCCGTCGGGTCAGCGCTCGAGGTAGTGGTGTGCGAAGCGGAGGAAGAGCTGGTGGCAGTGGTAGCAGACGAAGCGGTGCCAGAGGAAGAGGGTCTGGCCGTGGACGCGGTGCTGGACGCAGTCGTCTCCTCGGACGAGACGGAAATGTTACCTGTGTTGGAGGTATCGCTGATGGCGCCAGAGTCGTTGTTGGTATCCGAGCCGGTAGCGCCCTCCTTGTCAAGCTCAATG
>c100342.graph_c0
GTTGCTTGGTTTAACTAATGTGCAAGAAAACTTGTCTGCCCATGGGATGTGTCTGGTACCAAAAAAACTTGCCATGAATTTGACCAAGAAGATGAAGTCCAATGTTGTGGTGTGTCGAGATCTCAGCCGCTTTCTCGAATTAATTAGTAACTAGGATTTTGTATTGTCTTGATAAGTCTAGTCATGTTATATATGTTTAGCTTTGCTACCATAGTCTGTCAAAAGATTGGTTGCAGTAGTGAGTAAATTATTTTGCTAACTTATAGGCATGATGCTAGTTGATTTATTTACTTATTTTTTTTGTAGAGCGATTCTGAC
>c100344.graph_c0
AAGAGAGCTCCTGGGGAAGTCTCCCTTGTTTCTTGGGCTCTGCCGAGGCTGACTGATAGGGAGGGAGTGATGCATATAATGGACCCTGCATTGGAGGGTCAGTACTCCACGAAGGACGTTGTTCAAGTAGCCGCAATCGCAGCAATGTGTGTTCAACCAGAGGCGGATTACAGGCCGTTGATGGTCGATGTTGTCCAGTCACTGGTTCCACTGGTGAGAAGTTACCGGACAACTTCAAAGATCGGTAGCAGTTCGAGTTCCAGCGCTTCCAAGTCGCCCACAGCGCACGACAAGGCTAGTTCAAGAGATTGATAAAAGAACAGGTCGTCTCTTGATGATTGCCTCTTGTTATCTACCATAGATTTTAGACCAGTTTGAGCTGTTGTAAGAAGTTTTTGTTCA
>c100348.graph_c0
GCGATGCAGGCGCGGCGGCGGCTGCACGGCGTGCTGTGCGACATCATGCGGGAGCGTCGTGGCCAGGCCCAGGCGGCGGGCACCGGCCTGCTGGGCTGCCTGATGCGGTCCCGGGGCGACGACGGCGCGCCGCTCCTGAGCGACGAGCAGATCGCCGACAACGTCATCGGCGTGCTGTTCGCGGCGCAGGACACGACGGCCAGCGCGCTCACCTGGATCGTCAAGTACCTCCACGACCACCCCAAGCTCCTCGAGGCCGTCCGGGCGGAGCAGGCGGCGGTCCGCGATGCCACCGGCGGCGGGAGGCAGCCGCTGGCGTGGGCGCACACGAAGAGCATGGCGCTAACGCATAGGGTACGCGCGTGCGTGCTGGGAAACGCAAAACTGGC
>c100349.graph_c0
GCGGGTGCCGGTGGGAAGATGCATTCTGGCTGGTACGAAACAAACCCCACAAACCTGATTTTGACGGTAAACTTTTGTTATCGTGACTGTCACTCTCAGAATCATTTCCTGTTGTAGTTCCAGACTTACTAGAGATGGTACTGCGGACAGATGCGGAACCAGTTGTACATGGCCTATTGAATGACCTATTGTAGGCAGGTAGCGACCTCAATGACGGACGCCCCGATAAACTTCGGAGGGACTGAGCAAATGATCTATCTTGGGATGTTCTCCTTGTTCCCATAACGGAAATGCTATCGTCACTGTCCAACACAATGACACT
>c100351.graph_c0
AAAAGAACTCGCGACGATCCCAACTCGGAAGCTGGCAGCATCTACGCCCACCTTAAAGGTTTGCCGGATCTGTTTGCCGTTGACAACGACATCATGTTCTGCGGCATCAATCCGGGCGTCAAGTCTTCCCACTCTGGACATCACTTTGCGCACCGCTCGAACCACTTCTACCCGTCCTTGCATCTGTCCGGAATCACGCAGCAGAGGATGAAGCCGGAGCAGGATGTCGACTTCCCTACGCTGCGCCCTATGTCGCTTGGGCTCACCAACCTGGCTGGCAGGCCCACCGCCGAGGGCAGCGAGCTGCTCCCAAGCGAGCTCATCGCCGGCGTCCCCGTGCTGCCCGAAAAAGTCCAAAAGTGGAGACCA
>c100353.graph_c0
AACGGATCCAACGGCGGGGTGGGCCAGGTTGACGGTCGAGACAGTGACATGCAGAACATGGGCGACTCCATCAACTCCCGTGATCCCGCCACTGATCCGGTGATGCGAAACCCTCCTCGACCCTTGAACCAGCATCAGTCGCAGTCAGGGATGAATCTGGATCCACAGTCAAACGGCGCGAGGGGATCAGTATCCCGCAACGTCTCATCTCCGAGATCTATCATGTCTCAGCAACAAGCCAACTCCACTTCGAGCGTCACGCGGCAAAGCTCTGGGACCGATGCCACCACACCAGCCACGAACCCGGGAGCGCGCGAACCAAAAG
>c100354.graph_c0
CACGAGGTCATGCCCAAGACAGAGCCCTACTACGACCAAAGGGTTCGGCTCTACGAGCTCTACCATCACCTGAACCATACGCTCATGTTCCAGGGCGGCTACCGGTCGGGCGCCGTTGCGATCATGAAATCGCTCATCGACTTCTGCGACGGCAAATCATCCGCAGAATGATTGCCCGGGCCCGACGTATCTGGCCTCTAACCTAGGCGAAGCCAAAGCCCTCGCCACCCTCGTTCATTGCGGTCAAGAGGGACGAGCGCAGCTTTTCGTACGAGTCGTACTGTGGCAGGTCGAGCTGGTTGAAGCACGTATGCGCCGCTGGCAGTCTGTCGGCGCCGTACGCCGTGTGAAGGTTGAAGCGTTGCGTGCCCTGGACACCCTGCAGATGTGCGAAGCCTTCGAGAGGGACCTTGCTGGTACCGGTGATGAATTGCAAAAG
>c100355.graph_c0
TAGCGAGGGCTCAGCGGGGTTTGACGACACCGCAACCAGGCTGCCCAAAAAAGATCATGGAGCTGACGACGGGGTGCTCGACCACTACCAAGGTGCTGCTGCTGGCTTCAAGTGAGGAGAGGGCATCGATCCATGGGGAGAAGATGGAGAGGGGATGGAGGACTCCCGGCTGCTCCCAGGCGTGACTTCAATGAGGACCGAGCGATGTTTTACCTTCGATCCCACGCCAGACAATAGGCTATATTTTTTACGTGTCTTCTGGGCTGCTCCTGGTGCTTCAGTTTTTATTGCTGCTTCATCAGTTAAATTCTTAGTTCCCTCTATGTCCTTTATCTTCTCGTCATAAATCTTCTCTTCTGCATCAGCCTTTGGACTTTGTTCTTCATCTGTGCTGAATTCTGG
>c100357.graph_c0
GCGGGAGGTCCGTACAGGAGCATGGGGAAGAATTCGTGCGAGTACCACGACATGCCCTTGCCGAGCACGCGCGTCATGATGACGGCCACCAAGTTGGCGCCGAGCGCCGCGCCGATCATGGACACGATCGCCGCCACGGCGCTGAGGATGGTGAGGTTGAGCGCGCCGATGTTGGCTTCCGTGCGCACCGTCGACGAGAGCTGGAAGTTGATGAACGCCGAGAGACCCATGACGATGCTCTTGAACGCCTTGTTCTGCAGCATGACAAAGTAGCGGCCCGCGATGGAAAAGTAGATGGGCAGCGTGTGGCGCGACTGGTGCGGCTCGATGTTGCGCAGCAGCTCGACGCTGCCGTTTTTGAGGCAGAGGTGCTCGATGATCGCCAGCGTGTTCTCACCAAAGTGCTGCGTCGCACCGGGCTCGAGGTACT
>c100360.graph_c0
GGCAAACTGTGTGCAGTGCAGTCCCCAAGATCCAAAAAAAAGACGAATCCAAGGAAGATTGGGAGCTAGGCTTTCGGTACAGGGGCGCCTCTGAAATCACGGGATCGAAGGGCTGGGTGGGAGACGTAACGCGCGAAGGCCGAGCGCAACTTTTCTGGGATCCCGGCCGGGTGGCGTGGGCTGGCCTTCTTGGAAGAATTTGGAGTGCACGGCCGGGCCGGAACAGGACGTGGGAATTAAAAACTGCAGAAATGGCGGCGGCGATTGAACCTGCAGCAAGCGAGGCGAGAGGACGGAGGGAGGCGGCCGGCAATGGGGCGAGA
>c100363.graph_c0
TGTTCAGGATGGCATTGATGCAATTGAGGATGTGATTTATCACACCGAAACATATGATGTGACAACAATCAGGGCAAGCACACCAATGTTCCTGATGTCACGAAAGATCAAGTCACTTGGGGTCAAGATGGTCATCTCTGGTGAGGGTTCCGATGAGATTTTTGGAGGGTACCTCTACTTCCACAAGGCACCCAACAAAGAGGAGCTCCACCGTGAGACATGTCAAAAGATCAAAGCTCTGCATCAGTACGATTGCTTGAGGGCCAACAAGGCAACATCTGCATGGGGCCTCGAAGCACGTGTGCCATTCTTGGACAAGGAGTTTATCAATGAGGCAATGAGCATTGATCCTGAGTGGAAG
>c100364.graph_c0
GAAAGGGTGGGATCTAGTAGAGATAGAAATAAAAGGGAAAAAGATTTGGATCTTTCTGATGGAAGTAGCAAAAGCAAAACACAAGGCTTCTGGTTGGTTTGCATGTGATAACCAGAGGTCGGCCTAGCTGGGGAGGTCCCCATTGAGGAAGACATGTAACATGGTTGGATAAAAACTCAATTCTGTGGTTGTTCTTGAGATATGGTGTGTGCCCGTGCCCCCACCCCCCACGAAGATATTCGGTGTGTTGTCTGTCGTGTTTATTTAGCTTCCCGATGATTCGATTCATTCCGATGCATTTCTGTTGGTCGAGTTGTAGTAGCCGAGGGGGGTCGGGGTAATTATGTTTGTTTTTACTTATTTATTATGTATGGTGGTGCTTATATAACTTACTTGGTTGTTATTGTGTAAAAACTGGAGGCGGAGGCGGAGGCGCTAGGTGAGT
>c100365.graph_c0
GTAAATCATGAATTTGTCTCGGACAGTATTAAAAATCTTATCGAAAGCTTACGGCAGCTTGCCAAACAAAAGCTAATAGAAAAAAGAATAGAGGTATTACTGGCATAACATCTACTATTGGATTCAAAAAAGCGTAGGCCTCAGGCAATTTGGCGACGAAAAAACTACTTGAATAAAGGAAAGAATTAAGACAGATACCGATGAAACTTAAGATATTAAGCATAACAATTTTTTTTTCTTTGTTCTTGAAGATAATTGTATTTCTTTTGATTTGATTGAGTTATTAATCCCCTATTATTGCTATGATATAAG
>c100368.graph_c0
GTTGTTGGCTCATCCGGACGTGGCTCAGGCTGTCTCATTTGGAGTTCCGGACCCCAAGTATGGGGAGGAGATAAACTGTGCGATAATTAGAAGAGAAGGATCAAAGATTGAAGAGGAAGATGTGTTGAGGTTTTGCAGAAACAACTTGGCTGCCTTCAAAGTCCCAAAGAAGGTCTTTTTCACGGATTCCCTGCCCAAGACTGCTTCCGGCAAAATACAACGCCGAATCGTAGCCGCCCATTTCCTTCACCAAAATTCCTAAGGACCAATCTCCACCGCTGCTATTAGAGACTCCTCAATTATGTGGATAGGACAATAATAATGTTATTTTGGTCCTGTATTCTTAAATAAACCTATTTTTAAAATCTCTCTTTTGCCTTTGTATTTTTAATTTAAT
>c100375.graph_c0
CGGGCAAGGAAGGGCTGCTCTGCGTCCAGAAGACCACGTGGCGGCCCAAGGAGATCGAAGCAAGCATGTAGTGAGACATACATTCAAGACAAACCGTTAACGGTTAGTGGTTACGTATTACACTAGACTGAATTTCGGCTCTAGGTATAAGCACATGATTCTTGTTGATGCTAAAAAAGGCAAATGCATTGTGCAGCTGTAGAATCATGTATGTGTTTTTCGGCCTTTCATTCTTTCTTTTGCTTGGACAACATTTGTTGTAAAATGAATGTAATGCTGTACTGTAAGTCGATAGGTAGAGCCACAGCACGCAGG
>c100380.graph_c0
ATCTGCTTGCCATTAAAAAACAACAGCAACAGTTCAATAATCAAGTCTCTGCTACCAGTCAATCCATTTCTCCAAAATGTCCCCAAGAAATTCAGTCTCAGCACATCGAAAAGACTGATCTTGTTTCTGAAGAAATATACACTTTTCCTGCTCAAGATCCAAAGTCACCTTTAGAGCAAGATGATTCCAGTACAGTCTCCACCACGGTTGATCGTTTTTCTATGGAAGATACAACTCTTTGCAGGCTTCAAGAAATTATTTCTAAGCTGGATTTCAAAATCAGACTTTGTATTCGGGACAGCTTGTTCCGGTTGGCCCAAAGTGCAATGCAGAGACATTATGCTAACGTGGAG
>c100382.graph_c0
GGAAATTTGGAGGGAAAAAAGGGCAAGGGAAAGAAGGAGAAGAAGCCCAAGGAGTTCGACTTTGGCGCGGCGGGATGTCGCAAGATCGCACTGCGCTTTTCGTACGATGGCGCAGGCTACTCGGGGCTAGCTGCGCAGAATACCAGCGTGCCGGGCTCGGGATCGTCGCTGCCTACGGTGGAGGCGGTGTTGTGGGACGCAATGTGCACTGCGCGCCTCGTGGATCCTGCATTGGGCATGGACGGCGCCGGATTCAGCAGGTGCGGGAGAACGGACCGTGGAGTATCGGCGGCTGGCCAGGTCGTGGCGCTCTGGGTCAGGAGCAAGAAGCTCAACCACTGGACCGCC
>c100383.graph_c0
GGCGGTCCTTGCCATCGAAGGGGCCGAGAGCTGAGCCGAGGAAGACAGAGGATGTAGAGGACCACTCCGAGCGGGTTCCACCTCTGCGTAGCTGCCTGCCTCGTAAGGTGGCAAGTGGAGCGAGAGGCCAGCTGTCGCTGGTTCTAATCTGGCAGATGCCTCAGCAACCTGCATGCGGTTGGACGCAGGTCCGTTCATGCGGGTTTGCGACATCGAGGTGATCGATGTTTCGGTGCGTCTCGATGACGAAGCGTGAGGTGTTTCCGCTCCGTGAGCCGTGTCTAGTCGCGATCGAGCGTCTGGAGTATTTCTGTTGCTACGAGCAGGGTAGGTAGGGTCGTGTGCAGACTGCGCATTGCCGACA
>c100384.graph_c0
GGGCGCAGGCGACGAAGGCGGCAGCGGCGCCGTCGAGGGATAGTTGAGGATGGCGAGCCAGTCGTCATCCACCGCCGCAGGGCCCTGGTTACGCTGGTTGCGCACGAAGCCCGTGACGCTCTCGGGCGGGCCAAAGAGGAAGAGCGCCTGGTCGATCAGGTGCGAGCCGAGGTCCCACAGCATGCCACCGCCCTGCGTGTCCGGGTCGACCTCCTCCCTCCAGCCGCCCTTGGCGTAGGGGCGGAATCGGTCGAAGCGCGACTCAAAGTACGTGGGCACACCCAGCGCCGACGGCTCGGCGCCCTTGTCGGAAAGAAGGCTCTGGATGGTGAGGAAGTCGCCATCGAAACGCCTGTTCTGGTACACGGCACACAGCTTGCCCGTCTTGTTCTGCAGGTCGATGAGCGTCTGCACGTCCTTCTCGTTGGTCGCCACGGGCTTTTCGACGAGCACGTTGAAGCCCGCCTCGAGCGCGCGCTTGGCGAAGGGGAAGTGGGTGTCGTTGGTGGTGGTCACGATGATCAGGCCGTTCTTGGGCAGCGTGGTGAGCACCGAGTCGAAGTCCGGGATGATGGTCACGCCCGGGAAGAGCTTGGCGGCATCGGGGGACGACGAGTTGGCCGCGGTGCGCGGACGCTGCTGGATCGAGTGC
>c100386.graph_c0
GTTTTTCCAAGGTTCCTGTTCAGAGAAGTCTACAGATACAAATTGTCCACATATTTACATTACATAGTAGTAGCCTATTCTCCTTTTTTGAACAAACAATAAAGAAAAGCTTCAATGTCCTCAATAAAAGTGTCAGATGAATCAATCAATTGCTTATCATCCAAACAAGGGACAAAAGCAATCAGGGAGGGGCAGACCATGCAAACATCATTCAGCCTTGTGTCTTAATGGTCATAGCCATAGCAGCAGACGAGGTACAACCGGCCTCACCCTCGCAACCACGTGTTTCTGTATGATGAGTTATCACGCAGAGATGCATCGTGGGGTTTGT
>c100389.graph_c0
ATAATGTTATGTTTTTGTCATCATCTGTGTGCATATGCTTAACATGTATTATAAAATGCAATGTGCTGCAATTGCTGCAGGGAATTCTAACAGCTGTAGTCAAAAGGGGAACATGTTCATAAGTGTCGAATACAGAGTGGCAGTCTGAAGAAAGGGAGTGAAATGCAGTGATGTATGTTTGGTCGAAAATCATATATTATATGTATTGATGTTGAATGCTGTGATTAGTTGTTAATGGACATTGTTCCCCAAGATTAAAAGCTGTTTTTAAAGGAGGGAGGGCAGATTGCACAGTTGCCATATTTATTCCAATATTGTAGTTTGAATACAGTAATGCCTCACTAGATATGAAATCAATAAACAACCTTGCGG
>c100396.graph_c0
AAAAAAATAAATAAATAAAAAAACTTTCCGTTCCAGTTCTAGCCCCATCCCATTCAATTGAGAGAAAAAGAAATAACCAACTCATGTCAAGCGGGCACAGAGAATTGGAGCAAGCAAGGATAATTGGAGAGAGCAAAATTTGGCGATAGAGAAAACTTTTTGGCGCCAGGAATTGGAGGAGTCAGAGAGGGAAGAGAGAATGCATAGGGGCATAATAGTCATATTTAATTAATAGATATTGTTTATTAAATTGTAAGTGTTAAATTTTATTGTTTAATTGTCTTTGGGTAAATATGTGAGTTTTTA
>c100398.graph_c0
GGGGCTTCAGGAGTGTCCTTTATTTCAGGGGGGAATATTTTGTAAATCAAATAAGGAGTCACTAAAAGCCCAAGAACTGCTGGCACGCTAGAAACCTTGAACCAAGTAATCCATGGGTTTCCGATACTAACACCAATCTCCTCTGCTAACTTCAGACACAACAGGTTCTGTGCAGCTGCTGTCAAGAAGAGAGCACTGGAGTTCGCAGCTGCCTGTAACTGCGATTGCACAAGATAAGAGCCGAGTTTCTTCGCCGATGGATCGTTGGGCTTGCTTCCGGACGAGAGCGATAGCGACTTGACGATGGGAAGGAAAACACCTCCAGCCCTGGCCGTGGTGCTGGGCATGGCAGGGGAGATGAGAGCCTCGC
>c100399.graph_c0
ACAGTCTTGGTTCTAAGAACATTTATTTAGGTCGGTAATATAATTTTATAACGCTTTCTAGCAAAGTGGCAAAATTCTTCGAATTCTCTTGTGAAATAGCTAAAATGTTACTTCACGAATAAAGAACACCAGAAGTTCTTGCAAAATTTTCAATAAAGCGAAGAACCAGAATCGAGGATACTGTCGAATATAATATCACCGACCAATAGAATAATGACAACAAGGAAAACATCAGATCAAACTTGGAAATTCGAATCAGTTTAATCGGGAGTTATAATAACTACCAAGTATCTCCTCAACCTAG
>c100400.graph_c0
ACAGTATAGCTGCGCTTACTGCCCGAACCGGTTCAAAAACAAGAACGAAGCCGAACGCCACCAGAACTCCCTCCACCTGCGTCTGCATTCCTGGTCTTGCGCAGCCCTCGCCGGCCCGGAAGCCGCCTTTCACCAATCCATGGCCGGCAGCGGCGCGGATGTGTGCGGCTACTGTGGCGAGGAGTTCGCCAACCCTCCGCGCTGGGAGGTGCGCGCCGAGCATTTGAACCACGTGCACAAATTCGGCGAGTGCAACAAGTCGAAGAAGTTCTTCCGCGCAGACCACTTTCGCCAACACTTGAAACACAGCCACGCGGGCACCAGCGGCAAGTGGACCAACATGCTTGAGAACGCTTGCATGAAGGACGAGCCTGTACCGGAGAAGCGCGCCGTTGCCACAGGCGGCAATAGCGCTCCTCAGGCACCTCCTGCCCTCATGGTCACGACCACTGGGCTTTCCGGCTCACCTGTCCAATGTTCAAATCTTCTCGAACGCGACCCCCG
>c100402.graph_c0
ATCTGAACTTGTTTAGGACATGAAAACAGGGAAGCAGGGTCTGATTTGATAATTCCAGCAAGGCTAAACAATAATCAATTACGGAATGGCATTCCTCTACAGAAGAAAGTTCCAGACAACTCCATTCTCTCGGCCACTCTTTCGGAATTACTTCTTTACTCCGCAGCAATGGAGAAACCGAGTGGTATTGAGACTGCAGAACTGCAGGAACTTGTAACATCCAACACTACATCTCAGCTCCTGATATTCAAAAGGGTAATTCATCAAACAAAGCAGCTTCTTTTTTACTGTGTGGGGGAGGTGGTGGAGGCCCATTCCAAGCATGGCAGGCACATAGATTCTGAAGAAGCTAGGAGGCTCATCCATGAGAAGGAAACCACTGGGAAAAAAG
>c100405.graph_c0
GAAAAGGCAAGATGGTTTTTGGGTGTCTTTAGAGCTAGGTAGCTTCTTGGCACATTTTCTTTGTGATAGAGAATAAACTAGAGCAGTTACTATTCAAAGACTGATCAAATCCTGAATAAAATTATGAAATAACAGAAAGAAAGCAGGAGAAAAGCATCTTGCATTGAGTTTGCTGTTTAGGTTAGTGATAATCATAACAAGTTCAATCCTGGTTTTAACCATGGTTTGATGCATAAAGCTGGTCAAATTAGAAGTGCAGACTTCTAATTCAAAATTGAATTTGGTAGCATAAGATTTGTAATGCTCCTGGCGTAGGATGGAAATGTAGGTGTACATTAATTTTTTTTA
>c100406.graph_c0
AGGTTTGTTACTCTTCCTGTTTTGTAAATTCATATAGAATATATGGAAGATGGACAGATTTGGCGTATTGCATTTCCTTGCAACTGAGGCCAAGAAATGAAATAAAAATGCCATTGCATATTTTGCAGAAAATGTTGAATATTAGAAGATCTTAGTTTTGGATACTAATGCTGTCTTCGTGGTGACTTGCCTATTGTTACCAGCATTTTTTATTAGGGTTCTCATGATGATGAAATGTTCTTGCACTAATTTTTCTGGAATCTCGTATATATATTTCTTTATTGTATCTTTTTAACCGTCGCTCTCTCTCTTTATTTTAAATTTATTTTCATTTGCTTTACCAAATTCATAGCACTGGTCTAGCCTTGAAATCACAGTATCTTCTAAATACCAATAGCAATATGAAACTGTTTAATTGTATTGACCTAATGATGCAGAACCAATCTGTGCTGCTAAGA
>c100407.graph_c0
TGAATCTCAATATAAATTAGACAATTTAGATTTATAGAGCAGTTAAAATTAAGGCATATTAAAATTTATTCACACGAATCTTAATGTGAATAAGATGATACCCATTAGCCCGATACTGATTGAAAAATCTCCGATTCCAAAAAGAAAGGGAATATTACAAGAAAAATTGATGCAGCCTGACAGTAGCAGAAACCATTTTTGACTCCTTAGTGCATGCATGACTATATATGTTTCATTCAGTTGGGGGATTGTATGAATGAATTGAAGTCAAATTCAACAATTCAAAAGCAGGTGGCAGTGAAATAGAATAGATAAAATAGGAATTCGCTTACTAATTCAGAAAAAATAGGTTAAA
>c100411.graph_c0
CGAGCGCTGCGGCTCCTGCACGGGGTCGGGACTCAAGGCGGGTGCGAAGAAGAGCACCTGTGGCACGTGCAACGGCACGGGCACGCGCACCTTTGTCATCCAGAGCGGCTTCCAGATGGCCACCACCTGTCCGTCGTGCGGCGGCGCCGGCTCCACCGTGGCTCCGGGCGACAGCTGCAACACGTGCGACGGTGTGGGCAGGGTGCGAGGACGCAAGGAGGTTGAGATCGATCTGCCCGCCGGTGTTGACGATGGCTTCCGCATCCGCAAAGATGGCTTTGGCGATGTGCCGCTCTCGGGCGCCGGCACGCCCGGGTCG
>c100415.graph_c0
GCGGCCGTTGCGCCCTCCAAGAGCGCGCCGACGTCGCTCGAGGCCAAGAAGCGCAAAAAGGCAGCAGTGCAGGAGACCGTGTCCGAGTCCGAGTCCGACGCGAGTGCGGACGAGTTTGACGACGAGGCGGCCTACCGCGATCTGCTCAAGCGCCGCAAGGCGAAGAAGGCGGCTGCGCTGCAGGCGCGCGCCGAGTCGGACGACAGCAACGACGACGCTGCGGACAAGCCTGCATTGGGTGGTCCGAGCGCGAAGCTCGACGAGCTGCTGTCGGCGCGTCCCAAGTCGACGGCGAGCTTCTACGGCTCGAGCAGCGGTCGGCCTGCGAATCCGTTCAGCATGCCGAGCGCCGACGACGAGGAGCTCGGTACGAGCGTCGACCGCGACGAGTACGAGGCGATCGTGGGCGACTCGCCGCGCAAGCCCACCACGCGCACGATCGACCCCGAAGCCGATGATTCGGATGACGATGCCACAGTAGCGGCGGCAGCCTTGTCCAAGAAGGAGAAGCGTCGGCAGAAGAAGGCTGCGCAGGCCATTGGCGTCGCCAAGGCGGG
>c100418.graph_c0
TTTTTTTCATTTCTGTTTCACTGATGGTCAGATACGAGGGTGAACTCCCTTTAAAGTAAAGAAAGAAACGGGTTCAGAAATTGGCAAGTTTACTACAGTTGACCGATAAAGCTCGACCGATTGAGAGCGTGGCAGGTGCGACTGATAGATCTTATTTTAAGGAGGAGATATCCTTTACCGAATAGCCCGATTGCTAATTCACTGCACCTACCTCTCCCCAATCACACAGGAATGCTCGCTTGGCGGTCGCAGCCTTAGAATATTTTTGGTGCTGCCATTTCTTCGGCTTATTCCTTCTTACTCAACTTCAGATTCG
>c100424.graph_c0
AAATACACTGGGCAGTCTTTGCACTAGGCCCAACAAAGGCACCGGGTCCGGACGGAATTAATGCGGCACTCATACAGCAGCAGTGGGAAAGTTTTGGCCCAATCGTCACAGCAGAAGTAACAAAATTCTTTGTCACTGGGATAATGAAGCCAGAAATTGCGCATTCGAACTTGGTGTTGATACCAAAGAAGGAGACGCCATTGAAAGTTACGGACTTTCGGCCAATAAGCATATGCAACCTCATCTATAAGGTTATCTCAAAACTAATGGCCAAAAGAATGCAACCTCTCATGGCGAACATAATATCCACTGCTCAAACGGCTTTCATCCCGGGACGAGAGATATCAGAAAATGTTATACTCCTAAGAGAGATAATCCACAGCTTCAAAAATCCCTTCAATGAACATGCCCAGTTTGTG
>c100425.graph_c0
CGCATGGTCAACTTGGACTTGGCCGGAGGTGCGCTTCTCGACCTCGGCATCTATTCTTTGACCTGGGTCTTTCAGACCTTGTACTTCACCCAACCCGGCCAGAACAAGGAGGCACCCAAAGTCACCGCAGCTTCCAACAAATACACAAGCGGAGCTGATGAGCAGACGACCATCATCTTGCAGTTCCCTGAGCACAAGAGAATGGGCATTGCCACTACGGGACTACGCGTAGGCACGGATCCCGACGGCCACAACAGTGGTGGCGCCGCCATTCGGATTCAGGGATCCAAGGGTGAGATCCAAG
>c100430.graph_c0
GACTGCAATTTCCGAGGCCCAGAGAAGTGGAAAAGGATGGCATTTTTTTATCCTAACAAATAATATCTTCACAAGGATGAACTAATAAGCTTTTGGTACCTTGAAGGATAAATTATATATATATTTTTTATTAGATAGTGCGCCGCTTCCACTTGAAATAGTCAAATTATCTGAATGATACAAACACTAATTCTCTCTCATCCTTTCTTAAGCCTACGTCTATTTATTTTATATAGCGGGACTTTAAGTGACTGCAATTTCCGAGGCCCAGAGAAGTGGAAAAGGATGGCATTTTTTTATCCTAACAAATAATATCTTCACAAGGATGAACTAATAAGCTTTTGGTACCTTGAAGGATAAATTATATATATATTTTTTATTAGATAGTGCGCCGCTTCCACTTGAAATAGTCAAATTATCTGAATGATACAAACACTAATTCTCTCTCATCCTTTCTTAAGCCTACGTCTATTTATTTTATATAGCGGGACTTTAAGT
>c100433.graph_c0
GAATTTTTTTGGTGCAGTGGCAAGATGAATAATTTTATAACCAATACTAATATCCCTTGGTCAATTAGCACTGAAAAACAGATAAATTCATGTGAAGTGAATTGGCATCAGCATATTCCCTTAAAGAAAAAGCATGAGAGTCACATTTACATGGTGCAATTGCATGTGTCATGTACTTAATATTCCAGTTCCATCTTAGGTAATCAAGTCACACAGAAAAAGAAACTCATAATGGCAGTTCATTATATTTCTGTTTCTTTCCAATTTTCTTTCCTTTTTTGACAACATTAAAACCCTGTTTTAT
>c100435.graph_c0
CTTTTAAATTTTTTTCCATCATTAATCCTACACAATATCCACTCTTCATGACAACAATTACTAAATAGGATGGAAGTTGATAAGACTCAAGAACAAACTCAGTTTTATAAATAGGACCTTCAACTTAGGAATAATTATAATTCCACCTATTACAAAAGCTCTTGTAAGATGCATCTTATACTGAACAAAATAACAGTAGCGAATCTTCCATCTATATAATTATATAACAAAACTATTAGCACTGTATATTATCTCACGAGTACCCTCCAATCTTTCCAGGTTTGTAAATCATAATAATTGCCTATATAGCCATGAG
>c100440.graph_c0
GGGCGCATCTCGCAAGCAACAGGCTCCCACAATTAAAAACAACCATCAAATTGAGTGTTTTCCATCCAATAAAGGCATAGACTGCTCGAAAAAAGTTCGGGAAGAAAGAATATATATGTACTCTGAGAAGAGACGTGCAATTTTTCTTTCTTAAACTGTTATTTGCAATCCCGTAATATCTACTCCAGCTTCAATGCCAGCATGACAATCTCGCAACTCATTCCAAGTTACTGAACAACTATCTGGCTGCCCTCATACTTTCTAAGCTACTGAAATGCGAGCAGGCGCTCACCCACCAGTAGATGTTGATAACAGCTTTCACTTCAGATTTTCAAAAACAATTTACTGCTTGTAAATGGAAGTCAAGGGCAAAGATAAGTGATAAAGGACAAATCTTCC
>c100445.graph_c0
GGGATAAAATCGCTCGACCCGATATTCTGACGGGTAGGTGTAGCCAGGAGTTCCAGCGGGCACGTAATCGGCGTTGGGGTTCGATCCGGAAGAGAACACGGAGCCATCAGGGAGCAATGTCGCCGATGAGTGGTACATGCGATCAACAGTACTGTTGGTCACAATCTCGGAGAAGCGCGATCCCATCGGCTGATTCGGGTCGTAGTACCGGATCGAGTGAACGGGATCGTCACCGAACGATTGACCGATTGCCCAAGAAGTATTACCATATCCAGCTGTGCCTTTTCCGATGCCGTTGATGAGTACGTATCGTCCGTCAGGTAGAGCGATCCAG
>c100447.graph_c0
GTAACTGCCAATATTCAACTGTCCCCATTATTCTCGGTATAGATTTACACATATTTCTTTGATTATAATTGTAAGTTCCGTAAGATGGTCATTCTTGGATTAACACAAGAGAAGTAATGTCAGTTCAACTTTCATATTAAAGAGAGAGACTTAAATTCTTTATTTAGATTATTAATAACAATGTAGGAATGTAGAACAAGTGTATACTTTGATTTCATATCTTAAATTGAAAGGATAATACCAGGTACTATTTAACTCTGAATCCTTTCTGAAAAATCTAGACCCATCAGCAACTGAGTACAATTGGACCCACAATTAACTGAGAAATACAGAGCCACTCCAGAATAATATGGGATTTCAAGTTCTAGTGACT
>c100448.graph_c0
GTAGTTCATGCCCTTGAACTTGATCTCAATCTGAGTCTCCGTGGATCCGCCGATGAGCTTCGCCGATGGATGTGCGTCCTTGATCTCGAGCAGTTGCTGTAGGGTAGTGGGCCTGAACCATCGCTTCCTCTTGTTGCCGAAAGCAAGCGGCCTGAACTCGTGCTTGTGAAGTTGTGGCGGGAAGATCAGTTCGGTGTCGGGCTTGTACTCGATGAAGCCAGGGGGCGTGAAACGCTTGATGGGCTGATCGTCGCCGTTGGTGCCGTTGCTCTTGCAGCATCCCCCACCGTTCGCCCCGTCTGCGCCATTCTTCTCCATGC
>c100452.graph_c0
TATAAAGTCAATCGATTAAAAAAAGGAGTCTTGAAGTTAATTTTAATACGAAGTAGAAAATATAATATAAGAAAATGTTTATATATTTTCCTTATGCACTTGGTTGGTTGGACTTGCTTATAATTGATGTTTCATTTCTTAATTAATTTTGTCCTGAACTGGCCTGATTTTTACGAAAGTTTTTATTAATTATGATTGGAAGTACTTTTTATTTTTGAAGTAAGGGAATGAAAAATTGAATAGATTGGTTGGTTATAAGTTATCTCCAATATGTATCCTGTAGGGCCAAGACAATTGTACTTAATTTTGGGCTTTTCAGATTCAAGCTGTTTTTTGGCCCATGTTATGCGGATTGTA
>c100465.graph_c0
GCGGGGTCAACGTCCTGACCGTCGCATCAAAACAACGCTTCACCTGCCACGTGGCCAAGATCGTCTGCGACTTCTTTGAAGACCTCAACAAGGCGCGAGGCGTTCCAACGCTATCTCTGGTCCGTCATCACGAAGCTAGGCTGCGGTTCGTGACCGACCGGTTTAAAGCGTGCCTCGATCCGACCAGATCTGCATCGGGGCCAGGCAGCCACGGAAGTTTGCCGAGCTTTACCACCGTGCTGCAGCACTACCTGTTCATCTCGGTACAGCACAAGGTCCTCGTGATGCACCGAGCCTTTCTCTCTCGTGACGTCTCGGAGCACGAGCGAGAACAGTCTCACTCTGCCTCGATCGAGACGGCTCGTGCGGTCTTGCACGAACTCGAGCGTGGCCTTGGCCTCAACGCCGATGATGACGATCGACCGCAGCTCGATCTACAGTCGCGCGTGCACGGCGGTGCACTGTGGACCATTCCGC
>c100466.graph_c0
AGAGGTACTTCCAATGAGGAGAGGTGAATTTAATTTCTCATTTTTCTGCCACTATATTTGCATGATATATTTTTTTTCATTAGTTGTATCATTAAAACTTCAAGCTGCTTATTTATCAAACTAAATTAAAGACATGCATTTTGCTCACATCCCTATTAATTGCTGTCACAAATGTTCTTTCTATAATTTTTCATTAAACTATAATTAAATCTTGCTAATTACTTTTGATGTTGGCACTGTCCCTATAGAATCTTGCACTTCAGTGTTCTATTCAAGATTGTTACAGGAAGAGAAAGGAGAGAAGATAACATATTAATTAGGGGCTAGCTTCTGAAGTGATTGGTCACAATCTGACACGTGTCGAAATTGAAAATAATATAGTTGAAAAATTAAACATCTTTAATTTATTATTAGATTAGAATTAAGAAGTCGCCAGTATACATAATTACGAAATAGGTGCAGCTTAGTTGACTCACTAATTAAGTTAATTAAAACTGGGACCTATATTTCTTTTCATATATATGTTAATGCTA
>c100470.graph_c0
CTCTCTCTCTCTCTCTTTCTCATTGGCCCGACGCTCCGTCTTAATCTTGCTTCTATATCACTTTACCTCCATCGCATTCACCCACCGCATCTACAGTCATGATCTACGAAGTCGCAGCCGCCGTCGAACACATCGTCAGCCTCATCGCACACGTCGAGCGCACCTCGCCCATCCCCACCGAGGCGCTCGCCGCATTCGCTTCCACGCTCAAGGATGCACTCGAGATGCGCTGTCAGCGCTGCTGGCACGCCGCCGAGCCAGAGCGAGGCTCCGCACAGCGCTCCATCGCATGGCAGCTCCATCCCGCAGGCGAGGGTGCCGACATCGACCTCCTCCGCGCCTTCGCCTCGGTGCTCG
>c100476.graph_c0
CCGCGTAGCAAGCCCAGGCTCAACGCCTTCATGATGAGGTGCTCGATCTCATTGGGGCGGATCTTGGTCTCCTGAGAAATTGTTGCAAACGTCATGGTGCGATCGTGGGGAGGGCGGCGGAAGACGGCTTCGGTGAGCGAAGCCAGGTAGATCTTTTGTCGGAGGTGGTCCGAGTTGTCGTTGAGGAGTCTGTTGTCCTCGATTTGTTCAGACATGGCTTCGTAGGCAGCAATGTCTCCGCGGTTGAAGGCGAAGAGGAGGTCACGCAGCCAGACGTCATCCTCGCTCTTGGCAAGCGTGTCCAGGATGGGATGTAGTAGTAGCT
>c100479.graph_c0
GTGTCAACACTGCCTAGAAGAATGCGCACTTGAGAGGCACTGAATCAGACCGGATCAAGAACTAAAGCAGACCGGACCAGGACAGTCACCACTTCAGCCGAAGAGATACTGGATCAAACTAGATAGGGAACATAATCAACTGGACCAGGACAGTCACCACTCAGTTGAGAATGCACTGAATCAAACCAAACTGTAAGTTGAGTCGACCAGACCAGGACAGTCACCTCACAGGAGGCCACCACAGTGGAAAGAGGCAGAAGGAGAGGAGAAGGAGAGAAAGCACGAAGAAGAAAACACATCCTCCTTATCACTATCGGCCACAACCACCCCAACACATCCCTTATTCAATATCTAGTAATATTAGATACTACGGCGGACGGAGCGA
>c100481.graph_c0
AATTAATTAAATCATTTCATTTGATTTGACACGACAAATATGACTCTTCTCTTGTAATGATGTGACCCTTTACCTAGCAAAGTAAAACAAGAAACCTTCCTCGCTATACAACAAACACAAAAAAACTTAAAAATTGGTACATCAACTGAACATTTATTTTTGCTCAAATCAACAAAACATCATTTTTTTTATCTGGTATTTGGAACAAAATCAAATTGAAGAAAACGATCTAATTCAGTTCACAACTCGACAATTCTCTCGTAATTCCCCGTCATCTCCAGTAAGCGGGCTTATGTTTCCCATATTAATCATAGAAGTGCCAAA
>c100483.graph_c0
GGGGAGCTGAGGCCGATCAGGTGGAGGTGACGGACAGGGGCCTACTCGGCAACCTCCTCGGCAAGAAGAAGGAGGAGGAGGACAAGAAGAAGGAGGAAGAGCTGGTCACCGGCATGGAGAAGGTCTCCGTGGAAGAGCCCGAGGTTAAGGAGGATGGCGAGAAGAAGGAGACTCTCTTCTCCAAGCTGCACCGATCCAGCTCCAGCTCCAGCTCGTCTAGTGACGAGGAGGAGGAGGAGGAGGTCATCGATGAGAACGGTGAGGTGATCAAGAGGAAGAAGAAGAAGGGTCTCAAGGAGAAGCTCAAGGAGAAGCTGCCCGGCCACAAGGACAACGAGGCTGAGCACGTGACGGGCCTACCCGCACCGACGGCCCCCGCGTCTGTTCAGA
>c100484.graph_c0
TGTGCTTGTAGCCTAGTGGTTAGCGTTTCATTTTGTAGTTGTGAAGACTTGTGCTTGTAGCCTAGATGCTCCAATATAATTGCTGATTGTTACAAATTCAACATTTGTGGAGTTGTGGCATACTATTTTATAAGAATAATGAAACAAAATGCCCCTTGATGTATTCTAGCTATTGGTGCATTTGAATACCAGAAACTACTCCGCTGTGGGTACAACAAAATTTTGTGATGGACCATTTTAAGAATCTCAAGGCACTAATTTTGTAGTCTTTTGACTAAGATGACAAATCAGCCCATGGTATGGGTTTACTTGAAAATCTTTCTAGGCTATCAACTACTGAACCTAATTATGCCGA
>c100485.graph_c0
GGTCGAGGAGCCCATCGAGGTCGAGGACTCGGCTGAAGCGCAAATCACTGCAGACGAGGCTGGAGGCGAGGAGAAGGGAGATGAGGACGACGACGGATTCGACGATTTCGGCGAACCTGCGGGATCAGGAGGTGGAGCAGCGGAGCACGACGATTTCGGCGACTTTGACGATTTTGAAACGGGCGACGCACCCGGTGACGACGGTTTCGGCGACGATGATTTCGAGAATCAAGACTTTGACGAAGCGGCAGACACCTCTGCCCCATCAGTCTTGACGAGCGCACCCTTGCCGTTGCAGGCTGCTGCGCCGACGCGCACATGGACCCCACTCGACGTCACGCCTACATCGAATCGGCTCGATCTCGCTCCGGCCGTATCCGCCTTGCTGCCGC
>c100486.graph_c0
GGGAAAATTAATTTCAAGATATTAGCCAAATTATTTCCACTGTTGAAGCTAATTAGGAGAAGTATTATTTTTCTGTTTTCTTTAAATCATCCTGGTGGCATAATATGAGATGTTTCGATATTCAACATTTAAAATATTCGCGTGAGAGAGTCCAGCTAACACTAGTTACAGTTTCATATATGTATTTTTGACGGTTTTTGTCACTGTCTTGCTTCTCAGTTACTTTCTGGCTGCCTGGCCACCAGCATCAGTTCATAATAATACATAACAAAGGACAGATACAAATAGTGCAGGAAGAGATTT
>c100488.graph_c0
CGGCGCAAAAGGGAGTCAGTCAGGAGGGCGGCGTGCCCAAGGTGGTGCTGCCTGGACATGCGGACCCGCTTGGTGGAGTGCCGTCGCTCAGTCCGTACAGCACGACGATCCCCTTCGATCTGCTCGAGATCTACAAGATCGGCCAGGAGTCGCTTGCGCCTTCGTCGGCACTACCCATTGGCGCATCGAGGACGGTGACAGAGACGCAGCTGGTGAAGCTCGACCCGACCAACTCCGCTGCCGACCAGACGAGCCTTCTGCACAGCGTGCTCGCTCTGATCCAGCCGCCGCGTGGAGGAGGAGGCGCAGGCCAGCCAGACTCGTCTACGAATCCGACCGACGACGAAATCATCGGCGCGCCCATCCTCGGCTTTGTCCATGTTGCGG
>c100491.graph_c0
TTCTTATTCTCTAGATTGCCGGATATCGAACAAATCTTGGAGAATATTATGGTGGTCAAGCAAAAATTAGTGCATGGGGTATCTCTAATATGAACCCGAATTCTATCTATGAAGTGTCAGTAATTCTCTTAAACTTCAATAGTGATCGAATAAGTTTGATAAAAGCAGGACTTCATGTATGTGATAATTTTTAGATTTATATTTTATGTATTATTTTGTTTTTTTACATAAAAGTGTATAAAACATTTTTTACTATTTTCTTTAACAAGTTTTCAAGTCGTCAAATTTGATTTATGAATTTG
>c100494.graph_c0
TCTTCTTTCTTTTTTTTGTTTTGGCACACTCATAGCAGTGCTCTATTGGGAGAAAAGAAAATTGGTAACTAAATATTTAACTTTGAGAGAATCAACTCGTCTCCAACTCCTTTTGTTGAATCTTGGTCTTGGAATAAGTTGCAAAGGTTAATTAAATTGGAATAAGAAATTTTGTTTCGGGTTTCCCACTCTAGGATGTAGTTCATTCCAAAAAGGAACCAGCCATCCTGGAGACATTGAATAGAACAATACATTTCCTCTTACCCTCAAATCAGATTCATGTTCCGCATGATAAAGAGAACAACCCAAATTAATT
>c100496.graph_c0
GGGAAAGCAGAGCGAGGTGCTGCTGGACGAGAATCTGGTGGAGACGAACCAGCTCGCGCCGATCTTTATCCGCGAGCACTCGAAGAAGCTGCTGCGCGCGAGCCTGTACAACGACTCGCTCTTCCTGGCGGACATGAACGTGATGGACTACTCGCTCATGGTGGGCGTCGACCGCGCCAGCAAGCAGCTCGTGGTGGGCATCATCGACTTTGTGCGCACCTACACCTGGGACAAGCGCGTCGAGAGCTTTGTCAAGGAGACGGCGCTGCTGGGAGGCGCGGGCAAGGGCGAGCCGACGATCATCACGCCGCCGGACTACCGGACGCGCA
>c100498.graph_c0
AGAAGATACCGTAGAAGAGGTCCAGCTAATTCTCTGATCTCTGTTGATTTTAATGAGCTTCCTGGTGTATAAACTTGCCAATGCTGATTAATTGCTGTTCTGCTTTCTCATTATTATGTCTTTAAGCCTAAATTGGCGACAATCAACCTTACCATTCATAACCATTTATACGTTACGAATTGAGTAGAGCTCATAATTATCACTGATATAATGGTATAACTTGATATTTTTTATTTCAGTAAAAGACTCTAAAACCCGAGGTTTATGCTTAAGTTACTTTAGTCTGTCATTTATCAGCCCAAGAGCTCATTTGTCTTTTGCTTTGATATCTTCTACAGTTTGAAGTGTTTGACGATTTTA
>c100500.graph_c0
TCGTGCTGTAGAGCCAGTCGGCCGAGCTTTGCGGCGAGGAGGTTGCGTTCGTTGACCAGGCCTCGACGCTTGCATTTGGCCTCGTGTCGAGCCAGGTAGGTCGGAGTGAGAGTAAGCATGGTCGAGCGCAGCGCCTTCAGGCGCTGCTTCTTGGTCTTTTGCGCTCCAGCCTCGAGACGACCTCCCGTCACGCTGTTTGCGCTCAGCTGCGTTCGCAGTGTGGCCACCTTGCGCTGCTGGCTTTCGTGATCCTCGCGCACGCTTTCGAGCGTTATGCTCTTCTCCAAGCGGAAGGTGTAGGGGAAGAGCATCG
>c100502.graph_c0
GGGGGTGGCTTGGTTGGCCATCTTGGTGCTGATGACTTCCCATTCTTCTTGGAGCATGTTGCCCATTGGCTCAACAAGCTTCACACCGTTGTCCTGGGGTGGGTTGTGCGAGGCGGTAATCATGACGCCAATCCACTTTCCCTTGAGCGCTCGCGACCGGAGAGCCGCAATGAGGCCGACACGGGTCAGGACGGAGTCGAGGACATCTGCTTTTGTCCTGAAGCCAGCTGTTCCATACGTATACACAAGACCCTCGGGCGCAGGGTGCTTTTGCGCGGCGTCAGCGACGGGGTCGGACATGGTGG
>c100504.graph_c0
GCCCAACTTTGCGCCTTCCGGTCTGCTTGCGGCCGAGTCCAACATGCTCAACGGCGTGGCTCTCAAATACCACGAGCCGCCCGAGGCTCGCAAGCCAAAGACGCGCTGGCGTCTCTACTGCTTCAAGGATGGCAAGGAACAGCAGCTCCTCCATCTGGGCTCCCAGTCCGCCTATCTGCTCGGCCGCGACCGCAACGTGGTCGACATCCCACTCGACCACGAGTCGTGCTCCAAACAGCACGCCGTCGTCCAATTCCGTCAGATCGTCTCCACCAACGAGTTTGGAGACAAGAAAAAGCGCATCCATCCATTCCTCATCGACCTCGAATCAAG
>c100508.graph_c0
GGCTTACTGAGCTAAATGGAGATTTTTGGCTGGAGTTTTGTGAGTTTATGTTATTCATTGTTAATGCCATTGTCCCAAGCAGGGAATGCTTCTTTGCAGTAAACCGGCTTGTCCCTATACCAGCCACTATTCCGAACCAGCAGCTGCACACAATGTTTTGGTTCTGTACTGGTATATTGCGGTTTTATTATGATTGGTTCTGAACAAGATTAGGTACAATAACCAGCATACCTAGTTCCTTTCAGTTTTGTACTGGTATGTACTTTGTGAGCTATATAGTGCTTGGAACCACCCCCATTTTTTGCCATTTTAGTAACAACTTAATAGTTT
>c100509.graph_c0
TAAGAAGGAAACAGAGCAGGTGAAGGATTTGGTTTTGGTGATCTAAACACAAATCAAACTAAAGAAAATGAAAGTGATTGTACAAACAGGTGTTGAAGAGCAGAAAGCTGCGAGAAGGAATCTGATATTGTGCCTTTCAATCCACTTGAAGAGAGATCTCTGCACTCATTTTATTGATTGTTAAAACTTTTCTTGCAGAAGCATTGCAAGTGGATATTGGAAAGCTAAGTTTTGCTAATAGAAACTCACAGAGTAACTACTCTCGGGGACTGGCTAATAAGGTAGCTGCAATTTATGCCACTCCATGAATATTGCTGTGGGCTACATGGATCTCCCTCCCAACTTCTCTTTAGTTGATACTGTGCTCTAATGGTATTGATGGCCG
>c100510.graph_c0
ACTACGACTACGCTCCTCTGCCAAAGCACGCCGAGGAGGAAGTCGGTGCCATTAAGGTCGATGACCTCAAGCAATTCTTGAGCGAAGTCGATGTTCTCACCATCAACGCTCCTCTGCACGAGGGAACGAAGCACCTCATCAACAAGGAGAAGCTCTCCTGGATGAAGAAGGGTGCTTGGATCGTCAACACTGCTCGTGGTGCCATCTGCGTCGCTGATGATGTCGCTGAAGCCGTCAACTCCGGCCATATCAGAGGCTACGGTGGTGACGTTTGGGAGCAACAGCCTGCCCCAGAAAGCCACCCATGGAGGAAGATGCAATACCAGGGCAAGAAAGAGAACGGCGGAAACGCCATGGTCGCCCATTACTCCGGTACCACACTCGACGCCCAGAAGCGATACG
>c100511.graph_c0
TGCCAATGCAGGATATCGAGCAATATATGTTAAATTCCAGTACCAGCAGTGATGATATTTTTGGATACTTGTACCAACAAGATCAAGTCATGAACGAGTATTCACTGTACTGTAAAACCTGTTCAACATCGGATCTTCTTGTGTACTTGTGCTCATTGAGACATAATTGATTGTTAATAAAAGATAAACACGGCCTAGTTACATCCTAGAAGACCTACAAACCAGAATGACTAGAGGGCCAAAACACCAAAAAACAGAATGACATTGTACTGGAGAGATTCATACACCACTATCCACTAGCTGAAATTCTGCAATTTTGGTGCTGAACTGAAATAATTCACCAGTATGTATCGTCTGTGTTGAATTCAAACACTGGTCAACTTAAATTTCTCTGCTTTTCTAATACATTTTTCTCGCTACAGTGTTCAATTGTAATGTAACAAACCTCAGTTGAATCAAAATAAGCGTTTCTGTGTGTG
>c100520.graph_c0
AAGAATTTGGTAATTACTATCTTGATTTCTTTATTACATTCTGTAATTATTGTTGAGTGTTTTAAATTAAGAGAGGTCAAATCCAACCTATGTTGCTTCCCTATCAGTACCCATATATCACTTTAGGACTCAAACGTGCGAATTCCAACACAAATCTGTATTGTTGATCTTGTTTAATATCAAGACTAATGTATTCATGTCCAATTATGTAGAATTTAATGTTTCATGTAATACAAGATTAAGAGGCTGAAGAACCAATGCATCAAATAAGGTCTGATGAAATTGTTGATTTTTTGGCCTCCTAAATGTACCCTAGATTTTGTACTTTTTATATGAATGCATTACTCATGATGTGGACAAAGATTAACATTATTTGCAATTCGGAATTACTGTTTTAAATTATAACACCAAATAAT
>c100522.graph_c0
GTCGTACAGCCGCGCCAGCCCGAAGTCGCCCAGCCGGCCGTTCATGTCGGCGTCCAGCAGCACGTTGCTGGCTTTGATGTCCCGGTGGATCACGATCTTGTCCCAGTCCTCGTGGAGGTACAGCAGCCCGGACGCGACGCCCTTGATGATCCCGAACCTCTGCCCCCACCCCAGGGCTGCCTTCTCCTTCTGGTCGCCGTACAGGTGCTTGTCCAGGCTGCCGTTGGGCATGTAGTCGTAGACGAGGAGAAGGTCGCCGCGGCGGCGGCACCAGCCCTGGAGCTGGACCAGGTTGCGGTGGCGGAGCCGGCCGATAGACG
>c100525.graph_c0
GGCGAGGTCTTCTACCTGGTGGCGCTGCTGCGGTTCTGCCGGAGCGGCGGGCCGGCGGTGGACGAGCTGGTGGCGCAGAACGGCGCCATCCTCCGCGCCTGCCGCGCCAACGGCTACGACTACAAGGCCTACTTCCCGAGCTACCGCGGCGAGGCCGACTGGGCGCGCCACTTCGGCGCCGCCAGGTGGAGGCGCTTCGTGGACCGCAAGGCCCGGTACGACCCGCTGGCGATCCTCGCGCCGGGCCAGAAGATCTTCCCTCGGGTCCCGGCGTCCGTCGCCGTGTAGAGCAAGGGGGGAGGACCAGCCAGCTGCCAGCCAAGACAGGAGGAGGAGGAGGGGAGGCTGATGGATCGCCGCTGCTGTTGCCGGTAATGATGGCGATTACGCTGCTGATCCTGGTGATGATGATGGACGATCGAGGAAGCCGCAGGGCCGGGCAATGATGGCGATAGGGCCACCGTTAG
>c100526.graph_c0
ACACGATCGGCGGCGAGGTAGAAGAGCTGCGGAGGGCGCTTGGGCGCAGCACCTGGTGCACCGAGCGTGCCGCCCTTCATCTGCTCGACTTGGTCGCCAACCTCGGCCGCCAATCGGCCGCCCTGCATTTCGGTGGGCAGGATGGTGAATCCGAGCGGCCCGCATTCGCAGTCGGGGCAGAGTAGGTACTTGACGGTCAGCTCTTCGCCTGGCGTGAGTCCAAGCGAGAGGTGTGCGAGCAGCGAGCTGACGTCTTCGTCCTCGGCATTCGAGTCCGATCCACTGCCGCCACGCTTGCGATCGCGCTTCTCCTGCTTCTCCTTGGCCTTTTG
>c10053.graph_c0
CGACCCTTGGAGAACCCTTTGGCCTTCAAGCCTGGTTCGAGCTTGCGCACCGTCTCGGAAGGCGCATCGGTGGTGAGCAGCGAGAGCGCCGTTCCGTCCGGGAGGAATCGGATCGAGCGGTAGAACTCCACCACGTGGATCACGCGGATCCACGCATCCTCGCTCATGCCCGGGCGAGCGTAGTGGCACGCGGCAATGTAGCACCCGTTGAAGCGCACGCGCGGCTGGTTGATAAACACCGTGCGCCAGTCCGAGTGATGGCGCTCGTACAGACTGGCCAGGCTGGCGGCTGCATCGAGGATGGGCGGATTGTAGGTCTCGCGCACGATCTCGCGCCACAACGAG
>c100530.graph_c0
GTTTTTAGAATAGGATATTGCATTTTGAACTTACCTGTATATCCACTTGAGTCCCTGTAAAACATCTAATTTGATTTTTCTTATTCCTCAGAATTGCAAAAGTATTTCTAACATTATGTGCATGCTTAACTGATGTAAATTATAACTCAAAGTGAGAAGCACAAGTACATACTAAACCAAACCCCATAATATGCATATTGGTAACAGGACCCAAGCCGCTTCAGTAGCACCACCAATGATTCCTGAGGCAGAGACAATCAGCTAAAATAGTAATTTACTTCTTGAATTTATTGTTGTTGTAGAAAGGAACTACATTGTACTTTA
>c100537.graph_c0
AACAGCATTGCTTCTTCCTGTCTTTGTCTTTGACGCTGCATGATACTAATAGCCCAAGCCATAATATAGCATGGCAGCAAAAATCCAGCGGCTCTCAAAAGAAATAGCGAGAAAATAGCAGATGCATCATCTTCATCATCACTGTTAGTAATGGTCAATGTATGCCTCAGGAGCAGAAGGGCCATCAAAATCAGAAATATAGAGCGGCAAAACACAGCAGCGTTATTGTTTGTTGCAGTATATTCATCGTACTCGTCTTCAAGTAAACGGTGTTGAGCAGCAGCCATTGCCAATATTCTGGGATCATGTAAATCCAAACGGTTGCCAGAGATGGTCCAATCTCCA
>c100541.graph_c0
CAAGAACGGCATCGCCGAGTTCATGAAGCAAAAGAACCTCTCCGAGGACGACTTTCAGGAGCTCCTCTACAACTACCGCGACCGCGGCTGGGAAAAGTGGTACACCGAGCTCTGGAAGGACCTCGCCGGTCGCCTCGACGGCAGGCCCAACATCGCCGTCCGCCTCCACGTCCGCACCAACAAGTCGCAGTTCCGCAGGCAGGGCCGCTACACGCTCGCCGAAGACTACGAGATCCGTCGCCGCATGGGCGAGCTGCGCGAGGACGCCGCCAGCGTCGCAAAGCGCCTCGGCCGCCTCAACCAGGACGTCCTCTCGCGCTTCGTCAAGCTCCAGGTCAAGGACGAG
>c100542.graph_c0
GCGTGATCTTGTTGTCGGCACAGAATTTGACGAAGCTTGAAGTAAGCTTCTTCGCCTGAGCCTGAGAAAGTTTGTGGTCTCGGGCAAGAACATCCGCCAAGTTGAAGGTGGTGCAAAAGGCTTCGTCAACCTTTTGAGCGACCTTGTCGTTGTTGACGACAGTGGTCTTGATGGTCGCATCCATCAGTTCGATGGCCTTCACTCCGTCATTGAGATCGGAAACGACCTCGGGGAGACTGCGCTTGGAGTGGTCTCAAGATCCCATTCCGAGGAGCTGGGTATGAGCTGCCTGAAGGCCCTTGATAAGTTTGAGGGCCAG
>c100544.graph_c0
GAAAACAACAGAAATGGCTTCGACGACAAAGTACCAGCCAGCGCCCCAGGCTGACCCCGAGGACTACACCCAGGCGCCTCCCTCGTACCAGGGCTCCTCCTCAGCCCAGGATGAGCAGACGGGCCTCTTTGGCGCCCCGCGCAGCAGCGAGGACAACATTCCCGATGACTTCAAGTTTGGCGGCTCCGTCGCCGAAGCTACTGTCGACATCCGCAACCAGTTCGTCCGCAAGGTCTACACTATCCTCAGCGTGCAGCTCATCGCCACCGCCGCCGTGTCCTCCGTCAGCTTTTTCAACTCCTCATACAAGGCCTGGATCCAGAGCCACCCGGCCCTCGTCTACCTTTCCATGTTCGGCGCCATCGGCTTCATGCTGCTGACCTTCTGGAAGCGCAAGTCATATCCTACAAACATTCTCTTTCTCTCCGGCTTCACCCTCCTCGAGGCCTACTCCATCTCCG
>c100545.graph_c0
GCGTTGGGCAGGTAGTTTGCGTAGAACTCGGGCAGACCAGAAGCCATCGAGTAGCCGTGACCACCACACGCCTTGCGGCACACCTCGATGGCGTCGCTGGCGTAGAGCGTGGTGAGCGACTTGAGACCCGAGCTGGAGGCGTGGGTGTCGGCGAGGAGCGAGAGATCGCCCGACTCGATGTTGGCCTGATTCTGCTCGTAGAGCTCAAACATGAAGCGCGAGGTGTAGTAGAATGCAAACGCCTGTGCGAGGATGGGGAAGAGACGGATCTGGACCATGGTGTAGTCGAGCACCTGCGTCTCGAGCGGCTTTCCGTCCTGGCCGAACTTGGGCGCATCGCGGTCGGCAAACTGCCTGCGGACGGCGCAGTATCGGATGGCGACCGTGACGGCGCGCATGAGGACGGTCGAGGCATCGCGCACAATGTTGGCGCGCACCCAGGTGAGGGTACCGTAGGCGAGCTTGGCGT
>c100547.graph_c0
TGTCAAAATTGGGGCCAAACACGTAGGAATGTAATGTATCCAAATACCCAGAAGATAGGGGGGGGCCTTCAAGTTCATGACCACCACCAGCCTACAACTTGAGGAAAACAAACTCTTCAATTGCTGGAATGTCACCAATCCTCTTCAAAGCTTGTTTGCTGGGCTGTTCATCGACACCGATCGCCATGACTGCCTGCTTTCGAGGAGCAATCCTCCCGACACTCATGAAGCTCACATTAACATTTTCTTCTCCCAGAACGCTTCCAACTCTTCCAATCATACCTGGCTGGTCAACCTGCCTGCACAGTATGATGCTACCTTCCAGACTAACG
>c100561.graph_c0
AATACTTGCATATATTCTCATGTCAAGCTTGCGGTCTCTGTTCTTGGTGCACCTACCTTATTCTTGCAGCAAGGCTACCACTCGCTATGCAGCTATTTGTATGTCTCGTTCAGCTGTGCCGGTGATAGACATGCGGGGACTGCACGGGTTGTTGAGGTCCAGCACTGTAAGTGATATCGGCAAGGCATGCCACGAAAAGGGCTATTTTCAGGTAACAAACCATAGCATAGCTTCATCGACACTAGATGGCGCTCTAGACGTGGCAGCTGCTTTCTTTGATTTGGCAACTGACAAAAAGCTCGAACTGATGTCTGTTGACAGTACGAGTCCAGTACGGTTTAGTTTGATCAAGGAAGTTGTCATGGGTCAAGAGCAAATTCAAAGGTTGTTTCTAAAGCATTATGCGCATCCATTGGAGGAATGGATCCATATGTGGCCCTCAGAGCCTCTGGACTACAGGACAAAGATTGGAACCTATTCTGTCGAAGTACGAAAAGTAGCCCTGCAAGTGATGGAAGCAATTGTGGAAAGCCTTGGTTTGGGTTGCG
>c100564.graph_c0
GTGGTAGTGGCCGTCTTCGTCGTAATATCCCATGTCACGCTTGTTCTGACGAGGAGGCTCGACAGTTGTCTCGGTCACGCGAACCTTTTCGTCGAAGGAGACGGGTTCACGATCGGGGTAGGCTTGTTGAGCGGGGTACTGGCGAGGGTTGGTAGAGTTGCTTTCCCACTGACGGGTCTCTCTGTTGTACTCTTCGGGGTAGGGAGCAGTGCGTTCACGGAAGTCTCTCTCGGCTGCGTCGATGCGGGCGTCGAGGTCTTGACGGTTCTGGTACTCGCGGTCGTAAGTGCGGTCCTCTACGTTGATCTGGGCTTCAGAGTAACGCTGGTAGGGTTGACGGTAGTTGTCTCTCTGGATGTCAACGTCAACACGGCTGTCGAAACGCTGGTTGTCGAAGCGGTTCTCGGTGCGGGTGTCGAAGCGGTCCTCACGGCGTTCTTCGAAGCGGTCCTCGCGGCGGGTGTCGCGGCGGTCGTTCTCAAAGATGCGGATTTCCTCTTCTCTGCTG
>c100566.graph_c0
CGTGTATCGCCGTAACCAGTCGACGAGCACTCTATGCACCTCGGAAAGCATCGAAACGCTTGTACGTGTAGCCAATGAAGGGAAGGCTGGTCGCGTACTCGTCCTCTCCGGATTGCGCAGCCTGTGCCCTGTAGGCAGCGCTGTTGTCGTTCTGGTCAATCTCATCGATGGGGAAGTATTGTGTGTCAACATTAGACTGCAACTTGGGCTCGAACGGTGCACGGATGCGTCGCAGGCCATCCCACGAGACTCCGCGGAAGAAGGGATGCTGCTTGATCTCACTCGCTCCACCGTCTCGGTCGCATTGGTGGA
>c100569.graph_c0
GAGTGCGGATCGAGCGCTTAGAGAGTAGAGGAAGCTGAGCAGCGGCGCTGAAACATGTCTGCCATAGTGTGCGGGAAGAGATCCTTATTTGAAGACCTACCTACACCTCCCGTCTCTAAGAGAATTCGTTGTTCGTCTTCTTCGCCTGTGAGGTTTTCGCCTCCGAGGTCATCGAATCAGTCTGCTTTTCCGTTTCCTCCGACGTCGTCTTCGCAATCGGCTCATTTAGTCGATTATCTTAGCGCAATTTTTCCTGATATGGATAAGCAGCTTCTAGAGAGAGCACTTGAAGAATGTGGTGATGATCTAG
>c100574.graph_c0
GCGGTGAGTAACGACGTGGCTTCACTGAAATCTATCAGTTCTTCTTGGTTGTCGATTGGTGGAGATGTTGATCCTCTCGTCTCGCAGCATGTTCATGCTGGGAGCCAGCAGTCTTGTGTAGCGATCAAAATACAGCAGCTGCTTCATGAGAAGAGCAAACTCCCGAGGAAATTTCAGCCCGTAAGACTCGCTCACCCTGACCAGATCAAGAAATAGAGCATTCATCTGCCTCTCATCAAGGACAACATTAGCAGATACTGCTGTAGCATCAGGGGTCCTTGCTGTTGCGACTATGATTTCAGTATCCAGGTCCTGTATCGATGAGAATATCTTTCGC
>c100578.graph_c0
GACGAAGTTGAGAAGTGCCAATGGACCAGGTGGGGACTGAATGGGTGTCTGCACAGCTCCAATGACCACCATTGGCTCGCGATTTATTATGGTGGCAAAATTGTTGTTGGGACTAATTTCCCCTGTTGACACATGCTTCTTGTCACAACTTGCTGCCCAGTGGAATAGCACACGCTGACAAGCATCAAGCTCCTTTGTGGCAAATTCTCTGTCTGCTTTGCCATACAGAACAGTTAAATGACTAATGAAATCTTCACGTCTCGACTGCAGTTTCTCTGCTGTATTGTACAATATCTGTGAACGTAAATGTGCTCCAAGCTTCCACCATACAGGTTGTG
>c100581.graph_c0
ATGGTTTGTTTTGCCATGGCCCACTAATCATAAACGGGTTCTTGCACAGTTGGTAGGTAGATTAGATCAGTACGCAGTTATTGTTAGAATTCTTAAAATCATTAATCAGAAAAGAGAGCGTATTAATCACTGGGCCTGTTCTATTGGGCCTTTCATATATGGATATATTTGGGCTGTTGACAGCCCTCTATTTTTGTAGTAGCTTGGCATGATATGATTGGGTAAGATGCGCTCTGGCTGGGTAATGTACCACCGTTGAATAATTTTGGCGGATTTTTGAGGAAAACAATTGTTGCCGTTTGTGTACTGAT
>c100583.graph_c0
GATGAATTTCCCCTTTCTTTATTTTACAGATATGGATTTTTTCGAATTTTATTGATCAGTAATAATAATGCCAGTAATTTAAACGTGGTATATAGACTTAATTTCTTTATGAACCTCTAATTTTAGCAATTCCAATAAATTAATCAAATTTGAAATTTGATTCAGATAGGAATCCAAAAAGACGGTAGGTACGTTTTTTTTAATCACAAAAGCGAATAATTGAAACCTAAAATCCTAAAATGAAGAAGATTCTGTTGATTCATTTCTAGATCTAATCAATACCTTATTTTATTGATTTAGTATTGTCTAC
>c100585.graph_c0
GTGAAACCGACTTGGGTCGCGAGTGCAGGTACCACAGCATCGACATGTAGTACGCCAGGCGCACCTTGTTCGTCGCATCCTCCTTGTCCTCAGTCGCACCCAGCGCGGGCATCATCATCACATCGTCGTCGTCGCCCTTGGCCGACTTGTCGGATTTGTCGTCGTCGTCGTCGTCAGACGTGGTGTGCTTCTGGCTCTTGCTGCCGCCACCAAGGTGCGAGCTGCGCTGCAGATTGTCGACCAGTCGCGACCAGAGCCAATCCGGGAACTCGCGCGAGTAGGGAATGAGCTTCTGCAGCTCGTCGGCGTCGTGCACGTTGTCG
>c100587.graph_c0
GCTGCGTTTGGGCGATTGTGGGTTCCTTAACTACTTTAAAACGAACTTTACAACTGAAAATATTACAATGTGTACGTGTTAAAATCTAAAACCAATTTAGATTATTGATCCTTATATTTAAAGAGTGATTATGTACGTACATAGTAACAAGGGAAGAAATTAGAGGAATTCACGTAACTGCAAGCGTCAGCTTCCACTGCACCTCTGTTTCTTCGTATTAATCTCATTACAATGTAAGGAATTATTGAAAGGCGTCAGGAGCTATTTTTAGCGATATATTTATCTTATTGCATTGTTGTTAGATGCATTTGGAAATAGTTTACAAATGACGCCCACACCTGCCTTATATGAGATTGTGT
>c100588.graph_c0
CAGAAATTAGAGGGAAAAAGGGCAAGGTTCTCAGCACATGAGAGTACAACAAAAGCAAAAACGAGCAACCCAAAATCAGAAATAGAAAGGCGTATATATATAGCCAGGGACAACCGCACGAGAGGGAGAGCGAAATGGTCAACTGTGCAGAGAGCAGGTAACCGAAAAGATATTAGGGTCGCCGAAGGTACAAGCTTTCTGACAGCAGACGAGATAGCGGGGAAAATTTGCACCAGAGTGCGTGGGAGAGAGAAGCAACATCGTTTCTTCTCCAAGAAGAAACAAATTGAGAAGGGTTTTGTGGTGGGACGATAAGGCAGAGAAAGGGCGGAAGAGAGATGGGGATGGGGTCCGCCTAAAAAAACAACAAAGAGGAAATGGCGTGGTTGGGGGTTAGCTGTCAAGGAAACATAGAGGGAATGCTTTGAAATTGGTGCTAGATGTAATTGAACGGTTTGAGATTCCTCTAACAATTGGCCAGGATTAGTTTAGTGATATACAACCTTTTAACCAATCAGACTAACGG
>c10059.graph_c0
GCCAAAACAGACAGAAGGGAAGGAAAGAGAGCAAAAGCATCTTCTATTGTATATTATATCATGGTTAGGGGAAAGACGAACATGATTCATATAGAGAACTCAACGGGCCGTCAGGTGACCTTCTCAAAGAGAAAAAATGGAGTGCTCAAAAAAAAGCTAGGGAGCTCGCCGAATTGTGTGCGACTGAAGTTGTGGCCATTGTTTACTCTGAGAGGGGAAAACTTTCTCAATACTCCAGCAAAAGCATCAAGGAGATAATTCAGCGATATAGATCATTGAAAAAAAGGAAATCCCAATAACAATCCCGCAAATGAGGACATATTGCAGCGTCTGAATGAAGAAACTGAAAACTT
>c100595.graph_c0
CGAAGAATTTTGCATGCCAACCTGCAATGTATAGGTAAATTTATGTCCAATTACATTAAGTTATTTCCAAACGTTGTATAACCTCTAAGCTCCTGCAATTTAAGAAATCAATGGTTGTAGAATTTCTTATTCATTATACAACAATGTGAAAGCTTCGGCAACAGAAGGTTGGATGATACCAACAATCCACATGAGTGGCTTGTTTTCACTTTGGTTAATTGCAGTTAGAAAAAGTGCTAAAAATATTATGATGTGTGAAAGAAAATGCTTATTTCTGCTTGTTCAAGCTTCAAAGAGCAATTTGAAACTCGATCACAAATGCATATTAATTATGATCAATGTTATAATTTGCCAACATTTGAAGCAAAGTGCTGCAATTGATAAATACTAGAGCGCCTCTGTTGACCTAGG
>c100596.graph_c0
GCGGAAGAGCGCCTTTTCAGCGCCAAGGATCTGCAGCGTCGAGGCCGGGTGCTTGGCGAGGTTCATGAGCGAGCCGGCGTGGCTGATGAGGCGTGCGCCGACGAGGTCGCCGACGAGGGCGGTGAGGTTGGGCGCGATGGCGGCCATGCGGTTCTGGAGGTACTGGTAGAGCTGGGTGCGGTACTGGGTGATGGAGATGACCTGGTCGCACAGGCTCCAGATGTGCTCGAGGTCGGTGTCGGAGATCTCGGTGCCCATGGAGATCTCGGCGGCGGCCTTGAGGGTCTCCTCGATCTCCTCGGGGAGGATCTCGCTGAAGTCGGTGGCGGAAGCATTGGTTCGGAAACCCATAGCACGGATGACCTTGGCGTAGGCCAAGTTGTCGGTGATGATCTTGCCCATCTCGGGGAAGTGCCATCCGTACCATTCCTTT
>c100597.graph_c0
ACAAATTGTAAAACTTTCACTCACTTGCTGAAATGTTCGTTTCACTCAACTGCACAATCTTCCTCTAGCACACACAAAATGTCTGTGTTCGTCGATGATAAATGCACCATAGTTTCTATTTATTTACATATTCAGAGATTGAGGTGTAGCAAACGTACAGAAATTATCAACTGAACTTAAAACGAAAGTTACAACGCGCAAGAAAAATGCATCGTACTTAAGATTCAGAATTAAGAACACTCAGTTACACTTTCTATATTGTGAAGACAATTTATAAAATTTCTCTGTCCAAATTATATTCATACATTTAATTTAGATGCTTAGTCATTAAGAACTATCTGTG
>c100599.graph_c0
CTTTAAGATTCGTGTCAGATTAAATCGAACAATGCACAACTCATTCTATACGGTAAGGTAGCGTACTGATTTTGAACTCGTTTTGGAGTTGGGCGTTGGAGGGAGAGACGGACGGGGAGAACAAAGCATAGAGCCGGTGAGATGGTGACACGTGTATTAGATTTTTCGTGATCGATGATGGAGAAGGGGGCAAAGTACAGAGCTAGTGGACTTGTGGTTGCTAGTTAAGCTATCGTGTCAGAAGAGATAATACTATTTTATTGAGTCACGCTGGTCGTACATCAAAGAAGGATGGAATTTAATTGATTGTGTGTATCCCTTGTTGAGTTTTGCCAAGGAATATGTTGG
>c100608.graph_c0
GAAGATAAACAGAGCTCAGATACCAAAAGTGTGGTAGAACTATCAAATGGCTCATCTGAAGATGGTAAAGAGTCTGTAAATAATGAGGCTCCGGAGAACAACCTTCAATATACTACTGTATATGTGGGTAATCTCGCCCCAGAGGTCACTCAACTTGACCTACATCGCCATTTTCATTCTCTTGGTGCTGGGGTCATTGAGGAAGTTCGAACTCAGCGGGATAAAGGATTTGGTTTTGTGAGGTATAATACTCATGCTGAGGCAGCTCTGGCTATTCAAATGGGAAATACTCGGTCTTTTCTCTGTGGAAGGCAAATAAAGTGCTCTTGGGGTAGCAAACCCACACCACCCGGAACAGCATCCAATCCACTTCCACTACCGGCAATGGCTTCCACTCCTGGCCTTTCAGCAACTGACCTATTGGCTTATGAGCGGCAACTAGCACTAAGCAAGATGGGTGGTGTCCATGCAGCACTTATGCACCCTCAGGGTCATCCTCTGAAGCAAGCACCGATGGGAATTGGAGCAGCTGCAGCTAGCCAAGCATTATATGATGGTGGCTTCCAGAACATTTCAT
>c100609.graph_c0
ATGGCATGGATTCTGGATGAGTACTCAAAGTTCCATGGTTACTCACCTGCTGTGGTGACAGGAAAGCCTGTGGACCTTGGAGGATCACTGGGAAGAGATGCAGCTACTGGAAGGGGAGTTCTGTTTGCCACTGAAGCCCTACTTGCAGAGCATGGCAAAGGCATTGCAGGCCAGCGTTTTGTAATCCAGGGATTTGGTAATGTTGGCTCCTGGGCTGCTCAACTGATCACTGAAGCTGGTGGCAAGGTGATCGCCATCAGCGATGTCACAGGGGCTGTCAAGAACACCAATGGCATTGACATAGCCAAGCTAATGAAGCACTCGGCGGAGAACCGCGGGATCAAGGGCTTTGATGGTGGTGACGCCGTCGACCCGACCTCGCTCCTCACCGAAGAATGCGACGTCCTCAT
>c100611.graph_c0
GGCACAGCCTCTTTGACTGACAACAAGACTGAGAACAAAGACACAAAGCCAAATCCAAAAATGTCTAAGGCACTCAGCACTTCGGCTAAAAGGATTCAAAAAGAACTTGCAGAGATCACTCTGGATCCTCCTCCAAATTGCAGTGCAGGCCCAAAGGGTGATAATTTGTATGAGTGGGTGTCCACAATTTTGGGTCCTCCTGGATCTGTGTATGAAGGCGGAGTTTTCTTCTTGGACATTCATTTCTCTCCTGAGTATCCATTCAAACCTCCAAAGGTTACGTTCCGCACCCGAATTTATCACTGTAATATCAACAGTCAGGGTGTTATCTGTCTTGACATCTTGAAGGATAATTGGTCTCCTGCTCTCACTATTTCCAAAGTGTTACTATCTATCTGCTCACTTCTTACTGACTGTAATCCAGCGGATCCATTGGTTGGAAGTATAGCAACACAGTATCTACAGAATCGGGAAGAACATGATCGTATTGCAAGGCTCTGGACCAAACGTTACGCAACGTGATGTGTGGGATTCGATGT
>c100612.graph_c0
GCGAAGGCCACTTGCTGCCCACCAGCGCATGGCAAGAGGTCGAGAACGCACTCCGCCGCTTTCGAGACCGCGCTGCGGGCGCTCCCGCCGATCGCGGCAAGCTCCTCCGCGCCATCCTGCTGCCTTTCCTTGCACTCGAAGCCGAGACGGCCACCGTCGACGCCATGGGGCCCGGTCCGTACTCCAAGGGAAAGGCGAGACGCGCGCTCTTCTTCGACTGGATCCGCTCACTGCTCCTCGAACTGCAGCATGTGCAGACGTCGGCGGATCGCGGCGCCATCTTGGAGAGCATCGCCTGCATCATCGAGTCTCGCAACTTCTCGGCGCTCATCCTCAGCTCCGATCCCGAGGACGAGGCACGCTTCTCGTCCGTCTTTG
>c100613.graph_c0
GGATCAGATTGGCTGTTCGTTGAGAAGCTGTAAAGCCGGTTTTCAACGAAGAAACATGCTGTTGTTCCAATAGTATGTGCCGCTGAGAGGAGAACAAGATCCTTATCAGAAAGTCCCTTGGCTGCAAATTTTGATCTTAGAACATTGATCGGTTCGCGAACCTGAGGCATGTTGTTTGCATCCGCAATATTCGACACCCGACCATCTCTCCTGCCGGTTGGCACATCATATTGTGGACCTTGTGTCATAGTAATTGAGTCCCGGGCGGCAAGAGCCACGATATCAGCACAAGAAACTGTGCCAGGGCACTGCGCCTCGAGTTGCGCTTTCGCACTGTCAATCACTTCCAAACCTCTCAGACCGGCATGATCCGATGAATCCTTTTCCAGGTTTCCGGTTGCAGGGCTGCGAATTAGAATTGACCCTTCACAACCTTGAACAATGCAATCATGGAAATGGAGCCTGAGTAGAGCAGCAGGGATAGTTGGGTCTGATAGAGTAGCTTGTCTAACAACCGAGGTCACAATAGACTCAGCATTTGGGCATGAATTCTGATAGAATCCTACTTGGAGCTGAGCAGTTGAGATTGAAATGAGCGAACTGAAGAGACCCAAAACCAATGCAATTGCCCAAGACATTGCTTTTGAATCAGAACTGAA
>c100615.graph_c0
GCCGTACTTGACTTGCAGGTGCATCTTGAAGCCCTTCTCAACCTTCTCCTTGAAGTTGCCCGTTGCCTTGATAGTGAGCGTCTCGCCAGGCTTGGGTGGGTTGGGGTCCAGGTCGGCCTTCTCGATCTTCAAGATGTCGTCGGCTGGGTCGCCGCAGAAGTAGAGCGGGTTGTCGCCGGGCACCTTGTACTCTTCCTTGATGGTGACCTGGTCACCGCTCATCCATGATGGCGTTGCCGACACCGAGACGGCGCTGAGCGCAGCGAGGACGAGGGTGGTGAGCTGCATCCTGGATAGTGATGCAGTATGTGGGTGGTCGGGGGGTTCGTGAGAGAGGAGTTGTTGTGGTTGCGAGTTTGCCGCCTTGATAGCGGTTGCG
>c100617.graph_c0
CTAAAACATCCAAAATATTTTCAAAAGTGACCCTAAGGAGACATAAAGGAGGCTCACATCTTAAGGAGGGGAGGAGGCAGGATTAGCAATGTGTTGCTAAGGAGACTTCTTAAATCCAGCGAAGGAAGATATGTCTGGGAAGATTAAGAGGTTAAGGAGCCTTAAAGAAGTTTAAATCCATCTACCGAACAGGTACTAAGGGACTTCTTAAATCCATCCATAGAAGTGGAAATCTAATTTGAAAATCAATATCCCTTCCAGGCCCTCTGGATCAACTAAAAGATCTCTTTTACCAGGCCCATCTACAGACCGG
>c100618.graph_c0
GGGGACGACCCGTTGCACTTTGCTCTGCCCCTCCTCCTCCTTCAGATATGCATGATTGTCATCCTCACGCGCTTCCTCGCCTTCCTCCTCCGTCCCCTTCGCCAACCTCGTGTCATTGCTGAAATTATTGGAGGAATCCTACTGGGGCCGTCAGCACTGGGCCGAAACAGTAAGTTTCTGTCGACAGTGTGCCCGAACCAGAGTCTGACGGTTTTGGATACGCTGGCCAACCTCGGTCTCCTCTTCTTCCTCTTTCTAGTCGGCATTGAACTTGACCTGGCCTCCTTACGCCGCACCGGCAAGAAAGCCCTAGCCATCTCTGCTGCTGGCAGTGCCCTTCCCTTCGCCATCGGAATTGGCACCTCCTTCGCCTTCCTTGCAACTGTATCCAAGCACTCAGACAAGGCCCCTTTCCTCGTCTTTATGGGTGTCGCACTCTCCATTACCG
>c100621.graph_c0
GGCCGATGCTGCCTGGGGCCATGTGGGATTTGGACGAGCTGGGATTCCACCGAGATGGTGGTCTAGGGGACCTTGGGGACGGAGGGCTTGGCTCGTGTGGGGGATCGTCAAGAGTGCGCTCGCCGCGTTTACCGATAGCGGCGTGATCGTGCTCGTCGGCATCCTCATCGGCCTCAATATGGGCGTCATCAGCTTGGCCACCGAGTGGGCTTCGGATCTCAAGCAGGGCTACTGCAGCTCCGGCTGGTGGCTCAATCAGAAGTTCTGCTGCTGGGAGATGATGGATCCCGCAGGGCCGGGTGGAGCACCGCTCCCGGCCGCAGCCAAAGCACTCGCCACCGCAACTGTCACTGTCACGGCACCCGCAGCTTCGTTGGATCCTACGGGCTCCACGACACTGCTCTCCACGGCTGCGCCGGCAGCAGCACGTGCAACAGC
>c100623.graph_c0
CGAGAAGGTTCCTAGGAGCAATTACAAAAGTGCATCGTCAAGAGGGAGAGCTCAATCTCATGGTTGAGTGAAGGCACCACATAGCTACCTTTTGTGGGATACCTCTCGTTGTACATAGCTGCAGCCTTCTAGTACGGAAGCAGGATAGGATTGGAGTAGGAAGTCTTCATTGGAGCACAAGGATTCGGATGTATTATAAACTAGCTTAAGTGAATTCTGTTAACCTTTTCTTTTACTTGCCTGAATCAGACTTTTCCGTGTTGTAGAATAGTCATTAATATCGTAGAAACCTCCTTTTAGTATGTGTGGG
>c100624.graph_c0
CTTATACAAAAGAAGGTCAATTATTAAGTTTATTGTGGAATTTCTTCCATATATAGTCTGTAAGCATATATATGCTTTATGTTGGAATGTTTTTTATGAGAAAGAAATTTCAACATAAGAAGGGTATCATACTATCATGTCTGGCTGGCTAAAAAGAAAAATCCAATCCATTGCATATTTTACTGTAACCATTTTACTTTCTACAAGGAGATGTCATTTAACAACAAATAGTATGTTTCCACGTGGCTAGGCATCCAATGGTATATTTCCATGCCAAAAGAGGGGTGGTGGCAACTTGGGGCAGA
>c100625.graph_c0
GGCCGCCATCTGCGCAGCCTCGTTGTCATCGTCGTCCGAACCGTCGTCGTCCTGCCTTGGCGTTGCTTTTGTCTGCTTCTTGTGTGCCTTTTCGCGCTTTTCCTGACGCTTGCCCTCCTTCATCGGGCGCATGTCATCGCCTCGATCTGCAAACTTGGTACTATTCTGGGCATCCTCGATATCCGCAGGGCGTGCTCTTGGCTGTAGCCTCTCGTTGTCGAGGACACGCAGAGTAGGATGCACGTGCGTGATGCGTTCCTTGTAGTCGTCCAGCTGCGACACGCCATTGCCCTTGAGCAGCAGCTGGGTCAAGGG
>c100627.graph_c0
GCTCCCTGTGCCATTTTTGATATTTTATCTCCACCTTACTCTTCGGAGAATGGACGACACTGCACTTACTTCCGGAGGTCCCCAAGAAGGGATTTACCTGGCGAGATTGAAATGAATGGAGAGACATTCTCGGAAGTGACTTGGTTGGAAGAGTTTCAGCCCCCTGACAACTTGGTGATTCGGAGAGGGCTGTACAAGGGTCCTGTTATTCGAGCTTGAAATATTTGTGTACCATCCATCCATCCCGACCAATATCCTAATAAGAAAATCGGGTCTTAATAACAAGGAAGAAACATGGGGCTGTAGAAGTTAG
>c100628.graph_c0
TATCTCAGTTTTCAAAGTCCAAACGGTATCTGAACCGTTGAACATGATATAAACAAAGCTATGCTATATTTTCTATATTAGCAATAAAACACAGCTACTAAACAGAACTATGCAAACAAAACCGACTTAATTACTGTTAATGTTTTCAAACTATTTGAATATAACCAAAATCAAGATTGATCACCCTTACAAATTTCATGCTGGTAACTGGCATTTAAGAACTTGCAACAACCATTAAAATCAACCCAGATAGAAAATATTTAGTCTGAGTTGCAAGTATAAGATTGTTGAGCTTATTCCCAAAAGTTGAGTATGATATAACTTTGTATCATAATATGCAAA
>c100629.graph_c0
ATATCATGTGGACACAAATTTGATCATTATTGATTGTAATTATAGGAACCTAGTGATTGTTTTTACTGTGTGTATATTTGTCTTGTTTCTTATGAAAGATTACACCGTATTGAACCCTTCCTTGTGCACGATCGAGAAGACACAAAATCATACCAGATCAGGAACTGAATCACCGGATTAGGACAATCACCGCTCGGAGAAGTGTGCAACTAAGAATGCACTGAAATAAATTGCACCAGAAACCAAATCAACCGGACCATGATAGTCACATCTAAAAAGGAGAGCAACTAGGGTTGAAGTCAGAAAAGTTTATTAGAGCAAGTGGGGGAGAGAAGAAGAATCATGACACAAGCG
>c100632.graph_c0
CGAGAGGATGGAGTCCCAGTCGATCTCCCATGACGGGCACTTGTGGAGGTCCTGGTGGAGGTGGAAGGCGTCCGACTCATCCCACGGCGCCTCCGAGAAGTCCAGGTTGGCCATCTCGTGGAGCGGCGCCGCGGGCTGCTGGTGCTGGTGCTGCGACGACTGCGGCGGCGGAGGGAGGGGCGTCGAGCCGGCGGAGAGCACCGACCCGTAGTCCCCCTCCGTCGACGTCGTGGACGTGGAGGCCTTGGGCGAGTCCGGCGGAGCCGACTTGGACGACGGTGCGGTGGCGATGTTCTGGCAGATGGAGTCGAGCTTGGCG
>c100637.graph_c0
CTCGTAGCACTCGGGCCGCCCGTGGCGCGGCTCAGCTCAGGAGCACAGTAGGCGGGCGTGCCGAGGCCGAGGCCATCGCGAGGCGGATCGTTAGGGTTGGGGAAGACGGCGGAATTGAAGTCGCAGAGCTTGATGTCGAGGCTGTCTGTGAGCAGCATGTTCTCCTTTTTGATGTCGGCATGCACGCAGCCCTTGTCGTGAAGGAAGACGACGGCTTCGACCATCTGATGGGCCCAGTCGAGCCACTGCTGCAGATCGATGCGGTCAGCGTGCTTCCTGGCGTAAAGGGCGAGATTGTGAGGCAGGAGCTCGAGCAGGATGAGCAGGCGCGGAGGGTCAAGTGCGG
>c100641.graph_c0
GAATGTGAACGAAGTGAAGAACACCACACCAAACTAACAATTGGCATGCTCCAAACCTCCATGATCTTCTTCGAGAGTTGCTTGAATCACTGCTTCTCCACCACACCCTTTCGACAAATGAGACGAGTCCTGGCGTGGGCTAGCGATGGCCTTTTGTTGTATCCGTTTGCTGAGCCGCCAGCCCCACCGTCGGTTCAGCACGGAACAGTCGAGATCTTGGCAAGATAATTTACCACCGAGAGTTCTTAGGTCGCTTTCAGTTGCATTGGGCATCTTGGGAACCAGTCTGAGGACTGCTTTAAGCCTGAGGAGTAGGAGCGGGAGGAGCGGGAGGCGTGCCGGTGGGAGGCGAAGGCAGAGCTGGGGGTGTACCAGTAGGAGGAGAAGGAGGCGCCGAAGGCGTGCCAGTAGGGGGTGAAGGAGGCGCGGGCGGGAGGCCGGTGGGAGGCGAAGGCGGCGCAGGAGGCGTGCCGGTGGGTGGGCCCGGAGGGACTGGCAGGCCAGTGGAGACCGCGGCGGGAGCGGCAACGGCAAGGCTGGCGAAGCCGAGGAAGAGAAGGGTCTTGAGCTGCATGATTGAGAGTGGTTTGGTGGTTGATACAAGAGAGTGGTAGTGAGCAGTGC
>c100650.graph_c0
CGGCACTTGAATTAAAAACTTTCCATGACCTCTCCTCATGTTTTTATCCATGTTTTTCGGTAGAAATGAAATTAAAGATTGTTCGGCGGGCTTCTTCCTAACCCACAAGACAAAATAAAACAGAGTGCCGTTCTCTTGTAAAGGAAAGCTTTTATTTCAAGACCACATCGAAGAAGCAGACATGAGGGAACCTTCAACAGCGCTGCCACTGCACTCTGGTGTTGCTTTTGATCCGAAAGGCAGTTACATGTCAAGGGGTTGCCTCAAGAACGACTCCATTTGCTTCGCCCTAGTCCTGATCGACATGTCAAACACCCTCTGCCCAAATTCAATCACCAGTCCTCCCATGATACTCTGGTCAATCTTTTGTTCAACCAAGATGGTTTTG
>c100656.graph_c0
TAACAATGCAGCTCAAGGGCATCCTAATGAATTCCATTTCATTTTCTCCATTACCAACTTTCATCCAAAACCATGGATCAAAATCAAAATCTCACCGCATTCTCTCGCTTGGCCAAAATTCTCTCGCACCAAAGTTCTATCAACGCAACACCTCAAAATGTAAGATCCAGCCTAAGTACTCAAAACCCCTGTTAGTTGCAGCACGGGGAGGCACTAACAATGCAGCTCAAGGGCCTCCTTCCCCTTTACAAGATTTGGTACATAAATTTTATACATATCTGAATAATAACGATTTGAAAAGATTGGAGAAGCTATTTGATCCG
>c100657.graph_c0
AGACGAGCAGACGAGCATGTCGAACCACTCCTCTGCGGCGGCCAACTCTGCGGCTGCGTCCACATCCGACGACCCATATGCGCCGTTCTACTACTGGGACGCCGGTGCCAACAACTGGGCGTTCGACTACAACTCGTATTACGCCACGTACGGCTATCCTGCCGACTACTACGCTTCGGGCGGGGCTTCTTCGTCTTCAGCATACGCCTACCCTTCCACCGACGCTGCAGCTTCAGCCGCGAACCCTTACTACCTGGACTACCAGACGACGTCTACAGCGCAGCCTGCTGCCTCGTCTTCGAGCCCG
>c100659.graph_c0
GCATCCTTACGCTTTACACGTTTCGAACGACTTCTTCCGATTCACGTTCATCACTCGACCCACGCGAAAATGAGCTTCCCGAACTTTGGCGAGGCCGGCGCGCAGCCGCAGCCGACTGCACAGGAGCATGGTGGATTCGGCGCGACCGGCGTCCCCGACCAGCAGCAGAACCCGATGGGCCAGCAGATGGACCAGCCGATGGGTCAGCCTATGGGCCAGCCCATGGACCAAGCGCAGCCGCAAGGCCAGTTCCCCGGTGCCCCGACCGCCGGTACACCTGGCGCTCCGGGCGCGGCGCCCCAGGAGGGCAAGACTACGCTCTGGATGGGCGAGCTCGAGCCATGGATTGACGAGAACTTTATTCGCAGCCTGTGGTACGGTATGGGCGAGCAGGTCAA
>c100665.graph_c0
GCGCCACTCTCTTTTCCTTGGCAGCTTTTGCCTTCCCAGCAAACCTTCTTAACAACCTCGACAAGGACATCAGTGCTGAGCAGCTCGCGGAGATCACTGAGTTGGCAGCAAAGATCTCGAACGAGGTACAGACGAAGCGTCAACTCGGTGCCAGCATCTTACCACCTGGATTCGATGCAAAGGCCCAGCGCATCAGCACTACTGGCGATCATGCATATATCGCACCAGGTTCGGGCGACCTCCGTGGGCCATGTCCAGGCCTGAATGTAATGGCAAACCACGGTTACCTCCCCCGAAACGGAATTGCAAGTCTCACACAGTTGACAATGGCGTCAAACGAAGTGTTCGGCATGGGTACTGAACTCTCCGGCTTCTTGTCAGTGCTTGCTACCGTTATGGGTGGTGACATCACTTCAGTATCCATTGGTGGAAAGCCAAAGAGTGGTGGTCTGGTTGGAGGACTCGTTACCGGTCTTGGTCTGATCGGAGAGCCACAAGGGTTGAGTGCAACACATA
>c100666.graph_c0
CGCAGGACCAGTGCCATTTGGAGTCTGAGGATAGCAAGTTCGGATTGAAATCAAACTTCCAACAGTTGAAAATATCTTCTTAAGATTCTGGTAGGAGGGATCACCAGGAAGATTTTCTGCTACAACAATCCGGGACTGGAGCTCCTGCAAATCAGATTCTGTAAATGGCTGCTGCCTTTTGACTCTATTACCGTCATCGCTTACAACAAGTTTTGATGAGGTTCGGAGAGCCGCAGCAAGCATCACATTATTGCGCACAGAAGTTTTTACTTTCTTAAAGCCAGCAATTACTGATATTGGCACAAATCCCTCAGAATCCTTGGTAATGAATCTCATCAGATGTTCTGTAGTAGCAAGGGTGAGGTCACTAGAATAGTATTGCACCTGCTTGGTGATCTTGTG
>c100667.graph_c0
GCGGTTTCCAGGGATCACAAACCTGACCAGACAGACGAGAGACAGAGAATTGAGGAAGCTGGAGGCTTTGTGATGTGGGCTGGGACATGGCGTGTTGGTGGTGTTCTTGCTGTTTCTCGAGCCTTTGGTGATAAACTTTTAAAGCAGTATGTTGTAGCTGACCCAGAGATCAAGGAGGAGGTGGTCGACAGCTCACTCGAATTCCTCATCCTCGCTAGTGACGGGCTGTGGGATGTTGTAACTAACGATGAAGCTGTTGCCATGGTCAAGCCAATAGAGGATCCAGAGCAAGCAGCGAAGGGACTACTTCAAGAAGCTTCCCGAAGGGGCAGTGCTG
>c100670.graph_c0
GGCCTTGATACCGAAACGGACGGCACGGACGCGGTCCATGGGCGAGGGAGTGCCACCCTGCTGCACGTGGCCAGGAACGGCGAAGCGGGAGTCGAACTTGCCACCGGCCTCTTCCTTGATGATGTTGGCGATCGTCTCCGTGCTGTAGGTCTTGGAGGCCTTCTCGTTGCGCAGGATGATCTTGCCGCTGCGCGTGTGGCCCTGGTCTTTCTGGAACTGGTCCTTGAGGAGCTTGATGTCCTCGACGAGGGTGTTGAGGCGGATGCCTTCTTCGGGCGTATAGACGGCCAGGGCGCCGATCG
>c100671.graph_c0
ATGGAGGCGTCTTCCTGGGACGCCGTTCGCAAGCAGGCAAGGAGGTTGGAAGCTCAGTTAGATGACCAAATGATTGCATACCGTAAATTGGTTTCTATGAAATCAGACGGTTCAGAGGACAACATTGAGTCTGATATAGAAAGATCACTGAAGCAGTTACAGCAAGTGAATTCGCAAATGCAAACTTGGGTATCATCAGGAGGTTCTGAAGTTCTTTCTCATACTCTGACTCGTCATATGGAGATTTTGCAAGACCTTACTCAGGAATTCTATCGGCTTCGATCAAGTCTCAGGGCAAAACAACAGCATACTTCTCTCCTTGACCTGAGATATTTTGACAGAGCAAAGTTTGATGTTGAGGAGCCGTCAGACTCAGCTGATCAAGTTCTTCTCAGGGAACAAGCTGCGATTGGCAGGAGTACTGGACAGATGGATAACGTGATATCACAAGCTCAGGCAACACTAGGTTCTCTCATGACTCAACGGTCAACATTCGGCGGCATCACTACAAAGATAAGCAACGTCAGCAGCCGACTTCCA
>c100672.graph_c0
TTGGAGCTCCGAAAGACCAACCTGAGGATGCAACGGGCAATTATGTCAATAAGAGCGAGAAGATAGCAGCTGTCAATTTGTTGCACATTACACATAACTAAAGTTAAAGTGCAGTAGTTGTTAAATTTCAATCACAAACCTTTATTATTGTTTAGAATCCTAATCTTTGAAATGTAACAACACCATTATTTATCGGGAAATTTTACATATTGACCTCCTTTTTAAAATTTTCAAACAAAATACCCTTCCTCTAAAATAATTAACAAAATGCCCCTGTGGAGCCCTCATTTTCCTCTCTCTCACCCTTTCTATCCCTACCTATTCACTCTCAACAAATTTGACACCTTCTTATCTCTCATTAGACTTTAATTAGTGCATAAAATATTTAAA
>c100673.graph_c0
TTTTATATACAGGACGAAGCTTCTGTTTTCTCAGCTTTCTGTCCCATCCTGCCGTTGTATGCTATTGCTATTATTACACACTGTTCCGTTAAATAACTAGAAAAAAGGTCAAGAAGAAAAACAATTTTACCCAACATTTTTCTAGCTGCTCTCAATTAACAGAGAGGCAGAGACAACAACACAAATGCCCATTACAAATTAATTAATGACATCAATTGGGTCAAATTTTACACCACTAAATAATGACAAGCAGGTGCTGGCCGGTCTGGCTATATGCTCTCGATCTGTACTAGAATCATGTATATACAATGAAATTTAAAGGTTGCCTATGCTCTTCTCTCAGCAAATTGATAAACGAAGGATGCACCTCTTTTGCAAGTGCAATGAAGAATTGCTGCCTTTTTTCGGGTCAGGTTCCAACTCTGTCAG
>c10068.graph_c0
CGAGTTGCGCACGGTGGTCACCGAGAGCTCGTGACAGCTCGGCTTCTTGCGAGGATTCAAACTCGCTTAGCACCGCAGAGAGGTTGGCGGCCGAGGCGGCTTCGCGTTCGGCGATGAGGCGGTGGTGCGTCTCGGCTTGGCGGGCGCGGTCGGCTGCATCGCGTGCATCGTGTAGTTGCGTCTCGAGATCCTCGCGCCGCGCACGCTCTTCCAGACACGCCGCTTGCCAGTTGTGCGCATCGAGCTTGGTGCGCTCAACGAGCTCGTGCAGCTCGCGCTCGCGTTCCACCCGCCCCGCATCGCTG
>c100680.graph_c0
ACGACACGTATAAATTTGGCCTAGTCACAGTATGAAACGGCACATGATTCAAATTACTTACGACATAATTAGTCACGGCACGACACATTTAAAACCTAGAATTAGAATAGACGGATAACTTTTTAAGGTGTAGAATTTAATTTAGCAAAATCCAACGTGATAATCTTGACAATTGTAGTGATTGAAGTTCAAATTTTAAATTGGATATTTGGAATGATCTATCTAGGCATAGCTTTCGTTCCAATGGTTTTTTCGAGTCCGATCATAAGATCCTGCTTTTCTGATTCGAACCGTCTGATTTAATATGAACGCACTAGATTATCTCCTAGCATCATCATCGACCTAACACTTCCAATTTCG
>c100682.graph_c0
GCAACTTATAGGGAACAGATGGTAAGTTAACCACCCTGAGGATATATTATTTTTTCTTGCTTTATGTTTGTTGAATACCTAAACATAGCATATCAGTTAGATGTGGCGAACCCTTTACCTCAGGTGTTGGCTAATATTATCTAGATCTCTGAACGAGTTTTAGGACATGTTAAGTTGTACTTGTTTTCCATCTTGTCATGGAGGATGGTCACTGTCGGTGATGATACCTTTCTGCTATTGGTATCGGTATTAAAATACCGGGGAATCATTATATATTTATTGGTGATTGATTTTCCTTTGGC
>c100684.graph_c0
GCCGGCTACCGTAGCTTAGCGGTTACAAGTGCGGAATTGGCTTGGGTCCAGTTTCTTCTAGCCGAACTCAAAGTCAATTTACATGAAGCTCCAACCTTATGGTGTGATAACCTTGGTGCATCATTCCTTGCTTCCAATCCTATGTTCCATTCTCGCACAAAACATGTTGAAATTGACTTTCATTTCGTAAGAGAACGTGTGGTGAACAAAACCTTGCAAATTCAATTCCTCTCTACTCGGGATCAGATTGCAAACATACTAACCAAACCGCTTACTGCGCCACGATTCTTGCATCTTATGTCCAAGTTGACCGTAACTCAGTTACCCTCAACTTGTGGGGAGGGGGGCTATTACAGATAATAATAGAGCTGCTGTCACAGAGGATCCGAACAAGTAATGAAGGATTAGTTAGGTGTTAATAACTGATTGTAA
>c100685.graph_c0
TGGGATTGTAACTCACCAATCTCAGATAAAAGAAACCAGAAGAAGAGAAATGGAAATAAAGAATTACTAACTTTTTGCAGGTATAATCACCACATCTCTCGATTTAATCCTTGATTAGGGTAAGTTCATCGGTTTGGTTCGGTCCAAATCGAATTAAAATAGGTAAACTAAAGTTTTATTCAGTTTTCAAAAATCAAACTGAACTGAACCAAATCGAAATAAAATAAAAACCAAACTTAAATAGGATTTTAATTGTAAAAATAAACAATTTTTGTTATTTTTTTTGAATTTTTTAAACATGGATTTAAATTTTTTGTTTGGTTCGGTTTAACCGATTTTAAACTAAACCAAGTAATATTCATCATGTCATAATTTTA
>c100686.graph_c0
AGGAAGAGAGGCGTGTACGCCATACCAAACCAATTCCCTAGGACTGCTATAACTCGCATAATATAGACCACGAAAAATATGAAGGTAAACCACAATGAAAAACATACTTGCCCCATTAGCATGCATATAACGTAGCAACCAGCCCCCTTCCACATCTCTCATAATGTGTTCGACGCTGTTGAAAGCTAGATCAACATGGGGTGTGTAATGCATAGCTAAAAAAACGCCAGTCGCTATCTGAATGACTAAACAAAGACCAGCTAACGAACCGAACCCCCACCAATAACTCAGATTGATCGGGGTTGGATAATCTATCAAATGCTGGTTCAGTGTGGAGGCTAGAGGTTGTTTGAG
>c100687.graph_c0
GCCTTCAAGAAGTCAATACCATGCTATGACAATTGGAACATAAAAGTAGTAACTGTTAAGGGAAGTTACCACAACCTATAAGAATCAAAGAAGTCAATACCACGCTAATAATCACAGAGGCACACCCGACAACTCTAAGAGTGATAACACAGTTACTAAACACCTACGAATCTCTTTCGGGGTCGAAAATTAACAGAGAAAAGAATAATTTTGTACCGATTTCAGTTCCGGCTGGTGCAATACGGGTAATAGAGAGCATCATTGGTAGTCCGACATCACAGCTACCAATGAAATATCTAGGGTTGCCATTGATGGTTAGGAAGCCGAAAAATGAGCACTTTCAGCCAATTATCCTAGCAATTCATGAGAGAATAGCTAGTTGGAAGTCGAATTTACTATCCTTTGGGGGAAGATTAATACTGGTTAACTTGGTTTTATCTACACTGCCTCTGGATTTTGCACAAGCCTTTGGACTACCGAAATGGGTTATAAAATATATCAACCACCTCAGGAGGAGTTTTCTTTGGAAGGGTAATACTGAA
>c100688.graph_c0
GAACATTTTTGTGGATTTTGTCTGAAATTTGCTATTGTTGTAGTGAGCCCCTGTCCGTTACTATTGCTTATCATGTATTTGGCAGCAACCGCATGTGTTGCATTGTGAAAAATATGAATTTCATTTTTTTTTTAAAAAGATATAAATTTGTGGGGTCAAAGTGCTTTCTCTACGAGCCATACTGTTCCTAAGGGGTCCAAATTACTTTTTCTACAGATGTCTGAGGAACTTGTATAGATAATTGGATTTAGTATTGCTTTATTGAGTGCTGAACTGATGCTAATTGAGTGCTGAAATGATGGTTAATTTGCAGGTAAGAAACTTGATTTTAACAG
>c100689.graph_c0
GCCAAATGCCTCTCCAGATGTGTCCTCGTCGGGTTGCCGCTGCGAGTGTAGTCATACTCTTGGCCAGGGCCGCCCTTGAAGGTAGCGGTCTGGTAAATAGGAGTGCTGCTCGAATTGAACTGGTCATTGCTTTCGGTGTAGACCAGCTCGGTGGCGAGAGCGTACTTGCGACCGTTCGCCGGGCTGGAAGGCGTGGGCGAAGGCGGCAGGTCGTGACCGTCGAGGTCGAGACGAGCAATGGCCTTGCCAATGGCACTGGGGGCATCTTTAGATCCGGACATAGTGGTGGGTGGTAATTGGAGGGAGGTGGTTTTTTAGTGAGGGCCAGAGACCTCAGCGCTGGGTTGTTATGTTGGAGAAATGATGGGCGGAGTCCGGGTGAATGGGCTCCTTTGTGTTG
>c100695.graph_c0
GTCGACAAGCCTAGCTGCACCGAGTGCAAGTGCGACTCTTACAACGTCACAATCGATGAGTATGGGCGCACAGTCTCGAAGAACTACACTGGTGGGTTGCTTTGCTGCTATGATCAGACCCAGTGTCAGCTCAAGGAAGGGTTCAATGGCGAGGTGCGGACGGTGTTCTTGCAGTACACCGTGACTTGGCTCGACTGGACTGACACGGTGGTGCCTGTCAAGATCTACATATTTGACGTTACGGATACCGCCATGCTGGATGGAATTCATGAACGCTCTTGCAAGGTTGAGTATCAAGTCGAGGAATGCAGCACGGAAAACCGAGCCAACAACGAGTGCATCCATACTAAGACCACTAGAGCGGTCTTGCCGCGTGGAGGAGATATCGTGTACAGTGTTGCGCACCAGCACTCTGGAGGAGTCGGTGCTTCTCTGCATGGCCAGGATGGACGCCTTCTATGTGAATCGCTT
>c100696.graph_c0
GTTTGCGTTGTTTCTAGTAAGACACAGCCCTCTGTGGCACCAAGGGGCTCTCATGTCCAGTCCAGGCCCCAGTCTCTGCGGGAGGGAGGAGCAGACGGGGTTAGCACCGTTAATCTCGAGGGTCTTGAGTGCAGCCAGCGCCCCTGCGAGTACTCTCTGAGGTCGGGGTCAGTGCTGGTCAGCAGCGGCCTCCAGGGCTGTAGGGCCAAGGTCCAGGCCGGTCACCAGCAGGACCCTCAGGAGACGGGGCCGAGTCGCCGAGATTTATGTCTGCAACGGCCTCCTGACCTTGGTTTCCCAAAACGAGACAGAGGCCAATGGCTGCCCCAAGCTGA
>c100697.graph_c0
GCGTCGCCGCGGAAGAGCTCGACCCAGGCCTCGAGCTTGGCCCAGGGAGCGATCTGTGCGAACTTTTCGGCGCAGCACACCACCTTGGGTCTGCCGACGTCCTCGAGCGTAGCACACGCATGGCGGTTGAGCGACGAGAGCGAGACCTGGTCAAAGTCGATGAGGCGCAGCTTGGACACGCCGGAGCGGAGGAGCATGAGGGCGGCCCAGGAGCCGACGCCTCCGGCGCCGACGACGATGACAAAGGCGTTGCGGATGGCGCTCATGCCTTCTTCGCCGAGGAAGCTGTAATTGCGCGAGAGCTGCTCGCGGATGAGGCTCTCGTCCCACTGCTCGACCGACGGCTGACGCTTGCGCGAAAAGGTGTCTGCACGGCCTATGGTTTCTGCGCGCGACGGCGCTGCGGGCGACTGGGGCATGGTGGGCGAGTGGAAGCTGGTGGAGTTGCGCAGGTTGGAAGCGGGGCGAAGCGAGTTGCTCTGGAGGCCCGAGAGGTAACGCGGCGTGCCGCCGTCGGTGGAGGAGGAGGCCTCATCGCGCTGGTGCAGGTCGAAGCGCTGGAGACGATCGGTGGCCTGGGCGTTGGCGGACTTGGCGACGGTGTCCGAGAGGTCCTGGCGCTTCTTGCGACGGGTGACGCGCTGTGTGCCGAAGATGGCTGCCGCCGTAGCGAGCGACGAGCCGAGAGCGACCG
>c100701.graph_c0
GCTGTGGTTGCGGTGCGGTGCTCAGGGGTGCGGTACTGCGCGGATCTCGAGGCAAGCAGACGAGGTAGCGCGGGCAGGTTGGGCTGAGCGCGTGAGGGCGAGCTCTGGAGGGCGTGCGTTGTTATGCGCCGCGATCAATGCCGTCACTGCGGTCGAATTATTCTCGAAGGCCGATGCGCTTCCAAGGATGCTGCAGATGTGGGTTCGCGCTGAGGACCCAGGAAGCAGTGGGATGCGTTGCGGGCGCTTGCAGACACTCGATTGGACTTTGACGTGAAGAAAAGATCTGACGGTCCAGGTGACCTCGCGG
>c100702.graph_c0
GCCAAACTCATTATTAAAATAAAATAATTGTTCTAGAGCAGTAGTTTCATATAATATTGCTCTATTATTAATAAATTAAATTTGATCATTCTAGCTATGATTCAACTGGTATTAGCCATGAAAAATCAGAGGGTTCTCAGGTGAAGTTATATCAGACATTCAGATTTCACCAAAAGGTAGAAGTCAAGGGTAATTTCAGTATTATTTCAGATTCAATTGGTAACAAGGATCCGCCAAAATAACATAACAGAACTCTTGATTTCATTTCCCTCAACTAAATTAATTACCAATGGAGAAAGACTACTATGCAAAATTCCTATAACTAGGCCTTTAATTTGAGCTAGTACCTTCTCGACACTCTAGGTTTGCT
>c100703.graph_c0
CGGTGACCTCTCCCATGCTAAATCAAGCAATCTGCGAAAGAACTGATGGGGGTATACAGGTGGTGTCTCCGCTAGTGCCTGGTGGATGAGAACTGTGGAAGGTGTCATTCCCGGGACAGTATTAACTTCAATGACTAAGACCTCTCCACTGTCAACATTTACGAATGCATCTATTCGGGAAAATCCTTCCAGCTGTAGTGTGTTGGCAATCAGTTCAATATGTTGTTTACACTTCTCCAGCGACTCATTACTAATAATCGATAAAGGTGGAGGAGTTAAATTGATGCCAGTCCCACCTTGGAATTTCTCCTCAAG
>c100707.graph_c0
ACCCCATTTTGAAAAGTACTCCTGGAGAGAAGGAAAGAGGGGTTAAAATAGTCAAACAGAAATGAAATATGACTTTTATGTTATTATGCCTGTATATTTCTGGCACTAAATATATATGGATAAGGTAGAGAAATCTTTTAGCCAGAGGAGATTGTTGCCTCAACCTGACACATGAAGCAAACTGAGCTCAACCTAATTTGAAGCCAACCAAATTAAAGGGTCACATACAGATCAGGTCCAGTCGGAACCTAACTGTTAAAGTGTGAAGTGTGTTTACACTCAGGTTTTGTTAGAACAAAAACGCTAAACCCCCAATTAGCTCATGAAGAATGCAAAAAGGAAGAAAATCTGATGCTATTCAAAACAATCAAAAGTTGCGGTTTGATGCAGCCACTACTGGGTCCACTCCTGGCCAATACTTTTGTGCCCTCAGCAGTCTATGCAAGGACCCAACCCAA
>c100710.graph_c0
ATTAGTTTTTTGCTCAACACAGCCTCATCTAGAATCATCATGAATGGAGGCGAATCTGAATTTTTCTTTCACAAGAAGGGTTTAAGACAAGGGGACCCACTGTCCCCCATGTTGTTTGATATCACGGTAGATGTTCTCAGCATGATGGTTGAGGTGCTTAATCGGACGATCAATTCTGGGCTAACTCGCAAGCTTAAGCAATCGGTGATCATTCATCAATATACCGATGATACGGTTTTTATTGTGAATGCCAACTCAGTTACAATAGTGACCTTGAAGGTTCTGTTGCGCCTATTCACTCAAATTTCGGGCCTTGAAATTAATTACGATAAAAGCACATGGATACCTATTAACATAGATGTTAATCAAATACCGGTTATCACAGCGGTGTTGGGTTGCAATTGCTCAGATTTCCCGATTAATTATTTGGGGTTACCGCTGACATTAAAACGACCTAGCAAACAGATGTTCATGCCTTTGATTGAGAAAA
>c100715.graph_c0
GCATGGCTCCAACACTGCCTTTGTCTAGGTTGGAGTTAAGCTTCAAAGATATCACTAACAAATTTAAGTATCATTTTTAAATTGCCTTGGCATCCACATTGCTACAGAAGATCTACCATGTACTGTAGCATAATTTAAAGTTTATGCTATGGTACTTGTATCATTTATAATTTCTCTGGTACCCAACTGCGGAGGGGGTCAAAACCTCCATATTTTCCATCAGCACCACTCTCAATCAATACAGATAAGGTAATGGTGCTCTTTATACAGAAATATAAGCAAAAGGTCCTTGATTGAATATATTAATAAGAAAAGACAGTAGCGTAAGGATACAAATGATTCGCATCTTCCTCACAA
>c100722.graph_c0
GATTCCAGCTTCTTTTATAGCCTGTGGGTCCGTACATCTAATTCCATCTATCCACTCCATCACCAGAACACGGGAACCTGAAAGCTGCTTATACACTTGAGGTATCTTGACAGTTGGATCATCCTTAAAATTTTCTAGGAAGTCCTCAATATTTGTAGCTTCAAGAGTGTAATCAAGTTCTTCCAAAAGTTTTTCGCCAAATTCATCAACAATAAGCTCCGCATTGCACCCTAGTTTCTGAAGACTAATCCCATTCAAAAATGAAGCCAAAGTGCGGAACAAGAATAGATCTCGGTATATTATTG
>c100724.graph_c0
GCGCGACGTCGCAGAGACCATCTGGCTGGCTTACGAGCACGAGGCCATGCACATTGAAACGTTCCTCTACATGCTGCTGCAGAGCGATAAGAAGCTGCCGCCGCCACACGTCGAGACACCCGACTTTGAGGCCCTGGCGCGTGAGGCGTACAAGGCCAGGGTGGCTAACCAATGGTTCGATGTGCCGGAGCAGACGGTGACGCTGGGCATGGATGATGCCGAGAGTGGGCACTTTGGCTGGGACATTGAGAAGCCGGCGAGACAGGTCAAGGTCCACGGTTTCCAGGCCCAAGGCCGACCCATCACTAACGAAGAGTACGCGCAATACCTGTACCACCACAATATTGACT
>c100725.graph_c0
ATTAAATGAGGATTTATATCAAAACAAAAGATGTGAGGCAAAAGTTGGATGCCATATTTCATCCTATAGCACAGATATTCATTTCAGCTTCTCCATAACGTGAATGTAGAAATCTGGATTATCAATTTGCTGCAGCAGTTTAAAATCCCCATATATTGTGTGTGTGCATTTAGGACCAAATGATTCCTGCAGCATTTCTTTGAAAATTTCCAGCCTATGGGGATAGTATGACAATCTGAACTGACTCACAGATTCTTCGCCATTTTTCTCGTAACTGGTATATAATTGTTTGCCATTACTCGCACATATGTCAATTCTG
>c100729.graph_c0
TGAAGAGTACACCGCAAGATGGACGCTCCTACCCCAGGCCGGCCGCGACGAGATCAAGCAAAAGGTGCTCAGCACCCTCGGCAGCCAGGAGCACCGCGCCGGAACCGCTGCCGCACAGGTGATCGCCGCCATCGCCGCCATCGAACTTCCCGTCGGTCTGTGGAACGAGCTCATCGCTCAGCTCTTGGGCGCCATGGGCGATGCCTCCAACATGCGTCTGCGCCAGGCCGCGCTCCAGGCCATCGGTTTCACCTGCGAAGGCATCAGCTCCGACGTCTTGGCCGCACAGTCCAACGAGATCCTCACCGCCGTCATCCAGGGCGCACGCAAGGAGGAGCCCTCGCCCGAGGTCCAGCTCGCCGCCCTCCAGGCGCTCTACAACTCGCTCGAATTCGTCCGCGCCAACTTTGAGCGCG
>c100736.graph_c0
AAAACAAAAAAAAAAAAATTCACAAGTAATTTTTATTCAGATTTTGAATTAAAGTTATATTTTATTCATCAAAACAATAAGCTTATTGATATTTCAATTTCATTCCTAAACTAGTTAGTGTAGGTTTCAAAAGGAAGCTATACTATGATCGATTGATACGTTATTTAGCGAAAATGGTAATGATCATTTGATCTTTACCTTAGTGTCACCGCTAAAAAGGTGTCCAGATCCGCTTTTCATTTTTCTCTGGCCTTATTCAGGTTCAGAAATCAGAAGTTCAGAACACCTTACAAGTTACAAATCTTTCTCCAGTGAGCTTAACTGTTCTTCCTAGCATAGCACGGGTCCGAGGTTGGTTCGGACGGGTACGAGTCCGG
>c100737.graph_c0
GGGCCCTCCTAAGGAAATGATCTGGATATGAAAGAGATCAAGATGTTATTTGCTGCTATTTTATTGATTTGTGCCTTAAGTTCTAAAAAAATAATAATCTATAATGAAGAATTGATAGTAGCTGCTTGTTTTATAGGCTTTATAATATTCTCTCGTAAGAGTTTTGGATTAACTTTCCAAGAAATTTTTGATGAAAGAATGGAGTCTATTCAGGAAGAATTGCTTAAATTCTTCAATCCAAGTGAGGTCTTCCTTTTGGAATCCAATAAAAAAACAAGTCTACCTTTTTGGTAGCTTGCTCATTTGCGGCATCGTAGTAGAATCATTACCAACGGCGCGTTGTGCCCCTAAGTGCGAAAAGACAGTGCAAGCTTTGTTATGCCACCATCCGCCATATAAAATATGTATG
>c100744.graph_c0
GCCGAAGTCGAACACCGTGTGGTAAGCTCCCATGAAGACGTCCCCAAGAATCCAGAGAGGACCACGCGGCGGTGGCACGTCATACGCCATGAACCCACTGATGCAGACGGTTTGGCCTCCTTGCTCCAGCTTCACAATGTACTGCTCGGGTGTTAGGGTGAAGGTCTTGTTTGCGATGGTGAACGCAAGGCTGGGCATCTTGGAGATCTCCTGGCAGCTGACTGTTGACTCTCCGTTGGGGCTCGGCAGACGCTCACACAGCTGGTTAGCGTACTGCAGTATGAGCTCCTTGGTCTTGTTTTCGCGGAGCTGGTTCTCTATCCACACGACAGCCATCTGACAGGCCGAGCACATGACATCTGAGCCCAGGTTTTCTTTCCCGACAACAGATTCAATCCCCTCGCTGACAGATCGAGCGCCATCGAACACGCACAGACCAACCTGGCTGCACACCCTCTGTGGATCCGTCTGTGCGATGAGCATGTCGAGGATCATCTCTCCGTACTGGCTCACAACTTCCTTG
>c100751.graph_c0
AGAAGGGTTGCTCTGTGGACTGTATTTATATTTTGCTGGATTTGTTACAAGCACGGAAGCACCTAATTTTCAATCCGCGCGGGGCCCAGATTCAGTGAGATGTAGTTAGATGTGTCAAAAGGATTTAAATTCCTAGTACAGTAATTAGCAAGGAACTTTCATATTGGCGGTTAGACTATTAAAGTATTTTCCTGGTTGTTACATCTTCAGTTTATCAGAAAATGCACATTTGCTTCTTTTACTTTTTCAATGCAATATAATTTTGTTAAATCACAACCAAATAATTTGGGACAAAGTTGGCTGTACATATTACATAATATTACA
>c100752.graph_c0
GAGATGCAGGTCTGCAATTCTCGAAACAGGGTGTTGCAATCACTCAAGAAAATTCTCTGTTGGATAACACTGCCAGAATAGAGGGATGGTTAGCTCGGTTTCCTATGTTTGACTGGGTTGGTGGTAGGACTTCAGAAATGTCAGCTGTTGGTTTACTTCCAGCTGCATTGCAGGGTATTGATATCAAGGAAATGCTAGTTGGTGCAGCTTTAATGGATGAGGAAACCCGGAACACTGTGGTTAAAGCAAATCCAGCAGCATTGCTTGCATTATGTTGGTATTGGGCATCGGAAGGGATAGGCAAAAAGGATATGGTTGTGCTTCCTTATAAGGATAGTTTGTTACTTTTGAGTAGA
>c100753.graph_c0
TGAACCCGGCGGCCTCCGGGTGCTCGGTGATGAGGGTTATGAGGTTGTAGGAGCTCCCGACGGAGTATCTCATCCCGGGCAGCGCGGCGGCGAGCTTGGCCATCGCCTTGGCCAGCGCGTCGTTGAACCCCCTGGCGAGGGCGTTGGCGGCCTCGACGCACGCTGTCTCGCCGGTTGGGGAGGTGACCCGCACCGCCGGCACGCAGCCGATGGGCGGCACGTCGACGATCCCGAACCTCCGCGCTCCCAGCTGGTAGAGCGTCTGGACGTGCTTGGTGTAGTTGGTGAGCATGTCCGCGTACAAGGACGGCGCGTGGCTGGCCGTGAGGTTGTCCCGGAGGAAGGCGAACATGTCGTTG
>c100754.graph_c0
CATGACCGAGCTCACCCTCGCCGGCTTGGATCCATCCAGTGGCCAACAGACTCCCGGTTCGGTCGGGTGTCTGATCCCCTCGACACTGGCCAAGGTTGTCGATGTGGAGAGCGGCGAGCCGGTGGAGCCGGGCCAGCGCGGAGAGCTGCTGATCAAGGGCGACCAGGTATTTTCGGGCTACCTCGCCAACGAAGACGAGACGAAAGCGTCCTTTACCGCCGATGGCTTCTTCCGCACGGGGGACGTGGTCATCGTCGACGCACGCACGGGCGAGTTCAGCATCGTAGACCGCATGAAGGAGCTCATCAAGTACCAGGGCTTCCAAGTCGCACCTGCGTAGCTCGAGGG
>c100755.graph_c0
GGTGGCGGGACCTGGCTGGAGCCTGACCCGATCCACCGCTGCTTCACCGATGGCAACCTTGTGACCGGCGCAGCCTGGCCAGGCCACCCAGAGTTCGTGTCCCAGCTCATGGCGTTGCTCGGCGTCAAGGTTTCCTTCTGATGTCCAAACTGAAAGGGCAAGGCAGAAAGAGATCTGGGTCAACCTGGGGAGGGGCGTGATAGCATAGCTTTGGATTTCCAGATAGAAGAGAACAGACTCAAAACGACACCTTATAGCGATCGCTGCACTTAATCCTTGTTCCATGCGCAGCAAGCCTCAGGCTTATTACCCTTGTTTGTCAGCGTTGTGTAAAAACTGTAACCCGGATGCTGTTTCTTCTTCTTCTTCTTGGTTCCTTCTTTTTTCTGAGTCGTCCTTTGTGGATTCAAATAATAAATAAAGTCTTGTATACT
>c100756.graph_c0
CCTTAAGGTAAATATCAATTGCACGGTATATCCCGTCATCTAAAGGCCTAGCATATTCAGGCACCAAGGCCGCTATGGCCTGAAATTGCGCGCACTTCAAATTCTCATCTGACGCAACCTCGGCAAGATATGCATCTATGAGTCTTCCCACCATGGTTATAGGTGTCAAAACCTCAACTGCCGCTGGTACCGTCTGACCCTCTTCTACAATATCAGGTGAGGCTGCAAAATTTGACTGGTACGCAAATATAAAATGGTCCAGTATACGCTGCATACACTCCACATCATACAAAGTTTTCGATGATGTGACATTTGGGATTTTTA
>c100762.graph_c0
GTGCCCCCTACCGACGCCGACCCCAACCCGGCTCCGGACTGCGGCACCATCTGGGTCGAGTTCCTCGCCGACAAGCAGTTTGGCGTCGCCCAGATCCGCAACTTTACCAAGCACACCATCGAGCAGAACTACAAGACGGGCATCATGGTGACGCACGTGCCCCTCTCGCCCGCCGCCCGCAAGGCCCTGACCGGCGTTGAGCACCTCGCCAAGGTGGAGTGCTTCCTCGAGGACGATCTGTTGGTCAACATCACCCACCACGAGCTTGTGCCCAAACACGTCCTCCTGTCTCGTGAGGAAAAGGCCGCGCTGCTCAAGCGCTACCGTCTCAAGGAGACGCAGCTGCCGCG
>c100763.graph_c0
ATGACGCAGTCTCAGGACGAAGACGAACACAGCATGGAAATGCACCTGCCGTACATCTACAAGGTCTTCGAAGGCAGGCCGATTCGGATTGTGCCGATCCTGGTTGGAGCGATCAACACCAAGACCGAGGATGTCTATGGAAAGTTGCTGGCGCCGTATCTGAATGACTCGCGCAACTTCTTTGTCGTTTCCAGCGACTTTTGCCATTGGGGTACGAGGTTCAGGTACACATACTACAAGCCGGCGGAAGACAGCCCAGCCACGATGCTTTCGGCAAGGACTCCACGATCGGCATACGAAGGCGCCCCGATCCATCAGAGTATCCGCGCTCTGGAGGAACAATGCATCTTTGCCATCATCTATCCCTTG
>c100764.graph_c0
GTCGAGCATCATGAGGTCGAAGAGCGAGCCGATGCTGAAGGAGCGCCAGATGCGCAGGTTGTCGTCCATTTCGACTTGCCTGATCGGCATCCATTCGAAGTAGGCACGGACAGCGTTCATCTTGCGCTGATCCACGGCAACGCCTACACCGTCTTTGATGAAAGAGTCTTCTGTGTTGTTCAACTCAGCCATGCCGTCCCGGTATGTGTTGTCTGCAACTTCGTGGTCATCCCACACAGGAATCCAGGGAAATTGTTGATGGCTCTCTACGAGGTCCAGATCGGTACGGTAGGTGGCCAGGCGCTTGCGGTAATCGTACAACGTAAAAATCTCGCGGTCTGGCAGCGGAATGCGTCCTAAGCTGTTGCCCCACCCATAGTAGCCGTTCTCGTATTCGTAGATGTAGTCTCCAAGATGCACAACGTAGTCAACAGAGTCCTTCCTTGCAACGTTACCATAGGCATTGAAGAAACCAAAGGGGTAGTTGGCGCAGCTATACACTGCGATACCAACTTCGGTGATGTCGTCATCGGCATTTGGTGTTGTCTTGGTGCGTCCGAGCGGGCTCTTATTGTTCGAGTTGCAGACATTGAATTGGTAGTAGTACGTTGTG
>c100768.graph_c0
GCGACATATGAGGGGGTGATACGGTTTCCTTGGTCATTGACGAGGATCTCAACGCTTCCTTTTTGCATGACACCGACACAAGAGTATGTGGTGCCAAGATCAATACCGATCACGGTGCCGAAGTCGACAGCATCGCTCGAGGCGTTGGCCGTCTGGACAAAGGCGGGAGAGAAAAGAAGGGCAAAGAAGCCCAAAAGACCAACGGTCAAGGCCCAAGAGGACCGGGTTTGCGCCATCTCGGAGCTGAGGAAAAGCCTCCGCTTGTAAACCGACGGGGTATCAAATGCGAGAAGGAAAAAAGAAAGTAGAGGTCGCGTCAAGCTTCTCTAACAATTGGCGGTCTATAAGAGATACGCACAATTGATCGTTG
>c100769.graph_c0
AAGAGACCTGACATCGCAAGGACATTGCCCACATCTGTGGTAGTAAAGCTTAATCCACCAAACGATCTGTCACTGACAGCCCAAAGAGAGAATGTCTCTGCATAAGCCACATCCTGAAGAGAGAAGATACAATATAAAGTAATAGCTGACATCAACGGCCAGTTTGTAAATAATTTTAGACATCCGCCACCTCCATTTTCTTCAGTGTCGGTGCCAGCAAGAGATTCTTCTACGGTTTCAACTGAATTATCAACGGCATCCCCATTGTGTTTATGCAAAGTTTCCGGAAACCAGATGCAGGCAATTAGAGCAATAACTGCAAGGATTGATATACACAGGCACGGAAGAAAGTATGGAAACCTCCCAAATATGGACGTCTGAGAGAATATACTTGGATATTTATCTGCAGGCTGCGCAAGATAACCACCAATAGCTGGACCAATAATGAGACCAATGCCTCGTGAGGAAGAAACAACTGCCAAAGCCAGATGATTGTATTCTTTTCGGCACACTTCTGTAGCATAAGCCTTAATTGGCCCGAGATAACCACACATGATTCCAAGCAGGCATCGTGTGATTAATGCCATCCAATAGTTTGAGCTTAGTCCAAACATAGTATTGAAGATA
>c100773.graph_c0
AAAGAACAGCACAGATGAGCTTTAATATCTAATCTGGGTTCTACAAGGGTCTGCTGCAGTGTAATATTTGGCAACGAGTGACACAATACGGTTCTTCCTATCAGTAAACCTCTCTATCATGGAATGGGATTGTATCTAATGAGAAAATTACATGGGTTTTTTATTTTTCTTTTTCGACTAAATTATAAAAAGTACTCCACAATTTCGCTCGTTTAAAAACTACCCCTATTGTTTCAAAAGTTGCAACGTTATCCTTATCTTTCATAAATGCTTCAAAACTACTTTTGGAGTAAGAATTTGACCTAAAACGTTGTGGCACGGAAAGGCTTA
>c100774.graph_c0
ACTTTGGCAAGGAAAAGTGCTGGGTTGACATCATACTCGAAACGGTAGAGAGCACCCCCTGACAGGAAACAGCTGAGGCAAGAGGAAGTCACACCATTTGTCTCCGTGGCGGCGGTAACTTCATCGCTGCTGCATACCAAGCATGGTGTGCTGCTCCTATTAGGGCCCGAACTCACAAGAAGAAAATCAATGACCGTTCCTGTTCCGACCTCTTGGTCCCTTCCTCGGGTAAAATGAATCACCTTATCATCGCCCACGTATATTCCGTGATGCGCGTAGACCCACGCGGCCCTCCACGAGT
>c100776.graph_c0
AAGACGTAGAGGAGCCTGCTGCTGCAACACAGACTGCCAATGGTGATGCCGCCGCCTCACGACGAAAAGACTACCGTGATGTCATCATTACACACGTCGAGGAATCTGGCCGACTCAAGTTCCAAGAGATTGGCAGTGGTACCTCAGCTCTCACATCGCTTATGAGCGCCTTCAGCAAGTTCCACCTCAACCCCGCCAACTCTGCAGGTGTGCCCAACCCCAAGGCTGGAGAATTTGTTGCTGCCAAATTCACTGCCGATGACCAGTGGTACCGCGCCCGCATTCGACGCAACGACCGCGAAG
>c100777.graph_c0
CGGCGCCAGCAATCCTCAGATCAACCTCCCGCCCGGCCAAGGTGGAACCCCGAACGGCATGCCTCCAGGCGCGCAGGGAACCCCGAGAATGGGCAACATGCCGATGCCAGGCCAGCCAGGATTCCAAGGCTCTCCGTCGGTCCCTAACATGAACCTCCCTATGCAGCCCAACGGCATCCACAGCAGCCCACACCTCCAACACGGCCTCGCACCCGGCCAAGGACCCGGCGGGATGGGTACGCCCTCTCCCGCGCAGACTCATATGGCCGCTCCGCCCATGATGCCGCAGCACAGCCAGCAAGGCACGAGCAGCAGCGCATCGGCCAACACCAGCCCGCAGGTGAACAACAAGCGCCGGCG
>c100779.graph_c0
GGTTAGAGTTTTACCAGTCTGTAAGCACTACTTCCATGTCACTTGCATTGACATGTGGTTGAGCACACGGTCATCGTGTCCCATGTGCCGGGCACACCCTGAGCCCGAGAAGGTGAGGTTGGGATTGGTGTCGATTTCACCGCCTTGGCGTCATCTGTTGCAGTCCAGCTCATCAGAGCGAAGACAGTTTAGTTTTGGTTCATGTCTTGGCTCACCATTTGCTAAGACTCCGGGTATGAGTCCGAGTCCAAGAGCCATCTCGCCATTTCAAGGATCATGGCAGGGATCGCCTAGTACGTTGACTACACCGCCGAGGGATTTGCGACGGAT
>c100780.graph_c0
GGGAATTTTTTTGAAATCTGGTCGATACACCACTAGCATGAGTTTATGATGACAGTGACTTGAAAGGCATAATGCCAGAATCAGATACCTAAATTTTTTGAGCTTAGTTAGTACTTATTATTATCATAGTTCCATCATAAATTTTTGCAATTGCGCACAGGATTGGCTTTTGACATGAAAGATCTGTAAACTCTTACCCAATGGCTTATTTAAGGATTGCTTAAGCGGACAGATATTAACAACCATGTCAACCGACCAAAGAGTTTTAAAAGTCTAAAAAGTGAAATTTACATATATGTTTTAGATAGACTGTATAACAAAATTTGTTGTGATTTGAAATTTGATAGATATACTGTTTGGAAAATTAGTGGTTAAAAGGTCTATTGGAACTTGATTGGTGACATAATAATTTTTAAATTACACCAATTCTGG
>c100781.graph_c0
GGTTGCTTGACACTCGCATCGAACGGAATTACTCCATGGAATCAGCTTTTCGAGTAGCAATTCTTGCATCACGTTGCCTATCTGCAGAACCGAAGTTCAGGCCGAGTATGGACGAAATTGTTACGACGTTGAACGATCTCCAGGATTCCAAAGGAACTGGAGCTACTGGGAATAGAAGGTCCAGGAGCTGCAAGCAAAACACAGAGAAGGGCAATGCACACAAGGAAGTCACTGCTTATCCTAGACCATCGGCATCACCTCTCTTTACGTAAGTTCGGGTCTCCGAAAGCATATCGAAAACCCGTCGAGGTGATCGGAAACAGAGGATGGAAGAATCCGAGGTTTTATACATCCTCGAGCGATTGTATAGTGTTCTTATTTCCACTAATGCATAATTACATTGCTGC
>c100783.graph_c0
GTCGAAGAGGCTGTTTCCGCCCTTGTTCTTGAAGGGCTTGAGGCCCTTGGAGGTGCGGTATTCTTCGCGGCGCGAGTTGCGTGGACCGGAGGTGGAGATCTTTGGCTTTTGCTCGGCATCAGCATCGTCCTTCATTGCAATTTCATCTTCGGCCGTAGTTTGGTCGTCTGATGGCTTGGCGTTTGCTGTGAGACGGGCCGAGAGTGCAGCTAGACGTGCAGCTTCTGCCACGGCATAGTCGCTCTTGGGGTTGGTGCGCTTCTGGTTGCGTGCCTTGAGCTTGGAGCTCGAACGCAGCGACTTGGCCATCGTAGCGTGCGATCAACGGTGAAGCTGAGAGTGTGGCGGTTGTGGATTCGCT
>c100785.graph_c0
CAAAAGTCTCTCCTGATCCATCGAGGAATAGATAACCGCGATGCCATACCCGAGGGCCTAAGAACACCCAGGCGCCAACACTCCTCCCGATTCGACATCTCCGCTCACCGGGAACTCGATAAGCTCCCCGGCTTCCACGAGGTCCCGCCTAACCGACGACAAGAGCTGTTCATGGAGAAGATCGACCAATGCAATGTCATCTTTGACTTCAATGATGCGAGTGGAGATATGAAGTCCAAAGAGATCAAGCGACTGGCTCTACACGAACTGCTCGACTACGTCGCCAACAACAGGCAGGTCATTACGGAGCCCATGTACCCTAGAGTTGTCGACATGTTTGCCAAGAATCTTTTCCGACCTATCCCGCCGCCAATCAACCCCCAAGGCGAGGCTTTTGATCCCGAGGAGGACGAACCTGTTCTCGAGGTTGCGTGGCCCCATATTCAAG
>c100790.graph_c0
CAACTCTTCTCGGGGGCGAAAGCCGACGTCCTCAAACCACGAGAGATGTTTGAGAGAGCCTGCGAACTCAATGAGCAGTTATCAAAACCAACGAGGCGACTCTCAGAAACCACCAAACAGGGGGACAAAGCAAAGTGCAGTGAGTCCGACAGCAGCGCAGAGAACGAAGCAAAGAACTCACCGCACAGGCTCTCAAATGGCAACGTGCCTGCTGTAGAGCAACAATCTACAGACGTGGAAGAGCCTCAGAAAGTCCTGAACGGTGTTGATGGGTCTGAGAGGTCGCTGAGCCCTGAAGAAGACGTTGTGTACGAAACCAAAAGGCAGCAGCTGCATCATTCTCTGGACAGTCTGGACGCAGAAGGCTCGAGCGAGGGCCTGGAAGACCTGGACTGCTGTGGACACCCCTCGTCACAGAGCGGTGACAGTGGCATCCACACAGCCGACGTGTCTTGCTCCGTAAGAG
>c100791.graph_c0
CTGATCACTGGCACGGTCTCTTCATGTCCTGCCCTATGAAACCCTAATCCATCTTTTCCCTCCGTATCTCCGGCTCCATCGCCGCATGATCTCCGACATGCACCGATTTTTTTTCGACCTCGTTAATGGCTTCGTCGCCTCGCTTGCTCTCTCTTGCGTGGTCGCTCCAGCCCGCCTTTATTAGCCACTGCAACCAATCCGCTCTCCGTTCAATGTTGGTTGAGAGGAGATACTTTCTAAGACCACGTGAGGCTCCTGAAACTAAGGTTCCGGAAATGATTCCTATGGCTGCTAGAAAAGTGCACCAGCAAAAATTTATGAATGAAGAAGAACACCAACCACATATGCTATGGTGGAAAGAGAAAGTGGGGATTTGCAAAAAGCCCTCTACCATTCATCTAG
>c100792.graph_c0
ATCCCCATCCCCGGCGCCGGCAACCAGATCACGCAGCTCGGCCATGTCAAGGATTTGGCAAGAGCCTTCAACCTGGTGCTCGGGAACCCCAAGGCGAGCAAGCAGATCTTCAACATCTCCGGGGCCAAGTATGTCACCTTCGACGGCCTTGCGCGGGCATGCGCAAAGGCTGGAGGGTTCCCTGAGCCGGAGCTCGTCCACTACAACCCCAAGGAATTCGACTTCGGAAAGAAGAAGGCCTTCCCATTCAGAGACCAGCACTTCTTTGCGTCTGTGGAGAAGGCGACGAGCGAACTCGGGTGGACGCCGGAGTTTGACCTCGTCGAGGGGCTCACAAACTCGTACAACCTCGACTTCGGCCGCGGTACGTTCCGGAAGGAGGCGGACTTCACCACAGACGACATGATCCTCGACAAGAAGCTTGCCACCGTTTGATGCATGTCTCGGCCGGGGCTAGCTGTACG
>c100796.graph_c0
GAGGAGTTCCCCACTGACCACATCAACTGGACACGAGCCTGGCGCATGGCCGACCTTATCCCCTTCCTCGGCCACGTCGGCATGGAGCTCATGACCTGCGAGCGCGGCGCCGTCAACGGCGACGGACCGGGTGACTTCGTCCGCTTCATCGCAAATACCGCACCGCGACCAATCCCCGAATGCCAGGATGGCCCTGGCGCGAGCTGTCGCTTCAAGGACTTCAGGAAGCTGATTGGGAAGGGCGCGAAGAAGCACAAGGACTTCCATAAGGTGTGCGATAAGAAGGGTGGAAAGGGCAAGGGGAAGCATGAGTAATTCCAGCGTTCAGTTCAGCATTGTAAGCGG
>c100797.graph_c0
GGAAACTATGATTCGAATGTTTGCAATTATAATTCTAGATCTAACAGGAAGACGGCGGCTCGGTCGGAACGGCAGGAGCAGCGGAAGCGGTTTGTTTCGAATCATTCGGAGCCGTCGGTCTCGAAGAGATCGAGTTCCGACGATTTGAAGGCGATGAAGAATAGTTTGGTGATGGAGAAGGTTACGATCTTGAGGCGAGGTGAATCTCTTGATTCGAAGATCAAGAGCGAAGCTCTGAAGAAGGAAGGTGATAATATTGTCGTGTGTGGAACAGATAGGTTGGGACCGGCGCCGGAAACGGTTGCGAAACAAATACGGATTGTCGACGTTCGGAGTCCGATAGCCGGGAAAGCCGATGTGTACGCCGGATCGGCGTTTTCGATGTCGCCGTCTCCTAGTTCTCTTCCATTACCATCGTTTTCGAAGAAGAAACACGTATCCG
>c100800.graph_c0
CAACAGCCCGCATCCCCCCCACGACGCCCTCGTCACGACTCTCCGGATCCCATCCAGCGGTGTAATGTCCATCGCTCGCCCGGACTACCTGCCATTGGACACAGACGAGCTCGATAACGACTATCGCAAGTCCTCGCACGACCCTCACCATGTCCAATTCCGTCGGTGTTAACGTCCTCCGATGGTCCGCACTCGGATTCGGTGTCTTCTACGGTGCCTACCACCAGCTCTCGTTATCCGCTGCCGATAGGGCAAAGGCCGCACAAAAGGACTGGGAACACAAGGAGGCGCTGATCAGGCAAGCCAAGCAGCAATGGG
>c100801.graph_c0
GGCCAAGAATGTCGAGCAGGCCGTTCAGAGATTCATCGCCAAGGCGACTTCGGAGGGCTCGGCGGCTAGGTCGTCCCGCCTCGACCGTTCCAACTCGAATATCGCGCGCCAGATGGCCCAAGGGGCTGGTCGTGCACCCTTTTCCAGCACTCTGAGACCCAATCTCACAGGCGGTGCGCTGCCTCGCTCGGCCGGTGGTTATGGCATCGGCGGTGGTGGGGCGAGGTACTTCTCCCACGGCCCCGCTGCGCCGGCGCAGGTCGTTCAGAATGTTTCGCAAGCAATGCGGGCATTCTTCCTTTCGGGCCAGAAGCTTCGCTATGACGGTTTGGGCCAGAACG
>c100803.graph_c0
GCAAAATACTTCCAATGGTAAATATGATGACTGCAACGACAATAGAGTACTTCCTGGATAGCTTGTCTGCGATCCAACCAGCAAAGAGAGCACCAATCAAGGCGCCCAGCTCGAGCATAGCAGTCATCAACCCCTTCCAGAAGCCGGCTCCTGATGCTTCACTCGAGACACGTGGGAATCGGCCAAGGAACTGATCCATGACAAGGGTCACCGAAATAACACCTTGATCGTATCCAAAGAGAAGACCGCCGATCGTAGCGAAAGCTGCACACATGGCAACGTATGGGTTGGAGAAGAGTCCACGGAAGCCTGCTGGTCCATAGGGCTCCCTGGTTACCATTCCTT
>c100805.graph_c0
CGGCGTTGAACGAGCCCATGGGGCCAAAAGCGCCCATGCCCGAAGCACGAGCACCGGAGGCGGCGGCGAAGCGCTCCTCGCTCGTCTTGGCAGGGTGGCTGAAGGAGCCGATGCCGCCCTTGCCGCCAAAGCCGGAGGAGCCGCTGATGCCGAGACCCTGGGCACGGCCGGGAGCGGCGGGAGGGCCCATGGCCGAGGCACGACGGTTGAGGCGGCCGGCGCCCATGCCGCCACTCTCCATGCCGATCGAGGCGAGCGGAGGCAGGTCGATGGGCTTCTCGGTGTAGACGCCCATGAACTGCATGAGGAAGTCTCGGTCGTAGCGGAACTTGCCTGGCTCGGCAGACTGG
>c100808.graph_c0
GGGTAATTAAATTTTAGTGCTCTGAAGTATTGAACGCAATTTCAATGTCATTTTATTTACTGTTATGTTCATATCATCGACTTAAGCATCATATGATCAGTTACAATTTCTTATTCTAATGCTTTTGAAATGATGCATTGAAAAGACACCAAGGAAGCTGGGAAAGTTCTGCAGCCTCACCCCACACCAAAACCCGAACCAAAATCAATTTGCGATTTCTCAGCATATCGAACAGATATTTGTATAATGAAAGGCGACATCCGTATCCATGGCAACTCATCATCAGTACTTTTTGCCCCAAACAATCCCAATGAAGTAGCAGCCTCCGACTTGAACAAAACTTGGATCATCAAGCCATATGCCAGAAA
>c100813.graph_c0
TGCGTTGCAGGCAGGAAAATCTACCCCAAGCAGTAACAAACACAACACGGTTGCAGTGAAGACTGAATGGGAGACCTTCGACTCGGGAGTTGGTAGCATGACTCCCCCATCCCCTGCTCCATCTTCTACAAGAGTAACTCAGGATTGGGAACGGTTTGATTAGCTCAATCAAACCACCTCATGAGTCCATTTATTTCATGTCTATTAGTATTAGTCAATCATAGAGAATACCAAATACCTTCCCCCGACCCCGACCCCATTTTAAATTAATGACTCTGGAAAGCTATCCATTCTTAGAAATTGAGTTGCCG
>c100814.graph_c0
ATAAAATCAAATTCATCTGTTTTGTCCATGCTGATGGCATTAGTGTTGGTGTAACTGTATTCAAACGCTTCGATAAATATTTTTGTAGCAACTTCTTTTCCAAATGTTAACAAATGATGTTCGTCCGTGACTGGATTGTCTAGATTTTCCAAGCATTCATTGTAATGCTGAAGCATTGCGCGCGGAGAACTCTTTAAATCGGGGTTAATTTTGTTTAAACGTTTAATGGCCACCTCGATGATTTCTTTGTACGATGGAAAGTAGCTGGCGCTTTTATTTAAAGCGAATTTAAAAACTATCAA
>c100816.graph_c0
GGCCTGGTGATGAGCCGCGGCGACGGAAGTGGCAGCGACGCAGAGCTCGACCTAGCCTCTAACGACTGCATCTCGAGAGCAGAAGGTCTCTTGTGTCCCTCTGGGGAGCCTTTCGTTGACGCCGAATCCGCCGCTGGAGTGACCATCGTCGTCGGGAGGGAGGCTACACTCGCATTGCCCCGGGGGGTATGAGGGCGGAGGTTGATCGCGGCGTCTGATGCGTTGGTCGGCTTGCCTTCCTTGGTGCGCCTGGATTTCGACGTGGCCGAGTTGACCGTGTGGGCTCTCGATGGGGGCCTGATGTTCT
>c100821.graph_c0
GTCGTCTTCACCTCCAGGACATACAACTATTCTTTCGTCATAATATGACTTGATCACTGCAGGTGCTTCCTTAGTTCCAAAAGGGCCAACAGGATGGTTTATGTCAAGGATGTCCTTTCCCTCAAGCGAAGCTTCAAGCTCTTCACGCTCGTGTCCGGTTGCGATTGGCATTACATCCTCAACTTTCTTCACACCAGTACCAGCAGAATCAGAGGCGTAATAGCGAGCGAAGAGCGAGACAGGCGCGGAAGGAGAAACATGAGAAGCAGCACCGAGTCGAGTGGCTTTGGAAATGCATCCTAACGGAGCGGATGCGGGCGTCGATGATGAGGGAAGAGATTTGAGGGATTTGAGCTGCGAAGCGAGCAATCTCCTCCACATCGTAGATTGAAATCGGTGATTTCTCCGACTATGATCTCAG
>c100824.graph_c0
AAGAGCTCGAACTTAGGCAGCGACCCGCGAGGAGATACTGGCGTGGGCGCATTGGCGACGAGACAAGAAGAAATCAGTCCTGCGGGTGGTAAACGTTCGAAACGGCGCAAGGCAAAGAGCTTGTTCAAGCGGTGGAAGCGCATGTCGCTCAAGCACACCTGGTCTATGCCCCTCCTGCTCCTCCTCCTCCTGCTGGCCGCCTATTACATCTCCCCCGGCGAGCACAACCCTCTGTATCCTGCCCTTCACCTGTCCTACGCCAACCCTGCCCTCCATGAGCGCACCAACACCCTCCCGGCGCACATCGGCG
>c100827.graph_c0
GAGGTCTTCCCCGTCGCCGAGTACGGCTGGACCACCATCCCGACCTACCCGGCCGGCCAGATCGGCTTCATGGTCTGCTGCAAGGACGGCAGCGTCAACGTCAAGAAGCCCCTGCGCTCCTGGTCGACCGAGGAGGAGGACAAGCTCTGCAAGTACTACAGCAAGGAGGTCCACGAGGCGGCCTTCGTGCTGCCCAAGTTCGCCGAGAAGGCCCTCAGGGACTAGAGGAGTGCGCAAGGGAAGGCAGAAGTGATGGGTGCATGAAGGGGATACGATGCGTTTGAATCACGATACCAACGGCTCTAATATCGCGATTTTGGCTTTGGATGGGATCCGGGCTGGCGATTGGGGAGAAGAAAAGCATATACACACAGTATACCG
>c100830.graph_c0
GTTTTTTATGATGGTGCAGAATTTGGTAACTATAACCTAGATTTTAGTAACAGCTTATATACTGAAATTTCAGCTGGTACAAATCCTAAGTAGTATGGTAACACTCCCGTAACTGTTCAGCTTTCCCTAGTTTAGTTGATATAATCAAAATTCCTTTGAAATGAGCATAAATTATATTTGTTCCATTGTTAATTGAGCATGTACCAGAACTAACGAAGTATGTATGAAATTCTGAATGGTATACTTGGTAGCATTTATTAGAAGATAGTAAATTCCTACAATTTCAATATTCACCAATGTGACCTAATTTATCTCATTCTTCAGGATAGAACAGCATTTTTGTTTCT
>c100832.graph_c0
AGGCGAGTGCCGAGCAAAGGAGAGAGAGCGACTTTCCAGTGCCAGTCGGCGACTCGAGCAAAGCGTGGCAATGTCCCTGCCTACGGGCCCGATCAAGCGTGGCGATGACCCGCCCCATGAAAGCCAACTGAGTTCCGTACGGCTTGTACGGGAACTCGACTGGCACGCCACCGATCTGGTAAGTGTTCCTCTTGCTCCCATCGCGGCTAGGGTTTGAGGTCGGAGTGGGGCTGGGACTGGAAAGTGAGGTGTTGGTCGAGATTGGAAGAGGAGTGGTGGGCTCCATTGCAGAGGCGATAGATCGGAAGA
>c100834.graph_c0
TGGGGAAGCAAAGAGGGAGAAGGAAGAACCAACAATAGAGAAGAAAAGACAACGTAAAAGGTATAATGTGTGCGTGTCTGCGATGATGCGCATGATGAATGTGTGCAAGTGTGTCGAACCGAGTCCCAGTCTCTCTCATCCATACCAAATAACGCCTACATCTCCCATAGTATAAGGGAATCCCTTTCTCATCCATCTCGCCCATGCATGCAAATACACGCACGTCGCTGATGGTCTTCACGCGGACAGCCAACCGCGGCCAAAGACCCAAGTCGCAAGACCAAAACAACAAGCAGTGAAATAACAACGAATACATTGTCG
>c100838.graph_c0
TTCTCCTCAATATCAAGCTGAAGAAACTGCAACACACACTCCTCCCGCGTCCTGGTGCCGACGTGCTCCGCAATCTCACCCCAGTCATCGTCGAAGCGTTCGAGACCTTCAAGCAGGCGAAGAATCTCAGCATCAGACCAGGGCGCGTCGCGATCCAAGGTAGCAGTATATGTGGGGTTCTCAGTCTTGGAATACATGCTGGAGCTGTGGTTTGCGGGCAGGCGACCTTCGGTGAAGCAGTTGGGGCACAGGTCGTATTTGGCCTTGGAAGTAGGATCAGTCTGCGCGCTGTGGTAGTAGATGCGCGTGCAGTCATTGCCACACTGGTGACAGTTGACCTTGACTGTCGGCGACTTCGTTGCATCGTCG
>c100839.graph_c0
TTTGAAAGGGGGCATGACGGATCTGGTGGTCACGCTGTGGTACCGCGCACCGGAACTGCTTTTGCTCAACCAGATCGCCGAGTCCCGAGAGCGAGAGCACAAGCACGCATCTCATCGAGCGAGCAACAGCCAGCCAGCCCCTGATCAAGCCCGTGCGCAGGATCCTCCCCCGCTCTACGACGAGAGCATCGACGTGTGGAGCATCGGCTGCATCTTTGCCGAGCTCCTCTTGACCTCCAAGACGGGCCAGGGTCTGTTCCAGGGCAAGGACGAAGTGGACCAGTTCCGCCGCATCGCCTCTGTCCTCGGCCCACCCAACACGACAATCTGGCCGGAGCTGCCGCTCTACTCGCGTGCACACGCGCGCATCGCTGCCTCGTCCACCACACCTGCGTCCGA
>c100843.graph_c0
TTTCATCCGTTACACTCCAAATTGAAAGGAAAACCGATTATACTGATTACAATGATACAAGGTTCGATAGAAAGTTTTATTTTCTCCCCCCTCTCTCCCTCCAAGGTGTTAAAAACTATTATTTATCATTTAGTCTTAATTATTTTATAAAAATATATCATTTTGTATGAGATACTTTTTATTCTTTTATAATATATCTCGTTACAACTCAAAGTCACAATATGAATATTTTATTAATAATTTTAGAGGAGATAAATTTTAGAACCAATTGTAAAAACTTTCCTTTTGTCTTCTTCAGAAAAGAGACCGAGAAAGG
>c100844.graph_c0
TCGCTATCGGTGGCTACACTCTCGTCCTTTGGACTGCCTACCCAATTGTTTGGGGTCTTGCAGATGGTGCACGCAGGGTGGGTGTTGATGGCGAGATTGTTGCTTACGCCATCCTCGACGTTCTGGCCAAGGGTGTCTTTGGTGCCTGGCTCTTGATCACTCACGCTAAGCTGCGTGAGAGCGAGGTTGAGCTTACCGGATTCTGGTCTAACGGCCTCAACCGCGAGGGTGCTGTCCGCCTCGGTGAGGATGATGGCGCGTAAGCCATACGTGTACGCGTTACACGTATACATGCAACACGG
>c100846.graph_c0
CTAAACCTAACCCAGAATGCATTTGCACAAGTATAGGTTCATTCGGTTTGGTGAAAGTTGATAACTTATTGATGTATTGTTATGTTATGTAAGCTACTAATATTGATGGGCCGGCCTATGTATAATTCATGGTTCAACTTAAAGGAAAATTCTCTGTGGTGGATAATTTCAGTATTATTTATAGGATAAAGTATATTATTGCTGCCCAAAAGCTTTTTGTTGTGTGTGAACCTTAGATTTAAGTTGTGAATTGAGTTTAATATTTTAGCAAGTATTAAAAACTTTACAACACCGTTGAATTTTACTTCATTGACTAAAAGCTGCTTCCTGG
>c100849.graph_c0
GCATTCTTCAGCAGCGGTGGATGAGCAGCAACCATATCCATGGTGGTCCAATGCAGTGGCATGACGAGTCTTGGCGGCTCTTGGCTCAGAACTGGAACGCATCTGGCACGCCGCCGGCGGTGGCCAGCTGGGGCGCGAACGGGGACTGCCACGGGCGGAGCAGCGGGTCGGGGATCTCTGGGATGTCGACGGGCGCGCCGGCCACCTGGAAGATCTCCAGGACGCCGCCGAGCGCCTGCAGCCGCCCGGCGAGCTCGCCGTGGCGCGCGCGGAGCACGGCGTTCTCGCCGTCGACCTTGGTCAGCTCGGTCGTGTAGGCGCCGATCTGGGCTTCCACGCGCGCGTTCTCCGCCTGGAGGCGGCTGGCCTCGGCGATGAGCTCCTCCATCCGCTGCTGCTTGCGCGCGCGGGACCGCCT
>c100854.graph_c0
GCTTGTAGCTCCATCACAAGACAAAGCAAGCATGAGCACATCATCCCAATCCAATTCCTCCGGCCGTGCGCCTGCGCCGGTGACCATCTCGACCCCCACGGGCAACAAGTGGCAAGTGCCCTCGGGCATCTTTATCAACAACGCCTTCCACGCCTCGGTGTCGGGCAAGACGTTCGACTCTGTCAACCCGGCCACGGGCGAGAAGCTGTGCACGCTCGCGCTCGGCGGCGCTGCCGACATCGAGGCGGCGGTCAAGGCGGCGCGCACCGCCTTCGACACGGTGTGGGGCAAGCGCTCAACGCCG
>c100855.graph_c0
CGGGATCAAGTACTCGTGCACCGGCGGCAACAAGTGGCGCGACTCCAAGAAGGCAGACCCTCACGTGCTCACGGGCGCCATGGTCGGCGGCCCGGACAAGAACGACAAGTTCAAGGACGCGAGAATCAGCTACGCGCAGAACGAGCCCACGCTGGTCGGCAACGCCGGGCTCGTCGCCGCGCTGGTCGCTATCACCAACAGCGGCCGCGGCACGGGGGTCGGCGCCGTCGACAAGAACACCATGTTCTCCGCCGTGCCGCCCATGTTCCCGGCCGCCCCGCCGCCGCCGGCCACGTGGAAGCCGTGAGGAGAGGTCTGCCCGGCCGGCCGGTTTTACGCCGGTGTTGAGCAGATCCATCAGATGGGTTTCTTCGATCAGGTTCGGTTGGTAGTGCAATTTTCTGGCCATCATGTAAAATTCTTTTGTATTATACACACGTTAACCGTGGCACGCG
>c100856.graph_c0
GGTTAGGTGGTCCCAATGGGGGCATTTGTGGGGCCTAGCAAGGCGGAAGTGGTGGGTCAAAGGGCTCCGTGGACCGTGCCAAGCGGTGGGGTTGGGTGCGGAGAGGTTGGGATGTGGGCCACCCTCTGTCCCTCATGTGATCCATTAGCGAGGGCTTATGGAATACTAACTTCACTAAACTTGGTTTAGACGAAGAGCCTTGGTCATTCCTCTGTGAAATTTACTTATTTGAGGGTTAAAAAAATGAAAAATTCCTCTGTCAATTTCCCGCGTAAGTAGCAGAACTTTTTTATGTTACAGGCGTATAGACCGAGTGCACAAGGAAATCCGAAATCTCTCTGTTGTGTGGGGATGGGAGAGCGCGGGCCACGAGATTGTGGGCACCACGCTAACGCCTCGGGGATGCCGTTCAGTGGGCCTCGTTTCTAGTGGTTGGGAGAAAGTTAAAGGCCAGAGAATCTCAAACTTCATGCCACCCAATGACCCAAACTCTCTATGCTGATGTCAAGTCAGTTTAATTTTTTACAACTTTGAAGTCCGTATGCACTTTGTTGTCAAGTCAGTTTAATTTTACCTCTCATAGTCAATAGAGTTTTACAAACGAGTAGAGCGGGTAGGATACGGGTAAATCCACGACAGATAACGGGTAGGAAGGGTACAGGT
>c100857.graph_c0
GCCCTCTGCAATCCTTCCTTGTGGTGTCAGGGCAAAGAATTGGGGCTGACAAGAGTCAAATATGGTTCAGCCAAGCTACTTCCCTCGAGGAGCGTCAAGTCGTCTCAGAAATCTTCGGGGTGGCAGAAGGATCTGATAATCTCAAATACCTGGGTGCTCCAGTGGTAGAAGGCAGAGCCGCGTATGATTTCCTCATTCAAAAGTTTGCAATACGACTGCAAGCATGGAAGGGATCTCTACTGTCTCAAGCCGGAAGGGTGGTATTGATCAAGTCTACTCTTCAGTCCCTCCCGGTGTACTACATGGGCACTGCCAAAATTCCCAAAAGGATCACCAATGCCCTCACTGACCTGATGCGACGGTTCTTTTGGGGGAAGAAAAATCAAGGGCGATACAT
>c10086.graph_c0
AGCGCCGTGGATGCCGTGGATGCGTCTACCTGGGGGTCCACGAGCAAGGGCAAGTTTGTGCTCAAAGATCTCGGCGACGAGGTTCATAACATTCTGGCTTCTGCCGAAGCGGGCAAGGCTGCGGCGGCGGCTGCTCAAACCGAGTCCAAGGGTGGCATTCTTGGTTCAGGTGTGAACGCTATCAGCGGCCTGTTCCGAAACGTCATTGGCGGCAAGACCCTGACTAAGGAGGATCTTGATAAGGCCATGAAGGGGATGGAAGAGCATCTACTGCGCAAGAACGTAGCCCGTGAAGCCGCAGTGCGGCTATGCGAGGGTGTCGAGAAGGAGTTGCTGGGAGTCAAGACCGGGAGCTTTGAG
>c100861.graph_c0
GCCGCAGACAGGACAGACAATTACAAAGCGGACAGCACTCGGAGGTCTCGAGGTGGAAGGGAAAAGAAACTACCAAGCGTTGGTCACGTGGAGGCTCGTGGGCTGAGCACGCAGCATCGACATGGTGCGACCGTTGCCCGTAGGCTCAATGATCTTGGCCGGAGCCGGAGCGGTGATGGCCGGGGTCTCCCAGGGAAAAACGGGGGTCCTGATATCCTGAGGAGCGACCGAGACGCCGTCGACAGCGACATTGGTGGCTAGGTCATCGTCATGGGCGTGGTCCAGGTCGAAGTTGAGGAAGAGGCTTTCAGGGCTG
>c100865.graph_c0
GTCTATCACCACCCGCTAGACGCCTCCGCGCAAACGCATGTAGAGAGATGGTTCCGCTTCCTCGGCGACTTCGATAACGACCCACCACACCCGGCTGTTCACGAGGTCTGGGGAAGGGAAGTTCGCGTACCGAAGGCTAGCGGGAAGTGTGCCGTGTTTAGTTTCGACGACATCATTGGACGCGCTACGGGAGCAGCCGACTATCTGGAACTTACGAGGCAGTATGAGGCGTTTGTCATTACAGGGGTGCCTGGGATGAACTACAGGTCAAGAGACTTGGCGCGGAGATTCATCACTTTTATAGATGCCGTGTACGAATCAAG
>c100869.graph_c0
TTGAAATTGAAGAAAATGGTGAAAAAACTGAGAGAGATTCTCCCTGGTGGTTACCAAATGACAACTGCCATGGTTCTGGACGAAGCTGTTAAATACCTGAAATCTCTCAAAGACGAAGTGCAGGAGCTCGGTCTCGGGAGCTTGGAGAACTAAGGTTTATAAAGTTTACCCTTCTGGTGGCATCAACTGAAGAACTCTAAGGATTCTCGGATCTTGTGTATCTCCCGCGCCGCCTGGTCAAAAGTTTTACTGTCACGAAAGATCATTTGTGATGCTTCAGAATGTTTCTAATTTCAAATGCCTGCAG
>c100873.graph_c0
GAAAAATTGATTAGAAAATAAAGCATTTGATTTGGTGTAGATGGATACAAGTGGAGGGGGAAATGAAAGAGAACTGGAGGGATCCAGTTCGTGCCAAATGGAGATGGATAAGCATAGGCGAAGACGGAGGCGGAGGCTGGAGAGGGAAGGAGCTTATCGACAAGACTTCCGGCAGCGTGCTTGAATTCGTGGAGGAAATATGCGTCTTCTGGCAGCAAGACTATCGAGGAGATGCACATGATTTTTATTAGAGAAAGAGAGATCGGACAGTTAAAAGTCTTAGCGATCGTTGACTTTAACATAGTTGATTTAATGAATAAGGC
>c100878.graph_c0
CTCGGAGTGTCGTCAGAAGTGCCAGGATTATTACCAGCACGACCGTTACAAGAAAAAGCAGTGCCAAAGTCAATGTGATGAGAGGCATAAGCAAGAGGAATACAGTTATGGACGCAGTGAGCGAGATGAATTAGAAGATAATAGAGACCCAGAGCAGGAATTATCAAAATGCCGCAAGCAATGCCAGGAGCGCCACCAGCACGACTACCAGGGCCAGAAACAGTGCCAGAGGCAGTGCGAGGAGAGGTACAAGGAAGAACAAGGCCACGGTAGTGAAAGGGGCGACGAACTAGCAAATCAGGACCCAGAGCAAGAATTCTCACAGTGCCGTAAGCAATGCCAGAAGCAGCACAAGGATGAACCCATCAGCCAGCTGAAGTGCCAAATGCAATGTGCGAAACGCTATCAAGAGGAAACGGAGAGGGAGAAGACAAGAGG
>c100879.graph_c0
CGACAACGCGCCACTTAGCAGCCTCCTATACCCCATGCTTCAGGTCCTCGACGAGCAGTATCTCGACTGCGATGCACAGTTTGGTGGCGTGGACCAACGGAAGCTTTTCACGGCTGCAAAGGACTGGTTGCCCAAGCTCGGCTACAAGGAGCGTGCACATCTACTCAATCCCATGGTGCCGGGCCTCCAGGGCGGCAAGATGAGCTCCAGTGATCCAGACAGCAAGATCGACCTCCTAGACTCCCCAGAAGTCGTGTCCAAGAAAATCCGCAAAGCTGTGGCCGTTCCTAAGGTCGTGGAGGACAACGGCGTTCTGGCCTTTGTCGAATACGTGCTGTTCCCAGCGGCGTCTTTGCGTGGCAAGCGTGAGTTCCAAGTCGACAGAGAACGCGATGGCCTTGAGCCTCTTGTGTACACAAGTATGGCTCAGATGCACGACGATTACCGGAACGACGTGTTGACGCCGCAGCTG
>c100880.graph_c0
GCGACCGCCACCGCGTCCGTGGCGCCGCCCTCCACGTCCACCTCCTCGGTCCTCCTGCACTGCCGTCTCCCTTCGCCGGCGCCCGCGCCCGCGTCCGCCGCCTTCCCCCGGCTCTCCGGCCCGGCCCCGCCGCCGCGCCGCGCGCGCCTGCTACTCCGGGTCGCGCTCCCCAACGAGGTGGCCTCGGACGACGTGGCGGCCGAGGAGGCCGCGGCCGCGCCCAAGATCGGCAGGCGGGTGCGCGTCACAGCGCCGCTCTGCGTCTACCACGTCCTCAAGGCGCCCGACCTGGACATCCAGGGCATGGAGGGCGTCGTCAAGCAGTACGTCTGCGTGTGGAAGGGCAAGCGCGTCACGGCCAACTTCCCCTTCAAGGTCGAGTTCGAGCTCGCCGTCGAGGGCCAGC
>c100882.graph_c0
ACATCACTCACCAACGCAATGGTTCAGGCAGTCTCAATCCACGAGACCGGCGCAGCACAACAAAACGGCACCGCAAACGGCCACACGAACGGGACCACCATTCCAACAGCTACCATGGACGGATCAGAGAGCGTGCCCTACCTTTCAACAGAGCCCGCGCCCAACGCAAACTGGGCCGTAACACTCAGCAACAAAGTCATCGCCGTGACAGGCGCCAACCGCGGCATCGGCCTGGGCCTAGCCGAAGTCCTCCTGGCCAACAATGCCGCCTGCGTCTACTCGCTCGACGTCCTCGAGCCAGGCGAGGAATTCCAAGCCCTGGCGAAGAAGAACCCCA
>c100888.graph_c0
CAAACTTCAGAGGCAATTCTTTCTCAAGCAGCTCTTCGGCGGTTGTTTTCGATGACACTTGCGAAAATGGAACGAAACCCTTAAGCCCATCCACAAGAGCTACAACACCTCCTTTGTTTCCACCAATTACTTTACCCGTGACAACGACATCTTCGGCCTGAAGTTGCCGGCACCTTTCCCATGCAAGTTCTTGCTGAATTGCTTGTAAACTTAGAATCAAAGTTTCATCACCAGGGTTCTCATCAATTATCATGAATTCTTCTACTAACCCAGGACGAATGCCAGCCTCTTCAACATTATCGATATCAAG
>c100889.graph_c0
GCAGATCCGGCTTGCAAGTGTCGGAAGACAGTAGACACAGTATGGGAGCCGCAAAGGGGACGAAAGAGTCGCTGGCAAACGGAGCCGGCGACGACGCCAAGCTGCGCCAAAGACCCACAGCAGCCATGGCCAACGGCACGCCCTCATCCGAAGCCGTCGAGACCTCCGACCTGCTTGCGACACGGCACGCCTCGATCGCAGAAGCAGACATCAAGGCCACAGATCCAAAGCAACAAGGAGGCGAGGAGGCTTCCGGCTTCATGGACCTCTCGCCGCGCGACCAGCGTGCCATGATTCTTCTCGTCGTGCTTTACCTGCTTCAGGGTGTTCCTGTCGGTCTTGCATTCGGCACCATGCCGTTCCTTCT
>c100890.graph_c0
AATAGCAGTATTAGAATGATTGAAAATATTGGGGAAGCACGGCCGGGAATCAGGAGTTTTTCTGACAGACTTGAAGGAAACAGTGGAAAATCACCAAAAAAAAAAAAAATTTGGATGGACACACCAGAAATTTTGCTTTTATAAAGCTATCATACTTTCAATGCAAATCCCTCTACACAGTATGTCCATGGAACTCCTCTCTCACTTCTCTCTTCTTTCGTTTTCAATTTTAGTGTTCGTCTTTCTCCATTTGATGTCATCTTTGTCCATCACAATTCATAACTTCAATTTAGTACCCCGTTATCTTATTCATGCATTTGGGTGCAAAAGGCTTCAAACCCTCAATGTCAACTGCTATGCACATACAAAAGCAAGTTACTTCACACGCACACAGACA
>c100891.graph_c0
AAAAATTCGAGGATCCTGCTGAAGGCGAAGACGTTTTAGTAGGCAAATTCCAGAAACTGTATGATGACCTTACTGCTGGGTTCCGCAATCTGGAAGATGAGGCGCGGTGAAATTGTTGTAAATTTTGTAAACAATAAGGACCGCCAGATGTTTCATATGATACGGATGTTGTAGGTTGATACTATGTACCAGAATTGCTGCTCTGCCTCTCCCACCTTTTTGTCGTGCACTTTTGGTCACCAGTGCTTGAGGACACTCCATTTCTTTCCATGTATGATTTATTGTTATCATTTGTAATAAGCAATGGGCATGCTTGTAGTCTG
>c100893.graph_c0
CCCAAGCCCAGTGGCAGAAAGGTTGGCGGCGCCACCACGTTCCTTGCACAAGCGATCATCTGAATCCCAGAACCCCGGAGCGTTGGTGCCGATGCAGTTGCTCGAGGTGTGTTGTGTAGCATTGTCGTTGCTACGGGCGGCGAGATATTCGCTGTGCCTGTGCAGGTCCACACGCCTCCGAACACGGAAGGGGTCGTTGTTCTCTGAGCCGCGCTTGGCTTTGCTCAGTGCAGGATGAGCGTCGGTCGGGCGGGACTGCGGTCCTACAGGCTTGGACGCACCGCTGAAGTTGAGAGGCAAGGTCTGGGTGTCGGAGAGCGAGGAGAGTCCGAAGAAGCCCTTGAGGTATGGGCTAGTCGATCGATCAGGCGAAGTGCGATCATCATTCGCAGGA
>c100894.graph_c0
CGAGAGGGTGTGGCAGACTCGAGGCGTGCGCTGCGTCGTAGTCGGCTATCGCGCGCGGATCGAATAGCGGGATCATTGCCAGCCGGCTGCGCTCCATCCCGGCCGTCCCCGTCGATGCAGCTGTACTCTCACTGGACCCCGTGGCAGTCGCAGTCGCAGACGTGGAGGTGACGTTGGCGGACTGGCCAAAACGTCGCAGCGTGGCTTGGCGAATCGCCTCCCTTGGATCGATCGGATCTTCGGCGGCATCGTCCTGCACAACGGCGTCAGCTTCGGGCTGCCGCTCCTTACCCTTGCCCTTGCTGTCTTCCTGCGATGCCTCGGCTTCGGCGCCCTTGGTCCGTGTGGGCAGAACCGGACGCCTACCTGTGCGGTACAGCGTGGATGGCGGAGGCG
>c100895.graph_c0
ACGGCGGGGACCTGTTAGCTCACTTGAACAAATATTATGGTGGGGGTTCTAGAGGTATAATGCCACCTGCTACAGCTGACCACTCTGAGCCTTCACCTCCGACTGCTGCTGATGAGGAGAGGGACGAGAATAATGGTCATACCAGTGATAAGGAACCTCTTCTCAAGCAGGCTATCAGCCTCAGTACACATGTCACACACCGGGGCAACCCACCGTCTCACCGACCTAAGCTCCATTCCAAAAGTGCAGGTCACTCCCCTCTGTCCACACCTAAAAAGAGAGTTACCAGCCCCCCTGGTACTAGCAGAAAACCCGGCACACCGGTAGCTCTTCATAGTCCTTCACGTAAACACAGTGGTG
>c100898.graph_c0
CTAAATTATAAGATGTTTCCATTAGATGTTCCAAGTTGAAAACACTTGATATTATACCCTTCTGATGAGGCATTATTTCCATAAAAAACTTTCCCGAAGTATCATATCTCGACAATATTTCAATAGTATCCTACTGGAAAGTTATTACAGTTCGGAGTTACCGACAGTAGAAAAATCGGAAGGAGTAAATTCATTGCTGAGTTTCGCTTTCTATTCAGTTAAATTTTCAACAGAATAAGATGAAAGTGACTCTCTCATTACTATAGAAATTTGTATATTTCAAAATAGAAAGTAAATTTATAATTGATAATTAGAGACTAGATAACACTCACATTTCATCAACATTTGGGTGG
>c100903.graph_c0
ATGCGTTCAAGCGCAAGTATAGAGAATGCAGTTACCGTTCTTAGGTATAGCACTGCTGTATAATGACAGAGATCAAAGCCATACAGTTATGCCTTTCGATTTTGGAAATCTCAGAGGCCACGCTTGAGGCCACACCTGGTATAAGAGCCCTCCCAAATCCGCAGAAACCAGTCTGTCGCGCCAGAAAACGCCTCATTCACTCAACCATAGCTTCTAGATCAAAGCCGCCTCAGTCGTATTCGTCCGCATATCTCTCCCTCTCCTCCATGATCTTCTTGCCGAAGCCACCTCGGCCGGGATCGAACTCCTCGCGGTACTCATCTCTCACTTGCCCACCGCTCTTACCCCTGCCATACTGCCTGCCCTCCGCAAAGCCCTCATCCAAGTCGCAGCGGATAATGCGCTCGTCA
>c100905.graph_c0
CGGCACTGAGGAAGGCGAGCGTCAGCCCAGTGGCGCGGCGGCTGTGGGCTTCCCACTCTATGCACCTCTCGACGTCCGCTTGCCAGTTGATGATGCCTGCGGCCAGGCACCGGTAGGACGGGCTCTGGATGCCGTTCCGCTGCTGTTCCCCTTGGATTGTCTTGTTGGGGTTCACGGATCCGTTGCTCAGGATGTCGCGGAGGACAGACATGCTGAGTGCGCGCACGTGTGCACTTGGGTGAGAAAGGCAGCGGATGGTGGTTGATAGACGGCACTTCAGCAGATTTGAAAGACCATCTGCAACTG
>c100906.graph_c0
GGTTGGAGCGGCAGCAGCAGCAGCAACGAGAGCGCGACCCCAAGGCATAGGCAGCAAACAAAATGTATAGCTGTTGAGGAAAGCCCTAGGAGCAGCATGGCTACCTTTACAAGCTGTTGCTATTGTGTATGTATCAAGGAGAGACTGGGAGTCTGCTGTATCTTCTGGTATGCTAAAATTTCTCGGGGAGGATAATATCTACACAACATCCCATCATGAGCTTGAGAGGGTCGCGGTGGGCAGTGCCGGCGTCGAGGCCTTCTTCGTCGAGTTGGGGGCCTCACCCCAGTGCCACAGCATGCTCTCCCAGAAGCAGAACTTCTCGAAGCAAATCTTGAGCCTCTTGTCCGTGATGTTCCGCTTCCAGTGCCCGTCGGTGAAGTTGGCCTTCTCTGCCTGCCTCCGCTCCCATTCCAGCCCGGCCTTCG
>c100907.graph_c0
AAAATATACAGTCCTCTTCGGAGATATTTTAAAACTAGATACCTCAAAATCTTTTGATTGTGTGGGTTACAAATTAACAGACAGTTAGTTGATAGTACACAGATGTGATCTTCTCCTAATGTCCCCTAATGAGATATACCATATACCAAACAGACTGTAAATCATACACCTTTATTGTCCACATTTCAATTATTTCATATACAGCAAACGAATTAATAATTACGAACTATAGAATACAGTTTGGTAACTTGTACTGGATATGCAGTGTTGCACGAATTTCTTAAAATATTATAGTGATGACAAATTTTATTGTTACATTAATTGCTTCTTTTTAGAAAGATAACCATGATTCTCAAATATTTTCGCAAATTGAAGTTATATGCAAAAACTTAGTT
>c100908.graph_c0
GCGGCGGCCATTGGTAGATCTCCACGTTGTGTAACACGTTATCAGCATCTGTTACTTATGCTAAGCGCTACATTATTCTGACAAATTCAGAAATGTAGTTCTGTACAGATCCGTATTCTTTCCCCGGATTCCTAAGTACTGTAGAACGGTGCTCGAAATCGCTGGGTTTCCACCTCCTGTCGCTATTCATTCACTGAAAGATCTGCTGGCTGGTGGAGATTTGTCAGACTGAAGTATACTGGAAGCTCACTGGCAACAGCGGGAACTCAAGCAAGCAGAGTTCTTGACTGACGTTGTCATGTGTTCTTCAGCCTGGTAGGTCTAACGAGCTGAATACTGGTAGTTCCTGTGAATCATCTACACGTCAGGTGCAGAATTCTGTTGAGCTAGCTAGGAGGTGCAAGCATG
>c100910.graph_c0
GGCAGCTACATTAACTCCGCAACCAAGAACATCGAGACCATCTGCGAGAACATCATCCATTCCGAGCAGCTCAGCGGCCCAGGAGCACTGCGCATCGGTCTCATCGCCTACCGCGACCATCCGCCCCAGGATCATTCGTACATTGTCAAGAACTTTGGCTTTCACACCGAGGTCGAAAAGGTCAAAGAGAATCTCAAGACCCTCTACGCTTCCGGAGGCGGAGACGGCCCGGAGGCCGTCACAGCCGCCATGAAGGCTGCCCTGGACTTAGACTGGCGGCCCCACGCCACCAAGCTTGCCGTCTTGATCGCCGAC
>c100915.graph_c0
CTGCATTCCTCCTCGGACTGCTCTCTTCCCCCTCACCGCTACTACGATCGCCCATCATGATCACCGTCATCACCGAGGATGACCGCACCTTCCCCATCGACGTCGACGCCTCCATCGAGATCGAAAACTTACTCGCGCTTCTCGAAGACGACTCGTCCATCCCCGTAGACCACCAGCAGCTTCTCCACCGAGGCAAGCCGCTCGACGATCCAAAGGCTACACTCGCCAGCTGCGGCGTTCAGAACGATGATCTGCTCATCTTGCGCGATCGACGCAATGCCGCTTCCGCATCGACTTCTACATCGG
>c100917.graph_c0
ATTATATTGCCTAGAATATTTCAAAAAATGCAATGGGCATGGGCGTCGGTGCTGATATTTCAGCACTCCTCCTTAGTACCGACTTAATATTGTCTTGTTTTTTGGTACTCCGTGTTTTTCTGAGTCGTCATATTTCTTGTTGTTTCTTTTAATTTTTTGAGCTTGAAGTTACTTAGACGTTTGCGTTTGATCTTTCAGAATAGTCATCTCCACAGAAAAAATCATGGAATCTTTGTTTCACGCTTCTTTAACACAAGTCATCATCGAGCTTTTTCCTCTCCACTGATGATCATACGAGCTGCATCTTCTTGT
>c100918.graph_c0
CGAGGATGTTCAGTTTGGGCTCTACCGAAGCTACTGTGCTACGCTCTCTCGAGCTGGATGCATGCCCTTGCTTCTTCACCTGCGGCTCTTGTCTTATTCACTTATTCTCTTTCTGCTTATATACTCATGCGCCCTTTTGTACAAGGTCCGCGACTTGTTGTTCGATGCTCTTGTCGTCCAGACCCTTTAGCGACAGCTTCCTCTCCTTTCCAAAGTCGAATCGCGCATATACGGTGGGCTGGGTGCCTTTGGCTTCGCGGATCATGATGGGAATGGATGGGTTGGCCTTCTTCATGGCGGGGTAGCTTCGTGTAAGGAAG
>c100920.graph_c0
ATTTAATTCTTCTTCTATTGCATACTTATTTAATGATTTTAATCTCGAAGACAATGGCCTAGAAATGCATACAACACACGGTAATATCCTGTCACCAATATTCCAGTTGTTTGGTGACACCACATTGCACACTCCACAACCCGTTACACGAAATGCTAGTGAGCACTCGTACACTTAAAATAGAATACAACCAAAGTTATTTATCCTGCTACAAGCGAGGCAATGATCACCCGGCTGTAGAAACAAGAGAGACAAACAGGTTCCACTGACATCAAGTCACTGAAGAACGTAGTAGTACAAAATTTATATTAAGAAAAATGAAAAATGGGAAATAAGAGAGAAAA
>c100922.graph_c0
GGGCAAGAAGGCTCGCGGCGGGGGCGGCGGCAGCGATAGCGGCGGCGGTGGCAGCACGAGCAAGTCGCGCGCCATTGGCAAGATGTTCTTCAAGACCAAGCTATGCTGCAAGTTCCGGGCCGGGACCTGTCCCTACGTCACCAACTGCAACTTCGCGCATGGCATGGAGGAGCTCCGGAAGCCACCGCCCAACTGGCAGGAGATCGTGGCCGCCCACGAGGAGGCCACGGAGCAGCGGGAGGAGCACCAGATCCCCATCATGACATCTGGAAGTGTTGTAGCTGGAGACGGCGGCGGTGGCAGTGGTGGCGGCTCGCAGGGGGGCAGGGCATTCAAGGGCCGTCACTGCAAGAAGTTCTACACTGAAGAGGGCTGCCCCTATGGTGACACATGCACCTTCCTGCATGATGAGCAGTCTAAGGCACGGGAGAGCGTGGCC
>c100923.graph_c0
GAACTTTGGCAAGGGCTTCCGACGCGGCCCGGGTCACAACGCCAAGCAGACGCAGAGCTTCGATGCCATGGCCGGCGCCGGGTTTGCTGGCTCTGGCGCTCCCAACGCAGGCGGCATGCTTCCGCCCGGGCCCGGCTACGGTCCTGGTGGCATGCAAGACTCGTCGATGGTCGGAGCGGGCTTCGGAGCAGCCCAGCCCTATGGCGGGCTCGAGTCGTACTACGGGCAACCGCAGCAGCAGGCCGGCCACTTCCCCTCGGGCGCGTCTGAGGCGAGTCAGGACGACCTGTACGACCCGACGCTGGGTTTTGATCCGC
>c100924.graph_c0
GAAAGGTTTATCCTTTGATTAAACATAAATTAAAAGTTTAAAAGAAGAAAAATCTTTCAATTTATACCTTATAACTCTTTGAAATTTTTTGGAGTCCGGTCACGGGATCTGAATATTAAGTATGAATCATAGTTCTAATACTTCGTAATCTATTTCATATATTTCGCGCTCCAGATACTAGAATAAATACCTGACGAGGTAAAAAATCATCTCTATCAAGATGACAGACACACTCTCTGTACTATCAATAGGATCAATTATAACAAGCCGCACACTCATATTCCAGAAATACAGAAAAAATAAATTTCACGATCGAACTACCAAAACCAAAATAGACTAAAAAATCCGAGACCAAAATGCTTCGTTTTGTATTGAAAAGCTAGGACTTA
>c100926.graph_c0
GGTGCACCATGAACCACTAGAAACTTCAAATTTATTATAGTAAAAAGTAATGCATCAAGTCTCTATTAAAAAAAATAAGTTAACGATTCGTCCTCTTAACACAGTCATCTTCAATTTCTTCAAGCACCATTATCTTCCTTAATAGAAATGCAAAAGAATAATTATTTTCACCAAAAACATCAAGCCAAGAGCTCAATCTAGTTCAAAAAGCTTGAGAATCAGTCTAAATAATAGAACTCGATAGGTCTGGAATTGGCTTGGTCTAGTCCGATTCCAGTACAATTCGTGTCTGACTTGGCCGAGTTT
>c100927.graph_c0
GCTTGATTTTATTAAGAATTAAAATTCCCAACATAGAAGAACCTACATTGCAAACAAAAAAGACACAAGGCAAAAGAGACCGTCCCAACAACCAAAAGAGAGCATAGAGACTAGGAAACTAATAAGGATGGGATTATGATGGAGCACCAAGGTAAGATGCTAGCCTCAAGATGTCACTGAAGATCCCACCTGCTGTCACTTGAGCCCCGGCGCCCGGTCCCCGAACTATTAAAGGCTGAGTGCTGTCCCTCGTCGTGGTGAAAGCGATGATGTTGTCGGATCCTGAAAGTTGTGCAAATGGGTGATCGTTCTTGTACCTTTGCATCTCG
>c100933.graph_c0
AACGCCACTGCGTCTCTTCCTGGTCTTGCAGCGCGCGGCGTCAAGATCATGGCGCCTGCCATGTTTGCGCTCACCAAAGCGGACAACGCGACCGGCAAGATTGTGCCGAGCGAATACGCGATCGCAGCGAAGGAGAATAATCTCGAGATTGTGGCGTGGAGCTTCGAGCGCTCGGGCTGGTTGCAGATTGGCGGCGGCGGGTACTATTACGACTACGTGAAGAGCGTGATCAACAATGACGGAGACATGTACAAGGTGCTGGACGTGCTTGCTAGGCAGGTGGGGATAAAGGCTATGTTCTCGGACTGGCCGGCTACGGTCACGTACTACGCGAACTGCTTTGGACTGTAGACGGCTCGTTTGCCTAGACACGTCGTACAGGTTCGTTGCAGATAATGAG
>c100934.graph_c0
GAGCTGGTAGCATACAGTGAGACAAAGATCAGAGCATGTAGCTCAATTCAGGCGGAGGCGATGGCACTTAAGGAGGCTGCAGTCTGGATTCAAAGCAAGGGGTTTAAGTCCTGTCTCTTTCTAACGGATAGTCAGACTTTGGCAAAGGTAATCACAGATTTTCATCCACCAACAAATGTGGATTGGACTGCACATGCTGAGATGGCGTTCTTGTAAGCATATTGGTAGGAGCCACAATGCCGTGGCTAACTCTTTGGCTAGAAGGGGTAGAACTAAAGGCTTAGAGATGATGGGGTACATTTATCCCATGCTTAGACTTTAAGTTTTCTCTTTTTTTAGCTGGTATGCGAAATAGCTGTTATTTTTTACAAAGCCTCTAGG
>c100936.graph_c0
GCCCGCGCCAAGTCTGCTCTCAAGGTCGGAAATAGCTTCGGCAGTGTACTGCGGCTCGGGATCAAACTTGATGTCGTTCATTACCCGCTCAGGCGTGTAGTTGACGTCGCCCTTCATCTTCCTCGCATGGGGCAGTCGCTCTTTGGACGAACGAATACCCTCGGGGAAGGTCTCGATCTTCTCTCCGTCCCACTCGGCTGCTTTCGACCGTTCGTCAACCTCAGCCTGGTTTGGGATTACGATGGTTTGTCCGGCTGATGTGTCGAGGACCTGGTATCTGGTTGGGTCGTCGCTAACTTGCATGGCGATCTTTTGCTGCCACTCG
>c100937.graph_c0
GGCTAATAGATCTCAGATATAGTGAGAGTATGCATTTATACTGATATTCTTTACGAACTGACTGATAGTATACATACAAATATTAAAGGAATCTTGTGCATTCTAATTTCTATCTCGGACCGAATTGGTCCGGATTTTGATCAGATCTAACCTCAAAATTTTAATTACTTGAGAAGATCCGGACTCGTTTATTTGTTAGCAACTGCACAACAAAACAAAGTCTCATATAAAGTGAAAGAAAAGAACCAAATCTTTATCAATATCTTCAAGTGGGATCCTCATTTGCAACTCTGATGCATAAGAAATCTTTAGATATTACTACGTCAGAA
>c100939.graph_c0
CTCGCTTCTGACCCCAGATGTGCTTGATGCGCGGGAAGCGCAGGCTGTAGACCTCGTCACGCTCTTCTCCCCCATCACCATCTCCTTTCCCTTTAGCGTTGGATGGTGCGAACGTCTTGGACTCGTCAAAGTACTCGACCGTGACGGCCTTGCCGATGATCCTCTTGGGATCTCTGGCGAACTCGACGCGCTGTTCAGAGGTGAATCCAGAGCCGACGGATACGCGCGTGCCCTTGTGGACGATCTGGATAGCGGATAGTGCCTCTCGCTCCTCGAAGCGTCCGTTGATGGGAAGTCGCATGGTGGCGG
>c100941.graph_c0
GGGTATTTAGGGATCTTATGTCATAAACGGCGAGGGAGAAAAATGTGATAGATTTTTGTTCCTCTTTGTATTGATGTTTGGTTTCATGTGGCGTACACGAACAAGCCACGGTGTGATGGAACTGCTGACAGTGGACAGTGGTGTTGATTTATAAGTTTGTAGTTATAGGTCCCACTATCAGATCTCTAGAAGCACCTGTTTGTTTTTGCATGTACCCCACAGGGATTTCAGTTTGGAGTTGAACCCTTTTAATTCCAACCAACTATAAGAGGGATTGGACCAAGCAGCGGCTCTGGCCTCTGGCTGGCTCAGAGGTTCCTCTAGC
>c100944.graph_c0
GGCAATCCTGCCCTTGTCTAATGTCCTCGACCCGGGAAAGTAAGACTTGATGACCTGAGGCTGAAGTGGTGATAAAGCAAAGAAAGGACCCAGAATTGTTTGCGTCTCAATATGAGGAGCAGCGACGGCCTTGTTGAAGTCTTCGTGTTTTGCCAGATTCGATATTAGCACCGGGAATCGGCTGTATGTCAGTAAAGCCTGCACGCAAGGCTTGTAGTCTCCTTCCATAGAGATGACGGCTGTCCTCCTACTGATTTGCACCATGGCATCGTTGAAAATGGCAGGGAACGCTTCATCCTCGTCAAACCGC
>c100946.graph_c0
TGCTTGTTTACATGTTGGTTGGTTGCCGTAAATTCAAAACGGTGAAAGAATCTTGAGATGGTGACTTCAGAAGACTGGAACTGGGACTACTATTGTGCAGTGTTTTTGCAGAAATAAAATTTACACAGGACAGGAGGACACCAACGCCAGCACAGTGGCATGTATAAAATCATAAGCCTTTCTATCTGTTTTTTTGTTTAGATGCCTTATCATTGAGCCGCCTTGTATAAATTTGAAATCCAAATCTCAATACTCTTTTGGGCCCAGGCCCAATGCGATATATTTACTCGAATTCTTTTTCTTCGTACG
>c100947.graph_c0
GAACCGACGAGGTTGGCTAAGGTGTGTCATATTTGTTTAAATTTTCTATGAGTTCGATTTTTTTATTTTTTTTTGCTACAATGCCCTTGATAAAAAATATCACACACATATAGTCGTTGGTAATGGTATAGCAGGGCCATTTTGTAGCATGACACAACCAGTAATCATGTACAAAATAAAGTTTTTATAAGCCACGAAGTTATTAAGAATATTAAAAAGAAAGTGAAAATCTATCTTCCTCCTAACAAGAAACATTTCAAAGAAATTTGTATCCTTTGTTATATTATTTTAAACATAAGATAAGATATGACGGTTGCACCTGGGGTTCATGCAGGAGGCAGGTGCTATGGATATC
>c100950.graph_c0
GGGGTCGTCGTCCTCTGCTCGTCTGGGGTGCCCTTGGCATGCTGATCTGCCAGTTCCTCGTTGCCATCATTGGTGTCACTGTTGGATTCAACAAGACCTTCGAGAACGCCGCTGGTGAGACCCGCGCTATCAACATCTCTGCTGTCAACGCCCAGATCGCATTCATCGCCATCTTCATCTTCTTCTTCGCCTCCACCTGGGGCCCCGGTGCCTGGGTCCTCATTGGCGAGATCTTCCCCCTGCCCATCCGCTCCCGTGGTGTTGCCCTGTCCACCGCCTCCAACTGGCTGTGGAACACCATCATTGCCGTCATCACCCCCTACATGACCGGCGCCAACCGCGGCAACATGAGGTCGTC
>c100951.graph_c0
CAGGTGTTATGCGTGAGAGTAACAATGCGGAGATAGACAGACAGATAGATATACAAACGTATATGATTCGTTGGATTGATCAGACTACGAGTCTGACGAATTCAATGTGTCGGAGGAGGAGGAGGAGGCTGGGTTGGGTCTTTGCCGAAGCCCATGAGTGCGTGGGTGAGCAGCATGGCGCCCCGGCGGCTGGCCTCTGCGAGTCGGCCCACCAGCGGCACGCCCACCGTGTCCCTGTTCTTGAGAGGCTTCCCGTGCCACCAGTCCTCGTGCTTGACCACCTTGCCGTCCTGGAGCTGCAGCCTGATGAGCGACGTCAGATCCACCGGCTTG
>c100960.graph_c0
TACCTAACGCAATTCTTGGCCAGGTGAGCTTAAAAAAAAGATAAAAAGTTAATAATGGAAGAATTTATCTTATCAGACATTATATCAGAATTAAGACATATAAAGCAATCATGATATTTTTAGTATATTAAGTTCCGATATAAATATAGACAAAGACCCATTTTACCAAATATATTATTGTATTTATGTTTTCTAAATCAGATGAACTGTCCGTTCCAGTTCTTAATTTCTCCGGTAGAGGAACCACCATAAACACCCAAAATTTATCAGGTTATTTGTAAAGGAAAATGAAATTTTCATACGGG
>c100965.graph_c0
GCCCACCAAGTGAGAAAGCATTATCGCAAAATAATTTGGTCTGTTGGGATAGTGGAGAAGGTTATATTGCGCTGGAGGCGGCGAGGAGCTGGGTTACGCGGGTTTCGGTCTACAGAAGGTGCAACAGAAAGCACCACTAGTAGCAGCAGTGTTGATGTGATCCCAGTTAAACCTGCCGAGGATGATTACAACTTCTTGCAAGAAGGACGGAAGCAAACTGAAGAAAGGCTGCAGAGAGCTCTTGCCAGAGTGAAGTCAATGGTTCAGTACCCCGATGCTCGGGACCAGTATCAGAGGATTCTGACTGTCG
>c100969.graph_c0
ATCTAATCAACGAAAAGAAAAAATCTCAACCTTACTTGTATTATTCGATACAAATCGAATAAACAGATAAAAAGATGCCACTGACAGCCCTAACTACCACCACCACATGAAGCACGAGATATTCCATGAATTATAATTTTGATCTCCGTACTCAGCGAATCAATAATCTCAACATTTATCAACTCGCCAGAGGCCCAGAGTGCTGCTAGATTTGCAACACACTAGTAAAAACAATAGATTATGGCCATATCATTATTCGAAAGTTGTCAATTGCTCCGCTCCAAGTAGATTTACAAAAGAAAGAGAACAGTAGGTAGATCTCGTTTGCGCATGTTAAAAAAGGAGCGCATCTTTGCTCATCTAGTCTGTGGAGAGCTGTAAAAATGG
>c100974.graph_c0
GTGTTTGAATTTCAAAAATACTTTTTCAAGGAGATATACGGATAGAAGACTTGTCAGAAATGACGGTAAAAGTTAAATGAAGTAAACTCAAATGCTGCAATACATAATACACATTGTTGCAAGATTGGGTTTGTGGTGTTAAAAAAAATTAATGTATCCGATTCTGCAAGTCGATGTCAAAGCAACATCACCACTTGGCAGTGTTGAAACCTTTACAACATATTGCTTGTGTAGGCTCATAATTTTAATTAATTGGCTCTTAAATTCAAGTGATATAATAATCAAAATTAACATGTCTTTTAAGT
>c100975.graph_c0
GGATCGGCACAGCTGGCTGTCAGAATAGGTGGAAAAGATTTGCGCCTTCCTAGTCGGGATTGTGTGTTTTAGGGTATCAGGACAATCACGACACTGTCAGGCTGTCAGCTATCTCAAATGATCGATTGACAACAGTGTGACATCTAGAAGGCAAATACAACCCCATCTTTTTACATGCTATGCCGTGATCAAAATAACAAAGATGATCACGACACGTGAGCCATGTCGTGATTAATCATATTTTGTTATATTTGATCATGTTAACCACTTTTTTCGTAATTTAAATTTGTTTAGTGAAAGGAAAAATAAAAAATGCCAAAAAAACATGA
>c100977.graph_c0
CGAAAGCTTTTCTTTTTAACACTAGAAAGACGGCATGAGTCAAAATGAATCTTTTAGTTTTCAAACTTGATAAACAAGTACTTAACCGATAAGTAAAGTCCTTCATACTTTGTGACTTTGTTTGTTAGTTCATACTGCATATATCAGGTTAGTTTGAAGCATAATCCATTATTACACCATGTAAAATTTTAGGATATATCTATAAAGATGGCTGAGAGTCATTTTAACTAATATAAATTTAAATGTAAAGTTCTGGAATATTCGCAATATTGATGCTCACTGTCGAGAGGAATAAGTTCACAG
>c100985.graph_c0
CATCACCGTATAACCACACCAATACCGTCCTCGCCACTACGTCAACTCGCTCGTAGGACAAGACTCGTGTCACCTGCCTGCTCATACGCCCTCCCACCAGACTCTCCAAGCCCGACGAAAGTCGCCCTCCAACACACTTACCGTCACCACTTCAAGTTCATCACAATGGAGGTCCTACTAGGAATCACCGGCAAGGATTTCACCCTCATCGCCGCCTCCAAAGCCGCCATGCGTGGCGCCACCATCCTCAAGGCATCCGACGACAAGACGCGAGTACTCAACACACATACCTTGATGGCTTTCTCTGGAGAGGCTGGTG
>c100988.graph_c0
CATTCCCTTCGACCTCTGGAGGATCAACCACTGGTTCGAGGACGTCAAGAAACCGCTCGGCTTGAAGGAGACGTGCAAGAAGACCATCAGAGAGTACTTTGCGGAGAACATCTGGATCACTACTAGCGGCCACTTTTCGACTCCTACGCTGAAGTACTGCATTGAGGAAATCGGGGCGTCCAGGATTCTTTTCAGTATTGATTATCCCTTTGAGTCGTTTGAGGATGCTTGTTCTTGGTATGATGCGGTGGATCTTCCGAAGGAGACTCAGGAGGAGATCGGCAGGGGGAATGCGAGGCAGCTGTTCAAGCTCGGCAGCTTCAAGGACTGTG
>c100990.graph_c0
TATACTAAATTAATTCAAAAATTAAAAAACTTTGCATGCAAACATATGAGTCTTGAAGTAGATCAGTTTTAATAATTTAAGTTCGAAGTTTAAAGTCAGTTTGGTGTATTTTTGAGCTAAGTTTTAAGTCAACTGTGGTTGGGTTATGTACTCAGGGTTGCGATGGAAGAATTGCATGAGTTGATATAATCTAATTTCTAAATCCGCTTGTCATTGACCAAAAAGGCAACAAGGTTGGGAGCCGTCAGATCAAAATTGGACAATCCTGGTTCTAAATATTCGATAGAAACTGAGCCCAACTATTTTGTCTGGGTCTAATAATGTCATCTAAGATGTCATTTTCAATTTAAAAGATGCTAGCACTAATTCTAATATCATTGGTTCGATCGAGTTCATAGTTGCAAGTACAAGTGTA
>c100993.graph_c0
GGCGATCGTGGCCGTTCTCGTCGCGCCCACCGCCAGCTACGTCGGGCCGCGCCGCCGGTGGCGCGCCGCGGCAGCCTCGTCTTCGGCGGCGTCCGGGGTGGACCTCAAAGCGCTGCAGGCCGCCATCGATAAGAAAAGCAGCGATGATGTTAGGCAGGCGCTGGACCAGCTGAGAGAGAGCGGATGGGCCAAGCGGTGGGGCTCGCAGCCCTATGTGTCGCGCCGGACGACATCTCTACGGGAGCTCACTACCCTTGGAATCAAGAATGCTGAGAATTTAGCAATTCCAAGTGTTAGAAATGATGCGGCATTCTTGTTTACAGTTGTGGGTACCACTGGATTCTT
>c100995.graph_c0
TGATATCATCGTGCCTCTCACCCTCGTCGTTCTCGTCGTCAATTGACGTGCGGACATCGCCATCACTGCCGTAACTAGTGGAACGAGGAGAGAGAACGTCTGACCGTCTGTCGATCTGAGGAGTCGTTGCTGTTGGGGCAGCAAGAGCCGGTATGGCAGAAAGGATGCCCAAAAGGGCGATTGTGCCTGTCGAGGCTGTGGCGTGTAATCTCATGTTGAGGTTACACTTAGGGCAAAAGGAGTGACTGCTGGAAAGAGAGAAAGTTTGCGTTCGTGTATAAAGGATGAAAGAAGGGACAGAGGTTCAGAGAGGGTGGTGTCTACCAGAGACAACAACAATGGAATAGTAACAAGGATCTCAACAGTGAGCGACAATCAGCTGAGAGAAGAATTACATCGG
>c100996.graph_c0
ATTTGCAATCAGCACAAATGCGCAATCAAGTAGCAGCTGCACCTCTGCCTTGCTTGGCCTTTCCCCTTGCTTGAACTACATCGGTGGCAATGACACGACCCCGTCTGGCTCCTGCTGCTCCCAACTGGCGTCGGTTGTACAGTCTGAGCCACAATGCCTATGCTCAGTTTTAAATGGTGGATCATCTAGTTCTCTCGGCGTGACGATTAACCAAACTAGGGCACTGGCGCTGCCTGATACGTGTAAGGTTCAGACACCATCTGCTAGTAAATGCAACACTGCAACGACGCCGTCATCGACACCATCAACGCAAAACCCTCAAACAGATAACACTGGATCAAAGGATGTGCCAAATACTGTAATGGATTCTGGCACAACTTCTCAGAAACCCAATTTCATTTTCTTCCTTGCGCTTCTTGCCGCAGCTTCCATTGCCAGGATTGGTTAAACATATATTTAGTCTGTTTTTGATGATTTATTTATATTTTCCTAGATTATAGATGATGTCATTTTTATTTTTATGAGCATGCATGTTGTGTAGTTTATGTGTTTCTGTGAGAGAATATTGTGT
>c100997.graph_c0
CCACCACCAGGCTATATAGTACTTGCATCACAATCCCCAGAACGTAACACTTTCTTTGGTTCCACAAAACAACTACAAGCATGCATCATACAGCAATTCAAATACACCTAGTAATACATCAGCTGTTGGGTGGTTGCAATATTTTGGAACCCACTATCATATAAAGTTTGACTAGTGCCAGCACCACCAATCCCAATTCCAATCCCCATTCCCATGGCTGCCTGCTTGAGGGCATGCTGAGCCGCCTGCGGATGCATTAGCGCTCGTGCTGCACCCATTTTGCTCAACGCCATTTGCCGTTCATAGGCAGCAAGGTCGGCGGCAGACAGACCTGGCATGTGTCCCACATTTGGTGGTGGAAGAGGGGCAGAATTAGTCCCTGGCGGGGTTGGCTTGCTACCCCACGAACACTTAATTGGTTTGCCACAGACAACTCGAGCATTGCCCATTTGAATGGCTAAAGCTGCTTCAGCATGAGTGCCATATCTCACAAACCCAAAACCTTTGTCCCGTTGTACCCTAACATCTTCAATTGTCCCGGCACCAAGGG
>c100998.graph_c0
CAACACTCGACCACACTCTGTCTGCTTTGGCGGTTGCAATGTCGGGATACGAGCTGCACCAGAAGCTGCGCACCAAGGTGGTGCGTCTCACCAAGAAGAAGGCGTATCCGGAAGCGATTGCCGCGCTGCACACGGGCGCACTCGAGCTGCTTTCGCAGGGCGAGCCGGGTTCCGGGTGCGATCTGGGCATCTACATGCTCGATGTCTACAACCTCGCCGACACTCCCGTCACGGCCGAGTCCCGCTCTCGCATCACCGACATCATCGCCGCTGCCAAGCCCGACTTTTGGCGCAAGAAGCTGGTGGATGCGGCTGTCAAGTGGAGCTGCAAGAGCGGTGGTGATGGCGAGCTGCGTTTGTTTGTAGCCAAGCTGTATGCCAAAGACGG
>c101002.graph_c0
CGTTTGACGACGTCGACGATCGGCTACCGCCACATCACCATCCGTCCGCTCCCCTGCATCGGCAGTATTCGCGCCAGTTCGACGACGAGTCCGCTCTTTTCGGCGAACGCGACGTTTCCACCACCCTCAGCCCGCACGAATACAACGCCGGCACCTCGGCTGCCACTCAATCCGCGCATCGCTACTCGCTCCCTTCCAGCTATCCCTCCAGTATCGCCTCGTCCTGGAGCAGGCCAGAGCGCAGCGTATGGTTCCAGCAAAAGGCCATCATCATCACCTCGATCTTTTTGGCCATCTTCATCGTCCTCTTCATCGGCGCAGCCGTCTTCCTCCGCGAACGCAAGTTCGACGACGAGCTCGCCGGCCTCGACGACGAAGAAGCG
>c101003.graph_c0
TTCACACACAGCTGACATTCTTGTGAATGTTAGCCGTGAAGCACCCAGTTGGTGGGTATGGGTTACTGAAGATATGGTTCCGAGCAAAGTTGAGGAATGGAGTGGAATTGATGATGAAAGTTATGTGATTGTATCTGAGGAACATGTGGTGGATGCAGTTGCCCACTTTATGGCTAGATGTATAATGTCAAACCCAAAAACTCGGAATGTATCACCTGAGGAGCTGCAGAAAATAATAGCAAAGGCGTTGGATAGTATGGGCGGCACAATTGGGAAGATGTTTGAAATTTGGCATGCTGGGCTGCTGTTTTATTCCTTGGCCACTTGGGGACTTGCATTGGCGGGCTTGTACCAGGGTCGTGCTATATTGAAACTGGCCGCCACTGGTGTTCACCATACAAGCAAAGCAGTGATGAAGGTGCTCTGAAG
>c101006.graph_c0
GTCCGGCACCAGTCCTCCCGCATCAGGTATTTTTCCTGCTATCTTTCATGTACCAGACCCCGGTTTTGGCGTACCACTTGAGGTTGTCCCTATAGAGGTTGAGGGTGTCCCGGCAGGGTGGGTAGATTACGTTAATGAGTTTGAGGAAGATACCGAGGGTTCCGACGCTGCCTCTGCTGCGTCCACACCGCGTGCGGCAGCTTTTCCACCTCCTCATTTCCGTATCGCCGGGCACGGTATGTACGAGCGCTTTGACGCCTTGCAGCAGCGCAGGTACCTTCCGACACGCCGCGTCCTTCTCGAGACCCTCGACCGCTTCGGTATCTCCGCGACATTCCTGCACCTCACCGAGCGGATCGGGTTCACTCCCTA
>c101020.graph_c0
GAGCAAAGAGAGACAGAGTTGTGATGGAGAGACTGGCACAAAGAATACAGGTTGGGATCAGAGACAAGGGAGAAGGGATGCGTCTAGAGCTTCGGGTCTTCCACCTTGGATGCAGCGAGGCCGGGCGTGGGCAGGTCCTCGGGCGGCGGAGGCGGGGCCGAGCTCTCGCCCTTGCGCTTCAGCATGCCCTTCTTGTCCAGGTACTGGTCTGCCTCGTCTGCGTGGCTGAACGGCCTAGGCCCGAGCAGGTTGCGCATGTCCTCGCGCGTGATGACCTCCTTCTCTAACAGCAGCTTCGCCGCCTTCCCCGCGGCGCCGCGGTGGTCGCTTAGCAGCTGCGTGGTGCGCTTGTGCGCCTCGGAGACCATCTTGCGCACCTCGAGATCCAGCATCTCGCCCGTGCGCTCCGAATACGGCTTGTGCATCGACTCCTGCTCCGTACGGTAGCTGACCGGGCCCAGCTCCTTGTTCATGCCG
>c101021.graph_c0
GTGGATTGGGTGCAGCACGCTCAGGTGCCGGTTCGCCGCGATCACGATCGGCTCCATGGATGCGTGCGTGTTGAGCCAGTGAGTGACGAAGTTGTTCTCGGCTGCGTCGTTGGCAGAGGCGTAAACCTTTGCCAGTTCCCAGGTTGAGAACCTCCCGGCCGTGATGCCGTCGTCCCCGCTGTCCGGTGGAGTGTACACCGTGCTGACCGCGCCGAGCTGCTCCTTCTCCGGGTGCGGCGAGCTGAGCTCGATCGCCAGCGGTCTGAGCATCGAGTCCTCGCCGTCCAGGAACAGGAGCGTTCTGGCGGCGTACACCTTCCTCTGCGACACCTCCG
>c101024.graph_c0
CGGGCATGTCCTTTTTGCGGTTGATGAGCTGGATGATCAGTTCGAGATCCTCGACGTTGGCGCCGGGGAGGGCGAGCGCCTCGGAGGCGGCGGTGGAGACGAGGTCGAGCTGGGTGCGCAGGATGATCTCCTCCCTGCGTCCCTGAAGGAGGGCGATGAGGGGCGCAGCCCAGGTGTCGGAGGGCTTGAAGGAGCGCTTGAGCTTCTGCTTGGGCGTGCGGTCGCCGTGGCGGAAGACGGTGACGGAGGCCTTGAGGTTCCAGGCGGAGCGCTCGCGCTCGCGCGGGCTTGCGCTGCCGACGCCGCTGCCCGAGCTGCCGATGGGCCGTCG
>c101025.graph_c0
GCCAAGCCGGCGTCAGAGGCGAGCAGAGAAATGGCGGGAGCGAACTTCCTCTCCACCGCGGCGCTCGTCGCCCGCGGCGTCGCTGCCTGCTCTTCTATTTCAACTCCGACACGGAGGCACCCGCAAATCCGGGTGTGCTGCCGGGCTGACGTTGAGGCTATGGAGGCCTATGCCCATGAAGAGCGCCTTCGATTCCGTCGGAGAGATTTCATCGGCACCTGCGTCGGCACCGCTATTGGTTTGGAAATGATCGACGGCTCTACGAGTTTCTCTGGAGTGGCTACTGCAGCTGATCTCATTGAGCGTAGACAAAGGTCGGAGTTCCAATCAAAAATCAAA
>c101027.graph_c0
GTTTTCTTTCAAAGCGACATGGAGCGGAGGGAGATTCAATCGCCTGAGCCTGTTGTTTCCGATGCCATTTCACATAGGAAGAAGCTGAGCATACATTTTGCAGAGAGTGATGAGAGGCAGTTCCCATGGGCGATTGGGGGTGAGTATGTGGCCGGCGGGACCACACCTGTCACTATACGAGGGAAGCCCATAGAAAATCTCTCTAAGACCGGCGGTTGGATTGCTGCATTCTTTATATTTGGAAATGAGATGGCAGAGAGGATGGCATATTTTGGCCTCTCGGTAAACATGGTGGCATTCAT
>c101031.graph_c0
TCCATTATCGCTTAGAAAAAAAAAAGGCTTTATAAAACCCATGTATTAAATTAGTTATCAGAACATACAATTTTCCTAAGAAGTATTCTATATGTATAACTATCTATATCCCATCCGTAAATAACTAGTTTTACCTCTACCTTACCAGTGACTGGTACAGAAACAAAACTTGTAATCAAAATCTCCATGTCACCCTTTTTTGCATCATTGACCTATTCAAAACACAACCTCATATGTTTTCAGTCTCTCTTTTTGGTAACAAGCCAACACAATAACCAACAAGCACTGCAAGTGAAGACAAACATAAAGCAAAGAAATACAATCACCCCACCACATGGTGAGTCTACTAAACACATAAATTCGCG
>c101035.graph_c0
GGGGTATCCGTCAGCGCCCCTGGGGTAAGTGGGCTGCTGAAATCAGAGATCCTAGCAAAGGTGTCCGTGTTTGGCTTGGTACTTTCAACAGTGCTGAAGAAGCTGCAAGAGCCTACGATGTTGAAGCACGCAGGATCCGTGGCAAGAAGGCCAAGGTAAACTTTCCAGAGGAACCAACAATTCCTCAGAAGCGCCGTGTTCGCCCTGCTCCTCTTAAAGCACCCAAGCTAAGCGCATCACAGGAACCTACCGTCATACCAGCAGTCAACAACCTTGCCAACCCAAATGCTTTCGTCTACCCATCTGCTGACTTTGCATCAAACCAGCCACCTGTTCAGCCTGATAATGTGCCATTTGTTCCTGCAATGAAGTTTGCTGCCCCTGTTGAAGCTCCTGTTATGAATATGTACTCTGACCAGGGAAGCAACTCTTTTGGCTGTTCTGACTTGGGC
>c101036.graph_c0
GCACCATGAGCGTGCAGTTTATCCTGCCCGACCAGCACTCGGCCGTCATCCTGCGCGGGGCCCAGAAGAACGGCCTGGTCAAAAAGTTCCTCAAGGACGTCGAGTGGGGCGAGCTGGACTTTCTCCTCGTGGACACGCCGCCCGGGACGAGCGACGAGCACCTCAGCGTCAACTCGTTCCTGCGTGAGAGCGGCATCGACGGGGCTGTCGTCGTCACCACGCCGCAGGAGGTGGCCCTGCTGGATGTGCGCAAGGAGATTGACTTTTGCCGCAAGGCGGGCATCCGGGTGCTGGGCCTTGCCGAGAACATGAGCGGCTTCGTGTGTCCCAAGTGCAAGGGCAGCAGCGAGAT
>c101037.graph_c0
TGATGATCGATATTAACTCCATCCGATTGGGCAAATAAGGTAACGAACATCAGTGACCGTCGGTCAGCATATCAGTAAAAGAAAGGTGTATCTCGAGCCAAATTACGACAAATAAGTGAGGTAATTATTTAGTGAATGGAATATTGCATATGAGGACCTGGAACTTGACAAAAATGGAGCAATATCAGCTAATTAAAGAAACTATGAATGAGATGGAAATGGGAGAATTTTACAATGACAGAGGTGAAGATGGAGAGGTGGAGATGAAGTTGAAAGATGATGATGCACAAGGATTAAAAAGTGAAATAATCATACAGCCAATGGAGATCCGG
>c101040.graph_c0
TATTCGTCATGATACCACGATTTGTTTTTGCTTTTCGATTTTTTTCTTCAATCACGGTTAGAGGCATCAATTTTGGGAAGCCACAACCAAGTTGATCTACCTTGGCGCCGTGGTTGACTGCTTTCCTGCATTGCATTGGCGTTGGAAGGGAAAGACAGGCTAGGATGGAGTGCGTGCTTTCAATTTCCAGAAGGTTCGGCCTCTGGCACAAAATCATAAAAGATGCTTACCTCGCGGCTTGGACTTGATGCTCAATCATCACGGTCGAGTCCCGATGACTAGGCACATCTAATAAGAAGAGCGGATGAAGGGTCCACTGACGGACAGGAGCGTGGTGCGCGCCGGGCCGTCAGTTTTGCACAACCTAACAGCTAGTGCACTGCTGCGAGCCCTGGCATTGAGTACGG
>c101042.graph_c0
GACTGGATTAAGTCCGCAATACTATGCATGTGCTTCTATTTTTTTATTCTGATAACGACAGCTTAGAAAAAGAAAATCACAAGAAATTGTACAGGAAACGTTTAATAGTTATTGGTTAAAGATAGGTAGTATACCATATCCAAATTGACATTCTCGAATGTAAAGTGCATGCTGCGGCCAGAAACACTTCCCTTGGTCTGCTTTACTTTTGGATCAGTACCACAACACTTTTAATATGAAAAGAAGTTATAGCAATTGTTTATCTGATGCGAGTTACACTTTTAAGTTATACTTATAACACTTTCCAATACACAGAGAGTTATATATTTACATTTATGTCTGCACATAAAATGATTTTGTCCAAGG
>c101044.graph_c0
GCGCAGGACCCCATGAACTTCTACACGGACAGCTCGAAGCGAGCGCAGGAGATCATGCGGGAGAACGAGAGCAACTACGAACGCTTCATGGAGTGGGGCCGACAGAACCGATACAGCGTCGTCTTCGCCTCGTGGCTGGCCAGCATGGCCGTCGCGTTCGCGGCCGTCGGCCGCTCGCCCGCCAGCACGGCGCAGAAGCTCGTGCAGGCGCGTGTGTACGCCCAGGGACTGACGCTGGCGGTGCTGATTGTGTCGGCGGCGTTTGAGGTGAATGACGCCAAGCAGGGGAGCAGCCGCTTCCAGACGGTCAAGGTGCTGGGTAAACTTAAACCTAAACCT
>c101047.graph_c0
GTAGATTTATACCTAGTTTTACACCTAACCACATCCAGATTTACACTGTATAGCATGTAGATTAACATATATTTACCATACATGGAACATAGATTTATAGCTGGTAGCTATGCTGACACTGGCACATTAACACCTAAAAATTTCGTAATTTAGTTTTCTTCAAATTTGCAAAAAAATTGTTCCAGATAGTGAGTTGCTTTATTGTTTTGAACTTTGAAAAAAAGCCATTGGAAACAATATTTCCCCCATGGAACTGAAGTATAAAAAAATACACAAAGCTTATTTAAATTGCATAGAAATTCATAAAATTTTAAATTTCATAAATTCCACCACAAGATAAACAAATATGTAAAATGGCAAAAATGTAAATGCTTTTCAT
>c101048.graph_c0
GTGACCGTTGGGACATTTGAAGAAGAAGAAAAGGGACAAAAGTTGATACTGACGGCATCAGATGAGCTTGACACTGCAGATGGGTCCCAACCCGTTAAGAAGGAAACGAGGGCGTTAATTATTGCAATCACTGGCGAGTGGGCTCCTTGATGACTTCAATGAAGATGACATTAGGATAATAAAGAAAGGGAATGAAGCCTGATGCTTCTGAAGGTAGTCAGATTGTTATGCAAAGTCAGCAGCTGTTGGCTAAGGTGGAAATACCAGATTCATTAGGACTCGTTACTTTATCAAATTGTGTGTTTT
>c101049.graph_c0
GACCCAGATTATGTTTGAGACTTTCAATGTTCCTGCCATGTACGTCGCTATTCAGGCCGTGCTTTCCCTCTAGGCAAGTGGTCGTACTACTGGTATCGTTCTCGACTCTGGTGATGGTGTCAGCCACACCGTGCCCATTTATGAAGGATACGCGCTTCCCCATGCCATTCTTCGTTTGGATCTCGCTGGTCGGGATCTCACGGACTCCCTTATGAAGATCCTCACCGAGAGAGGTTACTCCTTCACAACCTCAGCTGAGCGGGAAATTGTAAGGGACATCAAGGAGAAGCTTGCGTACGTTGCCCTTGATT
>c10105.graph_c0
CTACATTCCCTTTACCAACGTGAACGACGGCGCATGCGACTACGAACTATGCTGTGACGGCAGCGACGAATATGAGCGTGTACGAGGTGTCAAGTGTGAAGACAAATGTGCGACCATCGGTAAAGAATGGAGGAAGGCGGACGAGGCGAGACAAAAGAGCCTGACTTCTGCAAGACAGAAACGGAAGGAGCTGGTGGCTGAGGCTGGTCGTATGCGCAAGGAGGTCGAGGACCGCATACAGACGCTCAAGACACAGATCGAAGGCGCGACACTCAAGGTAGATGGCCTGACAAAGAGCCTCGCCGAGATTGAGAGGGCGGAGCGAGG
>c101050.graph_c0
ATTGCTCAAACATTATCATATGAAAAAAAATTTCATCATCGCTAATAATTGCTCAAAAATTATTATATAATTTTATTATATATAATTGTTGGTCCCAAAGGAACTTAGAGGGGGTGAATATGGCATTTTTAAAATTTTAATCTAAGTTAATTTAACTACACGTGTCTACAAGTTATTTGTGGCAAAAACTAGAATATCTTTAATGTAAATAAATAAATATGAAAGTAAATAGTAGTGTTTAGAGACACTTGACCCGAGAGTTCTTTACGACGCTTGACGCCACCCCCTAGATCGCCGGGACCCGCGACCTTCGAGATG
>c101051.graph_c0
GGGAGAGCCTCATGGCCAGGCCGGCGGTGCAGAGGGTCTGCAAGCATATGCCTAGCCAGTTTAGCTGCCTACTAACCACTACGCCCTCCATAAACTAAACTAATATGAAAGCTTTTACATCACCATAACTATTTTAGTGTAGTGATCTAAACACTTTTATATTAGTTTATAGAGGGAGCAGATGTTTATGAGCGCGGGTGTGTGCGTGTGTGCCGGTGATGATTCCGTTTAAGAGAAAGAGACATCGATCCCGTGGGTCATCATCAGCACTAGCCCGCTTGCGCTTCTGTTGGTGCGAGCGAGCCTGATTGTGATTGATGTACCTACTTGGATTCCTTGCTTTGTGCACTAGTATCGGTAAATAAACAACTCGTCAATGCTAATCCGTACGTCCTAGTACATCACTAGAGATCAGAATGGATCCAAAGTCAAAG
>c101053.graph_c0
ACGGTCAAAAGACCGATTCCGATTTTTCCTTCTATCTATGATTCTACATCTGTAACCCAACTTGGTATAGAACATGCAATTGACCTCAGGTTTTGTAAGAAGGCTCATATTTTCATATGAAATTCAAAACTTAACCTCACTTTTTGTAAATTAGTCCTTATTCTGTAACCACATTAGAACTAATTCTAACTTAACCTTAGCTGTGCAATAGGCCACCAATCAACCAAAGAGAACTGACAAAATGAAACTCAGACTTCACACACTACCTTCACAAAAGTGTCTCAATTGAGATATCAGAGTTTAAGAATTAGTACCTCAAGGAATTGGGCTTCTTGT
>c101054.graph_c0
GGGAGATGTACAATTGAGTCAGGAGTCATTTCGAAGTGAACTTCAGACCTTTCAGCAAATAGCACATCTAAACTTAGTTGGTTTTTATGGCTACTTGGAGTATGATAATGAGCAAATCATTGTGGTTGAGTATGTACCAAATGGCAACCTTCGGCAACACCTTGACGGTGTTTTTGGGAAGATTTTGAATTTTGCGACCCGGTTAGACATCGCTATAGATGTTGCCCATGCGATTACATACCTTCACACTTATTGCGATAAGCCGATAATTCACCGGGATATTAAATCCTCGAACATACTCCTGACAAACAGTCTCCATGCAAAAGTAACTGACTTTGGGTTCTCTCGGTTCGGCCCAACTGAGCATGGAGCAACTCATGTTCAAACCCGAGTTAAAGGCACCTTAGGATATCTCGATCCTGAGTATTTTATGACGGCG
>c101055.graph_c0
GACGGCGGCACCGATGACATTCACTGGGATTTGCTCACAGTTAAGACCAATGGATCCAACAATGTCGTTGAGTCCGAGAAGAGCTTTGGTGTGCTTGGCTTCATCACCAGTGTGTGTAGTGCCACAGCATTGGAGAGATCCAGAAGAGCACTTAGAAGCTGAACCACCTTGAGGGGCAGCAGCAACAACTGCAGCAGCAGTGAAGAAAGCGAGGACAGTTGAGAATTGCATCGTGTTAGTTAGTGGAGAATGAGTGTGAAGAATACACAAGAGACGAGTTGAGGAGTGCTTGAGGAATCCCG
>c101058.graph_c0
GTGGAACATGATCGTGTGTGTTACCATGGGGTTGTCTCAACTTCTGATTTGGGCAATCTGGGCTGGTGTCACCCACCATCCTTCTCGGTGGAAAGTGTGGACGGTGGTTGTGGGCGGTGGGTTAGCATTACTACTGGAAATCTATGATTTCCCACCACATGAAGGGCTCATAGATGCTCATGCTCTGTGGCACGCCACAACCATCCCCCTGACCTATGTGTGGTGGAGTTTCATCAGAGATGATGCTGAGTTTCAGACCTCCAATCTTCTCAAGAAGGCCAAGTAAGGCTGTTCTTGTTTCACAGGGG
>c101060.graph_c0
ATTGAAAATCTTGATGTTCCTCTCTCTCCAAAGCACCCACATCGGGCAGCCCATGCCGTGTCCCACCCAGCTCTTGAGCCCTGCCACAGCGTACTGCCAGTCTGTCATGATCCAACCATCGTTGTTGTATTGGCTGAATATTAGTACCCGGTAACCCGAAATTGAGCTCAATCAAGTACGTTTTTCTGAGTACAGCTGAATTTCTGATGCGTTAGAATTTCTGAATTTAAAGGAGGTTTAATGCGTTAGAATTTCTGAAATATATGCAATAGCCCAATCTGGCCTGACTGCATAATAGGTTGGTTCTGGGTCAATATTTCCCGACCTGCTAGTTGGTTTGAGTCAACACATTTAAACTATAACTAAAATTCCA
>c101061.graph_c0
GGGGCGGCAAGCAAGGAACCTGTCGAGCAGCTGCTGTAGGTGGTGCATACGAGCAAGGACCTGCTCTGGCTTCATATCTCTCACTGGGGTGGGCGGCCTCTTGTCATCATTGTTTCCACCATTTCTCTCGCGGTAATCATCATATCCGCCATACCCAGGGGGTGACGAGTAGGAGGGAGAGCGGCGGCCATAAGGATCAGGTGAACCCCAGCGGTCACGGTCCCGCGGTGATGGACCATTAGCGCTGCAGCTGCTGCCGGCATTTGACCCCTGCTTGCGCTCATGGAGGAAGAACTCGAGGCGCTGGTCAAGGTAGAGCGCGTAGGTGCGCACAAAGGCAGAGTGATCCCAGGATCCAGAGTGCGCCTCGTCCCGAAAATCGGAGAGGTTGAGCAGGCGGGTGCCCCGGCG
>c101062.graph_c0
GGAGGATGCATATTTCTCAAAGATATAAGAAAAGCACAATATATGACATTATTCTACTATCTCAAATATTATTTTGTATTACAAAATTTTTGGCTAAAATTTAAATGATAATAGTTTGTTATCTTTAACCTGATTTTTAATATTGTTAATTTATTAAAATAGTTCTAAACATTAGAGCAACAAAGCTTGGACGAGTTATAAACTCCTCTTATAATAAATTTATTTTGTAGAGCATTTATCTCTTTCTCTTTTGAATGTATCAGCTGTTTTGATCAATAATATTTTAACTCACCTTCATAATTTATATATTTTTATGTAATTATTACATATATGTAGGGATTTGACCATGCTTTATAATTAATTTTATTTATACAAAAGTTAATTTGAAGTTTCTACAACTACAGTTACAAGTTGAATAAATTATATTTGCTTTTGTCTTGTAACTTTATAC
>c101065.graph_c0
GAGGAAAGAAAGAAGTTTAACTAATATGTCCACCAAAAAAGAAAAGAAATACTGAAATTTATAATAATACGGAATACAGCATAAAATACTATTTCCTTATCTTTCTAAACAAATGCTTGATCATGGAAAAGTAAAAAAGACAAGTATCACTCCAATCTGCAACGTTCTTCATAACCTATGTCACATAATATTTATTCATCTGTGGCGGGAGAAAAAAAAACTGAAGCAGGGGAGCAAGATGATTTACTGGCCATAAACATTCTCATCACTGTAAGCGATGTAAAGGAAGAAATCTTCCTCATGGTGCTCCTGGT
>c101067.graph_c0
GCGCCCGCGGCATTCACCCCTCAGCGCGCCCACGGCAGCTACTCGATGCAGCAGTCGCCTTCCGCTCAGAGCGTCCAGCTGCCTCGCATCCCCGATCTCGCTGTTCCCACTCTTGACTCGCACCCTCAGCAGCGCAAGTCGCCCATGCAGCTTGCGATCGACCCAGCCCTGATGCACGGCCGTGGCACGCCCGTGCCGTCTATCCACACCCCCGAGGGTTCGCCGAAGGATAAGATGAGCCTTTCGAACATCACCCTCTGAAGGCAACCTTAATAGCCGCAAGACCGACAACCTCACGCACACGCCACATTATTACAGCAACTA
>c101068.graph_c0
GAAAACATGAACATGTTGACCGGCATCATCAGCACCGTCTTGATATCGAGCAAGGGTGTAGAAGGGTCGTACAGGTAGGGGACTGCGATGAGGGATCGAGAAACAACGACCATGAGAAGACCAATTACAACGCTCCATGTGCTGACGTCCGGAACTCCATCGCGCGCGGCGGCACCGTCGAACGTGCCGAACTTGTTGGCCATATCGTTGCACCATCGAAAGACGCCGTTACCAAACCAAATAAAGTACGCGAGGTAGAGCGTGGTGGCGACGTAGACGGGAACCTGGATGCCGGTCAAGTACGTGAACAAGTGGTGCACGAGCAAGGGTGCGGCGGCTTGCGGGGCGACCAGGCGGTGCATCTTCCACACCGGGTATACGGGCACGGGTGTGGATTTGGG
>c101070.graph_c0
CGAGTGGATGCCTATCCGTCAAGTAGAGACAGACGACAAGCTTCGTATTTGGCGCTCGTTTAACCTCGGGAAGCTCGGAAGCATGCTCATGCTCGACACCAGACAATACGAACGCAGTATTACCGACTTGTACTATAACACTCCGGATATTATTGCTGCGGCCGGCGATGAGGATCGCTCGTTGACAGGCCCGAAGCAAGAGGCCTGGCTTTTTGAACAATTGCGGGCATCACAAGAACGCGGAGCCACCTGGTCATTGCTCATGCAGCAGATCGTATTCTCGCGCGTCAACTACACCAGCGCCACCGGCGGAGCGACCGAATTCAACGTCGATGCATGGGAGGGCTACCGAGCGCAGCGTGATCGAATCCTTGCATTCATCGAGGAG
>c101072.graph_c0
GGCCTCCACATGATGACATAACTTTTAGCTTGCTACAATACATTCCATATTATGACAAAACTTCGAAACAAGCATTTAAATCATGGTCAACTGGTATACAACATGCACCAAATAAGATGCTCAAATCAGAGGGTATCAAAGGCCTCAACCATCAATCCTCCTTCCAATCCAACAAAACCACAATATTCCCCTATGCTTTAACTTGCACTTACAGAGGAGGTAAATTTGTGCCGTGACCAAATTTGCAGGACAGTCATGGCACATTAGTCACGTCATGACCACACGTACCGTGTCCAAAAGTGACTGGTCATATTTGTCACGTTTTAT
>c101073.graph_c0
GCTTACTATCATAAATGAGATTCGATTGCGAACACCCTGTCATCCACAAATTTGGAGTCGATGCAGTACACCACATGCATTCTTAGATGTATCACAAACAGTACCTAATGATCCCTCTCGTGGTCGTCTTTGTCCCTAAACCTCAGCAATCTTTCGATGCATAACTGCATCGACGCTTGGTTATAGTGTTGAATCATTGTTGAGCACATCATGCCTGCATTCATATGTCCGATGAACATGTTGTTTTCTCAAGGGAAGGAATAATGATGTTGCAATACAGGGAATAGATTTGTATGATAGAGATGTCCAGCGGCCGCTAAGTCATGAAATCCCTGAGATCCACAAACCCCACTGAGATATAGAACCTATCAGGCCTAGTTTTGCTCTGAAGGATTTCGCACACCCAGCTATCTTCTTT
>c101076.graph_c0
AAATGCCTCCATCAGCGAGTTTATCTAGTAATAAACAGAACAATGTGCACGGGTGAGTAATCCAATACATTAAATATTATAAGGACAGAACACCACACTATTATTCCTTTTGCTACCGTTTTACAAGCAAAATTGACTAGTATAATTTAAATGCATGCCATTTTGATTTTTCAATGGAATTCCTTAATTGCAAAGAAGCCGTGCATCGTTCTTTCAAACTTCCACCAAAATTTATCAAAGAAAACAATAAAGTCTAATTAATCTCAATTGGGCATCTACCAGGCTTAGCACCAGTTACTCCTATATAAGTACTATCTTTACAGATTATGCTCAGTATCAAGTTTTTTTGAGTTCAAATCTTTAGTGTAGGAAGTAGAATAATGCTAGTTCTTTCTGTACCAGTACTGTTGTTTGTATATGCTGTTCTTACTGTACCGGTACAGCACTGGTA
>c101078.graph_c0
CTCCTCTACTTGCACTTCCATAACCTGTGCTGGAAGGTCATTAACATCACTAGACAAGATTAAGGATAGTTAAAGATAAGCAGCATCACCCCTGGCTTTACACCATAGGGTAGCTAAAGACTTAATTTGAGATCCTAAGAGGCTCTTAAGGAGCTAGAAGATTTTTGTTGAAGAATCTTCTTATTGATTTTTAAGCTTCTAATTAGCGAATTTTTATTTCGCAAACATCTTGAATTATATCTTTCACCATTATTTTCAATCAAAGCCTGACTAACATGTCAGGATTAGAATTCGACAGTTCCATATATTGCCTATAAATTGAAGTCAGTTAAATTAAAGAGATATAAATAAAAAGTGG
>c101081.graph_c0
GAAACTCGCGCCGATCCAGGCCACGGTCACCGCATTGCTGCCGGCATTCTACGCGATGAACGGCAACCTCGAGCCTGCCAAGCGCCTCAAGATCATGGCGTTCATGTACAAGGATCAGTTCGATCTGCTGCCCAAGAAGCAGTGCATCCTGCGCCTCGCCGACCTGGACAAGCTCAAGATGCAGATGAGCCGGTGCATCAGCTTTGTGCGATCCAGCAACCCGGACCTGGCTGCGCGCATCATCGCCTCGCTCGGCGACCCGTCCCGCATGGCTGCTGCCATGTCCAGCTCCAACACCAACGCTCCCGCGGCG
>c101083.graph_c0
ACAGCCCCAACGTGCTCAACCTCACCCTCGTCGACCTGCCCGGCCTCACAAAGATCCCCGTCGGCGACCAGCCCAGCGACATCGAGCGCCAGATCCGCAACCTCGTCACCGACTACGTCTCCAAGCCAAACTGCATCATCCTCGCCGTCAGCCCCGCCAACGTCGACCTCGCCAACTCGGACAGCCTCAAGCTCGCACGCACCGTAGACCCGCAGGGCCGCCGCACCATCGGCGTCCTCACCAAGCTCGACCTCATGGACCAGGGCACCCACGCCCTCGACATCCTCACCGGCCGCGTCTACCCGCTCAAGCTCGGCTTCATCGGCGTCGTCAACCGCTCCCAGCAGGACATCAACGGCAACGTCTCCATGCTCGCCGCACGCAGGGCCGAGGAGGACTTCTTCCGCTCCCACGCCGCCTACAAGAACATCGCACACCGCTGCGGCACAAAGTACCTCGCAAAGACGCTCAACCAGGTGCTCATGAGCCACATCCGCGACAAGCTGCCCGACATGAAGGCGCGCCTCAACACCCTCATGGGCCAGACCCAGCAGGAGCTCGCCGCATTCGGCGACACCACCTTCCTCGGCGACCAGCACCGCGGCTCGCTCGTCCTCAAGCTCATGACCCAGTTTGCGCGCGACTTTGTCG
>c101085.graph_c0
AAGAAGGAAAAGAAAAATAATAAAAACCAACAAACAATAATATATCTTGGTAGAATAATTGGGCCGTAGATTCAAAATGAAAAATATAAACCACTTGTTCCCTCGAAGCGGAAGGCCCCCTACTGTAAACTTTCAAATCTATAGGCCCAGTAATATTTTAGTCTGTATAAATAAGACCATGGACCTTAAACGGCTTTCTTTCAGCCCATTACTTTGGCCCAATAACGTTCGGATTGGCGATGGACCGGAAAGCACAAAAGATAGGCTTTAAAGTTCTGTGAGGATATAAGGTAAGCAATGTAAGG
>c101086.graph_c0
AAAAAATACTAGTCAGTTTGAAAATTAGACGCTCGTATTGTCATATTTTTAGTCTGAGCACTGTCAGTATGTTCTATTACTGCATATTGAATATCCGCTGTCATATATTTAATTTATTTATTTTTAATATCGTATAAAATTGGAAATGTGCACAAACATGTGTTGAAAATACAAATGGTAGAACAATTGTAAGTATTTTCATTTTTTAAAAGGATAATTATACCGTATATTCAACGTTTATGGTAATATATATTTGAAAATATTATTTAAATTTAAATTAAAAATAAAAATTATAATGATCTTCTCAAATTATTTAGATAGGACATGTATCAGATTGAGTCAGATTTAACATGCACTTAGCCATCAATCAAATAAATGAAATATATGACGGCGG
>c101087.graph_c0
CGCAGCACCACCAGCCATACCCATACCGCCGCCGCCCGGCCTACGGCCACCACCGTAATGCTGTTGCGGGTATCCGCCATAGCCCTGCTGGTAATGAGGCTGGCCGTAACCCGGTCCTCCGTAACCACCGCCGTACGGCTGCTGCTGTGGGTACCCTCCGTAGCCCTGCTGGGGGTAATGCGGCTGTCCGTAGCCCTGCTGGTAGCCTCCATGCGCACCGCCGTAGCTGCCACCGTGATTCATCCTGTTGCCGCCGCTGCTGAAACCGCCACCGCTGCTGCTTCCGCTGACCTTGCTCATCAGCTTGCCCATTAAGCCACCCGACTTCTTCTGCTCGCGCGGAGGCAGCTGCTGCGGGTAGCTGCCCGAAGATTGGCCGTGACCGCTGCGGGCGCGGGCATCCTCCTCAG
>c101088.graph_c0
GGGATGGGCTGCCATGCTTTCAAGCGCTGCTGCTTGAAGGCGGTGTTGGCGGGTTTGCGCTGAGCGAACTTGCGCAGACCCTTTGCGGACGATGCGTCGCTGTCGGCGTCGTTGGTGGAGCCGTTGCGGACGGCGTCACCGGCGTCGGTAGCGCGCGCATTCCTCTTGAAGATGGCCATGGCGGCGGCGACTCAAGCAGGCTGAGCCGGCTGCGGGGGGCTGTGGGGTGGGTGATGAGGGTTTCGGCTGGAGCCAGTCCACTGAGTGCCGAGCTGCCAAGGGGTTGGTGTTCAACAGTCGAAGCGATCCGTGATGAGGCGGTGAGGTTTCGGTGACGTCTGTGGTGTGATGAGCGAGGACAGAGCAGGGGTAGCGCAGTAACTTGGCGGAGATGCGCCGAAAGCTCAGCTGCAGACTGCG
>c101090.graph_c0
GTGAATTTATATCATATATATCTTAAAAAGGAAAATGCAAGTAGACAACTGATGGTATTATTGATCACTCATCATTCCGTTTGGTACTGAATACTGATTGTATGTAATATGTATGTTTCTCCAATTAAACCTGATAACATTTTGATGCAAACAGTTACTCTGTCAATTGCATGTTTGGTTTTACTCACTGGTCGGTCTATTTGCTTAATCGTTCAGGTTCAGACAATGTTAATTTCTCTGTTTATACAGTCTATTTAAGGCTTTACTTCAAAGACACCAAGAAAGTTTCTATATCTAGCATGGTAGTGTAGTGTGTTACTCGTCAATTAAAGTCTTGATGCAGCGAATACTAGTTTTGTAAAGGGGAAATGTAATGTTTAAAATCATTTTATTGCCAAAGGCATCATTTTATTTTTATACCTCGAGAATTCGCTTTGCATTA
>c101095.graph_c0
GTACCATCCAAACCCGATCAAAACGTAATTGGGTGCAAGTGGATTTTCAAACTCAAAAGGAAAGCTGACGGTTCAATTGAGAGGTACAAAGCCCGTCTAGTGGCAAAAGGTTACAATCAAGAGGCTGGAATTGATTATCACGAGACATTCAGCCCTATTGTCAAACCAACCACCATTCGGGTTGTACTTTCACTCGCTACCTCGCAACAGTGGCAAATTCGACAATTGGATGTGAATAATGCGTTTCTCCATGGAGACCTTCACGAACAAGTGTTTATGCATCAGCCGCCAGGCTTCGCAGATGCGTCCTTTCCTCATCATGTATGTCTT
>c101096.graph_c0
GAGGTGCTGACTGAGCTTTCTGAGTACGCTACTGAAATTGATGTCGACTTTGTGCGCAAGTCCGTACGAGCCATTGGCAAACTTGCCATCAAGATCGCACCTGCAGCACAACTTTGTATCAGCACTCTCCTACAGCTCGTCAGCACCAAGGTGTCCTACATCGTACAAGAAGCGACAGTTGTGATTCGAAACATCTTCCGAAAATACCCCAATCAATACGAGTCGATCATCTCGACATTGTGCGAAAACCTCGATTCACTTGACGAACCAGAAGCGAAGGCGGCTATGATCTGGGTCATTGGACAATACGCT
>c101102.graph_c0
AAAAATGATAAATAATTTTTGATCCAAAGGCTCAGATTTATCCCTTTCACACGAAATCGAGCAGCAATTATAGTCATTCAAAATTTAAAAGCCTTTCACTCAAACTGAAAAAAAATAAAAGTTTCACCCACGTGTTCTGTCAACATTACCCTTTTATTTTTCAAATTTGGTTGAATGGTTTTGAAAGAATCTACACTATTAATCTTAGATCCAACCGTTGAGATCTTCAATAAGCATGCAATTAACTCTTTTCAAATTGGAGAGGATCCCAACAAGATGCAAAAGGTTTGGACTTCACGTGGTCCAGCTGCCCTAGACTCCTAGGAAAACGCGAATACCAAACGAATTCAAAATTTCTCCGGATTTCAAGAAAAAGGCGGGGATGATTTTTTTGCCACGA
>c101105.graph_c0
CGCACATCTTTCTGTCTCTGGCGTTGTGTCAAAGGTAAATCTGGCCGAAAAGCTTTTTCCTGAAAACATGGTTGCGGTGGTAGCTGATACGAGATGCGCATTAGTCGTGTTGTCGTATTGTCGTGGTTGTCAAGTCACGGAAGGGTCAGGCACTGCCGACTCTATTTGTAGCCAACCATATTGGCGCAGCGCTGGCAGTAGTAGAGGTTGTGGGAGATGCGGACCATGCCCATGGTGGTGATGTCGTCGGTGGAAGTGGTCTCGACGGAGCGGGCGCAGCGCATGCAGCGCAGCACCGAGACGGAG
>c101107.graph_c0
AACTCTATCATCGCAATAGGAGAAAGGGTATAACCAGTTTTTTTCATCTCAGAATAAAACAAGAATTGCCCAAACAGAAATGAAAGCACCAACTATTTATGTAACGGTATTCAATGGAAAGCAGTCTCACCATCAAACATATCTAATCAAGTGAAAATCATGCAGCCGCTGAGCCAGGCAAAAGGCTACTGTGCCGGAGCAGTGGTTCTGGTGAAGGTTCCCGCCCTCGAAATTCAACAAAAACCTCCAATGGAGCTCTTCCCCCTCCAAGGGCAAGAATGGTTTCTCGGAATCTATGACCAGTTTCCTTTACAGCCTTGCTATCATTCAAACCAGCATCCTCAAATGCAGAAAAGGCATCTGCCGACAAAACCTCCGCCCACTTATAACTGTAATATCCTGCGGCATATCCACCTGCAAAAATATGGCTGAAACTACACAGGAATTTATCATCTGCTAAAGGAGGTAGCACTTGTGTTTGTTTGCACACTCTTTG
>c101108.graph_c0
TGACTCCATTCGCGAGATTGATCCCACCTTCAAGCGCACAATCATTGTTGTCTCCAAATTTGACAACAGGTTAAAGGAATTCTCTGAACGGTGGGAGATTGACAGCTATCTCAGTGCAAGTGGCTACCTCGGAGACACAACACACCCATTTTTTGTTGCACTTCCAAAAGACCGAGGCACCATCTCTAATGAAGAGTTTCGGCGACAGATCCACCAAGTTGACACCGACATACTAAGGCACATGCGTGAAAACATAAAAGGAGGGTTCAGCGAGGAGAAGTATGGTCCTTATGTTGGATTTGGCTCCTTAAAGAAGTTTCTGGAAAACGAATTGCAGAAGAGGTACAAGGAGGCAGCACCGGCAACTTTGGCTTTGTTGGAGCATAGATGTGGTGAGGTGTCAATGGAGATGGCTAG
>c101111.graph_c0
GCGAGATGTTCGGCGGTGCGGCGGAGCACATCAAAGTGGCACTTGGGCATCTTCCAGATGATGTCGCGCATGGCGTAGAGGCGGTCGTCGTTCTCCATCGCATTGGTCGCGATGAGCGCGTCGTACGAGTCAAACGTGATGAGCGGCTCGGGTAGCTCACGGAGCCACGCCTTGATAGCGCCTGCGATGGTGTGCACGTCGCTGAACTCACCCGTCGAGAGATCGATCGACTCGGCAGGCTGCTGGTCCCATGCTGTTCGCAAATTTTCAACGGCGCTCTTGGAGCCCGAGATTCGATAGATGCCCTGCTCGCGCAGCCCTCGTGCCTCGACCTCGGCAAACATGCGCTCGACGGCCGTGGGGACAGAGTGTCCCTCACGTTCTGCCAGCTCGGCCAAAGGTCGTGCATAGAGGGGCGCAGGCCCCGCCCTTGTCTTGGACGGGACGCCTCCCTTGCGCGCATCGAG
>c101112.graph_c0
TGGTCGTCATATTTGCGGTTGTTAAGGCTTCTGCCGGTTCTCGATGGGAAAAGAAATAATGCAAACGTGCTCAGCCTGCACGTTTGAGAGTGTTCGAGATGAGGAGGCGGTGATGCTGACAGCGGTCAAAATGCCGTCGGTCGGGGTGGCGACGAGAGAGCGGTGTAGGAAAGGAGTCGAAGACGGGAGGGAAGAGAGCTCGAATAGCGGGAGCTCAGAGCAAGAGCTGAGCGGAACCCGAGACGAGGTCTGTTTGTCGGACGTAAGATGAATCAAGATGAGGATTGTGGTGATGAAGGAAGAAGCGTG
>c101114.graph_c0
GTGTAGTAAGCCCTCCCATCCGGACGGCTCTCGTTTGCTCCAGTGGTCAATGTGTAAAATTTGCCATTTGCAATTACAATAGCACCAAGTGCATGTCTGGTGTAGTTTGGAGCCTGAGCTGTGAACTCAAAAGTGTAGTAAGCCCTCCCATCAACATCATTCTCTTTCGCCTCAATTAACTTTGTCTTCTGTGTTGATGGTGCCAAAACTTTTTTAATCAGAGCCTCGGCAACCTTATCCGGAGGACCAAGATCACGGATATCCTCCTTGCTAGTTGGAATAGAGTTGACGCTCACACTCTCGAGAGGCTCTATCACATCTTTGTACACCTTGTCTT
>c101120.graph_c0
AATAAGAAGCATCATTTTCTGATACCTAAAATGAGCTGAACTAATCCCATCCTTTGTCTTTCTTATATTGGGCAGAAGTACAAAAGGAGGGGCATTTTGGGCATGTTACAATACCCTTCCAGTACATTTTTCTCGTAATACCTGGTGCCATATTACAATACCTTCCAGTACATATTTTTTAAGTAATGTGACAGCTGAGTTTATGTACAGGTGGAATTCTAAGAATTATGCAGATCATAGTTCATATTTTACCCTCGTTTGTAAGCCTAGTTCAGGAGGAGGACATAAATGTCACTATGTTAAATCCAAAACAGTACATTTTTCTCTCATGCTGCAAATAGCTAGCTTATCCAGAAAGCTTACCAACAAAATGCTTCATCAGGTAT
>c101123.graph_c0
GTGTCGATCGCCAGACTTGCCGCTGCGGCACGCTGTTCATCGGCAGTCGTCTCCAGAGGCTCATCTCCGTCCGTCTCCTTGGCGCGGTCTCGGGGCGGGCTGAGGTATCCCGTCAGCGCCTGCTCGACACCCGTGCGAGCCTGTTCGTCGACTGGATGTAGAATCCTTGCTCCCAGTCGCAGATCCGCCGATCGTTCCGGCACCAGCACATCGCTCTGTGCACTCGCCACCCACCGTGCCGCCTCGACGATAAATACTCCCTCCGCATCGACATCCTGCTTCCTCGCGAGGGTCACCTCGAG
>c101126.graph_c0
CGGTGGAGTGCCCTTGTAAGCCTTGCAGATGTAAGCCTCGAAATTCTCGTAATCCTCTAGCAGGGGCTGCCCGTCGACGACCACCCAGGGCACGTACCGGTGCGGCGGCTCGAGAGCGTCGGTCTGGTTCGCGTACTTGAGCTCGAGCTTGTGGCCATGCTCGCTTTTGTAGCATTCTGTTACGGGCTTGGCGTCGAGGCCCAGCTTCTCGAAGCAGGACTCCCAGTCCTCGTACTGCCGCTTCACCCCCAGGTCCTCCACGCAGTAGATGAAGCTGAAATGCACATCCAGATCCGGCCAGGCGTCGATGGCGCAAGCTTCCACGGTGTTGAG
>c101130.graph_c0
GAATAAATATCCAGAGAAAATCTGCCTTCATACCCTCTTTGTTCAGCAAACTGCTGAGATTGTCTAGATAGAGCTTCAATATGAAAAACTGTCGCACTAGCAATGTGGCTAGTAGTGTAATCCTGCATTCTGGTGATGATGAAGAGAAACGTAATAATTTGTATATTATTAATTGTATAATTTAGTTCAGTGAAATAAGGAACTCGGTGTGCTGTTTACTTTGCAATAACTGCTACCGTATAATTATTGCGATGAAGACATCTTTACATAAACCCACATTGTTTTAATTCGTGAAGTAGTTTTTGTGGTTTGTGGTAAAATCTTTTATAACAAAAAAAATTTGTAATGTATACAATAATAGCTGTAGATACAAAATGTAGCAAGACTCAGGCTTTAGAATGGTGTTTTTTGAACTGAAGTCCAGAAACATGCA
>c101132.graph_c0
TAAAGACATTGCTCATCGCAACGTAATCAGCTTAGTTGTTAGATTGGCTGTTGAGGATGCGCAGGATCGCAAGGAAGAGGTTCAGGATATCGAGGTACAGGCTGATAGCGGCAGCAATCTCCTCCTCGACGTGGTGGTGGCGCATGATGAGCTGCGTATCGACGAGGACGTAGCCGCTGAAGATGAGGGCACCTAGACCGCCGTAGATGAGCTCGCCAGTGGAGCTGTAGGGGAGGAACATGGCCATGAAGCCAAAGAGAATAAGACCCCAGAGGCCGCCGAAGAGGTACGGCGCCCACGAAGTAAAGTCATACTTTG
>c101133.graph_c0
GGCGAGCCTCCAGCTTAAGGTTCTGCACAGAAACAGACAGCAATTCTTTGAATACGGCTGGCAACAATGAAAAAAATGGATTTCCTAAATACAAGTCAACATCATGCAACTGTGTGAAGAATGAGAAATATCACCCACTCATTTCCATTTTTGCCAAGAAAAAGACAGACTGACTCAACTCTCTACATACATTTTATAAGAAACAGTGGAAAGCAAGGCAGGTTAGGACATGTGTTCTGTTACGGTATAAGCACATGTGTTCATTCGGAAAAGTGCATACTCTTTTTTATTAAGGAAGGTCTATATGGTATTATGCTGTTTTCTAGGTTAGGAGGACACATGAACTCACTCATATGGAAAGTTTTAAACCTATCATCCTTGTGCAAAGAAAATAAGATTTTAA
>c101134.graph_c0
GGAAGCTGGACCTGGTTCCTTGTCAAGTTTGTGCTGTTCGGCCTGGCCCTGACTGGTGCCTACGTTGGCTTCACCATTTACAGGACGAAGCAAAGAGATCGTTTCTAGGTGAATAGCTCGTACCTGCGGTTCAAGGGCAAGAAGAAGCTTGTTTGGAGAGGTCCACCGATGTTCCAAATGGATGGGTGTGTCGAAGTTGGCGACGAGAACGACTGGACGGCATTGTATAGGGTCGAATGATGGAGTTCAGCTGGGGAAAAGATGGCCTTGGAAGGCCACGCGCATTGTTTTTAGTTCACCTAGCGCTTTCGCTGCTATACACCTAACATATATCAAAC
>c101135.graph_c0
GGGGTTTAGATTTTCAATGACATGGCCATAGCCTGTAGCCCAACGATGATCCCACGCTACTGCAAAGTAAGGCAGGTTTGGAACTAGGGCGTTGCGGAAGGACCTGGCAGGCGTAAACTCGATGACCTTGGCGTTGGTGCTGAACTCGCCGCCCATCTGTCTCAGACTTTGCTTGAACACGCCTGGCAAGAGGTCCATGGCAGCAGAGGGGAGCAGCACCGCTTCCATCACCGCATGGCGCTGATGCTTGATCGACAGCAGCGTCTCGAAGAACACCACTCGCTGCCCGCGACTGGCTGCGAGCTGGATCAGAC
>c101137.graph_c0
GTTTTAATCATTTTTGCTGTGATGTTCATGAATGGCTCAGAATATTACAAGGATTTTCATCTTTGGACCGTAGGAGATGGAATTACTTCGATGGTTTGTATAAGTCTTTTTATTTCACTAATTACTACTATTTCAGATACGTCATGGTACGGGATTATTTGGACTACAAGATCAAACCAGATTATAGAGCAAGATTTTCTAAGTAATAGTCAACAAATTGGAATTCATTTATCAACAGATTTTTTTCTCCCATTTGAACTTATTTCCATAATCCTTTTAGTTGCTTTAATAGGTGCAATTGCTGTAGCTCGTCAATAAAAAATTTCTATTAAAACTTGGAATTCAAATAAAATTTTGTTCTGTCTTATCACATTAATTTTCCTTCAATTCTATTTGAATTCTAGCTGGATAAATAGAAAGACTTTAGGTCAATCTAGTAACA
>c101140.graph_c0
TGGAGAGGTAGTCCGACATGCCCGCCGCGAGGCACTTTTCGCGATCGCCTCGAATCGCCGAGGCGGTCATGGCGATGATGGGTGTGGTGCGGATGTCGACGCTCTCGGACTTTCGCAATCGCTTGGTCGCCTCGTAGCCGTCGCAGTTGGGCATGTGGCAATCCATGAGAATGAGGTCGTACGGCTGCTTGCCGACCTCCTCGACCGCCTCGAGGCCATCCTTGGCCACTTTGCAGCTGAAGCCCATCTTCTTGAGCGTCTTGAGCGCGATCTGAGCGTTGATGAGGTTGTCTTCCGCCACCAGGATCCAGATGTCCTTGCGAGGGCTACGAG
>c101141.graph_c0
GATGCAGATCCAGATGCCAACTTTGACCCCATCAAAGGCGCCGTCTCCGCCCCAGCCAACCCCGCAGACGAGGATGACGACGATCTCTTCGGCGACGACGACGACGAGGACACCAGTCCCAAGGGCGACAACGCAGGCGACCACATCGACTCTACCCTCCCGCCCCAGTCCGAATCCGAGCGCCAGAAGCGTTCCAGGCGAACCGCAGCCACCGAGGGCAAGGAGCGCAGCGAGCAGCCCGCCGGCGACGGCCTCACTTCCACCGCACCACCCAAGGCACGCGCCTACTACCACAAGGTGGGCATGCGCTTCACTTTACGTGTATGGCGATCGCGCTTCGCCAACAACGAGAAGCTGCGCAACCGCGACCGTCGCTACCCGGGCAAGTGGGACGCCATCCTGCTCGCCAACCGCGAGCTCACCGAGCGCGAGAAACTGCGTCGCCTCCACGCGCGCAGCAACGTCGACGACGTCGGCCACCTCGACCCGTACGAGCCCAGCGACGACGAAATCGAGGAGGCCGTCGAGCCTGCCGACGAACATGCCGC
>c101146.graph_c0
GCAAGATATATATCACAGTTTTCGAACACCTGAATTTATGAATATCTATTGTTAAAAAATTGTTACATTATTATATCCCTTATGGAGAGAGAGAGAAAATGTGTTCCCTAATAATACATGTTTTGATTTTGAAATGCAAATATATATTTGAAAAACTGTTCAGAAAAGTCGCGTTGAGGACTAGCAGTACTGACACCAACTGAACAAAGTGTGTGGCCCACTGTAAGGTTGTAGGTGGAGGGTGGATGTGTTTCTCTCCCTTCTGCATTTTATTCGCCCCTCTTCTCAGAGAAAGGGGGAAGAAACACATGCTGACTGTGTCACATCACACATTGCTTCTGATTCCTGTGTATAAATACTACATACAGTAATAAGATGATAATATATATTATTATTTTGAAAATGCTTTATATGTAGATGGCAGTTAGATGTAGATAAGATACATTCAGTGAAATAAACTAGAAAACTTTGC
>c101148.graph_c0
GAAAGGTGAAAAAAGGAAACGAAAATAAGCCCACTGAATTAGCAGATTTGCAGTTGGAACATATTGGTTTTGAATTTCTAGAACAGAGTGTTTTGTGCATAATCCAAGGTTGCCACAATTGGGTGAACAACATGAAAACCAGCTGGTTATAGTGTGATCTGCTTTATATTACTTGTAAGTTTTATGTCTGATCCAACCGTCACCAACCATTATGCTTTGTCAGGTTCAGGTCAGGTCCAGATTATCAAAATTTTACTTTTTGTTCTGGATACCCATTAGCTGGTGTACTAACTGACATAATAAAGGCTATGATAAACATGGTAAAACCTTCATTTACAATACAGCCATTAACACAAATTACTTTGGAGCTCCTTGTGTTGTTTCACAGCTTCTACTCTATTGCAATTATATTTGCTTGTTAATAAAAAATAGTTATGTTTCATAGAAGTTAGCCTTTATTATGACAAAAAGAGCATAACCA
>c101150.graph_c0
GAAAGTCGTTTGAAAAAAAAAAAACTCTTGGATGAGATTGATTTGTTCTTTCAAGAGTCCGGAAAACAAAACTAAACTAGCTCGAGTCCTTGGTATTAATATATTTTTTCCTGCTATGGGTCTATCACTGGTGGGTTATGAATTATGATAGCATACTTGAAATGAATGAAAGAGAGGGATATGCAAATAGGGTTTTCAAAGAGTCTTTCTATTCAAACTTTACTTGCTTTCAGCTACGCCAACTGTTCATCATTAGAGAAGTGTCTTCTCGATTTGTCTGGTTAGATAAGATTGATAATCTCTGGTCAAGTCACTTCTGCTTGGGTCGGATATCAGAATCTATAATTTGACAGACTTAAT
>c101155.graph_c0
GCAAGTCGTACATTACCGACTTTGACATCCACACTCTCCAGCGTGCTGAAGCGTTCCACAACGCGACGGACGAGGAGAAGGGCCCCTGGATTTCCGACGACCCCACCGAGGAGCAGTTGAATGAGATGCGGCAGATGCTCGCAATGAGCCCTGCCAGTGTTTGAGGAGCCTCCAAACATAGCAAAACGCATATTCGTTTTGCAATATACGACATATACACGATGCGGCGAGTCTGCTTGTTCTACAACAAGACAGTCCGCCGACAGGGACTACAGGGAACGTGATTGGCGCGTTACGAACAATGGTGGTCATTTTTAATGAACCAGGCTCGG
>c101157.graph_c0
GTCTATGTGACCGACGATGACAAAGAAGAGCAGTATGCTGTGCCCCAAGTCAAGGGGCATCGGCTTAGAGGTGGGCCGCAGATGATTCAGCTCAGCTTGGATGGCAAGAGGGTGTATGTGACCAACTCTCTCTTCAGCCGGTGGGACGAGCAGTTCTACGGCCCTGACCTTCTCAAGAAGGGATCTCACATGTTGCAGATCGACGTGGACACCGAGAAAGGGGGGCTCAGTGTCAACCCCGACTTCTTTGTGGATTTCGGCACCGAGCCTGAAGGTCCCTCCTTGGCCCATGAGATGAGATATCCTG
>c101158.graph_c0
GGCAGATCCCATAATCTATAGAAGTTTAGTTGGAAGCTTGCTATATCTCACCGCCACACGACCTGACATTATGTTTGCTGCAAGTCTGCTATCGAGATACATGAGTAGTCCAAGTCAAATAGATTTAGCTGCTGCAAGAAGAGTCTTGCGATATGTTAAAGGCACAAAAGACTATGGAATATGGTACAAGCCCATAGAAGACTCTAGACTAATCGGCTACACAGACAGCGACTGGGCCGGATGCCTCGATGATATGAAGAGCACATCGGGGTACGCATTTTCATTTGGATCTGGTATATGCTCTTGGTCAACAAAGAAGCAAAGTATAGTGGCACTATCATCTGCCGAAGCCGAGTATGTAGCAGCAGCTCGAGC
>c101160.graph_c0
GATGACATGGATCGCTTGTGGGGATTGGTAGGGTTTTGACGGTAATTGACTGGCTGGAAGGAGGGTGTTGTTGGACTCTGTGGTGTGGCCTCGGTCTGGTTCATCTGCCCTGTCTGTTCTGGGGCGGAAAATCTCTGGGACAGCTGCTGAGCGTGTTGACCAGCAAATGGGAATGACTGCGCAAAAAGCCTGTTGATTTCGTTTGCCTTCCAATCCTCGTTGGTGCGGGCCAACAACGCGGACATTGCCACCCTGTTGCTCAGGTAGGATTCGACTCGCTGGTTGAGCTCAGCGGAAGGGGTCTGAAGATGAGGTCCGAGAAGTCGGTATGAGCGAGGGAAC
>c101161.graph_c0
ATCTGCTCCAACCTCCAAGGCATCAATTCAATCGCTAAAAATTGTTAAAAGCGGAGAAGAAGAGAAGCCGGAAGAAGAGTGCGCCATTTGTATGGAGAAGCTATTTAGTAAGGAAAACAATGAAGCGGTGGTGAAGGAGATGCCATGCGAGCACAGATACCATGGCAAGTGCATAGAGAAATGGTTGGAGAAACACATATCGTGCCCATTGTGTCGGTACAAGATGCCACAGGATAGAGAGCCTGACAATGTCCATCGAGTTGAAATTAGGTCAATAATTCGTCAACAATTGCCAATTGAAATATTTGGAGATGCTTAGGGTTTTTGTTTTAGAGTGTGAGAGGATGGATGGAGATGCGAATAGCATCAGGGAAGGTTTTTGAGTCCAGTAGGTTTTTTTCTTTAGGTGTTTTTGTTTCTTTTGAATTAGGT
>c101163.graph_c0
GGGAGGACGAGCGCGGAGGAGCCGTAGCGGTAGTTGAGCAGGTCCATGTCGTATTTCTTGCCGTCGCCGTGAGTTGTGACGTTCGGATCCGTGCGCCAAGATGTCAGGGTCTCGAGGAGGACCTTGAACTCGGCGCGGTTGGGTTCGAGGAGGAGGAGAAGGGAGGTGAGGGGCCAGGGTTGCGACTGGTTGGGGTCGGGACTTGGCACGTCGGCCCAGTAGGCGCGCGGCATGGCAACGGGGGCGGAGGGGAGAAGGAAGAGGTGGTCGAGGTTTTTGAGGAGGGTGAGGTCGGCGTCGAGTTGGAGGACGCGGTTGTAGGGGGTTAGTTCGAAGGCTCGTAGCTTGGTGATGCTGGAGTCCCAGCTAGACTCGGTGTCTAGGTCGCCTGGTGTGGTGGCTCCATCTTGTCCCAGCAGCCCAATGGGCAGCAAGTTGACCTTGTAGTGGTCGCGGGCGATGTTGAGCAGTTGACTAGTGCGGTCTGTGTTGCTGGCGACGAATGTGTCCC
>c101165.graph_c0
AGCCACTCAAGGAGTATAGTAAGGTAAACCTCTTTATGTTGTACTTATTTTCCCTAGCACTTTGTCCATCATTTCACTTTATTTGCACAAAACACCCAAAATCTTCTCATTCTTGTGTACCAAGTTTTTGGCTATTAGTGGATAAGGTAATCACTAATTAAGACAAGCTTCAGTCGCTCAAAATAATAACTAAATCGCACTTGAGTTTTGTTTTACTCAAAAACCATTCAACATTTAAACCTTGCTTGGTGTTGTTTAAATTAGTTTGGACTTTGGGAAAAAAAATAGCTCATTAGAGAAAGGGTCAAATTTGTGATTGTTTAACTGTCAGTTGTTATTTGCA
>c101168.graph_c0
TGAAAAGCTGATGCTGTGAAGTCATGACAGGGGCTCAAATTCCTAGAACTTTTTCCTAGCCAAGTGCGCTACCGCCCCATTCTCAATGTAATGTATAATCAATAGCGTGTTGCGTTCAAGTTCATGCTAGCAATAAATGACATCAAAAGCTTTAAGAACTAGTGCACAAGCATAACAATAAACTCACAATGATACATAAACATCAGTGAACAGTCCCTTATACTTCTTGATCTGTGTGCATATTAGGCTGTAATTGAATGTGCATAATACTTCTTTGACTAAATGGCAATCGTAATAATTTTTAGTCTCAGTTCTATTGGGTTGCGCTATTAAGGACATTTGAAGTTTTTTCCTTTTTGCAGCAAGCTCCCAATGTAGAGTAGGGTGCGTAATGCTACAGAATATTGG
>c101170.graph_c0
ATGGATCTCATTTAAGAGAGAAAATCGAAAAGAATATGTTAGTATTTTTAGATTCAAAAAATTCGTCACAGATCATTGAAAGAAAAAAAAACAGAGTGGATAAAAGAAATCTTGATGACAAAAGTAGTTAGAAGTTGGACTATCCATATTTCGAAATTTAAGGCCTATAGATAGATTTTTAAAGAGTTAGAGTAATATTTTAAAGGACTGTGAACAGAACTTTATAAAGATTTAAACTTAAATGAACGGTTGAAAGACTTGAAGGATGCAAACGGAAATTTGTTTGGGAGGTATTTATCATAAAACAATGAAATTGATTGAGCATATTGTTCTCTTGTTTTTTTTATTTTGAAAGATCTTCACCGCCTATTGTTATGATGTCGCATTAGTCAAGTCAATGCAAAAAATTAAAATTATTGGATACAAGTAGCGTCAGAAGCGGACA
>c101171.graph_c0
GTTTTGGTGAGTTTGAGCAACGTGCTTGCAAACATAAATTATTGAATGTCCATTCTCAGAACTACATATAACCAAAATTGGACACAGGTGGCCAGTGTTTAGTTGTCAGCCACTTCAATGAGGGTTTGCTCGTAGTCAGCAGGGGCCTCAAATCCGTGGAGGTTCATCACGGTTGCGGCTACGTTGGCGAGCCCAGGGGTTTGGATGTCGTTCCGGAATTTCACTCCAGGGTGAAGGCCAGGGCCTCTAATGGCAACCGGGACCGGCTGAAGGGTATGGGAGGTAAGAATCTGGATACGGTCATTCTCGTCGAGCACCGGCATGAAG
>c101175.graph_c0
GTGAGGCCAGAGTCGGCGTCTGCGGGCTCTGCGTCGGCTGCTTTGCTGCGCGTAGCGCGCTGACCGTGGGTGATGGGAGCGGACGGGGCGGATTTCGAGAGAAGCATCTCGGATGCGTCGGCCTTGGGCGACGACCGCGACTTCTTGGATCGAGACGACTTGATGGGAGTGCCTGACGTCTCGTCTGCCGCAAACTTGGCCTCTTTGGCCTTCTTGGACTTGGCGTTGCCGCCTGCCTGCTTGGAGGCCTGCATCTCCTCGGACATGGGCTTGGTCAAGGTGATCAGTCCGGGAGTCGAGTTGGGCTTGTCCGCGGTGGCAGCGGCAGCTTGTTGCGCCGCTTTGTCG
>c101178.graph_c0
GAGCTCAAACGAGTGGGACGACGAGTCCTCGAGCTGGAGCAGGAACGCGTACGGGTCCGCATCGGAGCTCGTGAGCTTGCCCGCGGCCTCGCCTTGCTCGGTCTGGCGGCGGAGCGCGTCGAGCGCCGCGGCGTCGGACGAGCGTGCAGCCTGGTAGCTGTCGGTGCTGGCGAAGCGGGTGCGGCGTCGGCTCGGCTGACCCGTAGGCGTCGAGGCGGCCGATTCGGCGGCCGGATCTGCCCATTGCCACCTGGAGTTGCTCGAGAGGCCGAGATGAGCAGCACCCGCATCGTCGAGATACGCTGGCACCTCTTCG
>c101180.graph_c0
AGGTACATCTCCTCCACCATAGGCTTCCACAGCCGCACCCTCGCATTGATGAACCAATTGGACACCTGACTCCTGGTGAGCCCGGTTTGCTTGGCGAGCATGATCTTGTCCGAATCCTTGGGGTATGGGTGCAGGAAGTGCTCGAAGAGCCAGGCGCGGAGGATGGAGACGGAGCGCTCGGGGAGGCCGCGCTGGGGCCGCCAGGCGCCGCCCTGCATCATGCCGAGCTGCTGCAGCGCGCGCTGCTGCCGGAGCTGGTGGTCGATGTAGCGGAGGCGGGACCCCACGGTGCGGCCCCCGGCGACGGCGGCGTCCGCGTCCTCGCCCAGCGCCCGGCTCGCCGCGCGCACCTGCGACGCGATCGCGTCCCGCAGACACCGGAACTGCCGCGAGATGGTGCGCAGCGCCAGCGCCGTGTACGTCCGCGCCGACCCG
>c101181.graph_c0
CAACAAGCTCAGAAGGTCCGTCCGACAAATCCCAGGTGTTTCCAGAGTCAGAGCAGACTGGGAGGCCAATAAGCTTACGGTGATCGGGAAATTCGACCCGGCTAAGCTCCGAGATTATCTCGCTGATAAAGAAACCAAGAAAATCGACATTGTGTCATCGGAAAGCAAGAAAGAAAAGGAGTCGACGAAGAAACAGGACGATGAAAAACCGGATAAGAAAACAGAGGACAAGAAGCAGCCGAAAGACAAAGAGATTCCGGTGACGACGGCGACGTTGAAGGTGGAACTTCACTGCCAGGGTTGCATCGAGAAGATTTACAAAGTTGTATCCAGAACAAAGGGAGTGGAAG
>c101183.graph_c0
GTCGACAATGTCTTTGCAGCGCTGGATCGATTGGAGAAGCTCCTGTCTGATGGCAGGAATTACCTTGTTCCCGAGGTCGGACTGAGCGATGCCGATATTCGCCTGTACCCGACTCTGGCCAGATTCGACACGGCATATCACAATCTGTTCCGCTGCAACATTCGGATGATCCGACACGATTACCCACACATCCACCGATACCTTCGCCAGCTCTACTGGAACGAAAAGGCCTTCAGCGACTACACCAACTTTGACCACATCAAGAAGGGCTATTCGGGGGTCGGAGCCAACAAGGGTATCGAGCCGAGGGGTCCGCTTCCACACATGATGCCTCTGGACCCCTGAACGTGCACATCTTTGAT
>c101186.graph_c0
GGGGAAGAGAAACTCGAACACGTCCATGAAGGACCAGACGAAGTAGCCGCGCAGGTCGGAGCCGTTCCGGACGGAAGCGAGCGCCGCCTCGACGTAGACCCGCAGGAAATGGGCCCTGAACTCGTCGTCGTACAGGAACCCGCCGGACGGGTCGGGCTCGTGCCCAGCTCCGTTCTCGTGGATCATCACCGGAGGGTTCCCGTAGTGCGTCTGCAGGTGTTCCAGCAATTTGCTCAGAGCCCACGGCGCCTCATGGTTCCGCAGCCCAAGTCGAGGCACCTGCTGGTTCCTCGTTACTGTGCTCTCAAACGGTACCGTGACGAAGTTGGTAGCCATGTCGCCGTAGTAGTCTCTGAGGTCCCGATCGAGCTGGCCCAGGTCTGCTTCGACCAGGATCGCGCCGTACTGGTTGATCCCAACGAAATCGAGCGAGCCGCGCACCATGGCCGAGTCTCGGGCCGTCAGCGACGGCAGCCTTGCCCCCAC
>c101190.graph_c0
ACCCTACCTCCCATTGTTTTCAGCTCTGCGTCTGCATTTTGATACCCCACCTTGATACCCACAGCAGCAGTCCTACACCATGAGTTCCGTAAACCGTCCGGTGGATTTGAAGCAGAAGGAGAAGGATGTCAACAACAAGCTACAACTCTACGGCATCGTCGAGGCCTTCTCCAACGGAAAGGTCCCCTCTAACCAACAGATCGATGTTGCGCTCAACTCGGCGCTTGCACACAGGGCACTCAACTCACCGTCTAAGAAGCTGTCGAGCGAGGGCCAGCACCTGGTCTCCGACCTGAAGAGTGTCATCGAACAGGCCA
>c101191.graph_c0
GTGCGAGATGAGCGTTGCCTTTCTCTGGCAATATTTTAGAGTTCGCTCTTTTGTCCTTTAACATTAACTTTATTAAATAGAAGTCATCTTTTGCCCTCGGGATTAAGATAAATGGGGCCCCGTGATGAAGAGCTTGGGTATAGTGATGGAGGCTATTTTCGTCATTTCGTGGACACTAGTTTGGGTCTGCTGTTTGAATTTTGGAAGGATGAAGGGGAATTTGGAGTCCGGTTTTTCTGTGACAGTGCACACCGTATAACTTATTATATAATTCTTGTCGTTGCACTGTGGCGCCGAATTCTGCCCTTTTTTCCTTTTGACGAAGCATAGGCGCCGAAATTT
>c101192.graph_c0
GTGGACTTTGGCATCGCCGACGACGAGCTCGGTGGCGCTGCGCCACGCACCGGGGGGCTTTTCGGTGGACTGGCCTCGCACTCGCTCGAGACGCTCGACTCGCCCAACCATCGGGCGTACAGCCTGTCGCCGGTCAAGGCGGAGAGCCGCAGCCTGCTGCTCAGTCCGCGGAAGCCGCCGCGCGTGCTGAGCAAGGTGCCTTACAAGGTGCTCGACGCGCCGGACCTCGCCAACGACTTCTACCTCAACCTCGTGGATTGGTCGAGCAAGAACGTGCTGGGCGTCGGGCTGGGCACGTGCGTGTATCTGTGGTCGGCGGACAACTCGTCGGTGACCAA
>c101195.graph_c0
GGGCTATTGTCGCCGACTCTCTCTAAAACTCTTGACGAAAGTTGAAGAGGACGAGAGCGCTAGCGACTAGGACTATTGTCACTGACTCTTGCATTTCCCAAAAAATGTAAAGGACAACGAGAAAGTACAGAAGTTGTAGTAGAACCGTGGGATGAGGAGGAGGAGGTGACTTGTTAGCCGATGTAGTGGAGCGAGGAGAACTTGCTACCGGTCTCTGTCCTCCATTCTTTTCGGACAGAGGACGGAAGATGAATTACTGATGGAGATGGTAGAGCAGAGATGAAAAAGAAGATGAGACGGACTAAAAACCCCAAGTCAAAGGAGTCGAACGGAAGACTTCAGTCTAACCAATTTTATATATATAAACACAATAAAAAATACCCTCGCTTCAAATGAATAGCGAATTAT
>c101196.graph_c0
GGGCCTGACGCCTCAGGGCTACAAGTGGGGAGCTGAGAACAAGGACATTCAGAGCGACCAACCACAAGGCTTTACGACTGTCATGGGAGAGAAGCGCAAGCTGTTGCTCAGCCCTCGTTTCAAGGGATTCTTCCTCGTTCCCGAGGACGCCAAATGGAACTACAGCTTCATGGGAAGCGCGTTTGCGGGCATGGAGAAGAAGCCGGTCCACGTCAAGCTCGACGTGCCGCTGCCTTTCTACAGCGACCAGCACCGCCCGATCCACTTCCACAGCTTCGCAGAGCTCGAGGACATTTGGGTGGATCGGTCTGACAATTTCGCATAATGGAGGCGCGAGGCGAATGCAGAGGGCAATATATGAAATGGAGTCTTGTGATGACAGGACAATCCATCGCGGGTTAATTAAGCGGTGGGGCTCGGCGGTGG
>c101199.graph_c0
AAAAAGTTCGAGGGGGTTGTATTGTTTCTCGGTCATGGATGCTCCGTGGCTGTCGCAGTAGAGCACTTCCCGTTGCTGAAGGAGGACATGGTGTACTTCACTCACGACTACACCAAATTGGCATGGGAGCACGGGGAGCACAGGGAGCACAGGGGAGAAAGGAGAATGGCAGCTCCTATTCAGCGTGCTATCATTACCTTCCAGAATAATATTCGTGACAGATCGAGGTCAAAGTCAATCAAAGTGGTTGATGATGTGGAGAGATGGCGGTATGCTGAATATTGGTGTTTCCCGAGACCCTTTTGGGTTACTCCTAATCTCAAGCGTATTAGTGGATAAAATCATAGTGCATTTCTTTTGTTAATTAGATCTCTTCTA
>c101201.graph_c0
CGGCTGCAGAACCTGTACACCATGCGCTTGCGCGATAGCTCCAACCGCAAAGGGGAAGATGGCAGCTCCACTCCCACCAAAAGCTGCCGCAAAACCAATCGCACCCACATGTAGATGGCGTGGTAGAAGCTTCGTAGCGGCGACAACGACAGCAGGGAATAATGGACCGAGGAAGAACCCTTGGAAGCTTACTGCAACGGCCGAGACGTAGAATTGGGGGACGAGCCAGAAGATAAGTTCGAGGGCCATTGTGATGGGTAGGTAGATGGTGATAGCCAACTTTTCCCCTATCCTTGGCGTCACAAAGCCCAGCACAACCCTTCCTACAGTAATCCCCATCCAGAACCCAGTCGCTACCATTCCACTCGCAAAG
>c101205.graph_c0
AATGAACCTAGAGTGTGCGGAAAGTATATATAGAATATGAGAGCATCAATCTACTTCAATTGCTATATTAGAATTAGAATGATTCAAGAATGTTAGGTTGTCCATTGCCCGATTGGTTCAATTTTACTAGCACTGCCATTTGCTCATTTCTAGCAACAACACTGTGATTTCAATGTGTTCAAGAGATTGCTTATTTGATACTTTTGAAGTTTTAATATTGCATTATACCCAAAGTTGCAAGTCCCATGAGGATTGTTGTGCAGTAACAATTATTAGCTATTACTCTGCAAATTTTAGTTTGTTGAGTCGTTCATCCTTGGCAAAAATGTGACATCGCAGAATTGG
>c101206.graph_c0
AATATGAACATAGTTATTGTTACTTTCCGTTCTGTGACCACTTGGATGATGTAGAATTTTGATAGTCATTTGGTGCCTTATTTGTTGAATTTTTGTATAAGCAATTTGCAACAATTACGTGCATATACTTGTAAAGGCAACGGGTGACGGAAATCAGCTAATGTTAAATTATTTGTGAATTAAGGTTGTTCGGTATACATGCAAAATTCTGTGGTTGTATCAGCATTGATTAACCATGCAAATATTGTTTTCTTTGTACATTAATAATTACGTTAAAGTTAATGACATTTTGTTATTCTTTAAATAGGCAGCATCGCTTCGTCAGCAA
>c101207.graph_c0
GAAGAAGATGGGCATTAGTATAGTGGTAGCAACTCCGATCATATTTTATTTTAACTAAACTCGAGAAATCATGGGTCGGGAATGATCGGGAATTCCAGCAGCTTCATTTTCGGGGTCGATGAGGCATTGCATTGATTAATGGAGTTCACGAATGGCAGAAATGACCTGAGAAATGGAAGTGAAATTTCGCCTTTGCTTTAGAAGTAACTTAGCCAATTCAAGGGCTCGCCTCTCGCAGGCTGCGCGCTTGCTGGGCTCACTGATTGATTCTAAGTCTTCCACATGAGCCACTCCCACTATTCTCCTGATCATTTTAGCTGCTCCGAAACCAAGGCTGTCGTG
>c101209.graph_c0
GAAATATTTAAAATACTAGTGAATAAAAAGAAGCCACGAAGGTGGGAGGAATACTTTGAATTTTTACGGAGGAAAAGTCTGATTGCAGTTGAATACTTAGAAAAGGTCGGTAAATACCAAGATTCCAACCATAATGAGATCCCTAAACCATGGAAGGTGTATCAATGCATGGACGGCGGTGCCCGTTGGGGAATTATAACTACTAATGGATCAGAATCGTTGAATCCGGTATTTAAAACTAGTCGAAGACTGCCAATCGTTGCACTCGTGGAAGACACATTATACAAGTGTCTCAATTGATTTAGGGAAAGACGAGAGAAAGTAGTGGCTCGCTTAAACCAGCAGCAACCCTGGTCAGCGCGAGTTGAAGAAATATTGAGAAAAAGAATAAAGAAATGTAGTGAAATGCATTCAATGCCAGTCGGTGAACACCCTGAACACGAGGTCAGGGTTAGAGATGAG
>c101217.graph_c0
ACTGTTACATTCGTGGCGAGCAGGGACGCTGCTCGAACCACGAGATATGGGTTTGGATCGATTGCTTGGAGCAATGACCAACACCAAGTTAGAAGCCCGGTGGCATTCGCCTGGACCAAGTTGTGATTGTTGTTTTTGTATAGGGCGTTTTCCATTTGTAGGTTTTTCCATTCCTCCAACTTTCTCCAATTTCAGAAAGAAAACAGCAAGAAGATGATATGATCAGCAATCAGCCAGAGAGAATGATCATATCATTGCATGGCGAAATTCAGCGTTTGGTTTGCCATTGAGATGCTTTAGGGGAAGGCCTGG
>c101219.graph_c0
CATGTCCATCGACCGCGGCTCGCCGCAGCGACAGGGCCAAGCATCGACATCCGCGCCCAATCGCGAGCCAAGGAGCCCTGCCAGTCCGACGGCCATCCAGCGCCATCCATTCACCCGCACCCCATCCAACGAGCCACCACGCATCCACTTTTCACGTGAGGCCGACACCACCTCGGGGCGGCTACACCCCAGCTCAGGCACCGATGCCACGCTCGCCGTCGATCTCAGCTCCTCCAGCGAGCTCGATCGCGCTTCGCTCGACGCTTCCGTGAACGGCTTGTCCTCCTCGGTGGACTCGTTCGGTGCGCATCCTGCCGACACACTCGCCCAATCCGCCAACCCACACGCTTCGTCCGCAACAAAGTACTGG
>c101220.graph_c0
GAGTTCAGGTGTTCATTTTGCAAAATGGCTATTTAAGAACACAATGGTTTTGCAACAAATGCATAGTACTTGAGTATATATATTTTTAAACGAGCTTTGAAATTACTAAAAAAGAAAAGAAAAAGACAGTCGACTCAAAATGTTTACAAGTACGGACCTCACTGAGTGTGCTTGATCTTTATACAAAGATAATTTAGTATCATAGTATTTTCATCCTCTTCAGTTTCTATTTGGATTAACTTTTATGGGAATTATTGAGAGATGCAAGTCATAATGCCAAAAAACAATTTGGAGTCCCTCTGTTTATCGTGTAGATGGTATATATCTAATTCTGAGTACAAAGGCTATATTTTATTTCTACTTGCATTTTGACATCATGATCTAGCTAAATTCCAACCAAAACATTGCCACTCAGGTCATGGTGGCATGGGAACACT
>c101221.graph_c0
GGAGAGACTGTGATGAGGTCAGATCCTCATATTGGCTTGCTGCACCGAGGTACAGAGAAGCTGATTGAATACAAGACATACACACAGGCACTTCCATACTTTGATCGTCTGGATTATGTGTCAATGATGTGCAATGAGCAGTGTTACTCACTGGCTGTAGAGAAGCTTCTCAACATTGATATACCAAAAAGAGCCAAATGCATCAGTACTCTGTTTGCTGAGATCACCCGCATCTTAAACCACATCATGGCTGTTGGTACCCATGCATTGGATATTGGTGCCCTGACTCCTTTTTTCTGGCTATTTGAAGAGCGAGAGAAGATGATGGAATTTTATGAGAGAGTGTCAGGTGCAAGAATGCACGCTGCTTATGTCCGTCCTGGTGGAGTTAGCCAGGATATGCCACTAGGACTCCTGGATGATATTTATG
>c101222.graph_c0
GGAAAATCTTGATTAAAAAAGCAGAAACCAGAACGTCAGACTGTCGAATTAACAGATGAGAACATTCTACCTTATCTAAAACTATGGATCTCAACAGTGAGCCGCGAAAATTTTGAAGATGGCTATGAATCACAATCTTCTTCCTCTCCTGCCACCCTTTCTTCGAGTACTGTCGGTCGGGATTGGAGTCACATCCTCTATACGACCAATTCTCATGCCTGAACGAGCAAGGGCTCTAAGAGCTGATTGAGCGCCAGGTCCAGGAGTTTTGGTTTTATTTCCACCAGTAGCCCGAAGCTTTATATGTAAAGCCGTAATGCCAAGTTCCTTGCATCTC
>c101224.graph_c0
TTTTTTTTTTTTTTTGATTCATTTCATTTATTGATTATCGTAAGACTGCTCTTGCAGTCCGGCTACTAAACGCAGTGATAGTGGCCATCGTAATCGTGAAAACGCCCATTATGCTTCGGGTATCTTATTACTCCTTCTCGTACAGTACTCTACTGCTTGCCGCTGGGGTCGTTCTTCTGGGGGTATCCGTAGTCCTTGCCAGTTGTGTCGGCAAGACCAGAGTGGTCCTTCGCCTCACGAGAGACAGCATCGTTGGGAATGCCGCCAAGTCCATCCTTAGCCTCACGTCCGGCAACACCACCAGCTCCGACAGCGGGGTCGCGGATGGCACCACCACCTGATGAGAAAGAAGCTTCTTGGCGACCGGAGCCAACGTTTACGGTGCTAGCATCGGCGGAGTTGAAGTCTGAGGCGACGGGGGGCTGCTCGGGG
>c101225.graph_c0
GCAAAGCGGCACGTCCGTCCATCACGCCGACGCTTATCTCTGATCCTTGATTGCCAGGCTGAGCGCCGACAGCCTGGCCCCTCGCAGCTTCGACATTGCCCAGCATGGCGGACGTGTGGATCTCGCGCAAGAAGTGGACCTGCAAGTACTGCGATGTGACCATCAACGATGACCTGCCTTCGCGGCGACACCACGAGACCGGCGTCAGGCACAAGCAAAACGTCCAGAAGGCGCTTCAGGATCTCTACCGCAAGAGCGACCAGGGTCGCAAGGATGCCGAGCAAACCAAGCAGCAGATCGAGCAGATCGAGGCGCTTGCAGCAGCGAGCTATGCAAAAGACCAGGCAGCAGCTGGAACGTCGGCGTCGGCCACAGCTCCGTCCGCAACCCCCATAACATCTCCGTCGGCGGCTGTTACTTCTTCCAAAGCATCGACTGGTACCGTCTCCAAGCCGACCATCCGTCGCCCACCGTCCTCGAGTGCTCAGCCAGAAGTGCGGGATGTGCAGCCTGTCGCCGAGGCAGGTCAATGGGAACAGGTGGAGCAAGCCCAGCCGGC
>c101228.graph_c0
GGATCCTGCAGCGTCGGTGGTGTTGTGGTACCCCGTGGCGGATAGGACTATCATAAAGACGCTGAGCGAGACAATGTTGCCGAAAGCAAGAACGAGGTTGGTGACCAGGATGAAGACCTGGGAGCGGTGTTTCTTGCCCAACCTCTCGTTGGCCGCTTCGCTTGCTGCTGTGCTGGATGCAGGGTACTCGCCTCCAATTCCAACACCAGTCGCACCACGAGCAACGGTGAGCCACCAAAACATATTCTGCGGATTGCCACCCACGGGGTAGGCGGCCGTAGCAAAGATCGCGCCCGTCACGAGCAAGATCGTGGTGATTGTCACGCCTGCTTTGCGCCCTACGCGGTCGCAGATGATGCCGACGCTGATTTGGCCAATGATGGCGCCGACG
>c101232.graph_c0
GGCTGTCAAGCCTTCCAGGTCGCGACCTGCCTCCACCTCGGAGCTCAACCAGCCGCTCCTGCCTAGCTCGGGCGTCGTGACCGCATCGACAGCTTCGTGCTCCTTCTCGCCCGCGCCGGATCACACGCTCTTTGCGCACATCAGCAACCAGGTTCACCAGCAGCGCCTGCGCATCTACAATGCCTCCGCATCCGCAGCTTCTACCTCCCAGCTTGTGACCGACTTCCTTCTCGCCTCCCTCGGCGGCGCAGAGTGCCTCTCGTCGCGGTGGGTGCGCATCTCCACATCAAACAAGTCGGCCAAGCGCAGTAAGCACGGTGCAGAGAACGGCGCTGATGTGACTCCCGCGTCGTCGTCCTCGTCGCAGCTGCTTCTCGCGCTTGGTCTGAGCTCCGGGCAGGTGCACCTGCTCAGCCCAGCATTGGCTCAGTCGGTCGCCATCCTCGATGCCTCCGCCGCCTCCGGCAGCAGCACCTCCTCGGCCGCAAATGC
>c101233.graph_c0
GGGCAATGAAACATAACTTCATAATTACTTTCGAGCTCCAGAATATTTTACAGTTTTTAATATTTAGAAGTACAATTTTTGAGGTTTGAAAAATATTTGGGGGACATGCATGTGGATCTACCCCTAGTAAAGTATAGAAAGTGAAAATTACAGATATCTTGTTTATAATCTAGACAAGTTGTATATCAAACATGGTACAATTTAAAAATGAATTGAAATATTTTTGCACCTGTTACTTCAATGACTGTCATTGTGAATAAAAAAAAGACAAATGATCATCATTTTCTAAAGGAGATGAGGTGTATTAATTAATCTGTTGATTAATTATGGTGTAGGAATGGAGCTATCTAAGAGGGG
>c101234.graph_c0
TCCTATCGTACTGTGTGATGTTTTATGCCATTCTGCTTGAATCGTCAAATGCGCATTGGCTGTCCGAGCTAAACATGCATCTTAAGCAAAGGCAGTACAGAACCCAAAGACCCTGGCCGTCGTCGGTAGTGACAGAGTATGTCACGCGACCAAAGCAACAAAGTCGGTGTTAGAGAGCTATCCCACCAAAGCCCAGTACATGTCGTAAGTAGATCGCCTCATCGTGTTCCCTCGATAGACTCGTGTCCATACTCCATACAAAGAATCGATAGCTAACCCAATGCTTTTCATCCGTGGACCAGTGCCATAGCTTCAGGGAGGAGTGACGTAACAGCCCAAAAGTGCGGAGAGCATCCTTGGTGTGTCGAACATCATTCTGTTGCAGCGTGCAAATGTCTTAAGGTCGAAACAGCGTCGTGTCGTATGACTGTCAAATTTTCGCTAGAGCTGGAG
>c101235.graph_c0
AAAAACAAAAGCGCAGCGCTGGATCGTTCCTTCTCACGAATCTCTCTTCAACGTCGACCAAAACCAACCCTGGCAAAAAGGATAGGCTCAGGAAAAAAGGTCACCCTGAGTAGCCAAAGGCGCCTGGTAGGGAGGGCAGAGCGCGTCTGTGCCGCCTTGCTCGCCCCCCCCTTCTCCTCTCGCCTCTTGCGCTTCGCGATCCGCTCCTTTATTGCCCCTTTTTCCACCTCTCTTTTGCCAGGGGCAGCATTGATCACGAGATTAACGATTGCCACGACGACCATCACACAACGCAAAATACCCGGGCGGAGTGGTCACCTACAAACAACAACACCAGGGGTTGAGGGGTTCATCGGTGCAATATACGGAGGACTTTGATTGATTTGGGACTTGTCTTTCATCGATTTTGTTTCATCCATTTTTTGAACTTTACTTCATCATTTTTTCAGTTCTTCGCTTTTCGATGACTGCCTACTCTCGCTGTTACGATTCTAGATAGAGCAACACAATCAAGCACGACTCGCGCGACGCTTCCCCG
>c101236.graph_c0
GCGGGACGGGGGAAGCCGGCGCCGCTGTCTGGGCCGTACTGGTCAAACGTGGCATTGTTGCCGTAGCCGGGGCCCGGGGGAGGCAGCTGGGAAGCTCCGGGAGCGTACGACTCGGTGAGACTGTAAGCAGAGACAGGACGCTCGGGCGGCGTGCCGGCACCGAGCCGGTCGTGCTCGTAGCCAAGAGCTGGGGGATCGTTCAAGAGGTATCGTCCAGCCTCGTGGTCATCCTCGCGGCTGTTCGTGTTGTAGCTGTGGCCAGCGGGGAGGTCTTGCATTGGGTGACCACCGCCATAGTCTTGGCCTTGGTTATGGC
>c101237.graph_c0
GGGTGATCACAGCCTGTCGGGTACGATTGAAGGTCAGGGTGAGTTTATCAATCATCTCGGCAGCATTCTTACTGGCGTTGTCCATGGCCGTCATTCGTGATGACTGTTCACTGCAAGCACCTTCTTTCATTGCATAGAACAGAAGAGATGTAAGAGAGAACTCCATGTAACTCTGAAGAACCTCCGAATCCAGAGAATCGTAAACATTCAATTTAGGTGCAGCTTCAATTGCTTTCAGACTAAAAAGTGGTAGATCAGCTGTCGTATATGAAACGACGGACTTAAATCGATTGTAGACAATTTTTCCTGATCCGAAGTCATAACCACTAGTCAAAATGTTATTCGCAAGTTTAGCAGCATCAAGGAAGGTTGGAGGTTTGCGACCTACCTCGTTTGCA
>c101238.graph_c0
CGCCGCTTGTGTAGAATTTCATTGTCGATCCTTTCCTCCATTCCCTCAAGTCGGCCGAGATCCGGCTACTCGTCGGATTTCGCCCTCGTACGTCCTGTCCACCACCTGCTCCGACGAACCATGAAAGGCACCTGCACGTTGCTCGCCTCTGTCCTCGCAGCCTCGACCATGGCTTTCTCCTCGTCTTCGTCGTCCTCTAGTGGAGATCGCGACCTCGCTCTTTATCCTCCCTCTCTAGAGGGCTCCGTTTCGGATTCTCGTGCGAACAGAGGTTGCGGCTCGGATTCATCATCGGAGAAGGAGAAGTTTGCGCCGAGGTTCGATGGATTGAAATTCATTGAGACTTTG
>c101239.graph_c0
TCACAGTGTTTCCTGGCTTCATGATATCAACTTGGTCGTTTCGAGCTGTGAAGACGATGCAACCAGTCTCATCACCAACAAGACATTCAGAGATTCGAGTTAATTGCTGAGGGCGAGCCGCAATCACAGTGGATCGTCCACCTTTATTGACAGCCTTCACATTTTTGGAGCTCACCACCTTGACCGTGAGAGTGTGGCCGCTGGTACCAGGCTTTAGCTCTTCTACTTTTATAAACACAGGCTTCCTCTTTGGTGGAGCATTCACTGTTGCCGTCGCCATGGAAATCCAAGTATCGGAACGAAAATATGTTGCCGATGAGAG
>c101240.graph_c0
GTTTAAGGCTAATTCAATAAATTTTGAGAGTTGTACTTACTAAAAGAGTTCGAATGAGCACAATACGTAATAACTTTGCAATCTGATATATTAATTATATATGTTGTGCGGACTTTTGGCAAAATGGAGTTATTGTCCCAAATTGTAGTTTGACCTTAATTAACATTTCTCAAATTTTCTCTCAATGGATTCATTGAAGTGCTTTGCAATTTAGAATTTTCAAACCTAATTTAGACGGTAGTATTAATTATTCTTTGAAACAAACTGGAGACAAATTCATGGGCATTGTAGTAGTAATATTTGTGTACATTGGCAATATTACCTCCCGATATCTATCAGAAATATCTATGTTCTCTAGAAATTACTAACGTAACTTATAAGTTTGATAATTATAATTACTAGCTAGATATACGTATTAATTTTAACACTTGCCATCCAAGCCATTGCTGGCTCATGGACCAATCAAGGCTCATATCCGAAGCATTTATCTTTAAATTAAAA
>c101247.graph_c0
GAAATTTTTGTTTACATCTAAATATTATTTCTAACCATGAGTCTGTTCCTCTATCTCCAAGCATGTTCTCATGATTAAATAACATCATAACACAATCATATATAATTATATAATATGCATTAACCTTCATCCTCATAGCACAAAGGCCCAAATCTAGATCTCCATATATATATAAAGAAATTATGACGCAAGCACGTGTAACATATTACCTTATTAATTTAATAAATATATAGGTTGGAATATGATCTTCTATCAATCAAGTCATTTGACAATCTTGATAATATTTTTCAAGACTAACAAAAAACTTTAAGAGTGAGTCTATGGTACTA
>c101249.graph_c0
TACTCGAGCCATATTTGCGACGCTGCATCAGAAATCCAATTAAATCAGATACCAACAGATGTAAGGCAGGATTAGTACCAGCAACTGATAAATACTAGTACCAGAAATGGCCAGCAGGGAACCAAAAATTCATCGAAATTATAGTGATCATGGAATTTCTATACAATTTTAGCCCCACCACCCTTCCCACGAAACCAAAAATCCATGGAAAATATAGTAATCATGGCATTTCTATACAATTTTACAAACTTCTGTAACGTGATACCAAAATCAGAAAAGTAGAAAGCCAGGATTGGCAACTGCAGGTTTCTGAACTTCATATTTTTTCTAACTTTTAATGTGAAATATAAAATATAAAATACCAATAAATCAAATCGAGTAACTAGCTCACCTTGATCTGACATTCTAAAGTCCG
>c101255.graph_c0
TATATTTTTTTTGTAATTTGTTATGGGAGGTGAAGAAATGTTAAAGTTGGAATATTTGTTAGGTAAGAAATATTTTCTTCTTTGAAACAGTTGAAAAAAATGCTAGAGTTGGATGATCTTGTACACCCTTGCGCAATGAACACTTGAACAAGATTTAATTGATGCCAGTTGGAGTGCTCCCCTAATTTGATAGCTTGTTACTGCAAGCATTTCTTTGTTAAATTTTAGCTTTTGAAGTTAAGAAATTTTCAAGTTGTTATGACAATTGCTTGTAACAATTCTTTTTAATTGCAAACTATTGACTAATTATTTATAATTTGAGTAAGATACCAGTGGTATGAGCCTAGGTTTCAATTATGGTAAATTCAGGATTAGAGTGCAAAACTTGCTTCTGACTATGTCTATGTCAGGATATAATTTT
>c101256.graph_c0
CCTCGCTTCATCGTCTAGTCTAGCTGACGAAGATGATGGACGGGTCGCAGCAGCACTCGTCGATCAAGCAGCAGCAGCACAGCGCGGCCAGGCAGCCTTCCAGGAAGCTCGGCTCCCTTCTGGGCGGCGGCGCGGCGTACTGTGGCGGCGCCATCACCGGCGGGCCCTGGTACGGCCCCTGGTAGTAACCTTGCGCAGGGTAGGGGTAGGCGTACTTGGGGTCACTCATCCTCTGCCCTTGCCGTGCTACCTCTTCCGGGGAAGCTGGACGAAGCGCGAGCAGAGAGAGAGACCACTCACCAGTCACCACTGGAAAGGGAATGGGGGACTGCACGCGACGACGATTATGTTATGCCGACGGCAGACGCGGG
>c101258.graph_c0
CATCCCGAAGCCTTTACGACGAGAAAACCGGCAGTCAGGCAAATCAGTCAAGGCGCGAGAATGGAACCCTGCAACCTACTTCATCGTCATGTTTCTCCTCATTGGGTCCATGTCGATCCAGATGATTGCACTGCGAAACTCCTTCGACCGATATATGCGCCAATCCCAGGTCCGCATTGCGCGACTACGCGACGTTGTAGAGCGGATAAAAAGGAACGAGGTTGTGGACGTGGAAAAGGCTCTGGGCACGGGCGAGCCGCAAAAGGAGGCTGAGTGGGAAGAAGTACTTCGAGCGATCGAGCGAGACGAGGTAGAGCGCAAGAAAATTAAGAGGGGAAGAACGG
>c101259.graph_c0
ATTAGTTCACAGAAGTGGAAACGGGCAATGTAAGTGTAGTTTCCATCAACCGAAAACACCCAGGTGAGGTTGAAGTTGCGGTTCAGATTTGGATCAGGCCCCATAGACCTCATGGTACTGTATACATCTGTTGGTGCAATATACTCTGCTTCGTCATCTGGATAATCAACCCTAACTTTGTCGGTTGCTTCATAAGTGACCCCAAATGCGGCTCCATACAAATAAGCGGAGTCGTCATACCATGTTCGGCTCATGCCGCTGTCATTGCTAGGTGCAACATATTGCCCACCGACATTCAACCGGTACATAGTCTGCAAGCCGGCCCCACTGGCTTCCAAGGTTTGATCAGAAAACCCTACCAACGATGCAGGCTGGCTAAACAGATCCGGCATCGAG
>c101262.graph_c0
TCGACCTGCTGCTTGTGGACGAGGCGCACGCGTTCGGGCGTCTTGGATTCGTCCTTGACTCCGTTCTCGTCGCAGTGGTGCCAGCAGTCCGGGATGAGCTTGAACGGCCGTGTGACTGTATCGGCGCGATTGCCACCGGCGGCAAATTCCTCGGAATGCACCGTTGCGGGTCTCCAGGGATCGTACTGTCCATCGACAAACGCCAGCCTGTCTACGGCGAGCGCAAAGTTGCCGAGTCGATTGACCTCGTCGATGTCCGGTCGGGCGGGCATCTCGAAATGGTCGCCCTTGGGGAAGCCGCGCTCGCAGATCTCGTGCGCATACGCATAGTCCAACAGCGTCGAAACGAGCTTG
>c101263.graph_c0
TGCTTTTGACACCCAATCCAAGCCCCATGGGACCACTTGAACCAGCACTGTGCCGGGTTGCAAGAATACCATGTTTGTCAGCCCTGCACCGTGTACACCAAAAAGAACGTGGCACTGGTTCACCAGCTCAGCGAACGACTGCAGCTCTGACATTACCTTTGGTGTGGCAACCTTGACTCGGAAACCAACTTCTTTAGCAAGGTTGATCACTTCCTCTTCATTTAATAACATTCTCGACTTGCGTCTTGAGATTAGTACCATTAGAGGTTGATCCTTTTGAGTTGGTACTGTTTTTGCTGGGTCATTTGCTTTGTGGAATAACGAACTATGGAGGAAATGGAGAAAGTCTATAGTAGTGAGGTTTCCCG
>c101264.graph_c0
GATGGATGTAGGTAGTTACACGACATATTAGACGTCGCTAAAAATAAGAGACAAGTATTTATTATTCATAATTTTCAGTAAATTATCTATGTTAATAACCATTCTCATCATCGAGAGAGATATATATGTATATTGTTGGTCAAGTTACACATTAGATTGTGCTAACTTCATTGTAAATTTTGTAAATATTTGAGTGTGTTCAATTTGTTTTATGTTAGTGCAGCATTTCAATATGCTGTTTTAGGCTTGTTTCTTATATGTACGAAGTAATCTTAATTTAAGTTCCGATAACTTTTTAGTTGAG
>c101265.graph_c0
GAAGGAAATGTGCAAGGGAAGTTCGGTGAGCATGTCCTCCGTGGCACGGGGTAGGATGTGAGCTATGTTCAGGATCCAGTGCGGCTACGAAAGATACTGCGAAAAGTTGAGCTGGCCCGCATCGGAGCCGTACTGGCTCGAAAACTCGGCGAGCGCCTCTGCGGTCTTCTGCGGGTCTTCGCCCCACTCGTTGGCGCCGTACCAGCCGGTGTTCTGGCTCATGACTGGCGTGAGTGCCTCGTCGGTGCTGCCGTTGCTGCTCGCCGCCGGCATGTTCCCTCCCGCGCCCACCGTGGCGCCG
>c101267.graph_c0
GGGCAGATATCCGCCCCGAGTCGCTGCTCGAACAGAAAGCCGATCGAGTTGAACAGACACGAGTTGTCGTCCGGCACAACTTTGAGCGCAAGGTAGCCCTGGCCGGAAGAAAGTGGGACCGAGACGGATCCATCGGTCACTTTACTGTTGCTGGGCGTACTCGAGACTGCAGATGCAGATGTGCCGGGCGTGCGAGCAGTAAGGCCATCGTTGAGGGTTCGTGCACCGAGCCCGTACGCGCGTGGGCCTGTTACGGTGGACACAATGGGTTGTGGACCTCCCATTCGTCCGAACGAAGAGGTCGCAGCCGATCCCGACGCACCTGCAGATGCGGCCGTCGCAGCGCCACTTGCGGCTCGACGCGCAACAATCACCTGTT
>c101270.graph_c0
GAAATATCAGGCCTTAAAAGGTAAATATATTTTATCTCCAAAGAACTACTGGTACCATTAAAATTTTTCAGCTGGTTTTCAAGGTTGCAAATGCTTACTTGGTGGGGTTTAGGGTTTACAGGTCTTCTTCTGGCAATTAAGTTGTCTATTTGATTTGTTTCAGTTCTTTTGGCAATTAAATTCTTGGGGCGGCTATAGAAATATTTTGGTACATTGTTGTTATTATAATGTACCAGTACCAGTTATATTTTGCAAATTCCTATTTCCGGCACTGAAGTTCTAATCTCCTAATTCTGCCCCTCTTAAAAGAATTTTCTTGATAAATTGATGTCATCTG
>c101276.graph_c0
GTAACGCTGCACTGGTGTTGGTTTCACATACTTGCACCTCCGGATATTGTCATTCAATGCATCACCCAAATCAATCTCTGCAAATGTGTTGACTGGTGCAGGCACATCATGGCCACTGGTCTCAACAGGGATGTCTTCATAGGCATCAAAATTGATGCCAGTATTCTCCTGGCCGTCGAAATCAATTTCTTCAGCCTCGGCTTTCGCAAACGGATCTGGCTCCCGGTCTCTGCGGTCCCAACCACCAGGACGGGAGTTCCAAGCAGCACGGCCCCCGCCTCCGCCACCATGGCCCTGGCGAGGATCACCAA
>c101277.graph_c0
GGGATATACAGTGCACTTGAGAAGCTGGGAATAAGCTGGAGTGAAGTTGGGAATCAGCTAGAAGTTGAAGGAGTGGACTCTTTCAAGAAGAGCTTTGACAGCCTGCTTAATACTCTCCAAGACAAGGCCAACTCCCTCAAATCGGCCAGCAGCCATTAAAACTCTTCCCAGTTGAACATCATCAAAGTGTGATGGTGGCCAAGGAGAAAGCTAATAAAAACTGGGGGAGCCTGTTTTTCCTCTTTTAAAATGTTTTTTTTCAGACTCTTATGACGTAATACATGACGCCTACTCCGAGTTCTTAGGGATTGAAATTTTG
>c101280.graph_c0
CGCCCTCCTTGATGGGCTGCTCGCCCTTGGACGGGTCCGGCAGCTTGCCTCCTGCGCTCACCAAGCCAGGGGACATGACGTTGGCGCCGGAGAGCACGAACTTGATGGCTCCGCGATCCACCTGGACTGATGGAAGCATTTCAGGGAACTTGTGGAGCAGACGAAGGCTGGGGAGGTACCAGTCGTCATAGTGCTGGAAGAAGAGCACCTGCTTATCCGAGATGAGCATCTGCACGTGCTCTCGCGCAAACTTGACCGTCGTGACGGAAGCCTTGTTTGGCCAGGCGGCCTCGAGGAGCGCACCCTCCTCCTCGGCAAGCACAGGGTACTGCTCGCACAGCTTCTGGCGGATGACCCTGCGCACGGACGACTTGAGCGCCGTCGCAGGTCCCAGGTCCGGCTTGGGCTCGAACTTCTTG
>c101283.graph_c0
GCCGCCATCCTCGGCTGGTGCATCGAGCTCCTCCAGGCCTACTTCCTCGTCGCAGACGACATGATGGATGCCAGCGTCACCCGTCGCGGCCACCCATGCTGGTACCGCGTCGAGGGCGTCGGCAACATCGCCATCAACGACGCCTTTATGCTCGAGGCCGCCATCTACTTTTTGCTCAAGAAGCACTTCCGCTCCGAGCCCTACTACGGCATGCTCCTCGAACTCTTCCACGACGTCACCTTCCAGACCGAGCTCGGTCAGCTCATCGACCTCATCACCGCGCCCGAAGACGTCGTCGACCTCTCCAAGTTCTCGCTCACCAAGCACCACCTCATCGTCGTCT
>c101286.graph_c0
GCTAGGATCACATGTGGTCACTGCATCATTTGAATTGAAGTGCATTTAAGAAGTATGTTAAAAATAGAAGCTGGTTCCTGACAGACATCAAAAGAAGAGATGTATCTAATAAAAAATGGAAAACTGAGAGGGAAATGGATATAATGACATGCAGGGCATATTAAAATTATGCTATGCCTTCCTTGTCTTTCTCTCTCATTGGTTAGAATACATCAAAGGATTGGTAGACAGTGTTCTCCCATGGAGGACTAATTTACCATTTCTTTTAATTTGGAGCTTGTGAAAAGGAACTAAACTATGTTCTCTTGTATTAGAGGACTTGTTTAGCTTCAAATTCACA
>c101288.graph_c0
AAACTGTTACTGTAGTAGTACCGTATGTTTTGATGTATATCAAAATCGTACCAAAGGCATCGTACACAGAGACACTAGAGATGGAGAAAGAGGGAGGGAGCCACCAATTGCAATAGGTTCATACTCGATCCAAACAGCGACAGCTGAAACAAGACCGTGAAGCTCCTTAAAGCACAAGAATAAAAGTGAGAGAGGGAGAAAAGGCGATGGCAAGAGAGAGCGGCTTTTGGGTTTGGGGGGCAGAGGCGAGAGAGAGAGAGAGCCCAAAGCTGGGGGTTGAGCCGCGAGAGAGAGGGGCTAG
>c101290.graph_c0
CGAAAAGCTGCGCTCCAAGTGGGAACGTGCATCGAACCGGTCCAGCCTGGAAAAGTGGCAGGACGTGATGGAGTGCGCGCAGCGGGCGGGCGAGTACAAGAGCCAGCGGCTCTGGCGACCCTGCCTGGAAGACATCATCCTCCAGTACACCTATCCTCGTATCGATGCAGAGGTGTCCAAGCACCTCAATCATCTGCTCAAGTCGCCGTTTGTCGTGCATCCTGCCACGGGCAAGGTGTGCGTGCCGCTCGAGCCAGCCAAGGTGTTCGAGTTCGACCCGGACACCGACTGTCCGACGGTGGCGCAGCTGCTGCGCCAGCTCAACTCGTACGAGGCCGCGCACAAGGACG
>c101294.graph_c0
GCATCGTTGATCATTTTTCTATGTTTAGATGGGATGGTGAACAAAAGTTGTTGAAACGCTTGCAAAGGCATTTTTTAAATTTTGATAAATGTAATCCGTGTCGATCCAAAGAACCGACGCGTCGTCGAACATAACGTTATTCGTCGGCTTCATATTTCAAAATATTGTAGCGCCTATATGATTTTTAGTATATTAACTTAGTGATAAGTAGCGTTTATTGAACGTTAAGCACGTTGTTAACTACCCCGTTTTTTGTTAATAGCACGTTAATTTTTTCGTCGAGATTGGATATTTTTTTGCCATTTTTTACAACTGCGTCCCACGTTCGAATCGTGTTATTTTGCAAGTTGCTCAACATCATAAACGTGTCCGTTTTAAGAGAATCAATTTCGTCTACCACATTGGAAAAATGTTTTTCCATAGATTCGTACATGACCACTAAAATTGATTTTATTTCTTGTAGCTCGTTATTCAAGTGTCCCGCGTACACCAAATAACCCACCAAACAAATGCTAAACGT
>c101295.graph_c0
GAGAATATTACTTAACGGGGTGTGAACTATACTCTATGTAAGATCTGACAGTATCGTGAAAAGACACTGATCGCAATGGTAGCGGGAAGGATGAATATCGTCTATCCTCTGATCTTTGTAGTCCTGATTGTGCCACTCTTGGTGTCCGAAGCCACCAAGAATTGTTCGGAAACTCTCCATTGCGGGATTACGTTCTGTCCATTGCTGAATTGCACGCTGGAGCTGGGAGGAGTGATTACTAGCGGACTAGAGTTCTGCAGCTGCTGTAGTGTGTGCGTGCACTATGTTGGATTGAATTCTGCTTGTCAGACGAGCCCAAATGGAAACCAGATACAACGTTGTAAAGAACCACTGATTTGTTCTGAAGGTTTTTGCGTAGAAAGCAAGTGAAAAATTGTATATCTCAAAGACATGTAAGAGGAGAATTCGTACGCTAAATTAGACGTTTATATTATTTTCGTATTGCAGCAACTGTGAAAT
>c101297.graph_c0
GGAAGATTGTGTCCACCGTCTCCTTGATGTAGGCGTGTTGCTCCTCCACATTCTCGGTGTACACGCTCACCACGGCGTTGTTGGCATCGATGACCCGTTGGCGCTCCCTCAGAGAGACGGAGACGCTGCTGACGTAGTTGTAGATTTGGTTTGAGGAGCGCATGAGCTCATCCACCTGTGGCTTCAGTTCACCCAGCGACGTCCTGACGGTGCGCTCTTGTTTCAGCAGGGCGGTTTTCAACTCACAGCCGTTGGGACACAGAACGCCCAGCTCCTCGGAGGCGTGGGTGCAGCCCCCCGCCTCTG
>c101301.graph_c0
GAGCCATCTTCATCGCAGGCGGTTGTTCAGTGATTTCAGAGCTATTCTACTGCTGTTGTTGAGGGTTTTCATATTCGTCTTGTATCGGGGGAGAAGCATTCAGGCGCCAGGTGTTTCCTCAGCGCACTCATGCTCCACATAAAGACTAAGCAAGAAGAGGTTCAATTATTTCAAGATGGCAGAAGGTATATCCGTTAAGGTTCATATTTCTGAGTATACTGCATTTCTCAATGACATGGAGAGAATATGTATTAAGATGGACGATAACGATGGGAGATAAAGGAGGAAGAACTTGACTTCATCATCGACCTATTCGCT
>c101303.graph_c0
GCCCCAGACCACAGCGCGACAGTGAGTACAGCAGCAGCAGCTGAGAGCGTGCGAAGCAGGAGGGAGGACAAGAAGAAGCCGATGGCGGCTGTGAGCGGCAGCGGCGGGAGGCTGAACCCCTGGGCGGAGCCCTTCGTTCCTTCCGGGGCGCGGTACCGCGGCCTGCGGACCATGGAGGCGACGCCGGAGCAGGAGGTGGAGGACTTCTCCCCCGAGTGGTGGCGCCTGGTGTCCGCCTCCCCGGCCTTCCGCGACCGCTGGCTGCGCGAGTACGGCGCGCTCGGCCTACTCGACGCCGAGGACGACCTGGACGACGACGTCGACAGCTTCCTCCCCGACGACTTCTTCTCGCCTCCGGCCCCGCGCTACGGTAAAGCCGCCTCCTCTGTCTGTGTACCTGTCTTTGCTGCTACAAGTACCTTTAGCAATTAGCACTGCTGACTCGGTGTGTGTGTGTGTGTGTG
>c101316.graph_c0
AGTGCCTCCGCTGGCTGGACGCGCAGCCGGACCGCAGCGTCGTCTTCCTCTGCTTCGGGAGTTTGGGCACGTTCCCCAAGAGGCAGCTGGAGGAGATCGCCGTGGGTCTGGAGAGGTCCGGGCAGAGGTTCCTCTGGGTGGTGCGGAGCCCTCCCGGCGGGCCACCAGCCGACGACGTGCGCGCGCTGCTCCCGGCAGGGTTCGCGGAGCGCACCGAGGGCAGGGGGCTCGTAGTCGCGTCGTGGGCGCCGCAGGTGGACGTGCTGCGTCACAGGGCGGCCGGCGCGTTCGTGACGCACTGCGGGTGGAACTCCACGCTAGAGGGCGTCGTGGCGGGACTGCCGCTGCTGTGCTGGCCGCTG
>c101317.graph_c0
GGCGACCTTGTCGTGCGAGCCCGGGCGGCGGAGCATCTCGATCGCCCCAGCGTAAGAAGCGGACGAAGAGGAGGAGGACGGGTTGACGAGGCTGCAGTTGAGGCGGATCTGGCCCTGCGTGCCGGTCTTGGGCGCGATGTTGCCCATCTTGATCATGGCGGCGATGAACTTGTCCTTCCACAGCGTCTCGTTGGCGGCGAAGGCGTCGACGAAGGCCTTGAGGGTGGCGTTGCGGATGAGCTGGTCGTCGGAGAAGTGCAGGCCCAGGTTGAGCTGCACCAGCTTGTAGTAGTTGTTGTCCAGCACCACCGGCGTGCTCAGGTCGATCTCCGTCGTCACGTTGGTGAACTGCC
>c101318.graph_c0
TTGGTTTTGGATTTCCAGTAATTGTGCACTGGAATTGTGCATTGTGGTTCTGAATGGAATTGACATTGCGCAAAGGCTTCACAATTTCTGGAGGTGTTGCAGTTAGTGGATCCTTGATCTTGACTGATGTTGAGTTCGAGGATGGTTGACTCAAGCCTGCTTCATTTTGAGCGAAGACACGGAATTCATATTGACGACCTTCAATGAGATTTGAGATGTTGATCTGAGTGGCGAAACATATGGAGAGGTTAACTCTCTGCCAGGACTCGCTGCCAACCTCACGCTTGTCTATCCAGTAGCCCTGGATTCTTGAGCCACCATCTGATTCTGGCTTATCCCATG
>c101319.graph_c0
TTTAGCGCCTACAGGTTGGCGGCGGTCTTGAGGGCGTTGCCCTTCTCCTCCAAGCTCGTGAGCAGGCTGTCGAAGCTCCCCTTGAAGGAGCTCACGCCCTCGTGCTCCAGCTGCTTGCCAACCTCTTCCCAGTCGATGCCCAGCTTCTCCAGGGCACTGTATATGCCCTCTGCTTCTGACACGTTGGCGTCGATTGTCCTGGCAACTGTGCCGTGGTCGATGAATGCGTCCAAAGCTTGGTCAGGCATCGTAGAGACCGTGTCAGGTCCGATGAGAGGATCGACGTAAAGTGTGTCAGAGTAAGCCGGGTTCTTCACGCTGGTGGATGCCCACG
>c101321.graph_c0
GCGACACACTTCGGGTGTGTCGCTTGGACTCTCCCGGTAGAGCAAACGCAACCTTCTGACTCTGACTAGTCGCCTTGCTCGAGTTCTTGCCGCTCTGAGACTAGGAACCCTTCTTGTGGGTCTCTGAACGGACAGTGTTGTTGCGCTCGTTGAAGTTCTCTGTTTCTCCTCCGGTGACACCCGTGACGTTGGTGTGTTGGGTATGGGACGTGATCTCGGGCAAAGTGGGCATCTCGTTTGGCATTGGGGCATCCTCTGGCTCGGTTTCGTTGGTCTTCATTGTAATGTCTGGGATGAAGAAGGCGGATGTCATGTTTTCCTCTGTCTCTTCCACTTCCACCGGCTCCGAGTCCTGCTCTCTAGGCAAGGGCCGGTAATGGTCGAGTTGTTGGCGCAAGAACTCCACTTCTTCCTTGAGCTTCTTGTTTTCGTCATGCATGTCGTGAATGCTCCTCTCGAAGCTGGAGTTCTCTCGACGGAGAACCTTGTTCTCGGAGAAGTACTTGTCGTTATGGCGCACCAAGC
>c101323.graph_c0
GCGGGCTCAGCCTGCGGCAGCGGATGGGCGCCGGCCTGGTGCTCTTCGCCGTGGCCATGGCCGTGGCCGCGCACACCGAGAGCGTCCGCCGAGCCGCCGCGCTCGCCGAGGGGCTCCGCGACTCCAACCCGCTGACGGGGGAGCGCCCGGTGCGCATGTCGGCCATGAATCTGGTGCCGCAGCACTGCCTCACGGGGCTCGCCGAGGGCCTGATCCTGATCGGGCAGATCGAGTTCTACTACTCCGAGTTCCCCAAGACCATGTCCAGCATAGGGGTGTCCCTGCTCGCGCTCGGCCTCGGGTTTGGCGCCGTGCTGGGCAGCGCCATCGTCGGGGTCATCGACGCGGGGACCCGGAGCGG
>c101324.graph_c0
GCGATGTCCCAGGGAGGGAGGACGGCAGCGGCCAAGTAAGACACTTGCACGGGCACAAGGTCACGGGCTTGTGGGAAAAAGAGAGCAATCGGGGCAGGCTCGTCGTCGAGTACGAGACCAGCGATAACGTGAAAGGCTCTGTGGAAGCGGATCTTGTCATTGGCGCCGATGGACCTAGCTCCACGATCCGTGATATCTTCTCTCCGGCCGTGGAGCGCAAGTACGCGGGATATGTGGCTCTCCGAGGAACCGTTCGAGAGGACAACGTTACGCCGAAGACCCTGGAAGCCTTCAAGGAGCGTTTCACCTTCTTCCACTGCCCTGGTGTTCAAATCCCGG
>c101325.graph_c0
TTGATTTTAATTAGCTTCATACGTACTCAAAGTAAATAGTGAAATATAAAACTCTCTCTTAAAAAGATGCTACAAAGAAAGATGGTGAGGTTTCTTTTGTGTTTTGATGGAATAAGTGAGATTCCAAAACAGCCACTTTTCTTGTTGATAAAATTTCTTTTAAGGTATTCAATTCCCATGTCAAAGATTTCTCAATCCAGCTCTCCTTTTCTCCACAACCCACATATTTCATATCAGAAAAAAAAAACTTGTATTGTCAACAAACTTATGGGAGATATCTAATTCAATTACTTACAAAGAAAGCACAAATTTATATGACAGATGCGATTCAATTGCTTCTTTTTGTTTATCATTAATCACCTGATGGAAAAAGAAGAGAATATGTTTTTGCTGATGTGGGCG
>c101327.graph_c0
TTTTTTAACACAAATATTTGTGTGGAATTAAGGGGACAAACTGGAGCAAAGAGACATTTATAGTAAACAGGATAAACAATTTCATGTGCCTGGAGCATGCTGGCGAATAAACACACCAAGGACTACAGCTAGTAAATTGGCCCCACAATGCAGAAGTAAAAAAACCGTGAGCCAATACATCTCCGGAAGACCGGATCACCGGAGTCCGGAGCACATGATTTTTAAAAGTGGGACCCACTATAAAAGCTAGCATGATTGCCCTCATTAGTAAATTGTTTCATACCATAAATATCATATTCAAATGAATTTTATACTAATCCCATTGACACGGTAGCTATTGTGAATAAAGATGAAATATAATCGTGTCAGTGGCAAGGGCACATGGTCTCTATGTGAGAG
>c101328.graph_c0
GTTGGGCGGGAAGATGCCAGCCGTACGAGGGCGGTCGCCAGAGGCACCCGGCATGCCGCTGCGAGCGTCCGGAAGGGCCGTCCAGCCCCAGTTGGCGCCGAAACGGTCGTCGATCGGAGCGTCGTACGCCTCGGCCAGCTCGAGCTGCGACAGATCGTCGCCGTCCATGCCGCCATCGACAGACTCCTCATCGAGCATCTCCATCTCCTCTTCGTCCATCATCTCGTCTTCGCCGTCCATCAGCGCGGCCTCATCGCCGTCTTCAAGCTCTTCGGGGATCGCCGGCATGCCGTCGTCGCCCTCCTCGAAGACAAAGTCGAGCGCCTCTTCATCGTCGTCCTCGTCATCGTCG
>c101329.graph_c0
GGTACTCATCACCATCCCTGTCGCCCTTGTACATCTCGAGTGATTCAGGAGTCATCTGATAGAAAAGAGAGATACCCGTGGATTTGATTGTAATACCACGTTCTGCCTCGTCTGCACGGGTATCAGTCATGCGGACATCACCAGCTACTTCCTGGGCAATGATCCCAGCAGCTGCCACAAGGGAATCCGTAAGAGTAGACTTGCCATGGTCAACATGAGCAATAACAGACATGTTACGGATATTGTTCTTTTTATCCATAATTCCACGGAGCTCCTCCGCCGTAAACTTCACCATCTTGACTGCTTTTGAATTTCACGCTGGGACTATACTTT
>c101332.graph_c0
GAAGAAGGGAATCCTTAAACCTCAGGACTTCAGATTCTTTGTGGGTTATGCTGGGTGGCAACTGGATCAATTGAGGGAGGAAATTGAATCAGATTACTGGTATGTGGCAGCTTGTAGCTCAAATCTAATCTGTGGAGGCGCATCAGATTCCTCATCAGAGGGACTGTGGGAGGAGATATTGCAATTGATGGGCGGTGACTATTCAGAGTTGAGCAGAAAGCCTAAGCAAGATATGTAGTTTTCTATATGAAGGAACATTAAAAATCTCTGAAGCTGAAGGTGTAATCAAAGTTGAAGCCATAAAAGCTGAAAGCCAAATGTACAGAAGTTAGCTGGCTTTTGAAATTTAGCAGACTTCATCTCTTTCTCTAAGGACAACAACGATCTCTTATAATACCTACTTATAAATGTAATTTATGTAGAGAC
>c101333.graph_c0
GAAACAGCATTACGAAATAAAACACCTCTCTCTTGTGGCAAGCATTCTGATCAGAGTTTTATATTAACAAATCTGTCACATTTTGCATAACATATTTACAAAATAATTACAACCACCATTATACATAACTCCTCGGGGTTATCTCTTTAGGATAAATGACTTGTCACATTGCGTGACGAACCCAGACAATCTAATACAAAGAATATAAAAATCTGTGGGGATCTCAACAACTCTCCGAGGGTCTGTCAAATTTGGGTTACGAGAAGAGTCACATGTTATTGTTCTGTGTGGCAGGATGGACGGATTTTGCTAGTGAGAGATAACCCCCAACAAAACGCAGATCAGAGTGACGACATTGCCAGAGAGACTCACACACACAATGCG
>c101334.graph_c0
GGAGAAAAATCCCATTCATTAGACGTTAGAAAAAGCTCTGATTCTTATGGCTGAAAGTTTGTGCCTTCTTGAAAAGACATTATTGAGATTCTAATTGCAATTCCTATGCTGTTAGGTCGAAGTTGGAAGGCTTCAGAACTACGGCTCAAGTCTTGGGATGATCTTAATAAGCTATGGTATGTTCTGTTGAAGGAGAAAAATATGTTGATGACACAACGCCAGATGCTTAATGCACAAAATCTAAGGTTCCCTAATCCAGAACGCATTCCCAAGGTGCGGAAGTCAATGTGCCGAATCAAGCAAGTACTTACCGAGAGAGCCATCGACGAACCAGATCCTCGGAGATCTGCAGAGATGAAGAGGATGGTAAACGCCCTGTGATTAGCGAATCAGTATTTCAAAATCAGCACTTGTATGCAGTGGAGCTTATCATCAAGGTGACAAAAGGAGGAAGTGTTAGCATGATAATGCACGTCCGATACAACGTCTTATCATTCTGTAATCGAGGAGATATCATTAGAAGAAGGCTCGAAAATTGTTCGATGATTTCTAATAATGTTTCATCAACACTAATCAA
>c101335.graph_c0
CGCGGAACGGAGCTGGTCCTCAGAGATGGCGTCGGGGTGGTCAATCTTGTTTCCGAGAATGACGAAGGGGGTGTTCTTCAACTCTTCCATAGCCAGAAGAGCGTCGAGCTCTGCTTTGGATTCGGAGAGACGCTCATGGTCCTTGGCGTCAACGAGGAAGACAATACCGGAAACTTCAGGGAAGTAATCGCGCCAGAGTCGTCGAGCTTGTGCGTGGCCTCCAAGGTCGAAGGTTGTGAACTTGACGTTTCCTATCGAGAGCTCCTCGGAGGTGGGGTGGAGAGTCGGCTGGAGGACAGCGACTCTGTCGTTCTTGAGCATATGTAGCAGCGTGGTCTTTCCTGCATTGTCAAGTCCAAGGAAAAGGAGTTTGGCATGCTTGTTCATGAGTCCAAGCGAGGACAGAACATCCCAAAACCAGTCAATGATCCACATGTTTGCGAGAAGTATTCGGGTTTAGACTGTTGGTTGAG
>c101339.graph_c0
ATTTTCCTGACGGCGCTGGCGGCGTCGCTGGCGAGCGAGTCGTCGGTGCCGAAAGCGCTGAAGGGCGCGCTGGAGCAGCTGCTGAAGTATACGCGGGCGAGGCTGGGGGATCGCACGATGATGGATGCGCTGATTCCGTTTGTGGAGACGTTGGAGGCGACGGGGGATGTGGATTTGGCGGTTAGGAAGGCGAGCGAGGGCGTGGATGGGACGAAGAAGATGGAGGCGAAGCTGGGACGCAGCACGTATCTGGATGAGAGCGCGACGCAGGGCGTGCCGGATCCGGGCGCCTATGGGTTGTTGGTGCTGTTGCAGGGGATGGCGAAGGCTTGAGTAGTAGCGTGTGAGCTTCATCTTGCCTCGTGTGGAGGGTCGGCATATAGCTAGCGTTCGTTGATGGTAGCATTTAATGATTTCTTTTCGGTCGCCCCCCGCCTA
>c101340.graph_c0
GTAAAATGTCACGAACAAACAAGATACAAATCTTTTGAGTATAGAAAGAATGAAACGAATAGATAAAAGGAGAAGTGGCTCAAAGGATACGAGCACAATCGCCTTGCTCACAAATCAACACGGCCGTCTCGGGGTCTATCTGTGCAGCTAACTCCGGCTGCACCTTCTGATACTCTTTCCGCACGAATTTTGCGGCTTCAGCAGCATAGTCCGCATCTACGAAAGCGATACAACACCCTCTAAATCCAGCACCACTGAACCGCGCTCCACATACTCCTGGTGCTTTCAACAGGATCTCATATAGTTGAACCAGTGGCTCCGCACCACATTCGTAGTTTACAATTGAACTTCGCCCAGAAGCCGCAACGAGTTTTCCAAAGTCTTCCAACTTTCCTGAAGCCCAGGCTTCGAGTCCTTGTAAGACCCGCGTGTTTTCTGAGAAATAATGCTCTGCTCTTTTTGCCAAGTTTGTCTCTAATTTCGACTTGTGAACTTCATAAGCTTCCTGTTCAACATTACAAAGGAGTGGCTCCAGATGCGAATTGCCAGACGCATTCAGAAGAATTTTCGC
>c101343.graph_c0
GCTCCTCATCTTCCACGGCGGATCATCCCCCCCGTACTCGAAGACCTTGGCTCAATGGACTTACCGTGTCTCCTTCGCCATTCCTGCTGTTGGTACACTCTGGCTCGTCTACTTCCGTTACTACAAGATGAAATCGGCTTCGAGGCAGCTGGCGCTTTCCAAGAAGAAGTCGAACGTTACCGGCTACGACGTTCAGTCTTTGAAACTTACCTTTACATACTTTGGACCCCGTCTTCTGGCTACTGCTGGCGCTTGGTTTGCCAACGACGTTTTCTTCTACGGCAACAAGCTTTTCCAGAACGAATTCATCAGCATTATTACGCCTGGTAACAAGTCTGTCATGACCGGCTGGCTGTATAACTTGATCAACGTCGGTGTATCGCTTTGTGGCTACTACCTCGCTTCCTTGCTCATCGACAACAAGCTTTACGGGCGCAAATGGATGATGATCGTCGGTTTCCTGGCTGACTTTGTTCTCTTCATCATCCCCGGTTTCGCTCTGGACTACTTCACGTCGCCTGAGAACATTCACGGTTTCCAAG
>c101344.graph_c0
AACGAAATGGTCGCCCTCTTAGGCGCGCACACCCTCGGCGCGGCGGACTGCCCTTTCTGCCAGTACAGGATCGGCGACCCGAGCATGGACCCGAGCCTCGCGTCCCAGCTGCGCGGCACCTGCGGCTCCAACCCCAGCGGTGGCTTCGCGTTCTTCGACCCCTCGCCGGTGAGGTTCGACAACGCCTTCTACCGGAACCTGCAAGGAGGCAGGGGGCTCCTGGGCACCGACCAGGTGCTGTACAGCGACCAGAGATCACGCAGCGCGGTAGACTCCTACGCGTCCAACCAGGGCGCCTTCTTCACCGACTTCGTGGCGGCGATCACCAAGCTCGGGAGGATCGGGGCCAAGACGGCGGCTACTGGTGAGATACGCCGCGTCTGCAACTTCCCAAACTAGCGAGCGAGTATCTGCGCTTAGTTTATTGGCAACGACTGCTA
>c101345.graph_c0
GTCGACGTTTTCTGCGCCCGAGGTGACCGAAAACTCGAGGCTGCCCGACTTGTTGGAGGAGGAGATGGAGTCGAGGCTCCACTCGAGGTTGTTGGTGTCCTCGTTGACGGCCCACGAGCCCTCGGGACACTCGACCGAGGGAACACTACCTTCGGGCAGCGGGATGGCGATGATGACGCTGCGAAGCTCGCCGAGCTGGTCGTTCTCGAGCTCGTACTCGATGCTCACGTCGCAGCCGCCTTCGCCATTGGGCGAGGGCCAGCAGTTGATGGAGAGCGGCAGCGCGGTCTCGTCCTTGGTGACCATGCGCCAGCGGAGTAGGGCGAGCGACTGGTTG
>c101350.graph_c0
GATGAATATGACTTCAATGTCACTGCAGGAGTTTATCAACACGAAGCTCACTTATTAACTCTGTCAGACACAAATAAGCTGACTATGAACATCACTGTTGAGGGATACTTGTTTCGAGCAAATTTATGGATCCTGGGAACTGACTACAATCACTACATAGTGAGGTGGGCATGCTTTGATACGGATAATACAATTACTGCCATCTCCAGCATTTCGAGCCGACAGAAGACATTAGATGAAGATGCCCTGCACGAGATAGATGCGATTCTTTCAAGAATAGGAGTGAATCGAAGTCAGTTCGAGCTGGAGGTGCAGACAAATTG
>c101352.graph_c0
GTGCGGATGTCTGCGGCTGCGGATGTCGTTCATGACCTTTGTCTCGACTTGACACTGTACCTCGCTGACTGGCTGGAAAGGGCAAGAGCTTGTCGGGAGGTGCGCAAGACATAAAGGCGCGGTTGTCTTGGTCTTGCAGCGTTGATTCCCGCACCTTTGCTCGTCGACTCCGGTAGGACAAGATGGAGGGCCACGCAGCTACGAGCGCCAGGCTGCAGGCGATGGGCAGCCTGTCCATCCGCGACTATCTCAAAACCGCACTGCCCCAGCAAGACATGCTCGACATCGTCCCCGCCCCTTCCGCCCCTTCTGCGAAGCCTGCACCCGAACCGCAGCCCAACCAAGCGGAGGGCAAGGCCGAGGTGCCATTCTACATCAAGCGTCGGGGCAAAGGTAAAGGCCGCCCAGTCATGTTCAACTGGTCCCACTCCAGCGTAGCCCA
>c101355.graph_c0
GTTTCATCTATCCTCTTCCCCCCTTGATTGGTGCCCTCAGGAGAAACCGTAAATAACTTCTTGCGGGATTTTCGGTTCCAATCGAATAGGTGGAAGAAGCCACTGCCTTTAGAACCGCCTTTCTCTATTCCCATTTTCCCCCTAAATTGTAGCGTTACAAACCTATGTCTTAAAATCTACATAAAGAATTCTCTCCAATTTGATGAAGAAACCCGATACACAATGACCAATATATTTGGAAACCTAGTATAAGACACCGCGACTTGATCTGTTCGTCCAAGGAAACTCCGCCTATTCTTCGATCACCTCTCCCCTCTTATTGGGTTCCTCTCAAAACCCTAGTTGCGGCCCGCCCTTTAGAGAGG
>c101360.graph_c0
GGAAGATGTCTTCGCTATGGACGATTTGACTAAGGAGTTGCCTGTTGTAATGAAAGAAGAGAGCGGCGCCACGGGCACCAAGCTTGTGCCTGTGAGTGGCGCCGAACCAAATACGGTTGTTGCCTCAGATCTCCAGCCGGAAATTGCACTTCCGCCACGCCTAGGACCTGCTATCGAACTGGCCGGTGCCGCCTACGAACCGCGGAACCCGGAGGCCTCACTCGTACAGCACGACGAGCGTGTGGAGCACTTCCTCCTCTTGGAAGATCTCACAGCCGGCATGCAAAAGCCATGTGTTCTCGACTTCAAGATGGGCACGCGCCAATACGGCGTCGAAGCGAA
>c101363.graph_c0
TGCCCAAGGTCCGCGGCATCAGCGAGGAGGAGATGTTCAAGGTGGTCAAGACGGGCGCCAAGATCCAGAAGAAGGCCTGGAAGCGCATGGTCACCAAGCCCACTTTCGTCGGCCAGGACTTTACGCGACGCAACCCCAAGTACGAGCGCTTCATCCGGCCCATGGGTCTCCGCTACAAGAAGGCAAACGTCACCCACCCGGAGCTCGGCGTCACCGTCCAGCTGCCCATCATCAGCGTCAAGAAGAACCCCCAGAACCCCATGTACACCCAGCTTGGTGTGTTGACCAAGGGTACCATTATTGAGGTCAACGTCTCCGAGCTCGGTCTGGTGACCGCTGG
>c101365.graph_c0
TTCTTGTTGGCCAGGTTGAATCGAGAGCGCAAGGCTGAGGCTGGGGTGGCAGCCTGGCTTGGATCGGGCGATGCTTGGCGGGTTAGGGGAGGAAGATCGCGATGGTGCCTCCTGATGGGGCAGGAGGGGCCTGCGACTGGGCCGAGGGGTATTGCTGGCTGATCCGGAGAGCTGTTAGCCGTGTCCCTGAGGGAACGCTTGTGGGAAGGGGTGTCAGAGGACGATCGACAGTGCAGCTCATCCGAGCCATCTTTGGCAGCTTGGATACGGCGAGAGCGGCGGGCTGCCACGGGGACGTCGAAGTAAG
>c101370.graph_c0
CATCGTCGAGAACGAGAATCACGACAAACAGAAGCACCGAAAGCACCTTGATGAGTGGAGACGAGATGAGCAGAATCATCAACAGCATCAGGCCGAGGAACTGCGCGTTGGGCACAAGAGCCATTGCGCTGCGTTCGACGCTCGATTCGCTCGCCCTGCTGTTTTCTCCGCCTGCCAGAGTGGGCAACCGATCCGAGACGCTAGAAGAAGACGAGAAGGAACCAGCGCGTGAATTTGCCTGGCGATTGCGCACCGAGTAGGTCTTGGTGGGAGGCGACGAGCCTTCAAAGCCAGGAACGCGCTGCGACGTCCAGTACGACGCCGGCATCGATCCGAG
>c101371.graph_c0
CGGCGAGGTGCTCGACGTGCATCCAAACAAGAAGATCACTCTGCTCACGCGTGGCGGTGCGCTCGCCAGCACGGGCGACGACTCCTTCGTCGGAATGTCCAAGAAGCTGCTCTCGCAGCTGCAGGCCAAGGGCGTCCGCGTCATTCTCGACGATTCGATCCCCAAGGACCTCACCACCGGCCCCATCGACCCCACCTCCTTCACCACCAAGAAGGGCGTCGAGCTCACCGCCGACTACGTCATGGTCGCGCTCGGTGGCCGACCCAACACGGAGTGGGTCAAGTCTAGCCACCCGGAGCTCGTGGACAGCAAGGGCTACCTCAAGGTCACCGAGGCCTTTGTGCTCGATGCGCCCGGCTGGGAGAGGTACTACTCGCTCGGCG
>c101376.graph_c0
GCGGGCCAGCAGCAGGCCAGTACAATATGCTGCAGCATAATTTGTCAGGCCAACCTTCACACCATATTTTGGCAGTTCGTGTGCATACGCTGCGCAGACTATCATATCCCCCTCTATACGGGCATAAGCAATCTGACAAATGATATCTCTGTTTGTCACACGAACTATCATCCTGTATTTGGGTGTGTTGTATTTATTTTTATCTTGTATCACCAAGCGTTTCCGAGCATAATAATCAGTTTTACCCTCTCGTCGTCTTCTAAATTTCACTTGGTATCTCTTAAAGTAGGCCTTATTCTTAACAACTTTAACAAACCCCATCCTGCGGAACAGAGACCGGCG
>c101377.graph_c0
TTTCACAGAAGCTCTCAAAGGAAAAGAAAAAAATGGAAGAAGAACCTTATGGAACGAAAGCCCGGAGGAGGAGGACGTCTTCCTTCCAACCTTTGAATTCCTAAGGCCGATCAATGCGTATCTGGAAAGGTATGCCTGGATCCAAATCCAGATTGGCCAATTCACACTAGCCTTTTTGCAGGAGGTGAGACGCATCCTGGTACACATACACGGTGGCTTCCCAAACCAGCGTCGGATTGAGAAGACTGGCCCCAACAAATACCTTCTGGTGTGCCAAGATAAACAAACAAGGGACGCGGTGGTTGAAGAAGGGCCATACCTGGTGCCGTCCCTGGACATGCAGTTTATCTTACAAACCTGGATGGCGACAGACATGATGGTTTACCGGCCTCACCCGTACAAGGCTTGGATCAAACTCACAAATGTCCCCCTGCACATGTTCAAGACTGACCAGCTCAACAGGCTCATAATAAGGCTAGGCACGATCAGGCACGTTATGCCTTTTGGGCTGCAGGTGCGACAGATGGAGCACATCACCGTCTATGTCAGGACAAACCACCAAAGGAGGATTCCAAAGTGGTTTCATGTGGAGGAAGGAGAATTTGAAGGAATGGTCCGTGTCAAAAGAG
>c101379.graph_c0
AAGAGGTTTCAGAGTTATAAATCTGTGAGTATAATTATTAAATTATATTATGTGAATGCATTGTGAATCTCTTGTGATATCTAAATCTAAATTTTGTAGAAGTTTTACTAGATTTTTGTAGCTAAATTGGAGAAAAGTTCTATTCGATTTTGTCTTCTCTCTTATTGTTCTAAATTAGATCCTAGCACATATTTCCTTGATCAATCGATAATGTTCCTCAATATATATAAATATTTCTGGGAATTTCTTCTCCAATTTTTGTTTTATACAACCATGCATTTCTAAAAGAATGAAAAATTGTTGTAATTGCAATCCCTATGATCGATCCGATCTG
>c10138.graph_c0
GCGGGAGTGGTGGGTGGTCAAGTTTCGTGACGGCCATGCGCGGGTCCTTATCAGCTAGCACAGCTACCGCGGTCCATAGCAAGGACAGCAGCAGCATGTGCCACGGGGCTGTCGCTCTGCCCGTAGGCCTCATTGTGTCGGGGTGCTGCGAGAACGAGGTACCATGAAGGTGCTGCTTGGTGTCGCTGGTGGTGAAACTTTTGGTGACGTCGGCAACGGAGATTAGGGCGCGGGCCAAGAGATCCACGCAGCAGTCAAGTTGAACAGTCGTCTGCCGAATAGGAGTGTCAATAAGGGGATGCTGGTGCAGCGGCGAGAAGAAGGGAAACAGCCTCGTT
>c101380.graph_c0
ATCCACCCCATCAAATCGTGCCGCGGCACCTCGGTCCAAGAGGCTCCCTTCGACCACCAGGGTCTCCAGTACGATCGCACCTGGCTCATCATCGACGCCGACTCCAAGAAGTTCTACACCGCTCGCGAGCTGCCCAAGATGGTGCTCATCCACCCCGAGATCCAGTCCGACTCCAACACGCTCGCCATCCACATTCCGCAGTCCGAGACTGGTACGCCCGCAACTACCGTCAAAGTGCCGCTGCAGCCTACGCAAGAGGAGGTCGCCGCGTGCGAGGTGGTCGAGGGCATCTTCATCTGGGGCGCTTACGTAGACGGATATGCCGTCTCCAAGCAAGCCGATGACAAGCTCTCGGCGTACTTTGGCAAGGCGGTGCGGCTGGTGCGCAAGGGGCCCTCGCCGCGCGAGAGCGGGCCCACAGATCCCGACGGCAACGTCGAATGGAAGGACGCCGTGCTGCGATACCAGGACTTCTACCCGTGTCTCGTCG
>c101382.graph_c0
GCGGGGGCCTTCTCGGAGGAAGCGGCAGGCTGGTAGCTGGGAACGGAGGTGGTCTGCTGGGGAGCGGCTTCCTCGTTGTTGCTGCTCTGGTCGTTGGAAGCGGGAGCCTTGCCCTTTTGCTTGTAATCGCTGGTAGAGCTGGAAGACTTGTCGGAGCTGGAGTCAGAGCTGGAGTCAGAGCCAGAGCTGGAGCCGGAAGAGCCGTAGTTCATGCCAGAGTTCGAGGCAGCGGGGGTGCCGATGTAGTCAGCCTTGGGCTCGAGGGACTGGCCCTTGTTGGCAGGACCGCTGCCGCCGGACTTGCACATGCCCTGGTTGTCCTTGCACTTCTGCTCCCAGAT
>c101383.graph_c0
GCTATCTGCTGCTCAGCCTTTTCGACGAACACAACCCCAACAGAGGTGAAGAATTTAAAATTCCGAGACGTTTTCAAGTTGTCAAGGTTTTCTTGTGGGCTGTTTCACAGAAATATATTGATACTCATTCATATTACTCGTAAGAATGATACGAGAACAACACCCTTGGGTGTATAGGCTGTGTTTGCTGGAATGACCAGGCTTGTCACCTCATTTTGCTGCAGTCAGTCAGGGGCATCATCTAATTCTCAGAAATTTCACCATCTTCTTGGAAGCTACAACGCTGCCAACCATGAGTGTTTAGGGTTGGTTTGGTTAAAATGTGTGAAGGCAAAGGGTCAACAAAGATAATAGCTTTTAGTGAGAGTTAGAATAGGGCGTCCATTGTTTACCAACTGTTGTTATTGGGAATTACTTGTAATTATCTGGTGCACATGTATTTAGTTTGAACTGCTGG
>c101384.graph_c0
CGCCTTGGAGAGTATCGGAGGCTTGATGGTACATCTTTTGGTTGTTGAGGTCGGGGTTGGGTTGGAAGGTCTTAGAAGCTGGGGCGGTGCCGGCGGGAAGTGTTTGTGCGTGAAACTCGGGGACGGCATCGTTACCAACTAGCTTTCCGGGTTGATGACCACTACTCATAAGGGGCTCACTGGGCTTGACGTGTCCAGCAAACTCACGTCCATCGCTGACGGCATCGGGGTTCTGGTTCTGGCTCATATTTGCAAGATGTGCTTGATGTGTGAAGGCTGTGATTTGAAGTGATTGAACAATATGCTGTCGAATTGCAG
>c101387.graph_c0
GGAAATTGGAAACTCTGTGTGTGGTGTGTTGAAAAAAAGAGATAGCCAGATAAGAGAGAGAGAGACAATTGTGTGCGTGGTGGGATGCTTTTAGAAACAAAACGACAGAGGAGACTAAAATTAATTTGACATCCACAGCCAACTATTTTAGAGAAATAAAGATGGGTAAAAAAAGAGACCGGGTCAGAATTTAGTTTACCCATTTATTTATGTGGTCGGATCAGAGAGAAATAGAGGAGAAAAATTAAAATTTTAGTTTATCCATATATTTATGTGGTCGACTCAGATTTTTTTTTTTTAATTAGTAA
>c101388.graph_c0
ATTTCTAGTAAGTTCGTCCTCTTGTAGATATATACAATTATTTTATTCAAACTGTGGCATAAATTGACGCAAGTGAGACACGTGGATTTCCCTTTTCAAGGTTATACACACACAATCATTGTCATGAAAATAAATGATATATTGTCGTCTATCATGATCCCATGTCAATTTTTAGAAAGAACATGTTGCTGGTAAATAAATGGTAAAATAAGGTGCATTTTGATTTTGTTGGTAGTCTGAACTATTTCTTTTGGACTTGTATTACAACTAGCATTTTCTTTCTCCAGGTTTTGTTGAGACCTATTGCAG
>c101390.graph_c0
GTTCGATATAAATCTAAGTAATGATAAAATACGAGACGAAAGACTAGATTTTGACTTTTGACTTTGACTTACAAATCTTTTAGAAAGCCTCGACAAATCATCGAGCTCGAAAAGCTTTTCGTCCACGTCGGAAGCTAAGTATCAGTGTGCTCCCCGTCAGAAAGAAGGGTTCTGACTTCATTTGCAAGATCCATGACATGTTTATCTTCCCATCCAAACTCGAGAAGAGCCTTTTCAAGTTGAAAAAGGTAGTCCTTGTTGGGTCCTGAGGGCCCTTGCGCATCAACTATCTGCTTAGCAATCTCCTCGAGCGAGGCAG
>c101391.graph_c0
TGCAACTGCAAGCTAAGGAGAGTGTGATCACCAACAGCTAGTGCTAGTCCCCCTTCCTTCCATCCATCCATGGCATGCGTCAGCACCTTCCAGAGCTGCCCCATTGCCAGAAGAGCAAAGATCAACACCAGGTCCAGGGGCTGCAGCAGAGCCTTCCAGTTCCAGTGCAGGGCGTCGACTTTCGCGGCGGACACCAGCCTCCGGCTCGAGCTGGACGAGAACCCCGAGGCGATCATCTCGGGGGCGTGGCCCGGGAACTGCTCCCTCCTCAGCTACGACGACCTCCGCGCCTACCTCGAGTCGCAGGAGCCGGCGGCCCAGGCAGACGATCAGCAG
>c101393.graph_c0
TCGCAGTAATGGAGGATGAAGATGCAGTGGCTGAGCAGTCCCCAACGATAAAGGCGCCAGGAGATCGAGGCAAGGGCTGGAGACAAACCCCTATGCTGCAGCAGGCGTCGGCGACTGCGTCCTTTCAGCCCTTTAATTCCCTGAAAAAGAATGGACGTGGCCGCAAAGGAATGGTCGAAAATGGATGGGCTTCCGAAGACGTGACCGAGGAGATGGGGGAGTTTGACTTCGAGAACAATCTGGCCAAATTCGACAAGCGAACGATATTTGACCAGATGAGAAAAGAAGACTTGATCGATGAAGCGGA
>c101396.graph_c0
GGAAGATGGCGGACATTCAGACTGAGCGTGCCTACCAAAAGCAGCCGACCATCTTTCAAAACAAGAAGAGGGTCCTGCTGGGAGAAACTGGCAAGGAGAAGCTCCCGCGGTACTACAAGAACATCGGTCTGGGCTTCAAGACACCCAAGGAGGCTATTGAGGGCACCTACATTGACAAGAAATGCCCCTTCACTGGTAATGTGTCCATTCGAGGGCGGATCCTCTCTGGCGTGGTGACCAAGATGAAGATGCAGAGGACCATTGTCATCCGCCGAGACTATCTGCACTACATCCGCAAGTACAACCGCTTCGAGAAGCGCCACAAGAACATGTCTGTACACCTGTCCCCCTGCTTCAGGGACGTCCAGATCGGTGACATCGTCACAGTGGGCGAGTGCCGGCCTCTGAGCAAGACAGTGCGCTTCAACGTGCTCAAGGTCACCAAGGCTGCCG
>c101397.graph_c0
ACTCGACGTTCGACCCGTACGCCGTGCCGGACGAGTCGCCCTTCTACCTGTTTGACGCGTCGTTTGCCGACGACCCGCATGCGTCGCTCGAGTGGCGTGTGCCCAAGTTCTTCCAGCAGATCTCCACCACCGCTGCCGATGCACGAGCCGACCACGACGCGTCGGCTGTGCGCTCCGACCTCTTCTCGCTGCTCGGCCGGTTGCGTCCCGATCACCGCTGGATCATTGCTGGGCCCGCACGCAGCGGCAGTGGGTGGCACAAGGACCCCAACGCCACCTCGGCGTGGAACGCTGTGTTGACGGGTCGCAAGGCGTGGATGATGCTGCCGCCGCACGTTACGCCGCCCGGTGTGTTTGTGAGCGACGACGAGGCCGAGGTGACGGCGCCGCTCAGCATCGCCGAGTGGCTGCTCGAA
>c101399.graph_c0
ATGGCTCTGATCGTGGTGGCGTTGGCAGTACTGCTGTGTTGTCTTCTGCGGCGGCGAAAGACGCGAGGGCTAGCGGACGTCTCTGTGAAGCCCCGGGACAAGACTCCGACGAGCCTTGCTTCAATGGCGGCCGACGAACACAGACTTAGCTCGCTGCGGCTTGAGAACCGCCGGTTCACATATGAGGACCTAGAGATGATCACCGACAGCTTCAAGCGTGTCATTGGCCGGGGCGGCTTTGGATACGTCTACGAGGGCTTCTTGGAGGATGGCACTCAGGTGGCGGTGAAGTTGAGGTCTCTGTCGTCTAATCAGTGTGCCTAGGAGTTCCTCACGGAGGCACAGATCTTGACA
>c101401.graph_c0
TACATGGCTGGAACCTCAACTATGGTGGCATAGCTCTCATGTGGCGTGGAGGTTGCATCATTCGCAGTGTTTTCCTGGGCAACATAAAGACAGCATTTGAACGTAATCCCAAGCTGTCGAACCTGCTTGTTGATTCCTTCTTCAGTGAAGCTGTGCAGCGTTGCCAAGCTTCTTGGCGTGTTGTGGTGGCTGCTGGAGCAACTCTTGGTATTCCTCTACCAACATTCAGCACTGCACTGGCCTTCTATGATGGATATCGCTCTCAACGACTGCCGGCCAATTTGATACAGGCTCAGAGAGATTACTTTGGTGCACATACATACGAGTTGGTGAATGCACCTGGCAAATTTATGCACACCAACTGGACAGGACATGGTGGCAACGTGTCTGCCAGCACATACCAAGCTTAAGAACATGACGGTGACTGGGATTGCATATTCTGTGATTGGCCTTGCATTTTATAAAGAG
>c101403.graph_c0
GACCCCTCTGGCACCCTCCCGGCGCGCGCGGCATCTACGGCGGCGCCGTCATCGCGCAATGCCTCGCGGCCGCGCAGCGCACCGTCCCCAAGGACTTCTACGTCCACTCGATGCACTGCTACTTCGTGCTGAACGGCAACAGCGAGATCCCGATCATGTACCACGTGGAGAACGTGCGGCAGGGCCGCAGCTTCGCGACGCGGACGGTGCAGGCGCGGCAGCGCGGGCAGCCCATTTTCACGACGACGCTGAGCTTCACGCTCGAGGGCAGCGGCGGGAAGCAGACGGTCGAGCACGCGCAGCACATGCCTGAGGACATCGAGGGACCGCGGGACGAGGACGAGGAGAACGTGCTGAGGGGCAACAACTCGCCGTTTCTGAGCCAGAGGGCGGGCATTTTGAACGATGACGATTCCCGAG
>c101406.graph_c0
CAGCACATTATCATTAAACATCTGCGCAAGAAAATGGCAATCGATCATTTCAACCATATTAGTTTGATAACTATTAAATGACTGCCCATAATTTATGAAATAGGATTAGGATAGACAACCATTCATGGAAAGACAGAGGATAACGACAATGTTTGGTGCATATATGTAAAATAAATGTTCCGTTTGGCAAATGCAAATCTCCAAGTTAGAGCTCCAGAAAGGTTACAAAGTTAAACCAATTGGAACCAATATTTCTGCCTATTAATATATTTGTTATATCATCACAATTTTGTCCAATTACACAATTGAGGATTG
>c101407.graph_c0
ATTTGAAAGTATCTGAAGGATTGCAAGTCACTGAGCTGTGGAATGAGCAATAATTTAATGGCAGTATAGTGTACTGATGTACAATTGCATTTACCAGTATAGTGAGAACTCCATGGTCAGCATCATTCTATCCAGAGGATGAAAGCCAAGGGTTAGGCGCAACGTACGAATATCCCTGGAAGTGTCCACCATCGGTTGGCGTCGGAGCTGGTGAGTCGTCTGGAGGCATTGCTGTCCAACAATGATCGAAATTTGCTGTGCAGTCATTTCCATTGACATCCGGTTTGAACTTTGGTTGCAGCTCCCTACATTCCAG
>c10141.graph_c0
GTTGCCAGCAGCGCCATAGCGGTCAGAGTCAACGCGGGGATCGGCCTGGTTGGCGAGGTGGGTGTTGTGAGGACCAGTGGGGTCAGATCCGATGTGGGAGCCAGTGTGGCTGCCGGTGTGAGGAGCACCACCGGTGAGGCCAGATCCCGTGTGAGTGCCGGTGGAAGAGCCATACTGACCAGCACCGACGCCGCCAGCGCCAGCGGTGTTGCCAGCAGAGCCGTAGCGGTCAGAGTCGACACGAGGGTCGAGCTTGTTGGCAAGCTTGGAGTCGTGAGGACCGGTAGGATCGCTACCGTGGGTGTTGTAGCTGGGAGTGTTGGAGCCGGTGAGTCCGCTGCCAGTGTTTGTGTGGCTGCTGTGGGTCAAGCCGGCACCTGAGGTGTGAGTCTCATTGCCA
>c101410.graph_c0
AAAAGGAGCACAGTCATAAGCATGGTATGTTTGTCGTTGGTTCCAGTCTCTGTACTTTTTAGCTGGTTTTTCTTTGTATTTGTTCCTTTTATAGCATTGCTAAAGAATATTCCAATGATTGTCATATATAATTATGCAATCCCACTAAGTGTGGTTGGTGGTATAATGCATCAACTAACTTTGCTCTGTTCATACTTTAAACTGAACTTGCACTTTACTGTGTTATTCGGCTATTTGCAAGGTGAATATTAATTGAAACTCAAATCACTTTAGGTAAGTAATGGAGTCTAAATAATTGAGATAATTATTTAACTAGATTGAATTTGGTTAAATTTTGTTGCACTAAACAGATGACCATGAT
>c101413.graph_c0
ATTCCGCAGGGCGGTTCGTCCACGGGGCAGGGCGGCGCGCCGGCGGGCCCGCCGCGCAGCGAGCAGCTGGACCGCATGGATCGCAGGATCGAGAATATTGAGCGCACGGTTGAGCGGGTGCTGAAAGACGTGGAGAGCAAGGATTACCGCGCGCATTTGAGCGAGCTACAATCGACGCTTTCGGAGAGTTTGCCGGCTAGGCTGGGTGACATCGTCACATCTTCCGCGCCCAAGATGGGCATGTTCATCGCCGTCGTCGTCGCCGTGCAGATCATGCTTGCCGGCGCGTACATCGTGTACAAGAAGCGCCGCGACAGCGCGCCGAAG
>c101414.graph_c0
TTTAGTTACCATCTAATAGAATGCTCGGGGACATTTTTCTTTTATAGTATATTCTTTATTCTTATATTATTTTACCAATTTATTTTATCAGACTTCGTCATTAAATTAATATCAACAGATTAAGAGTAGAAGCAAATAACTAAGTCACCATTTTCATATTTTCTTTACTTCATTCGCCAAATAGCTAGATAGTTGATCCTCATTCAAATTATTTAAGGTATCTAAAGTATTAGATATATAGAAGTATTTAAGATGTTAATTAATTGCGAAATAAAGTTAACACAACATATTTGTATAGTAAACTTTAAGCAACTCAACAGATCAAGG
>c101415.graph_c0
AAACCGACGAGGAGGATGACAGTCCCTACGGCTCGGTCCGCTCAGAGAAGTTCAATGCAGCCGGCCTCGGATCGGCGGCACTGTACAAGTCGCCCGTGGATGCGCCTGGTCGTGACAGCGTGGACAGCCGACGACTTCGAGGTGGCGGACGCGACGGCCGAAGGCGCTACAGCTCCGGCGTGCGCGACGGTCGACCTCTTTTGGGCAGAGACGGTATCGCAGCCGATGAGGACAGTGAGGCTCTCGAAGACACTGCAGACGAGCTGATCGACGATGGCGACCGCTCTGACGCTACTTTGCAGCCCAGGCGTGGCCCCTCGCGCGCTGGTGCCGCACGTGGCGCTCCCGGAGAGACCACCCCGAAGACACGCAAGTCGCTGCTCTCCATGGGCAAAGGCTCTTTGCGCCGTCTCGGCGGTAAGGACACGCCCCCGATGGATCGATCGGGCTCGCTCCGACGAAGGGAAGCAAGCGATGGACCTCGCGGGGCTTCCATGAGCCGGTCCGGCTCCATGCAGCGCCGCCAG
>c101416.graph_c0
GAACAACATGGCATTTCGCGGTACTCCTCGTGGCGGACGTGGCGGCGGCTTCGGCGGACGTGGCGGATTTACTCCTCGTGGAGGACGCGGTGGCATGGGAGCCTCATTCGGACCCCCAGACACTGTCATCGAAATGGGCAAGTTCGTTCACGACTGCGAAAACGAGATGTTCTGCGAATCGATAAACACAAAGATCCCATACTTCAACGCGCCCATCTATCTCGAGAACAAGACGCCCGTTGGCAAAGTCGACGAAATCCTCGGCCCTTTGAACCAGGTCTACTTCACCATCAAGCCCCAAGAGGGCATACAAGCCAAGTCCTTCAAGGCCGGCGACAAGTTCTACATTGGAGGCGACAAGCTGCTGCCTCTTGACAGGTTCCTTCCCAAGCCCAAGCCCGTTGGTGGTGTCACCAAGCCTAAG
>c101418.graph_c0
GAGCGGGCACGCTATGAGCAGACGTCGCTGTGCGATGCACACGCCTGGGCGGGGCTGCAGCCGCACGCGTACAATACCGCGGTGAATGTGCTGCTCGACTCGCCGGGCGACGGGCCGGACGAAATGCAGCCCGTCGACATCGGCGTGCCCACCGAGTACGCTGGTGTGCAGCAGCAAAGTGCCGAGGAGGTGTGGCAGCCCAAGGTCAGTGTGGATGTCGTGTTGACGCGCGGTGGGGTGGATTTGGCCGTCAAGGCTGCTCACGAGGCCGTGGAGGCGCAGCAGCTCAAGGGGTTTCTCGTGTCGCTGGCGCGTCGCATCCAGCATGCGCTTGACCAGCTGTAAGACAACTGGGACCAAGATGGATAGGCGTGATCGGCGGGATCGGCGGGATCATAGATGCTTGGAATCAAAA
>c101419.graph_c0
CGGATCTTAGTCGATGAGATGTCGTTCTGGACAAGCTGCTGGATGACCCAGATGTTGTCCTTCCACTGTTGTAATGAGGACAGAGCCTCATCGATGTCTGTGCCCATGCGCTCAACAATGAATGCTCCAAAGTTCTTCAGAATGTAGTCGATATCCTTCGGCGCCCAGACGCCAGGCGTGCTCATTGTCTGAATCAGATCCGCGCCAGCCAACAATGCGATCCTGCACTTCTTCCTTCCATTGGGTGTCTCAACACCATCCAACACGCCGTTGATCTCGTGCTCAAAGTGGTCCAGCACCTTGGCAGTCTCCAGG
>c101421.graph_c0
GCTGACACTAATTAATACGTGCTAATCTTTATACCTACGTACGTATATCCTTAACATACTATATATAAATCTTCTCTCGAAAACAGTTACATTTAATAAATACACTGCACATGACCGAATAAATTTCCAATGAATTGTAGTAAAAAATATGTTTGTCTCATTGTTTATCTAATATGCTTCAAATCTTTCTGTAAAATACTAAATGATATTTGCAACACTTATGTCAATTATCTAATTTATGTTCTACGTTTTGCTCCATTCTAATTAAAAGTATATTGATATTCAATTTTCTTTTTGAAAATATAGTGCATAGATATACTTAGTGGAATATTTATCTTTCCGAATATTTATCTATAAATCAATTCCGGATGGAACAAAGGAAATGGTATACCGGATGTGTGGAATTCACATCCAGTGCACTACGTACCAGCTGAGATGCAATAAACAGATCAAGAACGTTCTTTAAATCTGGTACGAATCTCAAAACGAAGTCCTATAATTTCTATAAACACCAGATTAAATTTGATTCAACTAGAATTAATCTGAGCCATTGAT
>c101422.graph_c0
GGGATAAGCAAATAGCAACGCCAGGGGATATGATGCGAGTAGTAAACATGGTGGGGTTACAAGACGGTGAATCTTTCGATGCTTCGTAAATCAGAGGGGAGGCGGAAGGTGAAGACTGGGGGTATTGCGAAGAATAAGAGAACTCCCAATGGCGCGCATAACTCGTAATTTTCCAAGAGTCGTGTTACAAATCGTCACTGATCGTGATCTCAAGTCGCGGTCTGGCAGGTATGGCGGCTGCCAGAGTGGCTCTTACGGCTTGCTTACGCTGGAGGGAAGCACTTCAAGTATGCTTGGACTGGCGTGTGGTGTCGTGATTCGATTCAAACCGCTCACATATCCATCGAGTCACCGCCGTTGGCAAAGTTGAAGTTCTGTTGCTGCTGCTGCTGGTTGCCGGCACCGAAACCGAAGTGACCC
>c101423.graph_c0
ACGTTATCTACATGGCCTCGCGCCCCACCTCTTCGACTTTTGGCTTGTGGATCGGTAGGCGCTTTGGCTCATCCCGTCGTCAGGCAATTGTCCGATGGGCCTGGGCTTACGCCACCTCCGTTCCCATGCTCTTCCTGCTGTCTCTGGGTATCGCGGGTCTTTTCGCCTGCTTCTGTCAATACCTCTTGTTGAAGGCTATCCAAGACAAGACCCCTGAGCTCACGGAACAGGTCGCTGACTTTGCCGGCAAAGTTGTTGCTGCCATGAACAACGCATCCATGTCTTGGTCTGAGGGCGTCAACAGCGCCGTCGCCA
>c101424.graph_c0
TTTTCAGTGGGGCCATTTTCTGAGTAAACATATTTATTTGTGGTTTTGTTTCCTTTTGTTAGATCAGGTTGGGTCAGTTCTGAGGAGGTTGGTTTTTACTGGTCAGGGTTTTTTCTTGATCATGTTCTAGTATCTCGAATTTGTTACAGACCTTTTTGTTTGGGATTGGGTAAATATTGATTACTGTTTTAGTTGATCCATGGCTAATTTGGCTCAGTTAGCGTTGTGTTCATAATTTTCACTTTTTCAAAAGAGCTGTGAAAATTGGGTGCTGGTGTGTTTGCTGTTTTCTGTTTTGGGTCAGATCTGATTTAGATTTTAGTGGGTATTTCTGATTTTCCATCTACCGTACTTTTTAATCTCTATTCTCCTCTTCTCTTTGATGGTTGTATTTTATGGGCGTTTACTTTTTTGGCCTGACATCTCTGTTGTTGCATTTTGTTTCAGGTTGATGATTCTCGTTATGGGG
>c101425.graph_c0
TCGACCACTGCAACAACTAGAGAGCGACCTTTTTTTAAGCACATCTAGTCAATACTCGTGTCGACTCGAACAACATCATGCTCAACACAAGAACGATATTTACCCTCACATTGTTAGCCATGCTAGCCGTGGCCAAAACCATACCGCACGCACATCCGGCCGGATCCAACGACGATGACGACTTCTGGGCAAAGAAGCCCATGCACACCACGGATCTCATGTCTGGCAAGGCACGCACGGCCGTCACAACATCTGCCACACACACTCAGCTCCCCAGAACGACTCCAATAGGGCCACTGTCTCAGCG
>c101427.graph_c0
CGCAGCACGAGTGCGCCGCCTGCTCACTCTGTCCGTGGTCATGATGACTCGTCGCAGCAGTGCGCTCGCTCGCCGCCTTCGCCCCCGCAGCCCGCCCTTTGCCCTTGGCCCTAGCTTTGCCCTGCACGAGCTTCTTGCGGCTCCGGCACGCGCGCAGCATGAGCGGCGTCTCGCCATAGTACAGCTCGTACTCGCAAAATACACAGATCCAGTCGTCGGCGGTGAATAGCGCCGAGCCGGTGCCGTGCACACGCGACGACCCGTGCCCATGTCCGTGTCCATGCCGAAACCCAGAGCCGTGCTGGTGCGCAGGCTCGGCTGCCGCTTTGCGCGGAGCATTCCGCCGACCCGCTGCCGCCTTCGCCTTGCCAGCTGCCGCCCGCGGCTCTGCTCGTGTCGGTGCTGCGTGCGAGG
>c101429.graph_c0
CGGGAGTTGGGCGTTGAGCGTGGTCCAGAGCGCGTCAAAGTGGCCGAAGGCCCCACTGATGTCGAGTACAAGTCGGAGGTGTGTGAGTGTCGCAGCGGCTGAAAGGATGGCGAGCGAGAGTGGAGGTTCGGGTGTGACGGCGTATAGATCGAGACATGTGAGGCCGACGAAGCACCCTGCGGAGATGAGCGATGCTTGGTGGAGAAGCGATGTTTTGGATGAGGATAGGCTCAGATGTCGCAACCTACTCATCCCCGTCGACACTGGACCAGGATCAGGTGCAGGGTCGTCGGTGGGAGACGGATCGAGATACAGATGCTGAGCTGTTCGACGTGGTACTCGCTGCAACACTTGCTCTTTCGGAACCTCG
>c101430.graph_c0
GTTGTGCTTTAAGATTTATAGAGAGGATTTGAGTTGTCCCTATTTTTTATATATCAACTCAAAATTTGAGATCTCTCAGAGAATTCCCGGATAACAAGAATGGAATGGTATTCTCGAGGGATACTGTCAGTATACCCTCGCCGATACTTCCATATGTAATAAAAAAAAAACATCTTTCTGTCAGTATATCCTCATAGAAAGTTATTTTTTACCCTTGCGGATAGGTCAAAACCACTTCACTCTTCACAGAGTCAAATGCTATAGATTTCGACGAATTCATTTCACCTGAGGTAACATAATATTTTTCTTTAGATCCAGACCGTTCAATCAAAATCCACATGAATATATTAAAGGGACCCCACGCATTTCACCACATATCTGATCAAATGGTGTGGATCTAAACAGAAATATTTTGTTGC
>c101431.graph_c0
TCGTCGTCCTTGTCGAGCGTGACGCGCACGGTGATGGGGTCCGAGGCGTTCATCTCGTCGCGCGGCGTTTCGATGCTGTAGCTCAGCTCGATGTAGGGGAAGGCATTGACAAACGCCGCCACGCGTGCGGTTTGCTTCTTGTCTATCTGCAGCAACTCGTCGCGTTCCACCTCGGACAGATCCGCAAGCAAGTCCGACAGCCCGAATACATCCTCGACCCCACGCGCGCGACAGCGCTCAATCACCTCGGCACTAAAGTGCGGCACCTGACGCAGAACCGAGTCCTTATCCCATACCGCCTGAACCACCATCTGCG
>c101434.graph_c0
GCGAGAGAAGCGTATGTCCTCGAAGCAGGACGAAGGAGGGGACTGCCTCGATGTCAAACGACTCGGACACATCGGGAAGCGTCTCGGCCTCGATGACAAGGCAGAGCACCTGCGGGTACTTGATGGCGATCTCGCGGACGACTTCGTTCATCTGCTTGCATGGCTCGGCCCATGGCGCATAGAAGTTGAGCAGCGAGACCCTGGTAAGATCCTTCTGCATGATCTCGGTGAAGTGCTCTGGCGAGGTAACCTCGACCAGGTTGCTGGGACTGGCATCGGCAGCCTGCGACATTGTGGATATGCGTGGCAACGGGAAAAGAGGTGGAGAGTGTT
>c101437.graph_c0
GAACAACTGAAAAGATTGGATCTCAGCCGGGGAACCCTCGCCTATGGGGAATCTGGGAAATGGCTGACGAAATGGGCGCGACAAAGGAGCTTTAGCGGAGGTTTATGGGCCTACGCGTGCCGAGGAACGGAGAAGAGACGCCAACGGCAAGGCGAACACGCTAAGCAACGGGATTGCTCTGTTTTCCTGCACCCTTTTGGATTGATTGATCGATTCTTGCGGGGATTTAAAGAGAGGTCACATGCGAAGGTTGGATTTTTCCTCCATGTGAGGGTGGAAATCTAATCTGCCAGGCTTGGTGATTGCTCTGGGCTTG
>c101438.graph_c0
GACGGCCATTTTCAACTCGGTCGAAGACTTTTGCATCTGGGGAGCGCCGTTCCCTAATGTGACCGTCGCGGAAGATGAGGAGCAATTGGTCGCATACTGCACCACACCCAACCATGGAACTCGAGTCCTGCCTCCAGGAGCCATTCAGGGTGTCCAGTTCACCAAGACTCCTGGATATGTTCAGGCCGTAGGATTCATCGACCAAACCATGCTAGGGCTGCAAGCCGACGACTACGGAGGCGAGGAAGATCCGCATGGTGCTGATCAGCGTGGAAATCCACTTGGAGCTCTCATGTATTCGACGGCGTTTGGTAACGAAGGGTCTTCAAACTACACCCAGGTCATCGAGTGGTCGTACTTTGTCGGATCCGGGACTTTCTGCTACAAGGCTTGCGACCCTGCTGGACCAAATGCGGCTCGACTATGCGAACATGTCTACGATCGAGTAGGCTGCACCTACAAC
>c101440.graph_c0
GCGGCCTTGGCCTGTCCATTGTGCTGCGCCGTGACTGTAGCCTTGAACAAATCTCGCGTCACGCTGGTGGGTGCGTTCGAGTATCCGCTCTGGAACACTGACTTTCCGGGCATGTCCTTCTTGAAGCCGCCAGAGGGACGGACCGGCGGACCCTTGATGTTCGGCGCCGGTCCCTCGAGTTCATCCGCAAAGTTCTCACTGGTGCGGCGGCGCTTCCCTTCCTTTGCCTGGTACGCTGGTCCGCCTCGCGACGGTGCACGCTTGCCCTGAGGGTCCTCGGCATTATCCTGGCCCAGCGTCCTCTTGTTACCAGCCTTGGCGGTGCT
>c101441.graph_c0
GAATTGTATCACTTGGGGACTCTTGAGAACGTAGCAAAAGCTTAATGTGTGCCCCTACAAAACCTCACAAATTATACATCTGATATGCCCCTAGAAAAAGTAGGATATACCAAAGAGGGGGTACCTTCAGCATATTTTAACGATAACAAAGCAATGAATCTTTTTTTAAGGCGATGAAGGATAATACTCAATGTTTCTACTTGGGCATGCATGATAATTCATTTAAGAATAGTTTGACATCATATCATCCCTAACATAGAAATAGGATCAGAGATACCAACTAACCTCCTCGGATGTGCCG
>c101442.graph_c0
TGGGCTTCTCTGGTCTTATTGCAGATTGTTTGTAAAATTATTTCCAGATTCTAAAATAATGGACAGATGGCTTCGCTTGATGATTGCGATGGTCATCATCTTCTTATTTTTTTCACATTTCTGCTGCATGTACTTTCATTTATTTTCAAAATCCTGGTTTAATGATGATTTCGTAAATAAACAGATATCTAAGGATATATTTCAAGCATGTTCTATTAAATTTTTACTAGAGAAGGTAAGGTACAGATTATAAAATTACAATTCCAATTAGGGGTGTCGATGGCCGATGGATATGATTAGAATTGGATGG
>c101444.graph_c0
GCGAGGTGTGTGTGTTGGTGCAGTGCAAGATGCGAGGTGCGAGGTGCGAGGTGCGAAGGTGCGAAGGTGGGGCCACGTCAAAAGTGTAAAGTGGACGATGGCGATGACGATAATGATGCAGACGATGACGAAGATGACGGTAGCGGCGATGATGATGAATGCGAGTACGGTGACAGTGAAGGTATCAGCGACGGTGGTGATGTGCATACGATGGTAGTGACGGTGATGGTGACGGTGACAACAAGGATCATGGCGAAAATAGGATGACGTTGCGATACGATAGGATGCGATGCAAAGCGGTGACGATTAGTGGAACAGCAAAAAAGAACGGGGAAGGCGATACGGGAA
>c101445.graph_c0
CGAACGTCGCGGAACTGCGTGGTACGGAATTTGGGGAGATTGGTATAAACATCGAATCTTAGGATAGGGTCCTTCTTGCCGTTCCGCTCCAATCCGGTGACCTTTGCCTGGAGCTTGTAGTGCTGTTGCTGTCGCTGAGCGCGTGTTCCATGGTATCTCTGGGGCTGCTGGCCAAGCCTCCGAGCAGTATGGCTACATGGGCGACCACGACACCCAGAACCGTCCCAACACCGCCTCGTCGAATGGAGACCAAACGCAGCAGCCGGCGTTAGCTACCCATGATGCGCCTCAATCGCCGCAGCCAGCCCAAGGCCAGCAACAGCAGCAACAGCAGCAAGG
>c101449.graph_c0
CTAAAACTCTGGTACTCCTTGGGGCTGATGATCCTTGTAAATGGGTCGCCGAGTGTGGACAGCATCCCACTAATCTTACTGTAGGCAGCATCCGCTGATTTCAGTGGAAATATCTCTACCATGGTTTGCTGTAGTTTCTGATCCCAATCTTGGTGGTTGAAGGTGGGATCAACAAAGGTCTCACGGATCAGCCCCCACGTCTCCACCAGCGTCCTCTGCACTCTGTTCACTTCGCGCGCCTTGGAGACGGGGAACGCGACGGTGAGCGACTCGGCCCGGGCAGGCGGCGTCGGCAGCGGGGACACATCCCCGGAGAACCCGGTTAGTGACACAACGGCAGCGAGCCCGGAAGAGCGCCGTGTAG
>c101451.graph_c0
GCGGCATTCAGCACTACAGACGAGGCCATCCTCACCGCTCCCCTCGAGCTCGATCCGCTCGCCCAGTCCGCCACCGCTTCCTCGTCCGGCCGCTCCATCTACCACGTCTACGACATCGTCTCCACCGCCGCCAAGATCCACTCCGGTCGCTTCCAACGCGTCGCCTTGCAGTTCCCCGACGAGGCGCTCGTAGATTCGGTCCCCGTGTACTGGGCTCTGCGGCACCAGGTCCGCTCCCTCATCCGCAATGCTTCCTCTTCTTCCTCCTCCAGCGCCGACTCCGCATCCAGCTCGCCCAGCCCCGTGCCCGACTTCTTCATCCTCGCAGATACCAGCTACGGGGGCTGCTGC
>c101457.graph_c0
GAGGGGAATCCATTGTTGGTCACGAACGGCGAGCCATCAAACGGCTTGAACTGGCCACCCGCCAATGACCCCGGCGCCGGCGACGGAGGCAGCGGAGTGTTGATCGCTGCCATCATCGCTTGATGCTGTGGCGTCAGCGGCGACGGCGGCATGCTCATCACGCCCAGCCCTGCATTGCTTGCCGATAGTCCTGCCGATGTCGGGCTCACGCTCGGATGCATGCCGCCAAACATGCCAGACGCAGCCGACGTGTCGATGGCGAGCCCCGCCAGGCCCGGTCGGCCGGCGCCGCCGCGGCCGATATTGAAATGGGGTGCAGGCATCTGTCCCTCGCCGAAAGAAGCCGAGCGCTGCGGCAGACCAGCAGGCAGCATGCCCATCTCGCCCTGCATCGATCCGTGCATGGGCGAGCCATTCATGGCGAGCATGCTCTCGCTGTGCGCCGAGCTCGCCGACACGCGACGCGGGATGGGCGTGCCCGTCATGGCGAACCCATCCGGCGCGCCGCCAAAGTGGTGTTGGGGCGCATGCATCGGTGGCGGAGCGTGGCCCGGCCCAGGCACCATGCCAGGTGTCGGG
>c101460.graph_c0
GACCTCTGCTCATCCCTAATTAAATGAATGGGCTGCAAGCTATTGCAGTTTCCTTCACTTGTTGCGATGAGGTACCATTCTCCACCCATAGCTTCTTCCAGTGCGTCATCATCCTCAAACCATTGATAAAGCTGGTCATTTGCCTTGTCAGAAAGTCGGCAGCTTAAAAGTCTTCCTTCTAGCTTTGAGCTGTTGCCACCAAGCACCCAGCTCAGCATCGCAGGCATTCCATACTTGATGAAGAATCTGCCACCGACTCTTCCAGGGTGTGGTATCCGCAACCTGGTCAAAAACGAGAACGGCCCTAGACCAACACCCAAGTACGGTCTATAGGTGGTAGCCATGATTGCTGCCATTCTTGCCAGTCCATGTATAATAGCAACACGCAGCCTTCTCTCTTTCTCGTAGCGCCTCAAGGAGGAAACTATGTCTATAGGAGTTTCAGTTTTGACACTCTCTTGCCAGGCATTCTCTAGCGGTAATATCCTCAGGCTTCCTCAT
>c101462.graph_c0
GCAGAGTCCACATCCCTGTTCTATTACATGCATGATGCGTCTTAGATTAATGTTCTTTTCTACTTACACCCCTGTGTTTCCAGTATTTCTAATTTTTTCCATGTCGTTCCAAATTTATGGTTGTAAAAAATTATTTCGTAGATTCCAGCGAAACATACTAACTTCTAAATTGTTTTATTCCCCTGATACATTGTAGACATTTGTTCTTATGTAGGCCAAACAACAAGACTTGTGATGCAAGTCCTTTCCTTTAGTCAGCAAATTACATAATAGCCTTACTGATTTTGTTGATTATAGATGGGGTCCACAGTTTGAGCAAG
>c101463.graph_c0
GTAACAACTTTGACGCTCATAATTGTTTTTTGTCCTTCCAGCTTTTATTTAGAGGTATATCAGGTTATTAATTTACCCACCTTGCTAAATTATGAATCACTCGTCTTGAAATTTGTTGAACTATAAAGCTGGAAAGAATTCAAAATCTGAAGATTGTTGTTCCTGCCTGTAAGAAGAAATTTTTGTTGGTACTATGTGAATATGGAATGATTTTACCTACAGTTTTGTTGGTACTTCTATCTTAAATTGCTTCAATTAGCACTGAGTAAATAAGCAAGCACAATAAAAATCAAGATAAGTTAATAGGAAAATACAAAATCATATCAGAACCGAGCTTCTAAAATGGTGATATAGCATTTTATCTTGTTCTAAGTTCCTGTAGATTGTGTGATTCAGCAAATTTGGAATTTATACCTGTTGAATGTAGCATTATTTATCGTCCGC
>c101465.graph_c0
TGCGAGACCCTCCTGGACGGCGAAACCACCCTGGTCGTGGTCGACAATTACAGGAATTCGGCCATTGGGGCCGAGCTTGGTGAACCAAGGCTCTTCCTGTGTGTTCTTGCTGATGTTGATGGACTGCCATGTGTAGTCTTTGCCATAGGCATCCTTGAGCTCCTCTAGCAGAATGCTAGCTTTCCATCCATTGGGCGTGCCAAAAGTGAGCAGCTCAATGCCCTTGTCCGCCTTCAATCCGGTGGGTTCTTGGTCCGACATTTCTGGAAGTATGCGCAGTAACGGCTGTGAGGTGTGGAAGTGCGATCGGGGGATTATGCGCGTCTGGGTGGAGAGGCGTATGAAGTTCTTA
>c101467.graph_c0
GCTCTTTGTTGCTCGGAGGTTGGAATATGTCCTCTTTATGAACCTTTATTGTTTATTTTTTTGTAAAAATGCAATCATACTGAGTACTGCAGTGGCGTTTAGCTATATCAGTTGGTCTATTTCCATGTTCGATTTTCCACCTTTTTAATGTAATTATGTACTTGTCAATTTGATTCGAAAGGGAAAAAAGTAAGGATAATCAAAGCACCTTTTCTCACAATTCTTTGTATTAAAAACTGTACAATCATGGACAGAGATGGGGCATCTCAGTTACACTTTTGAGACGAATGATTAGCGATCTTTTTAAAAAAATTGTAAAATTTTCGCAATAGT
>c101468.graph_c0
CTCTCTCTCTGTCTCCTCTCCCTCTCAAAACCGCTACACTGCCTCCGTCTTTGTCTCTCCAGCTAGGTTTAGGGTAGTCGAGCTTGGCCAGTGTGATAACAGTGAAGGAGGAAAAGGAGAGTTCTTCTTCTTCTACTAGTGGAGTTCTTCTTCTTCTCTCAGTTTCCGATAACAGTGGAGGAAAAGGGGCAGTTGAGCTTGGCCAGCGTGAGTCACTTATATGCATACAGTTGTGCACTTTTCTGGTGCGGTTCAGCTTCCCGTCAACTCCGAGCTTCTGAAGGCAGCGCTCTCGTTGATGGCGG
>c101473.graph_c0
GGTTGAGCCTCCGCGGGACGACCGCGGACGGGCTCTGCCACCAGCACCGCAGCCCGCAGCGACGTCGCCGCATCATACGCATCCGTCGCTTGCAGGCCAGCGATATGCCCCCGCACTGCCGAATGCGCCCCCATCCGCGCGTCCGTACCGCGAATACTTGCATGCATATGGCGCGCCGGAGTCCGGGACGTACGAGCCTGCGCGAGGGTACGACGCTTATGCTGCGTCGCGGCCTGGTGTGCGGTACGGGCCATCGCTTGCTCACGAACGACGAGACGCGCAGATGATGCCTGCTTCCGCCACGCCTCCACCCCCGCCTCCTGGCAGTCTTGAGCCGAGTGGCTGGCATGCAGGCCCGCCTTCGTCACGCTCGCACTGGCGGTCAGGCCCGC
>c101478.graph_c0
GTCGCGAGCGATGGTGTCATTCAAGTTGTGTCGGATGTGTTGGTGCCACCTAAGAATGCGGCGAGTGGTGAGCAGGTGTACTGGAAGGGAGAGGAGATGAGCGTTGAAGAGCTCAAGGAGAGGCTGGCGCCTTTTGTTGATGAGAATCTTGAGTTGTAAGAAAGATGCATAATGTCCATCCCTACGTGGCGGGATACCACCCTGTGTGGCGGGACGCCCTTAAGACTTTCGACCACAACAAAGTCCATAGCGACCTAGAAGCGCAAACAAACTCGGCTTAGGTATCTTGGCTCTTGAGCTCTATCTAGACTTCGTAGCTTCTACAAATAACTGCTACTTCGC
>c101480.graph_c0
GACAAGGTTGAGCGAGCAATCGACGCTCGTCTCCGGCACGCACGGAAGGGGGCGAAGAGAAGCTTGCGAGGCGTATGAATGGAACGAGGCGAAGCAAGATAGGCGGAATCACCTGTGCGGAATCGAGCCGATTCTTGGTTCGGACTTGCCGAGGACCGGACGAGGCGAAGGCTGAATTGCAGCTGCGCTGCACCTCGTGTGCGATGAGGAGAGCAGACGTTGACCGGCCGTAGCCGATGGAAGGGTCTGTTGCGTCGCAAAGAAGGAGCGATGTGATGCTCGGCTAATGCCGAAGCTCACGAGAGGTGGAAAGAGCGAATGCTGGCCAAAGCCGC
>c101481.graph_c0
TGCTCAGACTGTTCGCAACTGTGTCGATGGGCTTCTTCTCTTTCTCATCTGGCTCGTTGCTCCAGATAGTCGCTGCGTGGGTACGCAAGGTGAAGAGCAGTCCAACAACGTAGGACAAGAATAGCAGTGCCGCGGAGATCCATGTGTACGGCTTGACAGCTTCATTGTATAAGCGATCGTGGAGAGCTGGCGTCTGTGAATAATAACACCTGCGACAGTCCCTTTCAGCGCTTGGTTCGATATGACCCATGTGCGGATGAACATGTACGCACTGGCGGCAGTTGAGTTCGTGGCTGCCGTAGATTTGGTAGAACAGTGTCGGACCAAAAGCACCGATGACGGCGAAGAGAAGCATGGTGGACGTGACACCTGCTGACTTGACGTTG
>c101482.graph_c0
TGCACTAGAACTATAAATTATGTAATGAAATTAAAACAATTCTAATCTCACTTTTGTGTTGAGTGGTGTTCTTTGGGGTTATTTTGGCTTGACATTCAGATTTTGATTTTGAGTAGTAAACATATCTGGCATAGATCATACATTTAGTCCTACTGGGAGGTTGAAATTTTTACAGCTGTTAAAAATCAATGGTACTGATACAATTCATATGCAAAATCAATATTTACAATGCAGATTTAAGGATCAAGTTAAACTATTTTTTTTAATTCATCTTAATCCAACTGTTTAATTACATACTAAAGCCAGGTGGATATTTTACAATATTGTCTAATTACTTCAGCTGATTCCTGTCAAGATCAATAGGAAAAAATTTCTAGAGGAGAAAATGGAGTCAAAGACAAACCACTGAATAATGTTACACTGAA
>c101483.graph_c0
GGAAACTCGGAGGCAAGGCCTCGCGAGGTGTAGAATAGGCGTGAGAGGACGACGAGGTTGGCGAACGATGCAGTCCGTTGGACGGGTTAGTATATTTGGGTTGCTTGTCTCTTGGACGAATATTGTTTATACTGGTGGCTTTGGTGTAAATGGCGTTGGTAAGAGGTACGAGGACGCTTTCGGGGCCGGCTCGATTGGAAGCTATTATTTTGGTCGTGGATTCATTCAGCCAATAGCCATAATAGCAATTGGTTCAAGTGGCGACTATCGATATTGATTGCGCTGCTTCCTCGTCATTTTTCGCACGTACATATGGTGGAGCAAATCGTTCGAACTGGTGGGTGCAAGGTTGTCGTGGTTGGCACTGAAGCGACTCTGCGTGAAGACGTCGGCGCAACGAGATGCAGCTGGC
>c101484.graph_c0
GCGACTACCACGAAGAAGGCAACGACTACCAAGAAGACCACGACTACGAAGAAGGCTACGACTACCAAGAAATCGACTTCGACTCACAAGGCCAAGCGTTCGCACGACGCTTCGATCTAAAAAACGAAATTCGTTTTCTCCCTCTCTCTTCCTTCTTCCCGGTCGTTCTCTCTCGGAATCGCAAAACCTCCCTTCTTTTCTCGTTCTCGCCCTCTCAACATCGTGCTTTCCGCTTAAATCCACAATCTATCGTTGCCTTTTGCTCGTTCTCTTTTCGATTTTCACTTCCCAAACCAGTCTTTCGTTTTCTTTTCTTTTGCCCTTTTCACTACTCTTTTCTACCTTCTCATCATATCTCTCGTAGTCTGAGAACGATTCTTCGACGCTTTCAAGCGCGTGATTTCTGTTCTTGTTACGATCGAAATATCTCGTCG
>c101485.graph_c0
GTTTGACTGGAAATCTGCTTCTTTCCCAGATACGGCTTTGTAGCACTCTTCTGCATGTGCTGACCCAACGCCGCCAGCAAGCTTTCTTGGTCCACGAGTGGCTTCTCCTTCTGGCTCTGCACCTTCTTCTGATGTTCGAGCTCCCACCTCAGTTGCATGGGTGTCTTCATTGCGTCCGCAGCTCTCTGCTGTTGCTTTGCAATCTCCCGTGCAAGCACACCCTGCTCAGAGTGTCTTGCAATCTTGATAGGGCGCGGTGCATCAGGGCCCTTTTCCTTCTTTGATTTGATGGAGAATTCGTGAATATCGCCGCGGAGTTCTTCACCAAGTGTGTCGGGGAAAGGTGGTGCAACGAGCGTATAAGCCATGGAC
>c101486.graph_c0
GCCCGATTTCTATAAAATGACTCTATCTAGACCTCGAATGCTCTTAACACATATCATATACATTGCTGCATTGCACACCAAATCCAGGGCTATCAGCTCAGATAAGAAAACCTAGGTCTTCTTAACAAATAAGGGAAGCTCAAGTGGTATTATACAAACCCATGAACCCTATGAGAGAGAAAGAGAAACAGATGAGGTGGTGACGAGCCCAGAAAGCAGCCCGACCAGGACAGCACTGTTATACGTGCTCGGCTCATTTTGCATGGAGTTATTTCTCGAATCAATGAAAGAATCATTTTTAAATGGACCACCAACCAGGGATCCAGTTGCAACAT
>c101487.graph_c0
TGAAGAGCGCATTGGCAATGTTCTCGTCAAGAATGGCTTCCCAGGCGTCCGTACCCTCGTTGGTACGGTCGATGACGCCTGCGACAAAACTCCACGCTGTGCTGAAAATGGAGAAGACAATCAAGTTGTTGAAGACGAAGAAGGCGTAGAGCTTGCTGAGCACGTGTCGCTCGCGTCCCGTCTTGGTCTGGTCGCCTGCCTGCATCGACAGCCGGCGGAAGATGACGGGCAGGGCGAGGAAAACGAGAGACGTCAAGGCCGGAGAGGCGATACCCTGGATGATACCCCATAGTGTAGTGTTTGCGCTCAAGGACTCCTGGAACGCCGGCCAGACTTTGCCAAGGTTGGACAAGTTAACCAAGAAGATGGCCATCATGGCGTTGGGTGCAATCCAGAAGAAGGTGAGAATGGCAACCCACACAGCATTGATCAGCCTTCTGCGTCTGCGAGCGGAACTGGACAAGGGCATGTTTG
>c101489.graph_c0
GTCCGCTTTCACCTCGCCTTGCTCGCCCAAGCTGCCTCCGCCCAGCGTGGCCCACCAGAATCGGTCCGTCTCCCTAGCTCGCGCTGTGGGCGCCGCACCGGAATCCGCCTCCATGCTGGCTAGCAGGTGCGCAAAGTCGGCCAGATCGATCGAGGCGCTGCGCGTGATGTGGGCAAGCGCCTCGCGCGCCAGAGCCATCTGCTCGCTCACCGCCAGCACGCCGCGCGTGGCAGCATTGGCAAGGAACCCGATCTCGTCGCCTACACGCGCTCCCGTCGGCGGCGGCAGGTTCTCGGCGCGCTCCG
>c101490.graph_c0
GCAAGCAGCATTTTGTGATACAGTCGTGGTTACTCATGCATAATACTTGACGCTTACTTAAATGAGCACTCTGGAAAAACCCACGTTACCTCGACCACAGGCTTGCCCAATAAATTATAAATTGGTGGTATACCAGGGTTCGAACCCGGGTCCACAAGATTGTAAGACTAGTGCTCTAGTCACTGGCCTGCCATGGCAGCTATTTCGTAAACGTATTCTCCATTTCTGTGTTATGTGGGTACCTGCAATGCATTGTAAAAGAAAATTCCTTTACGACAGATAATTATTATTATTATTATTAT
>c101491.graph_c0
GTCTGATGTAAGATTTATTTTTCTCTCTCTTTTCTTTTTCCATTTTTATTTCCTTTCCTTTTAATTAAAAATTACATGAGTGCAGCTGTGTCATTATCTAAACATAAGAAACCCAAACAGAATTAGGGCATGCTTTCTATGAAAGATTACAACCTGTATCTCCCACCATTTGGTACCAACCACTGCACACACCAGCTGCTATAGAACTAACTTTAACTTCTGAAAATCACAGTACTGTATTGGTACAGTATAAAAATCGGGCTAATCTATGGTACCAGTATGGTATAGCATTTTTGTGTTCTGGCTGTCTATAATGAAGCTCTATGCATG
>c101493.graph_c0
TAAATGTGCAAGGGGACTGCACATTCTAGAGGAAGAGGCAGAGGGTGAATTAGAGGGTGAAGAAGAACAATTAGAGATAGAAGGAGATGACAAATTGATAGAAGAAGAAGAAATAAGAGAATAACAACTGGTGACTTTGTGCAGTACTAGTACTGGAGGTAATAGCAAGTCATTGAGCTACAACAGTCAAATTGGCAATATTCCTATTTGTGTATTGATAGACACTGGGCCTTCACATTCTTTCATCAATCCAGTATTGGTGACTGAATTGACATTAGATACTGTATCAACACCTGTAGGCGGCTGAAAAGGTCGCACTTCGCTCCTGCTATGCCTTCCACTGGGTCTTGCCTTGCTGCTCTTGCTCTTTGTCGCCTGAGTCAGCCAGCGAATGTATGTGCGTCAGGTTA
>c101494.graph_c0
AAACGCCGTCGTGCCTGCGCTCAGAGATGGCTCCTCCGCAAAGGTCCTTGCACTTCCGGCGGACCGAGCCGATGATATTCAGGCGGAAGCCAGAGCTATGACTCGTTCGGCCAATGCTTCTGTGTATAGTCCTAAGCTTCTTGCCGACAAATATGGGTCTCAGCCATTTAAGGTGGTTGGAAGGACCCTGCAAATTCTGACTGCTTTAGGTTCATTTGGGTTGAAGCTATTCTTAGACCAAAGAAATGGAGTTCTTGATCGAAATAAAAGAGTTCGTGCAGTGGAGCTCAGGACCATATTCACGCAGCTGGGACCAACTTTTGTGAAATTGGGTCAGGGCTTGTCCACCAGACCTGATATCTGCCCACCCGAGTATCTGGAGGAGCTCTCTGAACTTCAAGATGGCTTACCCACGTTTCCTGATGAAGAGGCATTTGCTTGCATTGAAAGGG
>c101495.graph_c0
CGAGGTCGCAGATTTCGGTGAGGGGGTGGGCGATTGTGATTCGGTCGAGGGCGGCGGTTACGACGGTGACGCCGGGGCCGGTGTGCTTGTAGACGATGATGCCGGACAGGGCGTCAAGGTCCATAAAGATAGTGCCGAGGCGGATATGCCCGGATGAGTTAATGTACGTGTCGGACAGCCATGGGTCTTGGCCGAGCGGGAGCACGACGCGGTGGTAGCTGTCGCTCATTTTGCGCGGGGACAGGTCGCGTTCCTGGGGCTGAGCTTCTTCGGCGGTTGTGCCCTCGCCTTGTTGTTGCTTGCGCCATGCCTCGATCCAGGGCATGGGAAGTCTGTCGTCGGTGAGTCCTCGGAAGACTCCATCGGTG
>c101496.graph_c0
GGCAGCCAAATTCAAATTGATCTCAATACTTCCAAGATATAGAAACTGGAACATGTGTCAACTCTCCTCTAACATACGGTACATCAAAAACAAACTCAAAGAACAACTGCACACATATCTAACATCTATTGGTACAAAAGTTCAATTACTTTTTACGAACCCTATTTGTGGCAGAAGCACTCAGATTGATGCATCCAGCAGGAAGATAAGTGAAAAAGAGCATTCTTAGATCGTGGTAGAGCATCAACAAGACATATGATTAGCCTTGCTCACAAAGACCTGGCACCTGACATAATGTTGTAGTGGTCCT
>c101499.graph_c0
GTCGCTGCTGTCGCGCGCCGGCTTCACGATCCCGACGGTGGACGTGGACGAGGTGCAGGTGGGCTATCCGAGCATGTACGAGCTGATGCACGACCTGCGCGACATGGGCGAGTCGAACGCGGTGATCAACCGCCGTGGCCAGCTGCGCCGCGACACGATGCTGTCGGCCGCCGCGATCTACGAGGCGATGCACGGCCAGAGCGGCGGCGAGACGCAGCAGCCGCAGGGCGTGCCGGCGACGTTCCAGCTGATCTTCCTGATCGGCTGGAGCCCGGCGCCGACGCAGCCCAAGCCGCTCAAGCGCGGCAGTGCGACGTCG
>c101501.graph_c0
CTTGAGAGTGCGGGTGGGGTCGGAAGGGTCGGTGTAGGATCTGCGACCCACGTCTTGGATGCGGTGGATGAGTGGGCGGCGGGCGAATGCGCCTGCGGAGAGAATGTAGCCAAGGGCGTATTCGCCGCTGCCCTTTTGCTTAAAGATGGAGAAGGAGTAGTCGTGGAGGGCGCGGGCCTCGTCGGGCTCGAGGTGGTTGAAGCGACGCGAGGTCCAGCCGGAGACGACGCGGGGACCAAGAGGCCCGCTCATGCGGACGATGCTAAAGGGGGACACGTTGGAGTCCCACAGCCAGACAGCCCAGCTGGG
>c101502.graph_c0
GAGCGAGAGCGCAAGGCGAGCCAAGAGAGGAGCAAGGGCATCAGCGACAAGCGACGTGCGCGTGCCGAGGCGAGACTGCGAGCGCTCAACCCACTGCATCGCATCGACTACTACATGCCCGTGGAAGGATACAGCCTGCTGAGCTCGATCAACCAGTACGCCGAGCTCATGACCGCCCACATGAGCTACTGGACCAAGACCGACTTTGCCGACTTCCTCATCACGCAGCTCATGGCCGACGACGAACGCCTGGAACGCAGTCTGGACTACAAGGACGTCGAGGGCTGGGAGTAGTGTACAGAAACAGAGTCG
>c101503.graph_c0
GCAAAATCGGACGACTCAATGGATTCAACACTGTTTGGTCCAGTTTTTCTCTGAAAAAATCTGATGCCGTGTAACTCGGTTGAAAATTGGTTCGGTCTAGTCCGATTCCGGTCCAACTCGACCGAGTCGACTCGGAATCAGCCAATTTTGCCTTCTATGCCTACCACCAATACCGAGTCCACTTCTGTGTCACCGTGAAATCTACGTGCAAAGAGAGCAGTGCAGGGGGGAGGAAAAGAGATTAGGTTACTGGCAAGGTGGTAACCAGCCCAATCGAGGAGAAATTTATCGAGAGGAGAGTGTTCTGTGTCACCCTTTT
>c101505.graph_c0
AACTCTTCTATTTTAGCTACTGTTACAAATAAATAATGCCAAATATAACCCCACTAATATTAAATAACTACCCACTTATATTTCTGCTGCAACAATTATAAATATAGCTTAAACACATCTAAAACACGTCTAATCTAATTTTGACCTTCAGCAGTTTGTGTTTCAACAAATGAACCATAAGTTAATTCCAAAATGGTTATTTTTAAAGCTGGCTAGCCAATGGGCCTTCTTCAACAAACACAAATTTGATATGTGAATCATCATAATCATGAAAGAATAAAAGAGAAGACAAGCTAAAGAGAGAGAGATATTAATTCGTTTCATTGTATTGTTATGTTGTGTTTGTATTATAGAGAGTATGCAAATATATAGAA
>c101506.graph_c0
GAAGCGCAAGAACGTCAAGCCCAAAGTAGTTGGCAAGGTGCCATCCTCCATCCGGAAGCACGAGCAAGCATCCTCTGGCTGCTTGGCCAACACGCGCGCCAATCCATCTCGATCTCGACATCTTCCAGTGCAGACGGCAAGAGGGAAGAGACTCGGACGCTGGCGGAGCTGGTCGTGCCAGACGTCCTCCGCCGCTGTGCGGTCAACTTTGCCAACGAATCGTCGGCCGTCAAACTTCAGATCTTGACCACGTCCAGCAAAGTGTTCGCATTCCTACCGACTGCCTTGGTGCCGACGCCCGGAGCTACCGCCGCGGACCAGGGCAGGTCGGAGCAGCTCATGTCCGCGGTCACAGTGCTCCACTTCTATCTCCTCAAGCTCGCACGCTACGACGCCGACTTCGACGTGCGCGATCGTGCTCGCTTCCTCAAAGGACTCACTGCGCCCTTGGC
>c101507.graph_c0
GAGACCAGCAACTCTGCCGCCACCGCTGGTGTGCAGCAACCGGGTGTCCACACCCAGTCAGTTGATGGCTTCGGATTCGGCAACAGCCACCAGTCTTACAACCGCCCGAGCAACAGCCCTCCAAGCATGAACCAAGGCTACTCAAGTTCCGGTACGCTCAGCAGTGTCGGTGGCTCTATGCCCGGCGTAACATCATCGGCTTCGGCTTTAGATACACCAGCGCTGACACCAGCTTCAGTGTCGTCGTACAGCTCCGGCCACTCGCCAATGTCAAGCCACGGTCGCTCAAGTCTCAGCAGCATGGGTGGCAACGCCATGCACCCCAACCTGCCCT
>c101509.graph_c0
GAACATATAAGCTGCAGCTCGGCGTCATGTTTTCCGTAAGAACTCTTCCCCCTAGAAATCTACATAAATTCAGTACCAGCTCCAACCTGGTTCGCACACTTGCTTATACCCCAAGAACCATTTCAACTTTTGCATTTTCAGCACGACCCCAACCGACCGCGACCCCCCAGAAAAGCCCACGACACAGCGTTCATCGATTGTATTCGACAGCAACCTCTACAATGGCTAGCCAGAATAACCAGCGTTTCACCCGCGATAAGCTCTTCGACCTGTCGGGCAGAGTCGCCCTCGTTACCGGCGGTGGCTCCGGTATTGGCCTCATGGCTGCACAGGCCCTCGCCAACAACGGCGCCAAGGTTTACATTGTGGGACGCACGGCCGAGAAGCTGGAACGCGTGGT
>c101515.graph_c0
CGGCCGATCACCTCGAATAGCACGGTCTCGATGCTGGCATCGTCGGGGAGGTCGTCGAGGGGGACTGCAGGGAGCGTGGCGGTGGAAACGTTTGCTGCACGGAGGGAGGACAGAACGGCAGCGGACTTCGCGTCAGGGTCCCCGGAGAGGTTGAAGGTGACAAGCGTGGCCGCGAGGGCGTGGTGCGACACGAGGCGTCGCGCCAGCTCGGCCATCGGCATGAGGTGGCCTACGCCGGGGCTGGGCACAAGCACGACGTGCGGCCGGTCTGGGCGTGGGCGTGGCCCGGCGGCGGCGGCGGCCGTGCTGGTGGCTAACGACGCCATGGATGGATCGCCCAGGCAGGTTACAGCGCCGTGATGCAAGCAGAAGCACGAGAGACGCGCGTGGTTGCCAACTTGTCGTTGCTGCTTGGATCGGAAGAGTATGGAGACAGTCTG
>c101516.graph_c0
GCGGTGCCAGCAGACGCGGTGACCGCGCTCCTAGCAAGAAGGAGATGGACGACGCGGCCAGCAAGATGCCGTTGACTGCCGGCCAGGATCTCAAGCCGATTGAGAAGACTGCCAACGGATGGGTTGCTCGCTCTCTTACCCAGACCGGCGCCGCTGCTGCGACTGACCCCAGCGGCAACATGGCCCCTGACATGGTGCAGCGTAAGGTCAAGGCCGCGCTGAACAAGATGACTCCCGAGAAGTTCGAGAGGATCTCCGACCAGATTCTTGAAATCGCTGCTCAGTCCAAGAACGAGGCGGACGGTCGCACCCTCCGTCAAGTCATCCAGCTCACCTTTGAGAAGGCTTGTGACGAGGCTCACTGGGCTGG
>c101517.graph_c0
TTTATTACAAGTATAGTATGAGAATCAGTATTTTGGATATGATCTAAGTGACAGCTGACTCCTAATCAATAACCTGTGAAAAGTTGTATATATGATTTAATTACACAATTGGGGAATGTAGTCGCTTTTACATATTTTAAATGCAGCAAGTTTCTAACTCTCTTCCACATTATGTATGTGTCTGCTAAATTTAGTTAAATGCTAATCTGTTTCACAATTTTACTAGAATTTTGATTGTAACCTGGCCAGGAAATTTACATGCGTAATATCATTATATACAGCCACTAGCAAATAAACTAACCCTGTATGACTGACCAGCAACATACGACAGATGCAGCTATTGCACCTATTCCCGAAATTATCTGAGATTCCTGAAGAATGTCTCAAGATATCTATG
>c101518.graph_c0
GGAAAACTGAACAAGCTAAGAAGGATTTAGAACGTTTGACTCTTATTCGTCAACAAAGGGCAGAAGCTGCTAAAAAGAGAGAAGAAGAAAAGGCTGCCAAAGAACAGAAGAAAGCAGAAGCTCGCAAATGAGCTCCAGGAACCATTCGAGCTCCTCTTCTCACTGGGAGGAGCAATATGTAATATCTACAACTTTACTTTCTAGTTTGCGTAGACTGATATTGTTGTTCGATGTCTGTGACCGTGCAACCAAGTATTATTCTCCTCTTTGGCACAGAAGTGACCGTAATACTATGTCATTTTTCATTTATGC
>c10152.graph_c0
AAAGAATAGAGGCCTAGAAGAACAACTAACATATCTTAAGGCTAGGGACACAAGGATTCCTAAGGTGGAAGCGCTCAGCGGAAGAAAAAATGTTTGGGAAATACCAGGGGATTTGACGAAAAGTTCAACTATCATCGTAAGTGGTCACCATGGGAAACTTCACATTGAAGGCCTTAGACTGATTATTGATGAGGGTGGCGGACTAGAGCATAATCCAATTGCAGCAGTTGTGCTTCCTTCAATGACAATTGTTCGTGATACTGACACTGATACTGATCAGACAGAGAAATAGTTCCAAATCCGCGCTTCATCGATTGTCATCATGATTCCACCTATTGTCGTGGTTG
>c101523.graph_c0
ATAAATGAAAAATAAATAATTGAGGGGCAGGGGGGGGAAGAAAATTAAGAAATTGCCAATTTTGCCTGTACGGCAACGGTAACAATTTTCTCACCTAGATCTATACAGTGAGATAGAAAAAACGAACAGAGAGAAATCTAACGTTAAAACCAAAATCAGAGCGATTAAGTTGATAATTATTCCTCTCAGATCATACATTGCTGCATAAGCTACAGTAAAACCCTACTTAATGCAGAGAGAGTGCGTGCGTGCGCGTGTGAGAGAGAGAGAGGGAGTACTCTGTGATGAGGCGGCTTATGCTGGAACCGGG
>c101524.graph_c0
GTCGCCCGAGGTGGTGGGCGCGGAGAGGGCGGCCGACGCGGCGAAGGCGCGCTTGCTCTGGGCGAGCTCGTCGAAGTAGGTGTGCTTGCGGAGCATGTCGACGACCTCGGCCTTGGAGCGCGCGGCGAGGAAGCGGAGCTCGGCGGCGGCGTCGGGGTCGGCGTCCGCGAGCGGGCGGAAGTTGGCAACGGCGTCGCGGCCGCGGAAGCGCTGCGCGGCGACGTCGTAGGCGCGCGCGGCGTCGGCCTCCCCGGGGAACGTGCCAAGCCACACGCGCTGGTGCCGCTCGTAGATCTGCGCGCCCCACCGCCCGTTGGGCTGCGG
>c101526.graph_c0
GGGGAGCTTGCGAGGCTTCCGTCGCTCGCCGATGTCGAAGCGCAGCTGGCAGAGATTCAGGCTGAAGCGGCTCGGCGTGGAGATGCAGAGGTGCCGCCAGCGGTCTCGCCGCGAACGCGTGCCAAGCAGATTGCCGACAACGGCGTGGACACGATGGCCACCACCCCCGACACTTCCGACATTATCAACACGGCGGTGCAAACTGGGGTGTCTGGACTGGTAGATGCGGGACTGGCGACGTTGTTGCGCGACGAGGCGCAGGTGCTGCGCGAGCAGATGGAGCAAGCCAAATCCGAGATTGCGGCGCTCAAGAGCGAGATGGGCGCAATCTGGGCAGGCGAGGAGCGATACACGTATCGGTTGGTGGCGGTCTTCATGCATCGGGG
>c101531.graph_c0
GAAGGCTGGACCTACTCGCTGGTCAAATACCCGCTCTTGCTCTTCGTTTTCGGCTGGCTTTTTGCGCTTTTTGTCATCTATCTCTTCACACGACTATACATATACGTCTATGAGCAATATGTGACATGGAGAGGCAAGAGGGAGAAACTGCGCCAGAACCTACGGGTACAAACAAATTATGAAGACTGGGTGAAGGCAGCCAAGGACTTGGACCGTCATCTTGGCAGTGACAAGTGGAAGGAGGACGAAGAGTCGTCTTACTACCAGCCTCGCACAATCAAGAGAGTATTGCTTGAGATGCGGAAGTTGCGTCACCAAGCAGAGCAAGAGGAGCACAAAAATGGCACCCAACCAGGTCTCCGCGCGATCGCTAGCCTCCGAGGTCTTGCAGAGGC
>c101535.graph_c0
TCAAGACCAAGATGGACCCCAAGAAGCCGGGTCAAACGCTCAGCATGGGCTTTGGGTTCGCAGAATTCCGGACCAAGGCCCAAGCGCAGGAGGCGCTCAAGGCCATGGACGGATTCGTGCTGGACGAGCACGCGCTGGCGGTCAAGGCCTCACACCGGGGCTTGGACGCTGCCGAGGAGAGAAAGCGAGAGGACAAGGCCAAGAAGGCGGCGGGTCAGAGGACGAAGCTCATCATCAAGAATCTGCCTTTCCAAGCCACCAAGAAGGATATTCGGGCGCTATTCGGGACTTACGGCCAACTAAGGTCCGTCG
>c101537.graph_c0
GAAGGGAAAACGAGACCTTATTCCAGCCTTTTGGTAGAAGAAATTCCTGCCAGAACAAAGCTAAATTTCTTTCGTCTATTAATATGAAATATCGCTCTCTATTTTTCAATTATTTATGTTCCTAATAATGGCTTTGCTCCTAAAACATTCTATCAAATCATCATTACCAAATTTGTAAAAGAGTGGTAAACATTTTCTAAAATAGCTACCTTCCACTCTATCCTGGTTCCAGAATAAATGTGTGGTAGTTTTTTTTTTATAATTGATATTACTTAAAAGTTAATTCAAGAAATAACAATATTGCTATTCTGGTTACACTTTGTTAACTCGTGTACTGTCTAATGATGTAGATTTAACCCACTTTTTTCTCATCTAATTGTCCCTGACGACAGTATGGTTGACATCCCTTAATATTAGTTGCTTTTACTTCTGAAGTATAATATATTGGTATGTATAATATGAAAAATATTGTGGGAAGCAAAAATCTCAAAGAGAAACTTGTGCAATAACAATTTCTGATCTTGACTATGGAGAAGAAAGGGGCTGT
>c101538.graph_c0
GTCATTGTTTTCTCTGCGCATGGAAAGCTTTATGAATTAGCTACAAATGGGGATATGCAAAGCTTGATTGCTAGGTACAAAAATACTACACCAGGAACTCCAAAAAAGGGGATTCAATCGCAGGTGGCAGATGAACATGCAGAAATGCTTAGGCAACAAACCAGTTTACTTCTAAAGGCCATAAGGTATGTGCACGGAAGAGAAGAAACATCTGATTTAACATTTGATGAATTGGAACATTTGGAAAAGACTCTTGCAGTGTGGATTTATCACATTCGTTCAACAGAGATGCAACTTTTTTTCCAAGAAATTGAAAGGCTAAGAAACGAGGAGGGCATATTGCAAGCCACCAATCAAATCCTCAAAGAAAAGGTACTCTATTTGTCCTATTATGGTATGAAGTTGAGC
>c101540.graph_c0
TGATACTCAGGAGATAATTGAGAAGGCACATCTCGGTGATGTGGATTACGTGAAGCACGCATTGACTCTCTTCACCGATTTCGTCGCTGTTTTTGTCCGAATTCTGATTATAATGCTTAAGAACTCAGCTGAGAAGAACGAGAGGGAGAGGAAGAAGAGGAGGGACTGAACAAGCATGGGACTCAAGAACTCTCTGTCTCTGTTATAGTTAACCCCAATGTGTTTGGATGTTGTTTGTAGATTGTAATGGATTTTGTGATAACTGAACTGATTGATGTGTGTTTCTGATTGGACAATGGACACAATGGAAGGG
>c101541.graph_c0
GAATCATTGTTCAGTTAGAACATTCTTTTCAGACCGTCACTCTTTATAATGTAGATAATACAAGAAAGAATACAGAATCAAGCCGTTATCTCTATTAACACTTAGTGCCCATTAACTCATTTGTGAGTTCATTGAATCACTTAAGTTATCAGATTAGTGACAGAATGCAAAGCAGGACAAGTGATTTTAATGGAAGTGAGAGCATTTTGCAGGATTCCTAAATCACGGGACACTAGAGAGGCATTGGGAACAAAAGGCCTTGAGGGTGAATCATACCAACTTTGCTAGTTTGCCTAGAACAGACCCAGACAAAGCTGTAAGGACAGATCTTTCAGTAATGCAAGTAATTAAATAATTAGTAGGGCAGAAAGTGAAAAAGGTGTATTTTCCCTCTTCAGTTTTT
>c101542.graph_c0
CGGCACCCACAAGGCTTCGGTCGCGTCGCTTTCGCCTTTCTCGACGCAACCGAAGCCTTGTGGGTGCCGTGCCGAGAGGCCCATAAAGAGGAGGACGGCGATGGGCGGCGGCACCAGATCGGGCGCCAGGGAGGCCGAGGGCGAGTGGGAGGTCCGGCCGGGCGGGATGCTCGTGCAGCGCAGGGACGGCGAGGAGGCCCCCACCGTCAGGCTCAGGGTGTCCCACGGCCCCGTGCTACGCGACGTCTTCGTGCCGCCGCAGGCCACCTTCGGTGAACTGAAGAGGGTCCTCGCCCAGACTACTGGCTTGGAGCCTGAGAGACAGAGGCTCTTCTTCCGTGGGAAGGAGAAGAGGGACAATGAATTCCTTCACGCATCAGGCGCCAAGGATGGAGCAAAACTGCTTCTGCTTGAGAAACATGTCCCTGCCAATGTGGAGCAAAAAGTCGAGCCAGTGATGATGGATGAGAGCATGATGAG
>c101543.graph_c0
GAGACAAGAGGCTATAGGATCACAAAATGCCGAGGATACTTCATTTTCAAGTTTGTGGATTATGACTGCACAGTGGAGTTTGTGCGCTCCCATTATCTCATCAGAGAAGGAACACGAATCAATCGGCTTGGTAACTCAAATCCAACCCTCTCAATCGACCAAATTGACAAGTCAGCTAAGAGATGGAAAAGGGCTGATTTTTTAATATTTAATACTGGCCATTGGTGGACCCATCGAAAGACTGCAAAGGGGAAGAACTATTATCAGGAGGGAGGTGTGTTATATCCGAAATTTGATGCAGTGGAAGCTTATAGAAGAGCTATCAGAACTTGGGGAAAGTGGATTGACAGAAACTTGGATCCCACCAAAACAACTGTCTTTTACCGTGGTTACTCTACTGCTCATTTCAGGGGTGGTGACTGGGATTCAGGCGGCTCATGCAATGGTGAGCAAAGTCCAATTCTTTCAGGACCAATAATCAACAGTTATCCCATAAAAATGAGAATAGTTCAAGAAGCCATTCATAAAATGCGCTTTCCTGTAATCTTATTAAACGTCACTAAACTAACAAATTATAGAAAAGATGGTCATCCTTCTATTTATGGAAAGCTTCTGAAAAATGCGCAAAAGAAGGTTTCTAGGAGAAAACAGGACTGTAGTC
>c101546.graph_c0
CATTAATTTGAAGTGACATTTTCATTAATTTGAAGTGACATTTTCACAAGTGCCGCTGCAAAAGGCTAACTTAGTGAATAATCTTGAACTATCATAGCCCAAAATAAAATAACTCGAGGAATAACATAATGGTCCGACACAAGTCATAAAATATACCAATTATCCCTACCTTTCTTCTTATAGGCTTCCAAGAAAAGCAGTACCCTTAATTCCACAGAGCTTATCTTTTACCCCAGTGAGAAGGAAAAGGAAATTGTAGCCTTTAAAATTAAACACTAGGAAAAGAGGGGCACATGTGAAATTGTTTGCACTTCAGATGGACATATGAGATATTTCTTGTATGGAAAAGTTCCAAGGGTACAAATTATATTGTTATTGTTTTCCAGAGTCATAAATGACATGGATTCTATACTCGAATACCATTCCTCTCT
>c101547.graph_c0
CCAGTCGACGGCGGGGAAGTCGAGACCACGTGCGGCAATGTCGGTGGCAAAGAGCATGGCATGCTGCGTCTTGGTGAACTGCGTAAAGATCTGCAGACGCTTGGCCTGCTTCTGCTTGCCGTGCAACGCCATGAGGCTGATGCCGGGACGCCCCTTGCAGAAGGTCTCGTGGACGAACTGCCCCTGGCGGCACGAGCTCATAAAGACGAGCGCCTTGCACTTGGTGTGCGTGCGGATGAAGGAGAAGAGCAGATCGAGCTTCTTTTCGAGCTCGACGAGCATGTAGTGCTGTTCGAGGCCCTTGGGCGTGG
>c101553.graph_c0
AGAAGGGCGAGTGGATCACCATCAATGGCATGAAGACGTATGCCACAGGTCCCAAGGATGCGAAATCGGCCCTCTTGATTATCTACGACATCTTCGGTTTCTTCCCACAGACGCTGCAGGGTGCCGACATTCTCGCACACTCGGACAAGGACCACCAGTACCAGGTCTTCATGCCCGACTTCTTCGAGGGTTCGCCCGCAGACATCTCCTGGTACCCACCAGACTACAAGGAGAAGGAGAAGAAGCTAGGCGAATTCTTCCAGACCGCAGCTGCACCGCCAAAGACACTACCGCGCATTCCCAAGATTGTGGATGAGCTCAGCAAGAGCAAGGGCATCGAGAAGTGGGCTATTATCGGCTTCTGCTGGGGCGGCAAGATCGTCAACCTTTCCTCGCAGGAGAACACTAAATTCAAGGCTGCGGCTGCCTGCCACCCAGCTATGGTTGCGAAGGATGATGCGCCTGGCATCACTATTCCCTACATTATGCTGCCCTCTGGCGATGAGCCAAAGGACGATGTCGAGGCGTGGCAGAAGGGCGTCAAGGTACCCAACGTTGTCGAGTGGTTCCCG
>c101555.graph_c0
GTTAAATTTGAATCAACACAAGATTCAAGTAATCATCTATCATAATATTATATAATTGTACTCTACGCTTGAAAATTTTAGGATTTGATATTGGGCCTTAGTAACCGGCCCATTTTAGTACCCCGTGGATTTGTAACTGAGCTTAAAAATACCCAGTGCCGCCGCTTTCCATCTCCAAGGCATCTAACACCTCTTCCTCTACGGGCCTTAAAAAAAAGAAATTTAATTCTACCCCAATGATCCTCTTTTGTACAGTGTTATCGTTTTTTTTATTTTGGAGTGTTTCTGTTTAAGTTTTTTAGTTATTTCAAATATACATGATTTTTTGGATGAGTAAAAAATCATACGGATTGCCTATGATTTGTATAAATATGATCTCTTAACCAGCTACTTGTGACTCAAA
>c101559.graph_c0
ACATAATTTAGAGAGCTCTGATGTTTTCTTGATGAGCGTCTCTTTTCGTTTCTTGTAAGTATAATGACGAGACGCCTCCTCCTCAATGGCTACCAGAGAAGTTCTCTTCCTGAGCGCCATTTCTCTCTTTCTATCTCTCTCTTTCTCCTCTGTTGTTTATCTTAGAAAAATAAAAAAGATGGGTTTAGCTTGGGAGACTGGAAGAAGGGAAGGGATCAAGGGATACAGATATATAGGGGCTGTTCGGCAACACCACTTAATCCTAGTTAGAATTAAGTTTTAAGGAAGCTTAAAGAATCGAATATATTCGGTTGTCTTAATCCATGATTGATAGCTAAGGAGACTAAAAGAATGGATAGAGG
>c101560.graph_c0
GTAAAATTGAAGCCATCTTTGCAGTTGATCTTAATAAATTCTCAATTTAAGATGGTTCTCATGAAACTGAGCAACAATGCCTTTTGATGCAACCCAGTTGAGTCTCAATTTAGCCATACTTTTAAAATCAAGCACCTAAGTAAAAACAATGAGCGGTAAAGCCAATTGATACACACATGACAATTTCTTTTCTTTTTCTTTTCTTAGATGCCTCTTACAATAACTAAAACATCATCCCTTAATAGAGAATAGAGAAGCGAGTTCATTTGTTATTGTTGCCCGGCGTAATAAGTTAAGGACAA
>c101565.graph_c0
GCCAGATGTTTATAATTGATTTATCTCTGTGGAGAGTGTGATCATAGGGGGTATTGTGCACTCTTCCGACTAGCAGGTTCGTGTCCACTGAAAACGCTTCAGACACCAGAGACTCCCAATCCTCGTCGTAACCATATCAAGTCATGATTGCGTCGTTCCAAAAAGAAGACCGCTTAGTGGGTGGCCTTCTGCTTGTTGGCCTCAGCCGAGGCGTCGTGCTTGTGCTCCGAAGCCTTGTCCGAGATGGCGTTGCCAGCGGCATCGAGACGGTTGCCGACGGAGACGTTGGAGTCCTTGGCGACCTCCT
>c10157.graph_c0
TGGAGCAACGCCGGTGTGAGGCCGTGGGCGATGACGCTACAGAACGAGCCATCGCACATCGCCTCGTATCCGTCCATGGGTCTCAACTCGACGCAGCAGGTGCAGCTTGCGCAGGAGCTGCGTTCCCAGCTGGAAAGCCGTGGCCTTGGCAGCATCCAGGTGTGGGGCCACGACGACAACTACTCTGGCTGGCAGAGGGCCGCGGACATTGTCAACGGCAACTCGTCTGCCGTCGATGCGATTGCCTTCCACTGCTACCGCGGCGATCCAGCCGAGATGGCTCAGTTCGAAGGCGCACTGCGCAACGGCGTGACCAAGAACCTGCA
>c101570.graph_c0
GGATTATGCAAGTGGGACAAATCATGTTCTTCCAACCTATGGTTATGCACGAATGTATGGTGGAGTTTCACTTGACTCGTTCTTAAAATACATGACAATACAGTCTTTGACAGAGGAAGGCTTAAGAAAACTTGGCCCCTATGTCGAAAAAATGGCTGAAGTTGAGGGCCTAGATGCCCATAAAAGAGCTGTAAGTCTTCGATTGAAGGATATTGAAGCCAGGCAGATCTCAACCTCAAGGTGATCGTCAAGATACCTTATGTAGTGCCTATTTATGGAAAATTCAAACTTTCGATTTTGACTATTCATCAGGGAACTATAACTACTTTTTTGGCTGCTGTTTGTTGTAAGATAACATTGATCAATGACTCTTGAACTTTGAGATGTCAGAGTGTATAAACACCATTAGAAGGAAGCA
>c101572.graph_c0
CAAGTATACAATGAGTGTACTGTAAAATTATCATTAATTGTCCATATCGAGGAGATCATATCATGTTTGGAGAAGTCCAAAGAAAAGAATTGAAATTGATTTAATAAATGTATCCCTTCAGATCTCCGTATCCCTATTAGTTGTCTATTAAAAGTTGTGTGGTGTATTATCATTTGAAAAGATCTTGGCAACAAAAATATTAAGATTATCAACAATAAGAAATAAATCAGGATAGATACTTTTGAGTGCTAATGGGCCACATCATCTGTCAGGCCAAAATGAGTGGAATAACCATTACCCACCTTTCTACTGATGCCAGCACATCTTCAATTCCAAGAATATCTTTCCAAAAAGCAGCTAATTTAGAAGTACTGAAAAGAGATTTATAAGATGAGATTAACTTATTCCAAACTAAAAGAGGATTATTATTGAATCTACACCACTATTTTACTTAAAGAGAGATTTATAAAATCTAAG
>c101577.graph_c0
AGAATTTGCATCTGAAATGTAGAGGCTGAGCTGCTAAAGCTCTGGCCCTATAAGCCCCTTGTCCAATTTTCTCAATTATAAAGGGCCTATGGAAATTGATTCTCCGTTACTTCTGGCCCAATAGGCTCTGCTAAGGCCCGAAAATCTCAATTCTTCGGTTTTCAGTTCACGCTGATAATATACAAATACAATGCTATCCCTTGTAGAATTATGTTTAGAGGGCAAACTCTTACCTGATTCCTAGAACTTGGTCAAGTACGTATTTCTTCAGCAAGCTAGGGTCAAACTATGTACGCTATATGAAGGCATACTCCCAAATTAGACCGTTACAAAT
>c101581.graph_c0
ATGGTAATAGTTTGTATTAGAATTAAAAGGGAAATTGAACATATATGTACTTTTCCCGCAAATACACTGCGTGAAACAATTATGGCAGTGTTTCTGGAAACAATACATCAAACGGGAATTGTTCTCCGATTCCATTGGCTAATGCTTTAAAGATTTCGGCGAATGCTGCAGCCATGTTGGGCCCCAACTCGTCGAATATCTCTCTCCAGTGGTGATCCAGAAATTTGTTCATTTCCTCCCCTAGAAGCTTGTCACCGTTGAAGAGGTTGTCGAGATGGGTGTACACCCTCGTCGGGTACAGATGGACAATCGCTGTAGGCACCGCTCCGTATTCTATTCCGTTAATCTTCACCTTCGTGAAATTGAAAGGGAGTACTATCGTCGTGTCAACCAGAGTGATGTTGATGTGTCCTGTCCCTGTTATCGGTAGCAGAAGGATCTGT
>c101583.graph_c0
AAAAAATCTTAATGGTTAAATACATATCACATAGAATGATAGAAAATGAGACATCATGTCAAATTTATTTTCAAATAACAATAAATTTTATATTTTCAAACATAAATACCACCATTGTACTAACGTTTCTTTATATGCTACACTGCTTGCTTATTAGTAAATTACCTTCTTATTTAATTTTTAAATTATTGCAGCATTTAATTAGAAGCAAAAAAGTAAGGAAGGTTTTAATAGGGCAAAAATGATATTTAGAAGAAGGATTTCTCTTTGCTCTCAAATTCAAATTATGCGTTTGAAAATAGCAGCTTCCATTAATAAAAGGGTAAATTCTTTATTTTTATTTTTTGTAATTAATTTGCCTGTTGTGGCCCTTG
>c101584.graph_c0
GCGGCGTCGGGGTCGTAGCCGGCGGCGCCCACTACCGTGGCGTTCGGAAGCGCCCCTGGGGACGTTTCGCCGCAGAGATCCGCGACCCGGCCAAGAAGAGCAGGGTGTGGCTTGGCACGTACGACACGGCGGAGGAGGCCGCGCGCGCCTACGACACCGCCGCGCGCGAGTTCCGCGGCGCCAAGGCCAAAACGAACTTCCCGTTCCCTTCGTCGTCGTCGCCGTCTCCTCTCGCCGGCGGCGGCGGCAGCCCGAGCAGCAACAGCACCTTGGACTCGAGCGGTGGTGGGAGCGGCGGCTGCGCCCAGGCGCCTATGCAGGCCATCCCGCTGCCGCCCGCCCTCGACCTGGACCTCTTCCACCGCGCGGCGGCCGTGACCGGCGGCGGCATGCGATTTCCATTCAACGGTTACCCGGTGGCGCCGCGCCAGCCCCTGCACCCGTACTTCTTCTACGAACAGGC
>c101587.graph_c0
TATATATATATATTTTTTAATTTATACTCAAAGTTACCTTCCATTTTTCTTTCTTTGAAAAGCTTGTATGAAAATTAGAAAATCATCTTGTCATGTAACCTGAAGGAAATAGATACAAAGAATAGAGTAGGTTCAATTATGTTTCTTCCATGGCAGCTCTGAATCGTCATTATCAATTTCTCTAATCTTTGAGAACTTTGGAAGTATTACTTAATGATAAAGTATGGTCTTAATGGACTCATTAGGACCGTGTTTCAGATATTCTTGAGATAATATTTTGTGACGCATTAATTGGTACTCATATATACAAACTTATTACAG
>c101589.graph_c0
ATAAATTAAAGATACATTGTTACAAATAAAATAAAAGCAAGGAGACGAAACACTTTGTAATACACACAATGTCAGTACCAGTGGATCAGATACCAGCCAACATTTGGATCTCAAAAGTTACCAGCCAAGTCTTTATCAGTATAATACATGTGTCTGTCAGGCAGTATCTCACCTTTCTAGATATACCATACAAAATTTTCTTTCTTCGTTCACTGATATACCAACCAATAGATATATTCAAGTAAAATTGAGTTTAACAGAAAAAAAAAATCATCAAGTACCAAGGGACAAAGAGGGAAGGAAAA
>c101592.graph_c0
CGACCATATCCGACATCGCTTTCGTACCCTGGGCCGCCCGCATCGCTCGCACATCCGCACTTGCACGACACCGGCCAGAGCACACTCTGTCGCCATTTTCACGCATTGCGCGCTTCCGACCGCAAAGTTCACGCTCTTTTGGCTTGTGACAAGTTTCAACCGCATGCTCTAAGTCCATATCCGTCCAGCGGGGTGTTCTCCACTCTTGCTCACCGCGTAGCGCTCAGGCGAGCCTCGCTGCAACAGCCATGGTCGCGCGCCAGAAGCCGCCCACGGCGGCCGCCTACTCGGCGTCGTACATGTCGCTCGCCGTGCTCTCGCTGCTCTCCTCGGCCGGCTTCTCGCGGTCGTCCGCGG
>c101593.graph_c0
GACTCCACGATATTTAATGTTAAGTCCATTAGGCACTTCTTTAACCTAAGATATCAGACAATTTTTTAATTACTTCCCACTCAGTTTTATAAAATTAATTAATTACAAGACATTCGTGACTCTGATATTATGAACTACTTAAGCAATTGTAATATTTATTTACCAACCTTAATTTTATTATTGTATTAAAATTGCTGCACACATTCCTACTGTTTTGAAATATGTAAACTGAAAGTTCATTTATTTTATTTAAGGGAAAATTTAATTTTATAGTAGTTTTAATTAATTGTTTTAGATCGTGAAATAAATTTGTACTCAATAAAAATAAAAAGAAAGAGAAACTAATTCACCTTCTCGCCAGAAACATCGAAGAAACTACAGCGCTTACGAAAGAAAATTGTAATAGTTACCTATAGAGTATCAGATAGTTTACTGACTTCGAGAAATATCGTCGGAATTCAAAATTAATT
>c101594.graph_c0
TTCCAGTGGGCACTTGGATATATCAGTTTGTAGAGAGTGCGTGTGGTGTGCTCTGTAGTTGGTGTTTTTATGGTGAAAACCAAAAGCTTTGATCTTTCGAAATGCTAGGTAGCATGTGAAATGCCAACGTGCTGCTATCTTGAATAGGACTGGAGGAAGAACCATCTCTCCTTATCCTTATCTTAACCTAGCAACCAGCTCCTAGCCTCCTTTGATCGCTATCTTGGTTTGGTCTTATATTATTTAAAAGTTGGCCTTAAAGAAGTTGCAGGGTGCAGTTGTGTGTGTCTGTGTGTGTGTGTG
>c101600.graph_c0
GGTTTCCTCTTTCAACTTTCTTCTACTTCTAACTATTCACATGAACGAGAAAATTTACACATAAGTAGCAGTGTATGACGGTCACATTGATGCTTTTAGCTGCTTAAACCCTTCACTTAAGGCAACATCGCTGCAAATGATGATCCTAGAAGAATTGAAAGCCATTTCGACGTCCTCGAGGGCTAATCCATGAAAACTCGGCAACGGGACTCCTTTTAAGAGATACAGGTCGACAAACGGTACCACGACTGTTTTGATCAACCCCACAAGGGTCCTCTCAATCAGATAAAGATGAATACGACCAATCTTGCTCCATTTCAAAGACAATGAAA
>c101601.graph_c0
GGAACGTCCCTCGGATCGCCGGGGAGCATCGCCTACAAGACGACCGACCTCGCCGCCGAGGTCGGCGCTGACGGCCGCGTCCAGATGTTCGGGAAGCTCGCGCTCCAGAACGGCACCGGGGAGGTGAACCAGGTCTGGCAGGTCGGGCAGGTGTCGGGCGGGAGCATCGGCATACACGCCATGGCCGCTGCCAACATGGGCGCCAAGGGGAAGCTCAACCTCATCACGGGGGCGACCACCGCCGTCAGCGGAGGCAGCATCCTCAGGAAGAAAAATACCCATGGAATTCTGAATGCTGTGAGTTGGGGGATTCTACTGCCAATGGG
>c101604.graph_c0
CTGAAGTTGATATTCCATCTGTCCTTTTAGTTTCCTTGAACTTTCCAATCTTTTTAACAAATTCATAAACATCCTTCCCGGCTCCACTAGCATCGGCATAAGGAAGAGAATCATGGGCCACATAGTCAATGTTGTGCTTGTCAATAAATTCTTGAGAGATCACCCAAGGTGCATCAGGAATCACTTCATCCACCCACTTGCAATGGCGAAGAGATTCATATCGTTCAGCTTCAGTCATAACAGTTTTCCCTTTAAACTTGTGGGTAGTCTCATCATTACAACATCCAACTAGCAGATAGGTATTCGGG
>c101608.graph_c0
ATAAGAAGCCTGTATGTATTGATACAGAACATCAACAGTAGGTTGTGATTGTTGGCAATGCCACTAGAATCAAATTTTCTGGTTTTATAAGTTTATCCTTCAGAAGGCTCAAGTACCTTCACGTTCATTCCTTAATCATGCCTATTTAATCTGAAATAAATAGAAAAGTAAGATCTTTGCGACATTTATGTAACATTCTGCTACCTGTTGAGCGCTCATATTGGTTCATTTCCAAAATCTCCTGTTGTCCATCCAAACCAAGCCAAAAAGTTTAACGAGTTTTAAATTGCATCCATTGAAATTTGACTAGGG
>c101610.graph_c0
GCCCGAACCAGTTACTCTAAACCCAACTACAACCATCACCACAGCCTAATTAGTTACTCCAGCGCACCTACAAATCAACCTAAAACTCACTTTAACCACCAGGCCCGATTTTCTTCTGGACCCAACACAAGGCTTCAGCCTTCTTCCATCAGTCACAGAAACACCAATGATAGCCCCAAACCTCAATGCCAAATCTGCCAAAAATTCGGTCATGTTGCACAATCCTGTTATTTCCGTTATGAAGCTGACCGAATTTTACCAAGGTCGACCCACAGCTCCTCAAGCCTACGCTGCCAACCCGACTCCTTACCAAAACCAACTTTCCAATTCGGCCTCCCCTTCCACCGAATGGATTTTGGATTCCGG
>c101615.graph_c0
GCGCATCATGGAGTCGTAGTCGTCGCTGGACCAGAGGCCCGATGGCTGGTTGTCGAGGACCATGTCGGATTGCTGGTGCTGGTGCTGCTTGGAAGCGACGATGGTTGGAAGCATGTGCTGGAAGGCGGACATGGAGTCGTGGTGCGGAAGAGGAGGTTGCAGAAGCTGCGAGCGGGTGTCAAGAGGAGTGGCAGACTGGTAGAGATGCTGCTCCTGCTTTCTCGGACTGCCGGGTGGCGGAGCGCCGTTGCCCATAGATGCAGGGAACATCTGGCTTATGTTCCGGTCCTAGTGAGGAGATGCAAGCGGAGGCGTGTGGCTCTTTGTGGTGCTCCTTATGCTGATGGTTGAG
>c101616.graph_c0
AGGCCACGGCATGCCAAGTAAACCAGGAGGATGTTAGGCTTGTACTTCTCCGGATTGGGGTTGTTCTTGGCAAGGACGGCGGTGCTCTAGCAAAGATGATACCCCTTTTTATGATGTTTGCTGGTGGTCCTCTGGGGACGGGACGCCAATGGTTTTCTTGGATTCATCTGGATGACCTAGTCAACCTCATCTATGAATCTCTAACGAACCCTACATACAAAGGTGTAATCAATGGAACTGCACCTAATCCTGTGCGTTTGTCTGAGCTATGCGAACGTCTGGGGCGAATCGTTGGGCGGCCCTCTTGGTTGCCCGTGCCGGGATTTGCTCTCAAAGCGGTGCTAGGAGAAGGCG
>c101617.graph_c0
GTCGACCTCGCCGTCGCCGGGCCAATTGAAGGGCTCGCACGGCAGCATCCAGTATGCAGGCCAAATACCAGGTGCGCTCGGGGCAAGGGTGGTGGCTTCGATATAGCCTCGTGGTCTTGACAATGTCTGGTGCGATGTCAAGCGTGCAGAAGTATAGCTGCCATTCTGTACCAGTCCGCGGACGATAAGACGGTTGTCATGGTGGAAGGAGTTTGCAGGTGAATCGGTATAGTTCTGCTTCTCATCATTGCCCCACCCGTGGTCGCCGAGCTCATGACGGAAGTTCTGCGATACGGGTGTCGCTGCGTCGAATGACGGTTTCCAG
>c101620.graph_c0
ATGACGTTGGGGTCGTCCATGTTGACGAGGTGTGCGGCGTTGCGACCGCCGATCCTGTCGTAGTGGATCTCGGAGCAGGGGCCGCAGGGGCCGGTGGCGCCCATCTCCCAGAAGTTGTCCTTTGCGTCGCCGGTGAGGATGTGGTCGGCGTCGACGCCGACCTTGAGCCAGAGATCGCGCGCCTCGGTGTCGGGCTCGAGGCCCTGCTTTGCGTCGCCCTCAAAGTAGGTGACGTAGAGGCGGTCCTTGGGGAGGCCGTAGACCTTGGTGAGGAGCTCCCATGCCATGGCGATGGCCTCGGGCTTGAAGTAGTCGCCGAAGGACCAGTTTCCGAGCATCTCGAAGAAGGTGTGGTGGTA
>c101623.graph_c0
ATAGTATCCTCATTCTTTTGATTGAAGTTGAATAGCGCGGACATCCCTCTCGAGAAGCCCATCGCATAGGAACAATCTCACATAATCATAATGTGCTCCCTTATTTATGTGAAAGATGAGTCACGTCGCGTCATGCGAATCAGTTACGTTATTCACGCGATTGATCCATCCACTTGACTAGAAAGAGAGCTTCCAGCAAAGAGTTCAATCGATAGCTTGGGAAAGAAAAGAAAATGTTTCTTCAATGCGAGATTGGAGGCCGGTCTTTGTTAACTTCACTTCTTAGTCACAGTATAAAACATGGAGTATCTAGCATTTATAGA
>c101624.graph_c0
GGGAGATACAAACAGGACATTGACAACAGCGACGATTACAGCAACATGTACTGGAAGAGGAGAGAATATTTAGACGATGAAGATGGTGAACTCTCCTGGTTCAATGCAGGTGTGAGAGTTGGTGTTGGTATAGGGCTCGGTGTTTGTGTCGGTATTGGTGTAGGAGTTGGCTTGCTCGTCCGTACCTACCGAGCCACTACTCGGAACATCACGAGGCGATTCGTTTGAAGTCTGTCCTGTTTTTTTTTGCAGAGAAACTTGTGTAGCTGAAATTTTGATGGTGGAAAACTTGGATGTTTGAAGAGAGTGATAGAACATTATATTACTTGTTTGTCTGTCACCATTTGTAAAATTGATAATATAGAACATCGAGAGACCTTTTGAGTAAAA
>c101627.graph_c0
AATTTTTTTTATAAACCATAATTGATTAAATTAATTTTAGCAAAACAGTATGATTATTTTTTTTTACAAAAATCACAAGGATCGAATCTGCAATTCGCTCTCCCTATTTTACTTTTTGAAGAGACCGAATTCCCAATTCGGTCTCCATATTTTCTTCTGTTTCGGGGATTCGGTCTTCACATTTTCCTCTATTTCGGGGATTCGGTCTCCACATTTTCCTCTGTTTCGGCTCCTGTTTCATCATATTTCGGTCTGTTTCGGCTACTGTCTCAGTATGTTTCGGACCATGTTTTAGTCTATTTTGGCTTTTCTCGAACACCCTGTATTTCTGTGATGTATTTCCTCTGTTTTGGCCCCTGTTTCGGTCTGTTTCTGCCAGG
>c101632.graph_c0
AGTTCACCGATGTGACCACGTGCCTCTGTCTGCCGGACGAGGTGAAGCGCGGCGAGAAGATCGATGCGCAGCTCATCGTGGGCACGCCAGGCAAGACGTTCGACATGATCAAGAGCAAGGGCATCGAGACGGCGGCGATCAAGGTGTTTGTGCTGGACGAGGCGGACAACATGCTGGATCAGCAGTCGCTCGGCGAGCAGTCGATCCGCGTCAAGAATACGATGCCCAAGACGTGCCAGCTGGTGCTCTTTTCGGCTACGTTCCCGCCCACGGTGTACGACTTTGCGGTGCGCATCGCTCCGGGAGCCAACGAGATCCGCCTCAAGCAGGAGGAGCTGTCGGTGGAGGGCATCAAGCAGTTCTACATGGACTGCCGCGACGAGAACCACAAGTACGAG
>c101633.graph_c0
CCTAATTATAGTAACGAATTTTGAGTTAAAAAAGCAAAAGAAATGAAATACGAAATGGAATGTGAATATCCTTTTCAATGAGGTTTTAATTTCAAGTGTAACGGGTTGCTCAATGTACTACTGGCATAGGACATCTACCAGTCTACCAAAAACACTATCTATATGTACATAGTCCCGTACTCGGATAATACTAGAGCAGTATGAGGATCAAACCTAATAGGAAACGGGGCTTGTACTGTTGTACATTTGGCACTAACCAATAAATACCAGTACAATGACACTACGGACTCCCAACATGCAGTTCAATACTTGCCTGGAATATTATTATTGGGGCCACAATATAATAGCACTGACAAGTTTAGTATTGACTATTCGATAGCAAGGAACAACATGAAATCCGATTAAGCGTCATACCAAAGCACAAATTTC
>c101637.graph_c0
GGTGTTCAGCAGTCACTCTCTCATCCGACATTTTCACGAGTCGTCAACAGTCTTTACAAAGAATTCGGTCAAATCCAGCAAAAATGCAGTTCATCACTGTCCTTTCTGTCGCGGCCTCCATGGCCGCTACTGCCTCCGCCAGGAGCGCGGTTACCCTTAACGAGGAGTGCGATACCAGCAAGCCTATGGCTCGTGTCCACAACCGTTGCAACTACGATGTTTACCTTTGGTCCGTTTACAAGGGCGACGGTTGCCCCTCGGACGAGATGGTCACCCTGAAGCAGGGCGAGACTTACCAGGAGAACTACCAGGAGCCTACTGGAGGCGTCGGTGTCTCCATCAAGCTCTCCAAGACCGAGGAGTGCAAGGGCAACGACATCACTC
>c101640.graph_c0
CTGGATAATTGACTCAAGAGATGAGGCAACAGAGCAGAGGCTGAGCAAACTGAGGGATCCCTTCTCAGTGTATCGTTGCCACACCATCATGAACTGCACACGTACTTGTCCTAAGGGCTTGAATCCTGGAAAAGCCATCGCAGAAATCAAGAAGCTGCTCTCTGGCATTGCAAAGAAGGATGCCCCGGGCCTGAACACAGCAGCCCTACAGAACTAATTGTTATACCTGAGAAGTACTTGTAGAACTCATGCTCCTCATTAAATACTGAACTTCCAATAGTTGTGTGCATAATACATAATGCAGTTCTCATGAAGAGGGTTTCAAAGGATCACCTGCACTCACTCCAAGTATTAGCACTGTTTAAGCTTCACATGTTGTGTGATGTCATTAAACAAATAAATAATTTTTTAG
>c101641.graph_c0
GTAAGACCCTAGCTGGTGGAGGAGCTGGCGGAGAAGCTGGTACTGGATCTGGAGCTGGAGCTGGAATGGGAATTGAAGGCGAGATAGCAGGTGCATCTGAGGGAGAAGGCACTGGTGCCGGACCTGGACTAGGTGACTTGGCAGTGGTACGAGGTACAGTGTCAAAATCAGCTGTCGGCCTAATTTCGTGGGCTGAAGCCCATGCTATTTGCTGAGCCGCTAATGGAGCTGGAATGGGAATTGTAGGCGAGATAGCAGGTACATCTGAGGAAGAAGGCACCGGTGCCAGATCTGGACTGGGTGACCTGGCAGTGGTACGAGATACAGGGTTAAGATCAGCTGTTGGCCTAATTTCGTGAGCTGAAGCCCGTGCCTTTTTCTGAGCCTCTAATTGGCGCCCCAGAGCAATAAATTGGTCGGAATAAGGAGCCGGAACATATTTTGTGGGGCGGAGTAGGGGGATGTGTATTAGCGGGTTTGGTCGGTGGAGGGGACTGTCCTG
>c101647.graph_c0
GCCATTTGAGAAGACAATGTCACTGCAATTGTTACTCATTTTAATGGCAAAAAGACTAGGGCGGTCTGAAAAGTTTCCATCATGTATTTTCATTACCTACATACATATATGTGCATTTAGATGGTAATTGTATGAAGAAATCAAATATCTTAATTTAATTTGTGTGTACCAACATATTATTCGATAACAATGCATGTTTAAAGTGACCCCATTGATTATGATTTTATATCAAACCTTAAAGTGATACAGAATACTTATCATGAACATTGGATTATATATAAATCTTTCAAACCAGTGGTTATAAGTAAG
>c101648.graph_c0
ATGAATATCAAAAAACAAGAGTAAAGATGGTTGGAGCATCAAAATGGTAATACTCAACATCAAATTTTGTGTCACTCAAACATGTTTGCATGGATTACTTTTGTAGGGTAGTCAGATGTCTGCGTCAATTTTGTCAATACCTGTGTTGGTTATTGCAAAATGGTTCCTGTGGGTCTGTTGCTCTTAAGAGGAATCCGCAATTGGTCTGTAGCGGTTACTTGAAGACACTGTTTAATTGCTCTTCAAGGTGGTTCTTTTCAAGGAGTAGTTGCCTTGGCCTCAAGATGTGGAAGTTGGCATAGCCACAACACGTCGTTAAGTTCTTCAGGAACAAT
>c101649.graph_c0
TTGGGCCCGGGCCTGGCCGAGGCAAAAAGAAGAAGGATATGGAGAAGAAGGAAGCCGAGAAGAATGAGGGCGAGGGGGCTTCAGAGCGACCCGCCAACGTCCTTTCATCTCCCTCTGCTACGTGCAGCAAATGCAAGCGATGCATTCTTGTCACTCGTCTCAACAATCATATGGGGTCATGTATCGGCAATAGCGGTCGTAATGCGAGTCGAGCTGCCGCTCAAAAGATGAGCAACGGAAACTCCCAGAATGACACAACCCCGCCGTCATCGCAAAAGGCAACACCGGTTCCAGGCTCTCGCGCGGCAAGCCCAAATAAGAAACGTGATGCAAGCGATGAAGAGGAGGAGGACGAGGGCAGTCACAAGAAGAAGAAGCTGAAGCCATCGAGCATGACCAAAAAGGTGATTCTCAAGACCAAGCCGAATCTCAAAAAGGAAAAGACTCGCGAGGGTTCCCATCTCAGCCAGGAGCAGAAAGCCGACTACTCTGACATACCGGACTCCTCCGTTGAGGTGGCTCCGAAAAAGGCCATGCCCAAGGGTATCAGCCCCCTTAAGAAACTCAA
>c101651.graph_c0
CGGGGCAAAGTTGGGCTGGGGTGGCATGAAGCCCCACGGGGTTGGAGCGCCGTGGGTCTGACCAGGGCCGGGCGGACCAGGCGGCATGGAGCCCATGTGGAATGGATGCGGTCCCGCACCTCCCTGCTGCATCATACCTGGGAGCATGTGCGGCGGTGGCGGAGGGAAGGAGAATGGTGGGTTGGGCTGGAACGCACCGCCCATCGCAGGACCGTAGCCGTGCCCGGGCCCAGGCTGCGGCGCATTGTCCGGGTTCGGCCTGGGGCCCCCGGGCAGACCAGCTGTCAGAATCGACAGCAGATCATTCGTGCTTGCGCCTTGCGAGGGAGGCGACTGAGAGCTGCTTGGAGGCGAGGATGGCTGCAGCATTCGCAGCAGCGCATCTGACTGGTTG
>c101658.graph_c0
GTCACAGTGAAAGGCACCATGGACGGAAAAGACCTTGCAACGTACCTCAAAGGCAAGTTCAATAGGTCCGTCGAAGTAGTTCCTCCTAAGAAAGAAGCAACCGCCGCTGCCGGTGACAAGAAAGAAAAGGACGCTAAAGTCGTCTCCAGCGGAGGAGACGGCGGTGGCGCAAAAATGGAAATCAGCAAGATGGAGTTCAGCGGTTACTCATATCCGCCTTCAGCATTTTACTACGGCGGTCACGCCATGGATGCTCAGACGAGTTATCCAGTCCACGGCTTCGCAAATTCCAGCAGCTATTACACAAA
>c101659.graph_c0
GCAGTCACAAACAAAGGAACAAAGATACAACGACATTGTACGCAATCAAAATCCATCCTAAACCCATAAAAAACCCTAAATAGCAACAACATCATGGAGTACCCTTAACCTGAAGCCATCAAGTAAATCATTTCGGAGCACCGGTGGCTGGAGCACCAAGTAAACTCGCCTGCTGCATCTCGAGCTCATTGAACTGCTGTTCGCGATCCATTTCAATGATGAGCGGCACCACCAAGATGAGAAAAGTCGTCCCTGCAATCCACGCAGCTTTACCGGTGCTACGAAGGAGCTTCTGGGAGACGAATGCGGCATCAGAAGC
>c101662.graph_c0
TGGACCTACCACGCCAAAGGCATATGGCTTACGCCGTCCGATGCCACCTTCGAGACGGATCTCGCCAAGCCAGCGTCATCAGCCACGGCTGATGTGGCTGCACCCACGCTGGTGCATGTGGGATCGAGCAACTACGGATCTCGCTCGGCGGATCTGGATCTGGAGTGCACATTCATGATCTCGACCAGCTCCAGGGATCTGTCGCTGCGCTTCAAGGACGAGTTTGAGACGCTGAGGCGCGACGCCAACGACGTCGTGAACGCCGAGCTGTTCCAACGACCCGATCGAAAAGTGCGCTGGCGCGTACGCGTGGCTGCGTGGATCCTG
>c101663.graph_c0
GGCTAACAGGATTTATGTGTCAGGGTTCTAATAGAAGATGATAGAAACAATAACAGCCTTTAAATTAAGAATATATAGAAGTGGCTAAATATTCATGGCCGGTGTCATGCTGATGGCTTTAGACTGTGAAAGCAAGATGCAAACATACACACAAAAAGCTTCATTGACATTTTGCCATTTAGCTGCTCTCTTTGCCAAGAGTGTGTTTGTCAAACAGGTATTCAGCCATGCCGTTCTGGGGAGCCCCCATGCGCCGCAGGTTGGTCACACAGTCTGCCAGTTCTTTGATAGACTTCACTTGCTCGTCCAGGAAATGTGTCTCGATGAAATCGCACAAATGGGGGTCGTTGTGATCAGAGCACATCTTGTGCAAGTCCAGCAGCGACTGGTTCACACTCTTCTCAAGCTGCAGGGCACATTCAAGGGCTTCCATTC
>c101669.graph_c0
GGGCGGTGGAGCAGCACGCGAGCCTGGCCAGCGACGGGCTGCGGTTCCGCCGGGTCACGCGCGGCGAGCAGCAGGTCGTCTCCGGCATGAACTACCGCCTCTTCGTCGACGCCGCCGACGGCTCCGGCAGGAGCGCGCCCTACGTCGCCGAGGTCTACGAGCAGTCCTGGACCAACACCCGCCAGCTCAGGTCCTTCAAGCCGGCGGCCAACTGACGCCGATCCGTTCCGTCCATCTGCAGCCGCCTCCGCTCGCTCCGGTCATTCTCGTCCGCTCGCCCCTTTGAATGAAGCGCTAATAAATC
>c101674.graph_c0
CGACGGTCGCGGTTGGTGCCGGCCTCCCAGCCCTTGCCGTTGTTGAGGAGCATCCAGTCGAATACGCCGTCCTCCTGCTCGCCGGAGCTCTTGAGCACCTTTGTGAAGAGCTCGCGCAAAAAGTCGTAGTCGGGCGTCTCTTCGAAGCCGAGCTTGCGTACGTAGTTGAGGTAGATGCCAAACTCCTCGGGGAATCCTTCGCAGAGCTCCTTGATGGGGGTCGACTGCTTCTTCTCGCCGATCTTTTCGTACTTTTGCTTGTTGGTGGCGGCCTTGAGGCCCTGCCATGGGAGGCCGCCGCGGAGGAAGTACATGAAAACGTGGCCGAGCGCCTCGAG
>c101679.graph_c0
CGCGCGGATGATCTTGATGGCGACGTACTTGCGCTGCTTCTTGTCGTAGCACTCGACCACCTTGCCGAACGTGCCCTGTCCGAGCAGCCGCAGGATCTTGTATCGGCTGGTGACGTAGTCGCCCTCCTTGACCAAAAAGTGGCCCTGGTCGTCGTCGACGGGACCAGAATGTGCGGCCACCGCGGCGACGTACGACGCCGAGCTGGCGTACGAGTCGCGCGTGCTGGCTGCCGAGCCCTCGTAGGCCTGCCGCGCCTGTGCGAATGCGGCGTTGGCGTTGGTGGGATCGTAGCGCGCCAGATAGTCGAGCGTGCCCGAGCTGGCGGGGTAGCCGCCTCGGTAGTTGGAGGGCACGCGGGTCTGCACCATTTCGGGCGCATGACGGTTGGCTTGCGCCAGACCCGCGACGCCCGAGGCGGCTAGATGTGCTGCGGCGGCGTGAGACGGATCCGAGGGGTCGTACGAGGTGGCGCCCGACGTGGTGCCATCCGGCCTGACGGGATGGCTGCG
>c101680.graph_c0
GCATTAAAACTGTAGCGCACGCCATCTCATCAATCTTTGTGATAATGGAGCAGAGCATCAACGACCTAAAAGCTGAGATGGGAAGCCGCATAAATGAATTGGAGCAGAGCATCAACGATCTAAAATCTGAGATGGGTGTTGAGGGCTCACCGTCGCCGATGACTCCTTCAAAGTCGAGTGCAGATGAAGTGAAGAAAGATGAAGGTTCTGCCTTGAAATAGTTGAGAGTGTATGCTTTATTGTTGAGTTTGATAACTTGCAATATTCTCTTTTTGCTATTGCCTTTGTGAAATTGAAGCCAATGCTTAGGATGAAACAGAAAAGTGCAATATGTTCTAGACTTGTACTTGCTAT
>c101682.graph_c0
GTCTGTCCTGATGTTCCTCTGAAGGAAGCCATATCTAAAGGTCCATACGACGCCATTGTTTTACCTGGTGGATTAGGAGGGGCTAAGAATCTGGCAGAGTCATCAGAAGTTGGTACACTTCTTCAAGAACAATACAAGAGTGGACGTCTTGTAGCTGCTATCTGTGCTGCCCCAACAGCACTGCAGACACACAATATTGGTTTCGGCAAGTCACTCACCTCCTATCCTTCATTCAAAGAACAACTTGAAGGAAATTATAAGTACAAGGATGAAAATGTGGTAGTGGATGGTAATTTATTGACAAGTCGTGGTCCAG
>c101683.graph_c0
GCTTTTTAGATATATGCTCCAATTATTATTTCACAATAGCTCAACACTTTGTTTGCAGCTTTTTAGCAGCAATTTAATCATTCCCTTTTTAAAATTATCCATTAAGATAGCAATTTAACAATTCTCAGTTTTCAAAACATTCAAACATCTTTATTTATAAAAGTACGGGGCACTTGTTCAACAAACAGTAGAAACTAGAAGATAGACATATAATAACTAATGCATATAAGTCCATAATTTATTGTTTATGGTATGTCATAATTTATTTATTTTTTCTGAACTACAGGGTAGAAGAGAATTCTTGGATA
>c101684.graph_c0
GCTTGATCTTGAAACTTCAATATTCATTCAACAACCGAAAATCTACTTCATACTCAATCTATTGTAAGAACTCGAGTGATTTGTGAGAGATCTTTTATTCATACAAACCCTAGAGCCTTGAGTGCTCGCTTCTCTTGTATTAGAGCCTTTAGTGATCTTGAGCCATTTCCGTCCTCGGGCCGCGTGACTTCCCAAGTTTTGTAAGGGCTCACCGGTTCTACCGTGCATTCCTTTCCTATTAAGTAAAGAAAAGTGCGCCATGAAGAATGTCACGAAGCCCCGGAGATGTAGGCGTTAGTGCCGAA
>c101686.graph_c0
GCCGCACTTTGTTCCTTCTCCGGATCAATTTCTTCGTCGATCGCCTCTCATTTTAACATTCCTCTGGGCTTCCCCTTTCATTGCTGCTTTGTGATGATTTTTTCGTTCTTCTACTAATTTCTTAGTTTGATTCTTCGCCATCTATTCATTTTATTTTACGAAATTTGAGTTTCGTCAGTACTTGCGCTCGAGGGATTTTATGAATTTCATCCAATTATATCTCTCGATTGAACGCGTGCTGCAATTAATTGACTGATTTTAAGCTAGATATTTTACTACGTAAGCAAGATCAGCTTCTTGGTTG
>c101690.graph_c0
GTCGCTCTTCCCCTCTCATATTTAGACATTCCTTAGCCAGCTCAGTAATTGCCCGGATTAATTCCATGTCACCTTCATATTTTATTTCATCATCAAGAAGCTCTTGAATTTTGTTCTCTTTCGTAGCAGAGAGGAAGCGCGACCTATGATGAAGGATGTAGCCGAAGAGCTTTATCGAATTAGAAAGCTTCAGTTGCATCCTTGGGAACAAGAGTACAATCCCGAAGAAACAGAGACTTTGTTAAATAAACGATCCTATCATCACAAAGAGATTGAGCACACGAGCTATTATTTCAATACAGATAGAGAAGCTGAG
>c101695.graph_c0
GGCAAATCGGTCAAAAGGAGCCGACGGCGAGAGTGCTGTGGAAGGAAGGGGTCAGGGCTGTTTGGAGTCGGTGCGGGCGAGGTCGTTAATGCCTTTGTACTTGAGCATGAGCTGGCTGAAGCGCAGGGCGTCGCCCTTTTCGCCCTTGGCGTAGTCGGCGGGGCGCGCCATGACGCGGCTGGCGTGCTGGATCGCACGGATGCGCGGTGTGCGCAGCACACTCGTCGCGTGCAGCGCACGCCCGATGGTGGTGGGCGAAGCATCGTCCAGGTCGGAGAGCATGGTGGCGAGCGCCTCGGCGTCCTCGAAAGCCAGCGAGGCGCCCTGGCCCTGGTGCGGGAGCGTGGCATGCGAGGCGTC
>c101696.graph_c0
GTCGAAGCCGGGGATGCGGTTGCGCTCCGTGATTCCACCCGCCTCGGTGCCGATGCCCACGAGACGCAGGAGCCAGTTCCAGCCCCAGAACTGAGCCGGATGGTAGGGGAAGTCGGGCTTGACGCACGAGGTCGAGGCAAACGTAAAGTGGTTCGGGTCTTCGAGTGGATTGGTCTCCTCCTGCGGCTCGTCGAAACCGTTGCCAGCTCCCGCTCGATGCGGGCCGAGGCTCTTGGACTGCATGTACGAGCTGAGGCGCGGGTCGGGCCAGGTGGTGAAGTAGTTGCGGCGGCTGATGGCGTCGTTGGCCACAAACTTCTCGATCACGCGCACCTCGTCCGAGTGGTCGACGTGCTCGGGCTGGAACTGCGACAGGCCCCACTCGTACGTGGTGGATGGCCAAAGGTCGTCGATGACGGCCGTGGCTGTCCA
>c101697.graph_c0
GTCGGGTTTCAGCTAGTCTCTGTGGAAACGGGACTGGTGGTCGATAAGGTGGTGGTTTGTTGGTCACCTTCTTTTTCTGACTGTCAGCTTCATTCTGTACGGGCCGTACAGGATTGGTACGGGCCGTACGATCTGTTTCTTCATTTTCAACTTCAATCGGGTTCGGCTCTGGCTGCTCGGGAGTCGCAGGGGTGGTCTGTACGGGCCGTACGGAATCAGTACGGACCGTATGGTCGACTTCTGGCTCAGCAGGCATTGCCGGTCCTTGGTATTGTGTCCCACTGCGCAATGTCACTGCTTTGGCCA
>c101698.graph_c0
GGTTGATCAAGGTCGCGCGACCTGAGCTCAAAGCATTGGCTGTAGCCTTTGTCTTTCTAGTCATTTCCTCCAGCGTCACCATGGCCATACCTTTCTCCGTCGGCCGTATCCTGGATCTTGCTACAAAAACCGATGTCGAAGATGCTCGGCTCTTCGGACTTACGATGAACCAATTCTTCGTCGCACTCGGAACTATTCTGACGCTCGGAGCCATGGCGAACTTTGGCAGAGTCATCATTCTTCGCATTGTTGGTGAGCGTGTTGTCGCAAGGCTTCGATCGCAGCTCTACCGACGGACATACGTCCAGGATGCTGAGTTCTTC
>c101701.graph_c0
AAACGCCATGAAGCAGATACACTCCGGCCTGACCATCGACAAGGTCGACAATGTCATGGAGGACCTCCGCGAGCAACACGCAATCGGCGAAGAGATTAGCGAAGCCATCACCTCGGGCGTCGCCTCCAACGGCATCGACGAAGACGAACTGGACGAGGAACTCGCAGAGCTACAACAAGAAAAGCTCGACGAGCAAATGCTCAACACTGGCAACGTGCCCATCCACGATGCCCCATCGTCACAGAAGCTACCACAGGCACCAAGTACCAACCCCAAGGCACCACAGCGGGTTGAAGAGGACGACGACGAAGAGG
>c101703.graph_c0
GCTGAATTGAATGTTTTAAGTTGAAGAAACATTTAGGAGAAAAGAGAAATCCCCAAAACATGGTTTGATAGTTCAGCCAAAATAAAAAGGTAAAAATTATAAAATGAATTGCAAAAAAATAAAATCTAAAAACAGAACTTGAGGCATGCTGAAAGTAAGCAAAGGGGATAAGGCGTTGCGTGGTACTTTAAACTACAGCATGACACGTCCACACCTTGTACACAATGCCCACATCTGGCTCTGCTTTCGGGTGAGGTGATCAAGAATTGTCATTGGTTTCACTAGCTACTCCTAGCTTGCCCATATTTAGCTGTGGCCCACAGTAGCAGACA
>c101705.graph_c0
GCGAGGAAGACCAACTGGGTGACATTACAACACTTTCCGACCCCTCAATCGTGGCAAAGATTATCGACATCACTCACAAGAGCAAGATCAAATAAATGACAGTATGCTGGAGGAAAGCTTGGAAACGGATCGCACACGAGAAGCCGCGCGCCGTCGCTCGGCCGTTTCCGACGGATTGGGTGTCGGGGCCGCGCGTTGACTAAGCCGGGCAGGTTTGTGGAATATTCAAGGATGCTGGGCCTGGTGTTGGTGCATGCTTCTTCAGTTGTTATTTTGCTTCGACTCTCGAGGATTTTCTTCACTTCCG
>c101706.graph_c0
TAGCAGATGCGCTGAGCCGGAGGTATTCTTTGATATCAACCATGCGGGTTCAAGTGATCGGGTTTGATGAATTCAAGGAGCTGTACGGAGATGATCCTGATTTTGCAGATATCTAGCAGAAGTGCGAATCACGTCCCTTTCAGCAGTTTATCCGACAAGAAGGCTTTCTTTTTAAAGGTAACCGGCTGTGCATTCCTAAGTGTTCTCTGAGGGAAGCAGTTATCACGAAGGGACATGCTGGAGGACTTGCGGGACATTTTGGGGTTGACAAAACATTGGTGTGGTTGCAAGACCAATTTTATTGGCCTAGGATGGAGCGAGATGTGGCTCAATTCGTGGGGAGGTGCAGA
>c101711.graph_c0
GCCAGTTTGCTGGTGAGACGACCGTCCTACTTGCGCTTTGCACCCTTGGGGCGGCCAGCAGGGGCAGCAGGGCCGGCACCACTGCCCTGCGCCTTGACCGAGCCCAACGAGGCCTGCCACCACGACACGGTGAGCAGCGAGAGGATGCCGTGTGCGACGCCGAATACGGTTTCGACGCGAACGCCGTGCTTGGCGAGAATCTCGGGGAAGACAAAGTCGACGAACGGCTCGGCATTGAGCAGGATCGACGAGGCCACACCGTGGTAGAGCAACAGCAGGATGGCTGCAGCCCTCTTGCCCGGCAGATAGTCCGGCAGACCGTACAGCAGCAGGCACACGATCGACAGCGCCAATGCCAACGTTGCGTACATCTTGATG
>c101712.graph_c0
CCAATATCTCATTGTAATTAACTATCTATACATGCCTAACCATGTGTGTGCATCCCCATGGAACATTATCGCATTGGCAGGATACATGAATCCGATGCCTCATTCATACCCCGTCCAATTCGCGCCTTTCCAAGTTTGAAAATTAAAGACCCCACCATTAATGCTGTGTTACTCCGTGTTGCTTTTAAACAAACATGCAACCCAATCGTGACCGGATTGTTGGTATATCGTGAAGAAGGGAAAAAGAGCCAATGCTCTGGTGGTGAAGTAGAGACGCTTATGCGAATACAGCGGCACCGATGGCGAAGACAAGTCCACCGAAGGAGACCATGTTGCCGGCGGCGGCACCAGTGGACTCAGG
>c101713.graph_c0
GAAAGAACCAAATCTGCATTCAAGTGGCAGCACACGGACACGCGGTGGACGCATGCTGGTCGAGGAGACACACCAGCTCAGGCTCACAGCGTCGCGCTGGCCCAGCGTGCTGGCCGGCAGTGCCCCCACACGCGTCACGCGTGCCGTGCCTGGCTACGTACGTACGGACCCCTTCTCCAGCTCCGCACGCACGCCTCCCCCTCCCACCAGCCACGGCCGGCCAACCGCAACGGATAGGGGGGCCTAAAAGGCTGCTGATTCGGTTTCCGGGCCCCCGTTTCCTTCTCGTCCTTCCTTCAGGCGGCTATCGCCGGCGGCGCCGCCCAGAGCTGGGCGTTC
>c101715.graph_c0
CGGACCCGCTCCCGCGCACGTCGAAGCTCGACATTGCCCTCGCCAGCTCCAAATCGTTCTTCCTCTCGGAAGCCGCCAAGCAGGCAGAGGTGGCGCGTGCAGAGCGGATCAAGCAGGAGGCAGAGAAGCAGGGACCCAACCAAAGACTCCATATCAGGCTGGGTTACAGTCACCCCGTCTTGATTCCCGTGCCGTACGGTGTGCAGGTGCAGATCCCCCAGCCCAACCGAATCGTCATCAAGGGCGCCGACCGCGAACAGCTCGGCCTGTTTGCAAGCCAGATTAGGAGCTGGAGGAAACCAGAACCGTACAAGGGCAAGGGCG
>c101717.graph_c0
GAGCAAAGCACTTGCCTGTTATGATTCAACATGCTACATTTTATGTGTTTTTTCTGACGTATGTAAGTTTATTTTTATGTAATATGATAATGGACAATTAATAGCATGCCACCAACATTCTGAATCTTTCGAAAACCATCTTTACTCCACATTGTGTTACTTAGAAACAGTTAAAAGTTATTATTTAATAATTACTTACATACTGGGGCAGCTGAACTTCGTCAAGATCCAGATAACATCGGTCAGTTTGAAATGGTATGCTACTTACAGTGTTGATAATTTCATATTACTTCATTAAGAGACTGACAGTAGGTAACAATTTCTTCT
>c101718.graph_c0
GGCTCACAGTATATAACATTGAGTAGGGGGATATGACTAATCATAACCTATAATTAAGTTGAAGTATGGAAGATTCTAAATATGAAGTACATCAATTGAAACCCTAATTTTCTTTCTCTCTCTTCTGCAACTGTGTTGGTGTACGGTGTGATGCACCCACGATGGCGACGGCGACGGCGACTAAAACTGTCAAACTCACGACTTAGATTGCTCACAATCATCACCATATTCTTATCTACTCCTCCAAAACCCTTTTCTTAATCGGCGTTGATCAAATCAAGCTCCAATCCCGGACTGAACAAATGCGCCG
>c101719.graph_c0
GTGATGTATTGATCTTGGTCTTGTTCTGTTTGCAGAGACACCTGATTATGTATCAAATCTGTTTTGATCGAGGGGGTTATTTTTTGTTGAATTAGATTTGTTTTAGAATTGTCTTATAATTGTTAGCATAAATGATGACTTGTTTTAGAATTTTTAGCATAAGGTTGCCCTCGTTCTTTTATGTTGAATTAGATTTGTTTGTTCCGAAATTTGCAGGCATGTGGTGTGATGTATTGATCTTGGTCTTGTTCTGTTTGCAGAGACACCTGATTATGTATCAAATCTGTTTTGATCGAGGGGGTTATTTTTTGTTGAATTAGATTTGTTTTAGAATTGTCTTATAATTGTTAGCATAAATGATGACTTGTTTTAGAATTTTTAGCATAAGGTTGCCCTCGTTCTTTTATGTTGAATTAGATTTGTTTGTTCCGAAATTTGCAGGCATGTGGT
>c101720.graph_c0
GTATGTGTGAAATAAAAGACAGGTCCGTCTTCATTCACATAGACGTTCCAGGCCACGAAGACAATGCTCCAAATCTACCAGACAGCTTTCAGTTCCCAACACTTCAAACCCTAGGAGAGGACCTGGTTACTGTCCTGGACTTCCTCCATGTGAAATATGTTATTGGACTGGGTGAAGGAGCAGGTGCCAATGTGCTGGCCAGGTTCGGCATTGCTAACCCTGCACGCACACTCGGCCTCATCCTTATCAACTGCACGGGGAGTGCCGCATCTGTCATGGAAACCTTCAAGAACAAGTTCGTGAACTGGAAGGGAAGTGGATCAGTAAG
>c101721.graph_c0
ATTCTTTGCAACTCGACAGATTATTGTCGAGACCGCTTGCGAGCCGATCGGAAACTGCGACACGAACGGATTCACATTCAAAGGCTACACGATGCGCTGGCTCGCCGTCACAGCACAACTTGTCCCCGAGCTCGCCGACCAAATCTGGCCCTACATCAAGGCCAGCGGAACGGCCGCAGGAGGCCAATGCAGCGGTGGCGATGACGGAACTACTTGTGGCATGAAATGGACGCAAACAACCTGGGACGGATCTAAAGGTGTCGGCCAGCAAATGAGTGCACTATCCGCAATTGGATCCAACATGCTCCGAATAGCAGATCTGAAGCCCCCTTACACGCGAGACACCGG
>c101722.graph_c0
GAGCTGGCGAGCAAGCTAGGCCCAGTTTGAACTCGTTAATTATGGTCCGAGCTAGTGGTGAGTTAGCTTATTAACAGTTCGGTCCAATAACAAACAACATGTTAGCGAGCAAATCAGGTGCGAGTCACAATCGAACCACGAGTTATGAGCTTTTTTGTCACCCCTAAATTTTGCAAGATCAGCTAATCTGATAGTTTAATTGTCGAGTGGCCCCAAAACATAACAGCCTAACATGCCCGCTCCTCTATTATTTCTCAATTAAATGCACCTCTTGAACAAAAGTATACAGTAAGAATACACA
>c101727.graph_c0
GCCAAGAACCCGCATCTACCATGCCCTCTGATCCAGGAGATGCAGCGTCATTGTCGCTGCCGGCAGCCATTGCACCTGCAGATTCCCATCTTGCTGCACCGTTGCTCGTTCCATTTCTCCTTACCATGGCTCGTTGCTCACGCCAAGAACCGGCATCTCCCATGCCCTCTGATTCAGGAGTAGCAGCAGCGTCGTCGTCGTCCGAGGTCCAGTCACCGGCGTCGCTGACATCGGCGTCGCCGAGTGCATCCACCGGCTCCCATGTTCCATCATCCCTTTCCGTGAGTTCAACCGCAGGCTCGCGATCGGTCGCAATGCTACTGTGCG
>c101731.graph_c0
GAAAGAAAGGCCCATCATCCAGTGGATCCAAAGACTGAGTCGCGATATGCCAAATCCCTGTGTCACTCTTCTGCAAGGCGACAGATAATCAGATGATCGTGCTGGCATGGTGGTTTTATGAGTACAACCTACTGACAGTGAATGTACAAACTAGTAACTTTTTCATTGGTTGGTGATACCTTGTTCTGCGTAGTAGATCAGTAGTAGCTTCCGTACGCTGATCATTTGGCACGTGTTCTGTTGTAGTATTGTGAGAGTGTGCAATGCAAATCAAAACCATTGGGACTCACGCAACTCTTGC
>c101736.graph_c0
CGGCAACAACAGCAGCCTTCTCAGCATCCTGAGCCTCTTTCTCCATTACGCCGTGGTCAGAGTCGCTGAGAGAAGCGGGCTTCATGTCCTCGTCGTGCTGGACAACGGCGTAGTCGCGGACATTGGCAGCCTCGACACCCTCGGGAGCCGGCCTCTTGAAGAGAAGAGGGCCCTGGAAGACGTGGTACCAGCGGACAGAGTGGTCGCGCTTGACAACGACGGCATGGAGATAGGGAACGAAGAAGATGAGCGAGAGAACGGCAAGACCAACACCGCAGGAGACGGTGACGGTAGCGACATACCAAGCGGG
>c101740.graph_c0
GCCTCGTCCAACTCGGCCAGTGCGGTCGCTTCGTCCTCGGCCAGCTGCGCAATCTCCCGCTGCAGCGCCAGGCATTCTTTGCGCGCCTCGGATTCGAGCGCAGCCATGTCATCGGCACTGCTCGGACCAGCTTCCGCCGAGGAGGCAGTGGATGACCGCCGCGCAGGCTTGGGGGGCAGAAGCTTGTATCGGCGCAGTTCGGACTCGAAGGCGAGGTACGAGTCGCGCTGGGTGCGCAGCTGCGACATCTGCGCATCCATAATGTCGAGCAACGTGTCGGTGCACGCCTTGCACAGCGGATGGTCGATCACCGTCGCTGAGCCTGTGCCATTCGCACTCGCTTCGG
>c101742.graph_c0
CTCGGACTTCTCGGCGTCCCAGTTCACGCCGACATCTTCCTTTTTCGCGCCCGGCAGGGAGATGTGGATTATGTATGCAGAAGGCGTGTCGAAGATGTCAGCTTCGGGAGTGAAATCCTCGTTGTCCTTCTTAGTAACATCATCCTGGTTGGATAGATGTTCGGCAGTGAATGCCTCCCACAGCGGCCTGAGCATGGCTTCGAGCTGTGTTGCGCGGTCTGGTCCCCAGGAGAACCCTCCAAAAGGACCGGATGCTCCGAATGGGACGCCACGACCCCAAGGCCCACGTCGTCCTGGTCCGCCGTGATGGTGGGGACCGCGGTAGCCATGAGGACCTCCAAAGAATCCGTCGTGTGG
>c101743.graph_c0
ATCGAACCCCCTCCGAACACACGACCTTGATCGCCCATCATGGATTTCTCCGACGCATTCCGTATTGTCAATCTGGCGATTGGTGTCTTCCTGGTTCTTGGTGGCATCGGCCAGTTCTTCCTCTCAATCACCATCCAGCATGTTATCGTCGGCGTCTACTCGATCATTTTCGGTCTTGCTACCGCCATGCTTGAGTTCCAGATCCCTCCTCAGGTCGCGAGATATGCCTCCTTCATTTTCAGCTTCATTGGCCGTGGTGTCTTCTACTTCTTCGTTGGCTGCATTCTTGCCGGCGACAAGTTCTGGAACTACATCCCTGCCGCCATCGTCGCTTTCATCGGTCTGGCCTACATTGCGCTCGAGTTTGTCCCCTCGATTGAGCCGCCTGCCAACATGAGGGATGCCGACGCTGGCTGGGGCGCCG
>c101746.graph_c0
GCTAACACGAGTCAGGTTCACAGTTACCAGCAGGTTTCCCTTTTGGAGACTCCAACTCGATTGTAACTGGTCCATCATTTTGAATGTTCACTTGCATGTATGCTCCAAACTTGCCGTCTTTAATACGGTCTGGTTGATAGTCAGTCCTCAACATAGCAAGAAATTCATTATAGAATTCTTCAGATTTGTCCGCAGCCATTGCATTATGAAAATCCAATTTGTTGCCTTTAAGAACGCAGTACAGTGTGAACTGACTGACGCACAGAATCTCAAGTCTTTTGTCCTTTACACTTAGATTCCATCGTTTTCCCTTAGCATCTTCAAACACTCGAACACTGAGAATTTTTCGAGCATGATCATTTAATGAGTCCGTGAAGTCTAATAGTCCAGTATTTAAATTTATAGAATCCAATAATCCAATAAACTGTTGCCAAGGCGAACTGTCA
>c101747.graph_c0
GTGGGCTGGTACGGCGCATCATATCAACTTGCAAGCGCCGCGTTGCAACCTTTGACCGGCAAGTTCTACGTCAACTTCAAGAACAAATGGACCTACATCACCTTCTTCGGCCTCTTCGAATTGGGGTCCCTTATTTGCGGTGTTGCCTCCTCGTCAGAGATGCTCATCGTTGGACGCGCCATTCAGGGCATGGGCACGGCAGGATTGCAAAACGGTGCCTTCACTATCATCGCTGCCGCAGTCCCGCTTTCACAGCGGCCGGCGCTGGTCGGGCTCTGTCAAGGCGTCGCGCAGTTGGGCGGAGTCATTGGACCTTTGGTCGGAGGTGCTCTGACGCAGTACACAACATG
>c101748.graph_c0
CGCCGCCCCCCGCTTCTCAGGCCGCCAACTCGACAGCTTCACCCGAGGCGCAGGCTCCGGCCGAGGACAAGAACGGCGAGACCACGCCGGCGGCGTCCGGCAAGAAGAAGAAAGGCAGCGGCAGCACGGGTGGCAAGAAGAGCAGCAACAAGGCCATCAAGCAAGAAGCCAGCGAGATGAACGGGATGACCGACCTCAACCTGAGCAAAAAGCACGAGGTCTACCCTCTCACATGGAGCATCAAAGGAGGAGTGACCGAGAGCCTCTGGGAGGCGTTCGGACGCGTGCCGGGCACGATGACATGCCAG
>c101752.graph_c0
CGCGCCGGCCATCCGCATGTCGGCGCTGCAGAAGCTCCGGCTGATCGGCATTGCCACGCACGACTCGATCGGAATCGGAGAGGACGGTCCGACGCACCAGCCGGTTGGACTCGCGTCGTTCTTCAGGGCAGTGCCCAACGTGCAGTTTATGCGCCCGGCTGATGCCGAGGAGGTCATGGGTGCGTGGACGTTGGCGCTGGAAGCCAACAAGACGCCGTCGATCTTGTCGCTCAGCAGACACGCGCTGCCTCTGCTCCCCGGCTCGGACCGAGAGGCGGTGCGTCGTGGAGGCTACATTGTGCACACGGCCGAGGCGCGTGCCGATGCGACGCCGCTCACCCTCGTGGCTACGGGAAGCGAAGTGTCGCTGGCCATCGAAGCGGCCAACATCCTTG
>c101753.graph_c0
GTTAAAATTTGGACTTCAGAATAATAAAATTCCCATAAATGCTTCCCTTATCAAAAGAGGTAGGCATTGTTGGTGAGCTGTCTGTACACAGAAAATATTGTATAAATAAAAGTATTAATTTATTTGAATATTAATATTCAACTTAGAACTTGGTCAATATTTTATGAAGACCTAATTTTATTGCTAGCGAAATCTATTCTGACGTAACCATATGCTGTAGTCCATGCTTAACTAAAAAGAAGACCTTCATAAAGTTTTGAATATAGAATATGAAGTAATTTATCTTTATTACCATGAGGCTAGGTGTTGTAATTTGTTCGACGTCAATGTTCCAAA
>c101754.graph_c0
TAACACTTGACCCGGCAGGCTACTCAGGTCGTCTCCCAGCCTCTTTTTCCAATCTCACCGCTCTTGAACACCTTGACCTCTCCGGCAATGCATTCTATGGCCGAATTCCGCGATCGCTATTTACACTTCCATCCCTCAAAACTCTTGTTCTCGCATCAAACTCCTTCGCCGGTCCTATACCCATGTTGGTTGCTAAATCGTCGTCACTTGAGAAACTTGATCTCTCGCGTAATTTACTTACCGGCTCGGTCCCGCAGTCTCTCGGCTCTCTTTGGAGCCTCACCACTCTAGACTTGAGTTATAATCGGTTAACCGGGTCCATACCGGGTACATTACCGCCGAATCTAGTGGAATTGGCACTAAGGGGGAATTCCATTAATGGGTTCTTGA
>c101757.graph_c0
CATGGCTAAGTTATTCCCTCTCCTTGCTCGCTTGCTTCATCGTCTCCGTTTTCTACCAGTATTTGGAGAGCTATCGCATCCGTTTGAAGCTTCTTTCATGTCGGAAGCCGTCGCCATCGGAGATCGAGGTTCCTCTCCTTCGATCTAAAGTGGCTGGTAAGTGGACGGTTGTGAAATTTGCAGAATCTCTGTTTTTCGGAGTCAACTCGGCGATAGGTTACCTTCTGATGCTCGCGGTCATGTCCTTTAATGGCGGAGTTTTCGCTGCGATTGTGTTAGGGCTTGCGTTTGGTTATTTGGCGTTTAGGAGTGATGATGAGGATTTCAGTGTTAGCGTTGAAAATCCATGTGCCTGTGCTTAGTTCTTCCTCGGTATCGCGAATCAGATGAAAGCTGAATGAAAAGTAATTGCTGAATCTGCTCCTTTCAGATACGAATCGGTTTCTTGCATTGTCTTCTTAGATCTGTTCTTTTCGTTTCTTGCTCAATTGATTGGCCGTTTACTTCAATTTCTGCAGATCTGTTTGGATGTTTTATGATTAG
>c101761.graph_c0
GTCGTCCACCGTCTTCCCGGTAGAGCCGACTTCAAACAAGAGGTCGGAGCCACTAGAGGTATCAACATCCAATAAGAAGACGGAGGTCAAGGATCAACGCGCAGAAGTTGGCTTTGGTGAAACCGAGGAGACGGCGACATCCGGCAATGCTGGCTCGGAGAAATTCGAGGACACTGACAATAATGACAATGTTCCAGATGAGTCGCATAGTAACAGGGATGCTCCTGAGGAAGAGAAGTTCACTGAGAACACAATGGAGAAGCCTGTGGAGATGTCTGAAGAAAAGGAACCGCCAAAAGAAAAGGAGGACAGCAAGGATTCCTTTGATGATGCGAATGGAAAATCCGAAGGGCATAGTGCTAAGGAGGGTGGG
>c101765.graph_c0
GTGTGATTATCATCTGTTCAAACAAAGCTCAAAAGGAAATGAGATCATTGCCTTTTGACGAATCAGGCTTCTTTGATTCGTGTCCCCGATCGGATGTACTTCCTCCTTTCTTGCCAAATATCATCTCGTCGAGATCGTCCATCATGTCATCGCTGCTTCCGCCGAGAGATCGGCCGCGAGATGTGGCAGGTTTTCTAACCAGAGCGTCTTCCTTGGCGTGACGGGGAGATTCATCAGGTTCCACAGCAACTGGTATCATGGCAGGTTCTAGTTCACGTGGAACAGTTGAGGGCTTCTTCAGATCTTGATATTTGGCAAGGACTTTCTGAATCTCGTCG
>c101770.graph_c0
GCGGCAAGTCGTTCAGTTCTTTCTTGCTTCCGCTTTGGTGCAGAGGAATTAAATAATCTACAACAATGCCGGCTAGAAACAAGGAACAGGAAGCTGAAATCCTGCAGTGGATTGAAACTGTAACTGGAGAGAAGTTGCCACCGCAACCGTACGAGGATGTACTGCGGGATGGTATCATCCTCTGCAACCTCATAAACAAAATTGCACCTGGATCCGTCAAGAAAATACAAACAAAGGGCACCAACTTCCAGCTTATGGAAAATATTCAGAGATTCCAAGCAGCTATCAAGAAATACGGTGTTCCAGAAGAGGAAATCTTCCAAACGGCTGACTTGTTTGAGAGGAGAAATATTCCCCAAGTGACCTT
>c101773.graph_c0
AACCCGTCGTCCAAGCACTCCTCTTCCAGAATCTTCTGCTCGATTACGTCTTTCAAATACTGAAAGTCTGCGTAATCACCCCCGGCCCCTAGAATGATGTTATCATTCACCTTCATCACTCGAGGGCAGTCCCGAAACCTTGCCAAAGACCCGTATGAGCCTAGGATATCTGCAGCAATTGCGACACCTCCATCGAATGTTATTCCGAGTACGGATGTTCCAGTTGTAATAGGAGCTTGAGATCGTTGAGCTAGATGGGAATCCGTAATAGATAATTTCCCAGGAAAGTTATAAAAGCTTCCTGGTGCAGGCCCATTTCGCCAAAATTGTATTGGAGAATACCAATCACCG
>c101774.graph_c0
GCTTTCTGCTTCCTATTACTCGGCCGCTATGGACTTTGTCCTTGCCATTCTGCCTTGGCAAATTATCCTGGGCATGACCCTACGACGCCGCGAAAAGCTTGGAATATTAATATCAATGAGTCTGGGAGTATTTGCTGGTGCAACCGCCATCGTCAGGTCCGTCATGATTGTCCACATGACGAGCAGGGACTTCACCCACGAACGCGTCAGCCTGACTATTTGGACTGTGGCTGAAGCGTCGGTGTCCATAATGGCCATCTCTATACCGGTCCTGCGCATGCTCTACCGCGAATTAAGGTCTAGCGATAAGAGTAGCTCGAAAAGCACATCGCAAAAAAATAACATCAGGGCTCCTATCGGTCACATTAAGCAGCGTTCCGGATTTCGAAGATCGCTCAGATTTACACCTGATGGACACTACGGTCACAGTACCACCGTCGTCATGTCCACG
>c101781.graph_c0
TAAGTAAGTTTAGAGTGGCAATTTGAAGATTTCTAATTTTAGAGTGGTATTTTCACAATTTGAAGGTTTTAGAGTGACATTTTCATAATTTTCCCTTAATTTTAGTATTTAATTACTCAAGCAGATACTACAATTATAGTGGCTTTTGACCGGTAGCAGACAGGAAAGCACTGGCACAACTTTACTGGTATATATGTTATCCCTATGCGAAAATTGTCGGACCGACTGTTGGCAGCTTTCTGCCAAATATTGCATGTCATGAAACAGCCTCAGATTTCTCAAAGCTCTGCCTTGAGCTTTCCATCTAGAAAAGTAACCATGCTGTAATCGTA
>c101784.graph_c0
TGGACCTGACCTACCATTTTCCAGGAGCTCAAGAGTACATCCATGGCGATGGGTTCAAAAGGGACGTGCCTGGTTTGGAAGAAGTGGTTGTAATGAAAGACACTTCTCATTTCATCAACCAAGAGAGGCCTAATGAAACCAACGCCCATATTCATGATTTCTTTAAAAAATTCTGCTGATCTTCGCTCTGTTTCTTAGTTCTAATCCGTTTCGTTTGGTTTGTTCTTTGTTTTCGTATCTTCAATTGTTTCGAATCCTCTCAATCGCTCATTTTCATGTTCGTGTCAAAGTGTAAGGATTTCAATAAATGAGACGTATTAA
>c101787.graph_c0
GTTTACCGCCCGATACGTAAATCCTGGAAACTTCGCAATCGGTCTTGCTATACCCACGGAAAGACCTACACAAACACCAAAGCAACAGTTACCCACACGATGAATCGGTCACTCTCAGTCCGCTCGAAGAAGGGCAGCGGTAGCGGCAGTGGGGAAAAGTCCGCGCCCAAGCACCGTTTCACAATGGCTTCCCTAAGAGGTACGCAGCAGCCGGAGCTTTCGAAGAAACTGTTCAAGATCATCAAATCTGAAAACCATGCGATTGGCGCCTACGAGGCTGTGGCACGTGAACGGGTTGGCATTGCTCAGCAGCTCTCGGAATGGGGTGAGGC
>c101790.graph_c0
TGGCTTTCGTATTAGACAGCTCTATCGCTTTCCCGACACCATCGATGAGGATGTCGACTTCCCTCTGGTAGCTGAGGTAGTTCAGTTCTATTCTGGGATGGGCAAAAGGATTTTTACTTCGGAGCTTGATGTGTCCACGGCTTTGGGGTACCAGAAGGGTCGGGGTAAACGTGACGTAGCGTGTCTTGCCAGTGGTCAGCAGCTCGTCGTCCTCTCCCGTCACAGAGCAGTTGCCAAGGAAACCTTGGAAGAACATCTGAATGTCTTGCAGGTCCTTTACGTTAGGGTCGGCATACTTGGAGCGTATAAGTCCAGTCACCTGGGACATGCCCG
>c101795.graph_c0
TACCAACTAATGCTTTCACCTTCTACAACAGGATTAACAGAACTCACAAAACAACACATGCGAAACATACTCTTAAGATACTTTAATTTTTATTCTTTCAAGGCAATTATTTCTAGAATGAATTGGCAGCCTATTTACAAGACACCAAATCCTTTATTTGCATTCACTACTCATGGGTTAAAGATCAGCCGACGATCAGCTTATGGACTTCTGTAAAGAGTAAAAGGTACAGCAATTTGCCAGCAACTTTTTGCTCATATTTGCTTATGCAAATGATATTTGTACTAAAATAGAAGAGGCTAATCAACCTACTCTTGGTAA
>c101796.graph_c0
GGATGTCTCAACCCAATCCAATTCAACTGCCAGATGAGAAGCATATATCAAGATGTTAGCAAGCTCATTATAACTCGACCCTGCCAACAACACAGTTACCAATTCCAATTGAATAGGTTTCATTTACAAACGGCACTTTCCTCCAGGCCCGTTTGGATTAGTCTAGCATTACGAGACAGTAACACGAGGAGACTCATGTCGATGCGAGATTACAGCGGATTCATCTAGGGTGTGTACAATTGTACTTTCTCCATGTGTTATACTGTCATCTCGAATGTCCTATTTTGTAATGTAGCAATAACATGTTTTCCACTCTGGTTCACAGCCCGG
>c101800.graph_c0
GAAGATTTTTCAGCCTTAGAGCAGGTGACTTTGTTCGGTGGATAGTTCTTTCTATTGTAATATAGTTTTTGAAGATGCAACCCCAATTTTTGTTGTACTTTCAAATGATGCTCTGATATTTCTTATATTTGTATCTAGCACCTTCTACTTTTGGGGTTGATTGCAAATAATGCTGGACCATCAACCTAATTTCAGCAGAAGTACTGAATTGCCTGCAACTAGCTTTCATATTTAGCAAAATGCATCTTTGAGTATTTTATATTTACAAATATTAGATTTTGTTGGCTTGATTTTAGTTCAACTTGGCCTGAATATCCGTTCCCTCTGTTGGTCCAAAGTTGTTATATTTAAGGAACAGACGTCTATCTTATGTTTATACTAAGG
>c101801.graph_c0
GCTTTGCTGCTACCTGTTCTCTTGGTGCGTCACTTATTAAATTGAAATAACTTCATGTATGCCCTTACAATATGTTAGATTGTCTTGTATAGTTGTCTGCCATTTCATGTACCCATTTAAAACTCGGACCCCTACCCCTGCTAATTTGTTTATAGTACCAAACTGACTCCTTTTTCTCCGCAACATACTTATATATAAATTCTAAGGAAAGACAACAGTTGCGGTGATTTTGATTTAAATGGGGAAGTGTCACACCGACGGAGGGGGGGATGTCAGTGGGTTTTGGAGGATGCCTTTTATTTTTATTTTTGTCAGGG
>c101803.graph_c0
GCAGCAAGCAATAATGGCGCCTGAACAAACTCATCCAGTTCGTGAAGTCCAGTCACATCTGGAGCCCCATCACAAACCACCAACTCTGCAGACTCATCTTTGAAATGTTCAAAAAGTTGATCTACAGTTTCTCGTTTTGTAATATCCCCCACTATCTGAATCAAGCCTGGCAGAGGTGCGACAGCTTGCAGGTCCACTGCCACAATCTTCACTTCCGCGCCCAGTTCTGCATTCTGTCTCAGCCTTTTCAATAGAACTTGACTCCAGCTTCCAGGTGCGGCACAGAGGTCCACTGCCCTGG
>c101804.graph_c0
GCCTCTTATTACTCACTGAATCTTGTCCTATAAGTTGATCGTTCACAATATTTGTAAACGAGCCAGCACAATATCAGAATAAACAGAAGTGCAGATACTAAAAAATGGTTACTTATCCTATGGGATTCAAGTCACAAAACTTCGAGAAAGCAAAAGGAGGGTTGGAGCGGGACCCATTGAGCAGAATCGAGGCTATAACTTTGTTTGCTGCTTCTGTTGCATGGATTCCGTCCCAGCTGACATAGTTCTGTGGATCCCCACAAGCAGTTGCTGTGACATTTTGACCAGTGATCACCTTACTG
>c101806.graph_c0
TGGCGACCCCAAGAACATCATGTCCAAGCCCGTCAACGCCAACGTCGACTTCGACAAGACCGTCGGCCACGACGCCGGCACGCAGCCCGTCGCATGGAACCGCCGCGACCTGCTCACCTACGCCGTCAGCATCGGTGTTGGGCCCGAGGACCTCGACTATGCCTACGAGCGCGAGGCTGGATTCCGCGCCTTCCCGACCTACCCCGTCGTGCTGGCTCTCAAGGGCACCTCGCAGGACACCACCGTCTTCTCCGAGATGGTTTCGTCCCGCGCCGCCGTTCCTGGCTTCCCCTCGCTCGACCTCAACACGGTGGTGCACGGTGAG
>c101811.graph_c0
GGCCCAAACTATTATCGAAGTAACTTTTTTTTTAAAAAACGAGACATGATATCTCACACCGGGAACACTGTAATGTCCAATACAAGACAATGCATCAATTTGTACAACGACTTTAGCAAGTTGATGGGCAAGAGATTCACTACGAAGGGGGGACACATGTAAATGTGTCCACTTGGCATCTGGCATATCATATAAACACCGTAATTTATCACATGTGAATCCTTATTGGATAGGCATCCAACATGGTGAGGGGTAGGCTGGAGCACGCGTTTATCGTGTTGATTTTGTTGGTTGTAGCATGCTTTTTTTATAGGGTCTGATCAAGCATATATCCTTGCTACATTTGGTTATGAATTATTACCAGTGAAGTCTGGC
>c101812.graph_c0
GACCGGTTCCAGACATGTTTGCGTTCAGGGTTCCTCGAGTGTTGTTGCTGTCTGAAATCAGCTATACTTTGTGGCGGGTCAGATGGCGGGGAGGTGTTATGTCTGAAAGGCGGTGGAGTTATGTGTTGAGTAGTGTTCCTGATCGTTCAGATAAAATGGTGATGTACGTTGAGCTCAGAGCATAAGACGGCGTGCTAAAAGAGGTCGTTAAAGTCGTGAATGGGGAACGTGAAGGGTCGAAGCTTAGAACATGGATGCTTCAGTTTTGCTGCATCCAGGGTTGCTTGGGCGGTGCTGGGTGTAGCTTGATGAACAGGTCGTGAAACGAAAAGGTGGCCAAGCCGAAGTAAGGTGAACGAGACCTCGGCGTTGGTGGAATTGCCAAGTG
>c101813.graph_c0
GGGAGATGGCCCGACCACTGTGACGGGAAGTGTCACGGGACTCAAGGAAGGGCTCCACGGCTTCCATGTGCACGCTCTTGGTGACACCACCAACGGCTGCATGTCAACTGGACCGCACTTCAACCCCGCTGGTCATGTGCATGGGGCACCCGAAGATGAAATCCGCCATGCTGGTGACCTCGGAAATGTGACAGCTGGAGCGGATGGTGTTGCTAACATCAATGTTACTGACTGCCATATCCCCCTTGCTGGACCACATTCAATCATTGGCCGTGCTGTTGTCGTCCATGGTGATGCTGATGATCTTGGCAAGGGTGGAC
>c101819.graph_c0
GGAGTGTCGCTTCCCGCTTACGAGGTAGCTTACCTTTTTTCCTTAAAAGGAACTGTGGTTATGAATCTAGTCAGATATTAGCTGATCAATGCTAATAACTTGCATGGCAATTTAATGGAAGAACCCAAAAATCAATGTCCATAACTGAATGTTCTATGGGAGTATCATTTATTTCTACTATATATGTAGTGAAGTAAGATTCACCATAAAAATTATAGAAGAAAAAGACATCTACTATATGCTGCTAGTTGATCAACTGTCTGGTCATGCATGGTATGTGTTCTAATTTTGAGAGGTCTCAGATATGGGATATTTATTACAGCTTAGTG
>c10182.graph_c0
GTTTGGATTTGCTTGAGCAAGCTGCCCTCATCCTCCTCGAGCGACGGGTCCGCTTCCATGGCTTGCTGAATGAGCAGCTCGATGTCTCTCAGCTTGCTGAAGTAGAAATCGCGTTCGCGCTCAAGCCCTTGTACTGTCTCCATCAACTCTGTGTTCTTTGCCTGGAGAGCCGCACTTGCAGCACCACCAGCGCCAGCCTGGCGGCTTGCGGTTCTAGGTGCGGCAGCAGACGCAGCCGGCCTGCGCGCCGCGCTAGTTGTAGTTGACGCCCTAGCAGATCCCATGCTTGGGGGTGCTGCGGCGGCAGCACCCTTTCGCCGGCCAACGGCATCGTAGTCACCGCCCGGGTAATACTG
>c101823.graph_c0
GTCGGTCAGTGAGGTGCGGTCCTGCACAATGAACATCATCTTCTTCCACAAGACCAACTGGCAGAACGAATTGCTGCGTCTGAACCGTCACAACAAGTTTGTGACGGAGCTCATGCGACAAATGGTCGATGTCGGTATCCAGCCTCCCGTCCGCGCCGACATTGGTGGTAGCCGGGAGAACCCACTTTTCTACGCTGGAGCGCAGCCTCCGCCCGCCTACGGAAAGGAGAACGACCACGAGTTCAACAACGAGCACGAACAAGAGTCCCACGCCGCTTCGGCTGGGCGACCACAGCGCCAAGCCTCGGTTTATAGTGCCAGCGCCAGTATGAACCGCCCTGACCGCTTCCAGGAGTCCAATATGTACGACATGCAAGACGTTTACGACAGCCGAAGGGATAATACGTTTGCTCAGAGGCTGGCCTCCAT
>c101824.graph_c0
GGCCGTTTGAGCTGATGCGCGTCGTCATCTGGGAGGGACGCAAGCAGTGGGAGCAGGGCAAACGCGAGCCTGGCTTCCGATCATCAGCGAGACGCAGCGCATCGACGGCTTCGGCGGCGCCATCGAGAGCCGACGCGATGGGCGTGACTACGCTGGGCAGGACAAGAGTGCGTGGTGCCAGGGCGGCGGCGCAAGCTCGGGCGGAGGCGTTCGATGGACGGCTGTGCAAGCGGCGAGCCGACTTTGTGGTGCTGCGTGCGCAGAATACGATGGGCACCCAGGTCTCGCGCGTCTGGGAGCGCGCCAAGCTCACGCGCCCCCCACATCCGCTCCGG
>c101825.graph_c0
ACTCTCCCCCTCTCGCCTCATACAGTATCGGGTGAGTCACCAAAAGGCGAGGTCACTCTTAAGAGGTAGTATGGCTCACTCTCTCGGAATGTCGTATCCATACTGACAAATAATCGTCTCTCTACCGGGCTCCAACAAACATATCCCTTTTGAGTACCAGAGTAACCCATAAAGATGCCAGCGCACACAACCAAATACTTTTGGAGGAAGAATATCCCAATTATCTCCTTTCAACATTACACACGGAATCTGTCACTCCAATACTCTAGATGGTATTCTGTTGATTAATTGTGTGGCTGTCAGGACTGCTTGTCCCCA
>c101826.graph_c0
CGGCGATGCAGTGGCTGGTGGCGTATGGGATTGGGAAGGCGGCGAAGAAGGGAAGACATTTAGCATCCAAGGGCCCGGATTTGCTGTGGAGCTTGTCGTCGAGAGTAATGGCGGACATGTGGCTCAAACCTATACGAAACCCAGATGTAAAGTTTGCTAATTAGAACGGGCGGTTTCAATTCCGGCCAGTAGTACTAGCCTCGCCGCCGAGGCCCACACCGGAGACGGTGTCCGTCGAGTGTGTCGATATTTATTATTTCCGATATAATTGATTATAAGAGAGTAGTACATACATGTTGACTACGAAAACAG
>c101829.graph_c0
TAAATTAAAAAGCTCCTATTTCCAAACTCTCCTTCATCCTGTCTCAAGAAAGTATTCAACTCTCACATCAACGTGCATACGATCGAGTAATAAATGCCAAATGATCTCATCCAATTCAAAGGTTATCAATGCAAGTGCCTATTTAGACAAGAATAATGGACTCGTTTATAATTACCAAAGCAAAATTGCTAGAAAGGGCATATTCATGATTTCAAAGATGATGACACAAAAGACGAGAACAGAATCCATTCTCGATAAATTATGGAAGTACGAAATAATTATAGCATATTTGACATTTGAGAAAATCATTTTGATCCG
>c101832.graph_c0
AAAAGGTTCATGACTGGGATGAGGATCTTACCAATACCCTTATAAAGATCAGGAAGGTTGAAAAGAAGATTGCTACAGGAGGTGACACTACCCATATAGCCAAACTCAAAGAAAGACTTGAAGATCTAAGGATACATTCACGATTGTTGCTATGTGTAAAAGAAAGAAGCAAAAAGAGACCTATGATCAGCCGAGATCCAAAAGGGATAGTAGGGAAAAAGATCACAACTGCTGATGAACATAGGAGAACAGTCGTACCACCACAGCTACAAGAACAGCACATAGGGTCATTCAAGGAGAAACACATAGCTAGCAGCTCAGAAACATCCACAAGCAGCAGCAGCAGTGGGAAGAGCCTTAAAGAGGCACCACTGCATAAGGGTGTCACTTTTAAGGAGGCTATCA
>c101834.graph_c0
GTCCCAGTCCTAGTCTCGGTCCCGTCACGAAATAAGACCAATAGATATACAATCAAATAAGGGTGTGGCTTGCAATAGGCTGATATGGAGTTGAAGCTTCCCTATCACCGTAGGAAAAAGGTTGAAGCTTCCTTGATTGTGGGACATTGAAGTGATCCACATTCTTATAATTTCTCTACATTTTGATGATCCTGAACTGAGAATAAGCTTGTTGAGGTTACGTGGCAGTTGAATTTTCGCAGCAGTTCTCCGTCCCTTCGCAAAAACCCGAGAGATGCACAGTACAAGATCTTAGCTTGAAGAAGGGAACTACTAG
>c101837.graph_c0
GAAGCAATCACTTGCAAGCGGTGGACGCGGCCAGAGGGAGCCTTGAACTTGAAGGGGAATGGCACCTCAGCGGGCGATTGCACTTCAGGTGTTTCGGGAAGGGCCGAGCCGACGTGGGATGCAGAGTCTCCGGGAGCCACACTATCGGCGATGCGCTCACGCGTGATATCTGGCGACATGATGCGCGAGCCGAGGTTAGTGTGATGATGACTGTGGCTGCCGTCGCCAGAGACCATGGACTCGGTTCCGTCATCTCCGATAGAGAGCCAGAATTTGTTCCATGCAGGGCCTTCACCGTCACCGCTAGACATGGTGTTGATCTGCTCGAGTGTAGCGTAGGTCAGCTTGAGGACGTCAACCATGCCG
>c101838.graph_c0
GAAGATGGAAGTGTATCATTTCTTGAAACTAGGATTTCATTTAATTCCTCTATTTGATGGGCTAACATAAAAACTTCTTCTGCTATATCTTTTGTCACCCACTCTTCAAGTTTCCTTAGGTGAGATTCCGCACTTTTGTTGCAATCTGAGAATAGCACCTTGATGATTGGATTTAAATCCACCTTTGGAACAACTTCTGCAGTATCCTCCATGCCCAAACAATAACCACTACACGACCAAGAATTTGAATTGATGAGAACAATGTGCAGCATGGTAGACTTGGTTTTCAACTCCTTAACCACAGTACGAAATGATGATTCTTCATTTGCACTTTCCAGTAGCTGAGATGCAAACATTTTT
>c101841.graph_c0
AATCTAGGTTACTCTGTAGGGGGCTGCCGTCTTCGTCATCGAGGATCTCGGACTCTTCGTCCTCCTCCAGCTCCGGCTGAGAGCTCGTCGACCGGCGCCTGCCGGACAGTCCGATCTGGCCGCAGAGCACCTTCTTGCGCAAGTTGCCGCGTCTCGCAGCACTGCCACGCCTGCTGGAATGAGACGGCCTGGCGCCCGTGCCTGAGCCACCACCAGCGGACCGCTCTGCCTCGCTGTCCTGCGCACTGGTGCTGCCGGGAGGAACAGACGAATCCTGCGGGCCGATCGGACGACCTCCGCGCCCATCGTCGTGCAGCGTGCTGACCACGGCCGGTGTATGGTGAATATCGGCGTCCGCGTCGCGGGCTGGAGAGATGGATGTCTGTCTGCGTGACGACCGGAGCGGCAGGTCGTCCTGGTGCTCGCGGTGGCCCTGCGCCCACGTCATGGCGCCGTACATAAGGTTGACGCGCTCGTCGCGCTCGGCCGCCGTCTCTTCCTTGGGCACCTCGGCCTTGACGTAGTGCTTCTTGTTCTTGGTGGGCCACCAATTGGGCACCTTGTTCTCGAGCAGCCTTGAGATGGCCTCGGAAGCGTTCCAGGATGCGTGATTGTTGTCGCCCAGGAAGCACGCCAGCTCGTCG
>c101842.graph_c0
GTAACCATCCGGGATAGAGATTGGTATGGGAGGGCCTTCCTTCCTGAAGGAGAAGATAGAGATCATCCAGCATGTAATCCCTTCGGTCCGAGGGGCTATAGCCTCGAAGGAGTCAAGTTCCCGAAAAGCCTTGTCGTGGTGGCTGGTTTAGACCTTGTTCAAGATTGGCAATTGGCTTATGCCAGAGGGCTGGAGAATGATGGCCAAGAGGTGAAACTTTTGTATCTTGAGCAGGCAACAATTGGCTTCTACTTGCTACCGAATACCGAGCACTTCTATACCGTCATGGACGAGATAAGTGAATT
>c101846.graph_c0
GTTTGCATTGATAAAAAAGGCACAAAGGCCATTCCTGATTGTTTGATTTATCTTGCTATTTGCATATGACAGCTAGTATTTCTTTTACTGACTGCTAGACCTGGCATCTTTTGTGTATTTATAAATGAAACCCAGCCGCCAGGCAAAAGACATAAATGCTGATTTGCCCCCTGACTGAGTCAAAATTATTGATAAGAAGTTTCATCATTATTTGGAATTTAATATCATACATTTTCTTTGCTTCATTTTACTTCGATTCGTATTAGGAAGTTTAGTAGAGTTCAGGGCAAAGACGTTGTAAGTGGTTGTGTTGATAAAGGGCAAAATTAGTAATTGTGCAAATATGATAAAATATTGGTGTTGTCTGCAAAAAAACACAAAAATATTTTTGGGTTATTACATATCCCGT
>c101847.graph_c0
GCGATCTACAATCCCACTCGAACGGGTCCGACCGACTCGCGAGCTGCTCAAGCCTTGCCAGAGATCGGCTTGGGCACCCACTTTTCTGACTTGTCAAACATCTTGCCAAACGGTTGCGAGGTCGAGCTTGCGGCGGTCGGTTTTGGCGCTGTGGCGGATAGTTTCGAGCCGGTGCTCTTGGTGGGCATGCTGCTGGATCCGAGCTGCGGTGTGCTGATCTTCAGATTCTGGAATGCGCTCTTGATGCCGCCGCTTGCTGGAGCCGTGGATGTGATGCGAGCGGAGGACGCGGACGGAGAGGAAGATGACGAATGCTGGCAGCTGTGCTGGTTGGGTGCGCGA
>c101848.graph_c0
GGCAGCAGTCTGGGAACGGGGCTGTCTTGTTGGTCTTCTCTGACAGCTTGCACTTGGGGTTGGCCTTGGGCAGAGGGCCGCAGTCTTCGACCAGCTCCAGGAGGTGACCGGATTCCTCACCCTCGGGCTTGACGCAGGTGGAGCGTCCGCAGAAGGGGGAGAGTTCCCATGTCTGGCCGGGCTCCACAGTGGAGCATCGGGTAGAGGCGAAGCACACGCCGGGGAAGTCCCTAAGGACATCGGCGGGGATGAGGCGCCGGAAGGTCTTGGGCCTTTCAGTGGCGGCAGCATCCTTCTTGTCTTCTGCTGCGGACAGCGC
>c101852.graph_c0
CGGGCCATTGCAGAAGGGCCTTCTCATGAATTGCCTGTTCTCGCAATTTGTCAACGAATGGGCCATCCCTCTCAGCAAGGGTCCGGAGGCGATCACTCGACTAAGCGCATGGATCAATGGCAACAAGGGCGATGGAGGGATTCCGTTCTCGACCAAGGGCTTGTACATCCACTGTCCCATCGAGGTCCGCGTCAGCGACACGACCATCTCGCCACACCCCCGTCCCTACCTTGACAATACCTGCCGCGAAGAGCCGACTCTGTACCTGAATGCTACCTTGTACAGGCCTTATCTGCAAGACCCGCCCTGCCGCGAGCGCTACTACGAAGCTTTCGAATGGCTGATGCGCGATATGGGCGGCCGCCCGCACTGGGCGAAAAACTGGACATATACTTCTTCGGACGACATCGACG
>c101853.graph_c0
GGCTACCGCTGTCAAATAATGCATGTGTGAGACCAGCATTCCAACATCCCCATCCGCCGACCATGAAGACCCTCGCTCTTCTCTCCTGGCTCGCCATCGCCACGGCGGCACGGCTGCCCGACGAGATCGCAGCCGTCATCCGCGCTCTACCAAACTCCCCCAGCGGAGGGTACGCGCCCCAAGTCGTCTCCTGCCCGAGCACCCGCCCGGAAATCCGCCTCGCCAACAGCCTCTCCCCATCCGAGTCGTCATGGCTGCCCCGCCGTCGCAACAACACCATTGATCCGCTGCGCACCCTCCTGCAGAATGCCAACATAAGCGACTTTGACGCAGGCACCTTTATCGACAATGCAAGGAACAATGCCTCTGCGCTGCCTAATATCGCTCTGGCATTTTCAGGCGGCGGCTACCGCGCGCTGATGAACGGCGCGGGCTTCCTTTCGG
>c101858.graph_c0
CGACGCTTCCACTCTCGACTACACCTGCAGCTGCTCCAACGGCACCACCATTTCCGAGGATGTCATGAAGACCTACCAGCAGACCGTCCCCGCCCAGATGTGCTACTTCTGGTACGATGCTTGCATCAACGCCACCATTGGCGCCAACGGCGAGGGCAACGCTGCTCAGCAGTTCCAGTGCACCCAGGCCCGCAACAGCCAGTGCGGTAACACCACCTTCGACGAGTCCTCCGACGGTTCCTCCACCCAGGCCTCCGGCTCTGCTACCGGCTCTGCCACCGGCGGTGCTAGCCGCACTTCCGCGACTGGCTCTGCTACTGGCTCTGCTACTGGCTCCAGCACTGCTGCTGCTTCCTCTGGTGCTAGCCGCACTTCCGCGACTGGCTCTGCTACTGGCTCTGCTACTGGCTCCAGCACTGCTGCTGCTTCCTCT
>c101861.graph_c0
GAAAGATAGGCCTTGGTGTGCGGCTCTTGCCTCCCTCCGCAGAAGATGCCGCCGCAGCGGCTTCAGTGAAGTTTGCATCGAAATTTGAGAAAAGCAGAAGGGATAAGAGGGCCGCAATCAAAGCTGCCTCCATCTTTCCGGAGTCATCAAGCTCAGCATCACATGGTAAACCCGACCTCGTGCTGAAGAGGCGGAACATAAAAGCTGGAGCCGCTACAGCACTGATGGCAGGCAGGGTGAAGCCGTCCTCGTGGCAGAGCGCCAGTTCCACGAGCTCAAGGACTCGGATGCCTGTTCTGGC
>c101863.graph_c0
GGCTAAATGCCCTGAGGAAATGTACTAGACCTACTAACCAAGGTTAGTGATGTATGTACATGTACATATAGATTTCTAAGGCTTGGGAAAAAAACAGATACAATCAGACCAGACGTTTGCAGAGTGATCTATTCAAACATCCGAGCAGAACTCCAAGCTATCCAGATGGTGCTCAAACGATCCAGCCAGTCTGTCCGCGTCCTGGACCCGCAGTCGCGTGCCTTGCTGCCCGACGACGACAGCAGCTACCCGCGACGCCAGGAGTCCTATGCCTTTCAGGTCAGAAGCACCCCGGAGGACGCCGTAC
>c101867.graph_c0
GCAGTGGTACGTTTTGAATAGAGTAAAGTCCATTCAGAGCAATGGGGAACACAACCAGCCGGGAGCAGGAGGACGTCGATCCTTGGTGGCATCCCAACAGAACTCAAAATACGTTGCAACAGACCGAGGATGAGACAATCGAGTCAGAGAAGAAAGTGATGCTGGAGCAAACCATCCAGCACCTGGCACAGGAGAACATGCGGCTCTCCGTGGCGAAGAACAAGCAGGACGAGGAAGTGGAGCGCATGCGCGGGGAGGCAGAGAAGGCGCAACAGGTGCTGGAAAAGCTACACGAACAGATCCAGGCAGGGCGCGAGGACCGTCACATGATCACATGCGAAATGGAGCGCATCCGTGCCGAGTTTGATGCCGAG
>c10187.graph_c0
AAGGATAGCTCTCCGGACCGCTCAGGAGCGGGGGGTGCTGGCACGGCTGGTGGTACCGAGAAGGATGGAGCAGCTCTCAGCTCCTGGGCCAGGTACCTGAAGAACAAGTATGGCAACAAGGCTGGAAATAAGGAAGGAGGCGGTTCTGCAGGCGGTGCCTCTTCTTCGCCTTCGGCGTCCGCCACGGCGGCGCGACGTCTTTCACTGGGTCTCCCTCTACGTCACAACTCCGCGAGCGTCGAGAGTTCTGATGACGACCAAAAAAACCCGGGAGGCTCCCCCACTTCCCCTACAGCAGCTACAGCGGCGGCAGCAGGTTTCGCGGTAGCAGCGGTAGCAGCAGGTTCTTCCCCTAGGAGCCAGTATCTGCAGAAACGACGTCAACAGTTCAAGATAGGAAGTCGGGGGAGCGAGCCCGGATGTTTTACTTGGCCCCGCGGTATCGCCGTGGGGCCCGACAACTCCATAGTCGTGGCGGATTCCTCCAACCATCGCGCCCCGGGCTTCGACGCCAACGG
>c101870.graph_c0
AAAGGAGCTTCCAAACCATCAAATGCCTTTTTGAGGTACTGGACCTTCTCTAACGGTATGTCTCCCGTAGCTTCGGCCGTCTCAGGTAGGTGCTCAACTAGAGGAAGAGGAAGGGTGACGAGCTGTATGCTGGGAGGTAGGTCAGGCTGGATTTGCACGAGCCGCTCAATGTTTCTCGGTGTGGAGATATAGGTGATGCGGAGGCCCCGTTTTGCGAGGGACTTGGACAGTTCAAGGAGAGGAAGCATGTGGCCAAAGGCTAGCCATGGAAAAACCAAGATGTGGAGAGATTCGTCAGACATGGCGGTAAAGTGATT
>c101872.graph_c0
GATGATCTTGACATAGTTGATCGGGCGCTTGATCGGTGGGTGAGGAGAATCGGGAAGGTGACGGCTCAGCCACGCGTGAACAGGCTCAGCCTTGTCGGAACCGGAGAGGAAGTCGAAGCGTGTAGGAGAGGGGTCGGTCTTCGCGTTGGGTCCAGTGGTGGGATGGAAGAGGAGCAGGACAGGCGCGGTTTGCAATTGAAGCGACTGGAAGACGGCCTTGCCATCCAAAAAGTCCAGTGTTCCGAACAACAGTCTTCCCTCTCCTGCCTTGTCGCCCTTGCTCCAGCTGCGCGCTAGCAAGTCGTACTCGGGCTGGAAGTCATTGCAGAGGCCGCAGCCGAATCTTGCCTCCAGAGCAGTGAGAAGGACGGCAACGGAGTAGTCGCGAGGAGCCTTGGTGAGCTGAGCGTAAGACTTGTCGTCGAGCTTGAAGGAGCCGGATGTCGAGAGCTGCTTG
>c101877.graph_c0
AAGGAGAGCTTCTTCCGCAAGTATCCCTACATGGTCGACGGCGAGATCTTGCGCGCCACGAACCGCTGGAGGAGGGCACGAGGCGAGGATCCCATCCGCCTATGATCGCCCTGCCCCTGCGCATTCTCGCTCCTGCTCGCTGCCCACAGTCGGTCTCGCCTGCCCATCCCGCTCGTCCGCAACTGCCCGTACTCGTCTTTGTCCTACATTCTCTGCTCGCATCGCTTCATTTGCCTCTTCCCCTTTCCGCATTCGTTTTGTCTCTCGCATGTTGTTCCGCTTCTTCGGTTTGATCGACGCGTGGACGCAAGCGTCATCTCGGTCCCCGCCATCAGCCTTTGTATCACTCGTATCTGTCGTTTTCCTTCTTTCCG
>c101878.graph_c0
GATTATGAGCTTCACCATTTCCTAATAAATGTACAAAAGAAATATTTTGTCATTGCAAATTACATGGAACAGCTTGTGGCTTTGAAAAATAATGTATAATTATCTTTATTTGCAACCGATACCATCTTGGGTTATTTGCTTGATACTGTAGTACTAACAATATTTGGGAGGAATCAAGGAAAAATGAAAAAACTAAATCTACTCCCCATCCCCCTTTGTTTACACTAACTCAACCAGATTACTTCAAACTAGTTTGTTAAACATCTCGAGTTGGCATTTAAACCGACCCGATATAGTCTTATAAAGACAGGAAAGAAATAGGTCCATGAAGGTCAAAAGGTGAATTCTAAAATTTTAAACAGAGTATTTCAACAGTTGGATGCTACATGCTTATATTTTACAGTTAGATTCAAC
>c101883.graph_c0
ATACATCAGAGGAGGAGTCGGCATGAACAGTGCGTGGTGAGGCGGGCGGTGATGAGGTTGTCGATCCGGAAGAGTTGGAGGCGGCGCGATAGGAATGGCTCAGGTGTGAAGTGGCGCGGTGGAATGAGGAGGTGTCGAGTTTGGGCTGAGAATGAGAACGTCGTAGGGATGATGAGAAGTAATTGTTGTCATCTGAAGGGAGGACAGCTGTAGCCATGGTGAAGAGCCAGTATTTCAACTGGGTTTGTATCCACTACTCAGATCAACAACGGCCGCAGGTTGCGGTAGCAGCTATAAATCAAAGAGCATGGATTCGACCTTGAGAGACTGATTGCCAGAGGAAGGTGTTTGGTGATGTGATATATAAGACGACTTGGATGATTTCAGCTGGAGAAGAAACCGTTGCGGA
>c101884.graph_c0
GTTCGTTGCCCGAAGCTAGAGTTCTTACGAGTTCTGATTCCTAATCCCTTTGTAAAGGTGCGAATACCAGGCAAAATTGCTAAATCTCTCCAAAATGAGCCCCATAAGCGTGCTACATTGTACAGCCCACATGGCAAGTTCTGGCATGTGGGCATACGCCATGAATGTGACGACATGTACCTTGATGAAGGCTGGAAGGAGTTCGCAAAGGCACTCGATTTGCGTACCGGTTATTTTGTGCTGTTTCAGTACAAGGTGAACATGGTTTTTTCAGTCAAGATTTTTGACAATACAATGTGCCTCAAGGAGTATGTGCGTG
>c101889.graph_c0
TGCCTTCTCGCGATATACCGAGATCGTTGGTAGCCACACCCTGTACGACGCCTTCATGGTTGTATAGTATCTCCGACGCAGCGAATCCAGGGTAAACCTCTACACCAACTTCCTCGGCACGCTCGCCAAGCCACTTGACCATCTGGTTCAAGCTTATTATGTAGTTGCCATGATTGTTCATCTGCGGAGGCTTGGGTAGAGGGATTGCGCTGTTCTTGGTCATGAAGTACATGTGGTCCTCCTTGGCGGGGGTGATGTCGGCGAAGCGGTTCAGGTTGTCCTCTGACCTCCAGTCGGGCAGCAGTTCGTCGAGCGCAGATGGTTCTATGACATTTCCAGACACGATGTGATCCCGG
>c101892.graph_c0
GGCAGTTCTTTGGATTATATGGCTTGAAAGAAATTCAGTGTGTTTTAGGAGGCCTTTGGTAAAATCCCCGAGGTCATTAGGTGCTAAAATAATCGTCTTGGGTTCATTTTGGTGCAAAATCAAAGGTGATTGTTCCCATTTAAACTCACACTTCTCTTGCCATGTACTGTGAAGGAGCTACCAGCACAGATACAACAGGTACAGCAAAGAGGGAGCTGGCAGTGGTACCAAGGGCTGGGTATGGACTGGATTTTAAGCTCATTTTAGTAGTAAAAAGCTTTTGACATGTTTCTGGGGCCTTTTTTGTTGTAGAAAACTGCTGCTTAATTTTTATAGATGTACTAGTATGTTTCTTTTTGTAACTGATACCAGATGTTTGGTACCCACAATGTATCTTTTTGGTTTCAATGGGAATCGGTGAGAAAATTCCCACTTCAATAAAAAAGAAAAGAAAAAAACAAAA
>c101893.graph_c0
TTTTGCTTTTTTTTTTTTATATTTGAAAGCAACAAAATTAACAAGGCCATAATCAGAAAATTGCAGTGAAGATAAAAAACCACGTTGCTGTTAAGAAATTTACCATTTTTTTATGGATTTGGCGGACATGCCTTTTGTATTTTTCAATAGATTATGACAAGAATGTTATATCAGAAGGGCTTAACCTTCTACAGTGTAGATAATGTCAAAAAAAAAAAATTGCAAAAAACAAGTGAGCTGAGTAAAAGAAAAATATATATATATCAATCCTTGATACTTTGGCAATGATTATTTGACGGTCAAATTCACGGTCCTTGCCATTCTTGTCAGTTTTTCTAAATAACCATGTCATTATTGCCAAAAGGATTTGGTGTAAAAGATCTAAGTCAACTCACAAGTTTCTCATCAAATTAGGGACTTTTTGTAGTTATGGAAAATG
>c101894.graph_c0
AATGAGATCATATTAGCTCTGAAGGTTAGTGTTCATAGAAATCAATTCCATAAAAAATGACAGTTTTGCTATTCAGTTTCAAGAACAGAAAAAATTTGTAGCAAAGTTATAAACAAGACAGTTAGACCATGTAACCTTAAATTGCAGTATTGCAGCCACTTTGATCAATATAATTTAGGTGCTGAGACCTCAAGTTAGGCCCGTATCTAATATTCACAGCTTGAATAGTTATCTGGATCTGCATGCTGGATTGAAAATCTGATCTGATCCATAGGATTGAAATCAGATGATCCGAAACTCACCAAGTATGTGATGAATAGTAGTAGAAAAATCCACCTCAAATCCAGTGTAGCATCTAATGCACGCTATACTAACCAAA
>c101901.graph_c0
GATATCTCAAGTTTCTCGATGTGTAAGACTAGTAGTTTAGAGAAAATGTCTATTTGAGAACTTAAATGGCCTTTTTGTATTCTTTTTTTTCTTTTCTGCAAGTAGTAGCGTTTGTTGCACTTTGACGTTTTCCAGATGTCGCTTTCAATTAAATATTGAGATTTGGGCCCTTTCTGTGATAGGTCAATTTCTTGTATATTTAGAATTGAAATGAAATAAGCCAAGCAAATATTATTTGTTGTATTTGGTTTACATTAACTAATACTGAAGTAATTGCAAACAAAGCAAAAAAAAAAATGTTGATTGCCACCGCAAATTTATATGAGAATCCTTATTTTATTTGCAAAAATGGTAAATGTAGG
>c101903.graph_c0
CGCCTCTCGCCACGCCGGGATCCACAGCCGGATCGACAAGAGGCGGTGGCCGAGGTCGCGGCCGAGGAGGCGCGCGACCGCCTCGTCAACCGACGCAGATGACCGCATCGGGACCATTTGCTCTGGGACCATCTGCGCGTCCCACCGGCAAAAAGGTCGCTCCCATCGGGCCCGGCGGATCCAGCCTGACTCCAGCACCAGGATCCGACTCTCAACGCAGCAGCACTACCCCGAAGCCCGACCCTGACCGCGCCTCGTATCGCAACCCGGACAAGCTCAAGGACGCGGAGCAGTACTCCGACCCGGAAGACGGTGGTGTCGAGATCGTCGACATGGACGAAGTGCATATCCTCGACGAGCTCGCACCGCGTGCGCTGCCACGAGTGGCCGAGAAGGCCAGCAAAAAG
>c101904.graph_c0
GGTTTCTAAAAAAAATCTTAGCTGCTGTACTCTTTGCGTAAATAATCGGAAGAGTCAGTGGTTACATGGATATAATTTTGTTGTTATTATGGATGTTGATTGTTTTTTTTAATATATAATTATTAGATCTATAGGTTATCTACGAAAAATCTCTGTTATTAGCTTAGTATTCATAGGGAAAAATTATTAATTTATTTGATAAGAATACATATGAAAATTATATCACAAAGGATGATTGCAAAATACAAATTTATATATTATAATATTATAATCATTCATTTAATCATGCGATTTGTATGATGGTTAGATGTTGGTTACAGG
>c101905.graph_c0
GAACTTGCCATGCCTGCCCTTCGCCCTCCGCACATTCTTCAGCTTGAACACCTCCCTCAGCGTCGCCGCCAGCGAGCACCCGACCAACCTCGCGCCGAAGCAGAAGTGCAGCCCGTGCCCGAGCAGCGTGTACGCGCTGAACGGCCTGTGCGGGTCGAGCTTCTCCGGCTCCGGGAAGGCGACGGGGTCCATGGCCGCCTTGGACGTGGCGATGAGCACGAGCTGGTTCGCCTTGACGTGGACCTTGCCGCGCGCGCCGTCGTTGACGACGACGTCCTTGGCGGCGACACGAGGCAAGCCCGGCACGACGCCGGCGTGGCGCATGC
>c101907.graph_c0
GTTCTGTCAGTATATTTACTCCTAAAAACCTTGGTTCTTTGATATTCTTTTCTTCATATACGGGGAGAGGGTTTGTAAGATTATGTGCAGGCTTATCTTGCTTTCTGGATCTCACCAGGAATAACTTGAAACAGAGAAAATTCGCTTGGTATTTGGTTAGAGACTTGACTACTACTACAAGTCATACCCACTAGCCTTTGCCTCCCTCTTCAGAAAAACTTCGAAAAAGGAGAGATGATGATTTTCTATAGTTCTATTCAATTCTGCATTTGTATTCTGAAGTGGCTGAATTGGAATATCATGTAGGTACCCACTACCCATGACACATGCCAGTTCGCCAACTCACGGCCAATGCACTAAATTCTTAAA
>c101914.graph_c0
ACGGGATTCCATACTGAAGTCTTATCTGAAACACTGAATAAAAGTATTAACCAACTCGCTACTTTTCGGGGTTCTACTCATTAGGTACAAAGATCAACAACTAAGCAGGTTGGGAAACATTACAGATTGTTCTAAATTGTAACAAATGCTTCGGCACAATTTGAAAACAAGGAGTGATTACATACCACTGAGATTTGTAATCGAGAACAGATAATCTTGCAAATGAAAAAGAAAGTATAGTTCTTGTAATTTCGTATGCATGTATCACTTCTTGCTGCCTTTGTCTTTGTCCTCTTCTTTGCGATCCTTCTTGTCCTTGGATAAACTGCCCACTGCCTGACGTATAGCTTCACTCTGGGGGTCTACTCCAGGCAAGTTCTCCAGAACACTCTGCAGAAACTCGGGATCGTTCATCACTTCGGAATAATCTTCTTCTCCTTCCACTTCCATCGGAATCTCCTTTTCTTTCTTTGCAGCTGCTTCTTCTTTGCCGCCTGCTTGGTCTTGAGCATCCTGCATCGACATCTGCATGGCAAAAGCAATCTGCTCTTCCTCTGTCATATGTGCAAAGTCAGGAACCGCTGGGGTGCTTTG
>c101917.graph_c0
CCATCTTTTCCATTAACACCCACGAAAAACATCCAAACATCAAATTAAACACTCAATTACAAGATATTAAAATATATATATATATAAAACATGGCAGCGGACAAGAAAATGAAACATCAAACAGAAAGCCCGAGTGTTAGTGACCGTAATTTTATTGGAGCACCAAAGAAAAATAGTTAATCAATGGTGAGGGTGAGGCCTTTCAAGCGCCGCATACGAACGGGGTGAAGGAGGAACCATATCCTCAACAGAAGTAACCACAGCCTTATTAGCCGCCGTAGGAAGTGTACAGGGGACATAGTTGAAGGTGTTGGCTCGAGGGCA
>c101919.graph_c0
AGAACTGGCTACCAATCATGCAAAACTATGAAGCAAAGAAGGCATCCTACTTCGCTACGCCGTCCCCACAACTGATTCACGCGCTCGACACGGCGCTCAAGCAGATTCTCTCCCGACCTGTTGAAGACTACTGGGCCGCACACAAGGCTGCGTCACAAAAGGTCAAGAAGGCTGTGGCAGATCTCGGTCTGAAGCAGCTTGCTTCCAAGCCAGAGAACCAGGCCACCGGCATGACTGCTATTTACCTACCCGAGGGTATGACACCTCCGGATGTTCTGCCCAACCTCTTGAAGAAGGGCGTCATCTTTGCTGGTGGTCTGCACAAGGAGATCGCAACCAAGTACATTCGATTTGGACACATGGGTGTCAGTGTAACCGACCCAAACCGACCAGACATCACCAAGGCCATTGAGAGCTTGAAGGAAGGTCTGGTGGAGGCTGGCTACAAGGCGCCTGCCTAGTTGGTGGGTTCTTTCTTGTTTGAGATTGAATAGA
>c10192.graph_c0
ACCGACTTTGCTTGCCTGCTCTTCTCCCACATGAAGCACCGCCCCAGCAAGGAGCGCGTTGAGCAGATCATCACTGATGCTGTCACCATTGAGCAGGAGTTCCTGACTGAGGCTCTCCCTTGTGCCCTGCTCGGCATGAACGCCAACCTGATGAAGCAGTACATTGAGTTTGTCGCCGACCGCCTGCTCGTCGCCTTGGGCAACGACAAGGTCTACAAGTCCTCCAACCCTTTCGACTTCATGGAGAACATCTCCCTTGGCGGCAAGACCAACTTCTTCGAGAAGCGTGTCGCCGACTACCAGAAGGCGGG
>c101922.graph_c0
GGCGCCCCGCGTGCGCATCCCTCCACGCAAGAACCTCTCCACATACCGCAAGATAATCGAGTTCTTTGCACCTCCCGACTACCCCGCCCCACCACCCGACGGTACGCTGCCGCCCTGGCGGAGTCCCGAGGAGCGCTGTCAGGAAGCCGCACTCAACGTCTACATCGGCGAGATCCTCTACGCAAAGTCGTCCCGCGAGGAAGGGCTGGCGTGGACGCGTGACGGCGTAGATGCGGCTGAGGAGCAGTTGCGCGAACTGAGCGTGACCAACACGGACAAGACCACGAAGCAGACCTGCCGCGAGTGCCTG
>c101925.graph_c0
GGCGTGTCGCCCGTGTGGCGCGAGCCGCGTGGGCGGGTTTGGGTTTCGTGAGCGAGCAGCGTCGAGATCGACGGGTTGGTCGCCGAGGCTAGGTCGGCGAGACGCGACTCGCGCTCGGCCTGCTCGGTCTGCAGCTCGCTCAGGAACGTGTCCATGGCGTGCCGCTTGCGTTTGGGTGCGTCATTGCGCGCCGAAGAGGCCTGGGCTGGTGTAGTTGGAGTGATCCCGTCATCGCTCTCGTTGCCAAAGGCGCTGCTGACGAAGTTTGCCTCTGGGTCCGAGGCGTCGGGGATGGGTTTGGGAGCCGTTCGTGATCCGACGTACGCCTTGCCGCCGGCCGCAACAAACGCAGCGGCCTTCTTGGCGGGTATGCGCGAGCTGCCAGCTTGACTGCGCTGCAGGCGCACGTCATCGTCGCCATCACCGCCCATGGCGGCGACGAACTCGTGGTAGGCCAGCTGCGCATCGTGCTCCGCCTGCCTTCGTTTGCG
>c101926.graph_c0
AAATAAGATTACTTTTCTAGTAGTTGTTTTGGTTATGTAATAGCGTAAACACTTCATTAGATACCAGAGGTTTGGTATCTAATAACAACACTTTTGTTTCAATGAAACCAGTGGGTTGTACCTTGTAAAAAAAGGCAAAATAAATTAGATGAGACTAATAATATATGATCAAACATACCATCATCACTATTGGTGGGAATCCCAGTAGCAGGTGTAATGAGATACCGCTCAAATGCATTCAACAGAGGCGGCAGAGTTGAGTTTGAAGTAGCCTTAAGCGAAACATTATACTCAAGGTTATTTGCGTGGGTGTAGCTGGCCCATCCTGGAT
>c101928.graph_c0
AATGATTCAAATTGGTCTCTGAAATGACCGTTTCGTTAGTGAAACTAATGAAGATATGACTGAAGAAGTAAATGATGACGTGTCTATGTTGTTCTTCCTTACAAGCTCAGGAAAGCCAGCTAGGATGCCACGTAATGCAAAAAAGGATGCCATGTCACTTTTTCATTAGTTTCACTAACAAGAAGCTAATGTCATAGACCAATTTGAACTATTTATCAAGCTTCAGAGATTAAACGTTCCCATTTCTCAATCCTTCAGACCAAATCCTAATGTGCATTCTTCTCAAAGATGTGTGTTATTGACAGGCTAAACTTTAGAGGCACCATTGTAAGACCAAATGTATGCATACCTTTGCTCAAACTAGCTGCACGACAGCAGCCACCCTCAGGGCTCCATGTTGAAGAAAATCG
>c101931.graph_c0
GGCGAAGCGAGTGGAGGCGTTCGACTGCCCGGTGAGCTACCACCAGCGGACGGAGCAGCGGGCGACGTACCCGAGCTACACCTACTACCCGTCGGTGGTGGAGCTGGCGGCGAACAGCGACGTGCTGGTGGTGGCGTGCCCGCTGAACGCGCAGACGCGCCACATCGTGAGCCGCGAGGTGATGGAAGCGCTAGGCCCCAGCGGCGTGCTGATCAACGTCGGCCGTGGGCCACACGTGGACGAGCGCGAGATGGTGGCGGCGCTGGCGGACGGGCGGCTCGGCGGCGCCGGGCTGGACGTGTTCGAGGACGAGCCTAACGTGCCCGAGGCGCTTCTGGGGATGGACACCGTCGTGCTGCTGCCCCACGTCGGCAGCTGCACCAACGAGACGCGCAAGGCCATGGCCGACCTCGTGCTCGGGAGCCTGGAGGCGCACGTGCTCAGCAAGCCGC
>c101932.graph_c0
AAATTGTTGGTCTTAAAAAAGTCATTCTATGTACATAGCAATAATACTGGAATTTGACATTTTGATAATTCAAATTATTAGGACTCAAACAAAATATCACATTTCCACGTGCAAAAATAGAGAAAATAAAGGGGAACTAATTTCAATAGGTAAATTGGACTCAGAAATCCAGAATTAAATTTTTCAAATTTCAACGAGCTAATTATTATCTCGAATAAAAGAGAAATAACCCTCAGCTCAGTGATCTAGTTTGTAAAGAGTTAAATAACACGATTTAAAAAATAGAAAAGCAGAAAACAATAACATGCAAATTATTGGTCAAATTAACCAAATCTGAGACAAAATTTCGCCAGTAATCATGCGGTGTAGAACTTAAAATTGGGTACCTTCTCCTTTTAGGAACTTACAGATGAAAATTATTTACCGAATTTAGAAAAAAAAATTACCAAAATCTACTTAAACGTAGAAAAA
>c101933.graph_c0
GGTATGTCAAAAGTCAAAAAAGTTTTGTAAAGATGTATTGGAAGCAGCTTTTTTTATGCTTGTTTTGGTGGCCAATTCCTCTGATTAGAACACAAATAGAACAGTTACACTAGAGCCAGAAAAACTTAACTGATTTTTGCAATTGACCAGACACTAATTTATTTATTTTTTTATGTTGTTAATATAAAATAAAAGTTTACATGGCATGGGTAGGTTCATATTTTTTAATAAGGAAGAATCAAGTTTTAATGTATAGAATCTGGAAGGTCAGTGGAAGTAAAATGTACAAGAAGTTTTTCAGGCCCGTGGTGCAATTTGTTGTTTATGCTTGGTATAAGACATTGCTTAAATAATCTACGAATATAAAAAACTTACTGACTAGGCCGAAAAGAAC
>c101934.graph_c0
CGAGCTGAGGCAGGTCCTTCGACGTCCGCCTCGTCGTCCTCTAGCGCACTGGTGTCAGCATCCGCATCTAGTGCTCCTCCGTATGGCCAACGATCCTCCTGGCGACCACGCACGCAGGCCGACTTTGGCGGAGGCGGTGCTTATCCGGAGTGCCATATCGCACAGTATCCGCTCGACATGGGCCGTAGTAGGGCAACCGGCCCGGGCAACAAGCTCGCCATGCGCGTAGATGCCGAGGGAAACAAGCGATACGACGCCATCGTCAAACAGACCCTTCGACCGGGTCAGACCGTCCAGACCCAGTTCAAGGACCTCGTGCCCCTCTCGCAGCGCAGCGATGTCAGAGACAGCGACCGCTCGTCCGGGCTCGAGCGTCCATCCCAGGAGGAAGTGATG
>c101937.graph_c0
AAAGAAACTTTACCTGCAACGTCACAGCAGAATTGCTTCACGCCCTGAAATTCTGCATCGTCGAAGGAAGCAGCAGCAGCGATCCGATCGAGCAGGGCATCTTCAGTTGCCTGATCAAATTCAGACCTTGATTTGAACAAGAAGTAACCCCAACATTCCCAAGGTGAAAGAATGGAAGATCTGTCCGACCCTTGCGACTGAAGAAATAAGAAAATCTTCTTGCCACAATCACGAATCAGCAAATTATACAGGACGCATTTCTCCTGTAAATGAGAACATATCTCTGCAATAACCTGCCCCATTTTCTTCAAGTTGCAGCTGCTCTCGAATAAGAGGGCCTTAACAGGGTAATCTGTG
>c101938.graph_c0
TGATAAGAAAAAATTGACCTTAAACCCTAAAACAAACTACCTAAAACTAACCAGTATTAAAAAAATTAGCACCAAAAGAATTTGTAACAAAGATAGTAATAGTACTTGCAACAAAGACAGTAGTATGAAGATTTGCAAAAGAAACATGTTAAACTTGTGCCTAGCTTAGCTATTCAAATCTGGTCCACACCTATGCAGTGGTAACATTGCCATCTCCTCTGAATATGCATGTACCTGAATTGGTAATCCTTTCACATCAAGAGGTAAAATGAGGGAAAGTTTGAACAAAGAATCATCCCCTCTTCTTTTGCACCAAAAAGATGCCTAGG
>c101946.graph_c0
GGGGCGTTCGCCGGCCTGGCTGAGCAGGTCGAGGATCCTCTGCTGCTCCTGCTGCTGGACGATGAGCACCATGCCGATACCGTTGTTGAACGTCCTGGCCATCTCCTCGGGCTCGACGTTGCCCGTGGCCTGGAGCCAGTCGAACAGCGCAGGACGCTGCCACGATGCCAGGTCGATCTCAACACCAACGCCAGGCGCGAGGATGCGCGGGATGTTCTCCGTGAATCCACCGCCGGTGATGTGCGACAGAGCCAACAGGCCCTTGGCCTCGGCGAACAGCGGCGTGAGCGCCTCGACGTAGATGCGCGTGGGTGCGATCAGCGCCTCACCCAGCGTAGCCGCAGGCTTGGAGCCGTCCTTCTCGG
>c101952.graph_c0
GCGGTGTCTGCGCCACCGGTGCGTCGTGTCCTGGGCGAATCGACGATCTCGCCTTCCTCGCGACCGTCGTCGGCGTCGAGACCTCGATCGCCACGTCGTCGGTCGCGAGCCGTCGGGTCGCGTCTACGGTCGTCGGGAAGCAGCTCGCGCATCCTCTCCTTGCCGTACGAGGTGGAGCGTTCCCCCATTCCGCGGCGAGCGTCGCCCATGGCGTCGGGGTTGGCGTCGCGAGGAAGACCGCGTCCACCACCGGGAGTGCCTGCCGGCTTGAAAGTGCCGCTGGCAGAGATCTGACCGAACGGGTTCTTTCCGGCGGGTGCGACTCTGCGGCCGCCGACTTCGCCAAGACGGAGGCCTTCGCTGCGTTCGCGGTCTTCGTTCCTCCTGCCTCCGAAGCGCGCGCCTGCGCCTTCCCTTCTAGGCGCGAAGCCTCCGAGCGCGCCTCCGATGATACCGCCGTTGTTGGCGCCTTCTTCCGACTCGACTGCGTGTGCGGCTGCTGCTGCGTGTGCGGCGGCAGCGTCTTCTGCGTGGGCTCTGCGAGAGGTTTCGCGGTAGTTGTAGGAGCTCTTGGGATGGTAGGCTTCCCACTCGCCAAACCATTCGCGAAGGGAGCCCATGGAGGATGGTTTTA
>c101955.graph_c0
GCGCGTGTGTGCTCTGCCAGATTCAGTTTTACATGTGCCGTGATTCAGTTCACAAGCGGCGAGGAGCCTGCCGGCGATGTGAGTCACTCGTCGGGGGTTTCTGCACGGTTATCACCCAGTCACTCTCCACTCTCCAGGGTTCCAGATTCAGCTTCGTTCACAGGCGGTGGTGAGATCTAGATCGAGTTCACGATCATCTAAGAGGCCGCTGTGATGGAAGGACGCTGAGCTGCCCCCTGGAACAGCGAAGGCGGTGGCAAGGGCTCGGAGTTCTCTTCCTCGTCTTCCTCGGCGTCCCACAGGAACCCGGCGTAAGAGCCCAGGACGTAGCAGTCGTCGGGCGCGGCCTGGACGGCGCGGCTGTAGTAGTCCTCGGCGCGGCCAGCGTCGCGGCTGGTCTCCCAAACGAGGCCCGCGTAGAGCGACAGCGCCTCGGCGTCGCCGGGGCTGGCGAGGATGGCGCGCTCGCAGTACTCCTGCGCCCTTGCCGCGTCCCCGGCCACCTCCTTGAGGAACCTGGCGTAGTTGACCAGGAGCAGCGAGTTGCCCGGGTCCGCCTCGATCATCTGCCGGTAGTGGGCGTCCG
>c101957.graph_c0
ATTGGTTTCAGCTTGTACTCCTTACAGGGGATGTGGTCACCGTGGACCTTGCTAACTCCGTTTTTATTAACCACACCTCTGGCAAGGAGTACAAGCTGAAACCAATTGGTGATGCTGGCCCTGTAATTGAGGCGGGAGGGATCTTTGCCTACGCCCGGAAGACAGGAATGATTGCGTCGAAAGCTGCTGCATGAGGGAAAGATCAGCTTAGGCAGCCGAGCCTCTGCGGAGATGAAGAAGTAAGCTGGAGTTAGGACTAAGAGTTACTGCACCTACTTGATGTCGACGGTGTCTCAAAATAAGTTGCGG
>c101963.graph_c0
CCGTGCTCAAGGAGCGTGAGGAGCTGGCACAACTCATCAAGGAGGTCAGCAGCTCCGACGCCTGTGCTCCCGACGCCTCGGCCGCCACCGCATCATCGGACGCTGCCGGCGCCGCCCAGGACGGCTCCTCCGCTTCCACCTCGGCGTCGGCGACCGAGACGAGCGGCGAAGCAGCCGCCGCCCCATCGTCCTCATCATCGTCGTCGTCGCGCAGCATGGCGAAGCGCATCAAGTCGATGCTGGAAAAGATCGACAACCAGCTTGAGGAGTACGACCGCGACGTGGGCTCGCGCATGCACCTCATCGAGG
>c101964.graph_c0
ATTTACTGGAAGATACCAGGAAGATGCTGGCGTTGGTACTAGTGGCCTTGGTTTATTAAGCAACAATGCTGATGATTTTGAGATGACTAATTGGCAAATGCCCTATTCCCAACCGGAGCAAGGCTACCAGTTTTTCGGGGATGGCACCGCCGATACTTATGTCGGTTCGCATAATTCCTTTAGCATTGCACCAAACGACTATTCCCTTGATTGTAACGTTGGCATAGAGGAGGCTTCTGTAGCTCATGATCTTCCAGTTTACCGCAGTAATAATGAAATGCATGGAAGTTTGGTTGATAACCCATTGGCATTCGGT
>c101968.graph_c0
AGCTCGATGGTCTCATCGTGCAGCGGCGCAGCTGCGGTCGGGTCTTGCGCGGGTGCTTGCCTAGACGAGGATCGCGCTGATAACGCGGAAGACGATGGCGTGGCAAGCGCACCATTGACGACGAACCCTCCTCCAACTGAGTAGTAGTCGTTAGTGGCGAGCATCTCGCCTTGCTCGTCGAACACGCTCATGCGGATGCCGTTGGAGTGATGCGGCAGCACCTGTCCGAACATCCACTTGAGGTCGCGGTCGTAATCAAAGTGAATGAGCTTGCCCTTGGTGACTGGCTTACCGTTGGCGTTGGCGCCGAGCGTCTTGAACAGGTTCTTG
>c101969.graph_c0
GGCAGCAGCAGCACCACACCGGCCTCACACAGCCTGGAGGTCCTGGGGAGTGACGGCCGCTTCAGCTGGAGCAGCACCCTGAACCTCCCTGCAGACCAGTGGAAGAAGGTGGACTCAGTGACCTGTGAGGCCAGTCTGAGTGGACAGAGCTCTGTCACTCAAAGCCTGGACCCTCACAGCTGCTCAGTCTAGAGGTTCAGCAACACTTCCTGTCTGGAAACCGTGCTGCTTCTGTCCTCAACATCTTGATAGAGCGACACATCTTTTCTGCTCACATATTCCTGCATGAGCGTGACTCTGCTTTCATCTGGACATTTCTCTAACTCACCTCACTGATTTTCTGTCCTCAGATGTGAATTTAAAGTCACAAAATAAACATTTCAATCATTTCAG
>c101971.graph_c0
GGCCGCTTGAGCTGCAACCACCAACGCCGCGCACCCATGGAGCAGCCACGCTGGACGAGCTCGCGTGTGGCGAACCGACGCGCCACGCAGTCGTCCACTCCCGCATCCACATCCGCATCCGCACACGCACGACCAGGTGCCACGTCAGCACCGTCGACGAGCGGGGCCGCGCAGAGTCGATGGGCTCCATCTTCCTCCTCTTCCACATGGCGCACGCAACCTCCCGCACCAGCACCACGAGCCAACAACGATACACGCGTATCCAACAGTGCTACAGGCCCATCTAGCTCACGCTGGGCACGTACATCCGCGCCATCGGACCACGACATGGCTGCCCTCACGGCGACACTCGGCAGCACATCGATCCGCGACTCTGGTCGACGGGACGGGCTTCATGTGCGCGACACCACTCGCCCGCTGGGCGGCAAGACTTTGGA
>c101972.graph_c0
GGCTAACATAAAGCAAAATTGCAATTAGTTCCATCAAACAACATGTCCAACAAAAAATTTCAAAATTTCAGTCTGAGAACTAAAGTTACAATGCTGGGTATTATGTAAAGCTTCCTCATCATTTAGAGCAAACAGAGCACCTCAAGTCGAGCTTTAATTTTGCTCGAACATGCACCTATAGATTTCTCCCTTACAGAAATCCTTTTCCCTATTATAAAACATTTTCAATCTCATTTTCAAATTCTCTTTCTTCTTATTAGAGTAAACTAGGGCTACATTGTGTCGAGTTCAAATCCCTTTAGGCACCTGACTCAAGTGGCAGTATCTGAACTGTCCATCTAAATCTGAAAGCTGACCAGACCACT
>c101974.graph_c0
AAGACCCCTCGACTTCGACGCACGACGGTGCTGTTTTCCGCGTGCCGGCACTCGCCCGCTCGGCTTCCGTCGACTACAGCTATTCATATCAGCAGCAGCTGCCTCCTCATATTCACGCACAACAACAGCACCCACAGCAACAGCAACAGCAGCACGCGCCGCCACCGCATTCGGTACCCTACCATCCGCACATCTACGCCTCAACCTCATACGCCTCGCTCACCGGCTCCACGCCCGCGCCCGCTCCGTTTGGTCAGGACCTCACCGCGCTCCCCTACACCCACTCGCCCGACCTCGCCATGCTGCCCAACAACAACGGCATGAACATGATGCGATACGG
>c101975.graph_c0
GGCCACCATCGACGCGCCACCTCCGCCGTCGCTTTCCTCGCTGAATGCGATGCATCACTCACTGAGCAAGACCTACGATCGCGCCACGTCGCCGCTGTCGGCGTCGATTTACCAGGACTGCGCGGCGCTGTGCTCGCTCATGCAGACCGCCGTGTTTTGGACGGGCGACGGCACGCGCACGGGCGGCGGGCGGATCCACGAAGCCGAAGCGTACGCAGCCTCGCTCGTGCGCGCGGGCTTTGCCGACCTGGTGGCGAGCGAGGACAGCGACGTGCTGCTCTACGAGGCGCCGCTGCTGCGCG
>c101981.graph_c0
GGAAGATGATCGAGCATCCGACATACTTTGCGAGGTTTGCGAGCTGTCGCACGTTAACTGAGACCGAGGAGTGCAGGGTGCGGAAGATGGCAGGGACGACGAGGATGCCGGATCCATTTTGACCGTCACAGCTGCACCACTGTGACCTCGGAATCGGGAAGCGATCGTCGTCCACGATTCAAGTTGAGTGGCTGAGTGTTCGGAGAGTTGGCAGGATGGAGGCTGAAGTGGTGGAAAAGGGCAGAGTACGATGCTCTCACCTCATCTGGAGCGGCTGTTGCGATTTTAAGCAGTAGGCCTGTCGCCTCCTCATCTTTGCCCACTGAAGTCAA
>c101988.graph_c0
GGTGCAACTAGTCCCAAAGTCCAGTGCAAAATGGTAACTTCGTAGTACTTTTAGCAGAACATTTCTACTCAATTTTTTTCTCAAGGCTGCTGCCAGAATTTAACACTAAATATAACAACAAATTCAATAATATACAAGTTACCCTGTTTTCAGATTAAATTCAAACTGTATGCACTCAATTTAACAAATAAAATTACCAAGCTTAATGATAAATGAGAATATGAGCAATTGTTACAGTAATTGTTGGCAAACTTATGATCACAACTTAAGCTGCAATGTATATAATTTGCTACAACTAAGTTTTTCCAGTCTTGTTATAGGAGATAAGTTGCTCCCATCTTACAAGCAACATCGAAACTTCACATTCAATGAGACATTTGGATGGCTGCAGCTCTTAATACGTCAGTCTTAACAAGCTTTGTAGATTCTTGTACATACGATGTCATCCACCGTCAAGGTCATCTTTATTTCGTCATTGCTGAAATCTCTAATAATTGTCGTCTCCTTGTCGCCCTTCTGCACTTCCACGAGCTTGCTGCCGTCCTGAGTGATCACAGACTTCACTTTACGACCATCTGGGGTCTCCTGGTCAAATTCCTGCCCCAGCTTGAAATTGATTGCGGTGTTCTTGAATGTAGACTGGGATGTCAGGCAAAATTCATCACCATTCTTGGTCAGTTCCACCACTGGGCTTACAGTGTTGCCCATTTTACGGGTAACCAGGCCCACACCAAGTGCCTTCATGTACTCATCGAATTTATCGCTGGTAGCCAGCTTGTATTTCTTATCCGTAACCAGAGACATGGCCGAATCACTAAGTTTTCCCGAAAAATGAGCACCGCTAACCAGAGCAAG
>c101990.graph_c0
ATCAGCACCATTCAATCCAAATCTGTCCATGTTAACATATAAATTCATAGTATAATTCATAGTTGAGTGTATGCTTTTGTTAAGGATTCTGTTAAATAGATATAGAACTACTTTTTGAACGACGACTGATCAAACTGAACTAATATCAAGTACAAAAAACTATAAATTTGGTACTAAATTTGCACAAGATAAATACAAGGTGCACTGTGTTACAGGGTAGAAATTTAAGGGGCAAGTTAGTCAATATGTGCTACATTGGTTTTAATCATCAGTTGTTATGTGTGACCATCAAAATGACAGTTTAGTAGTAAGCCTAATTTATTTAAAACACACATACAAATGAAATTTTTGTAATATCCAAATCAGAAGTACCTATCAGCAATTTGT
>c101991.graph_c0
GCAGCGTGGCCTCTTGCGTCGGCCTCGAGTTCGTCGTACATATGCTCTGCGCCCGCGGGCACCAATCCTCCTCCGCCCGAATCCATGCCCGCCTGTTCCTGATACAGCTGTTCCCTCTCCAGCCTCCTCTGCTGTTCAGCCTCGATCTTCTTCCTCTCCTCCTCCTCTCTGAGCCTGTTATGGCCCCAGCCACCCCTGCCCGCATCGTACTCCTGGCGGTACTCGTCACGAACCTGACCGCCGCTTCGACCGCGCCCGTACTGTCGGCCCTCCTTGTAGCCCGGATCGAGTTCTACACGCACGCCGAGGCGGTCGACTGCATGCGCTACGTCTCGGGCACAAA
>c101992.graph_c0
GACGAGCCTGATCGCCGTCAAGGTGCTCGGCTCCGACGGCTCCGGCACCAACGCCGGCGTCATCGCCGGCATGGAGTGGGTGGTCAAGGACGCGCCCTCGCGCGACTGCGCCAAGGGCTCCGTCGTCAACATGTCGCTGGGCGGCAGCTTCTCCCAGGCCGTCAACGACGCCGCAAAGGCCATCACCGACGGCGGCCTGTTCCTCGCCGTCGCCGCCGGCAACGACGGCGCCAACGCCGGCCAGAGCTCCCCGGCCTCCGAGACCTCCGCCTGCACCGTCGGCGCCTCCGACGAGACCGACACCATCGCCGACTTCTCCAACTTTGGCAAGGTCGTCGACGTCTTCGCCCCCGG
>c101997.graph_c0
GGCCACCAGGGGGTTGACCACGTAGCTCGCAACTTGTACCTTGGTCTCTGCAGGGACGGCTTGGGCAGAAGCAGCGCAGCCGACAGCTTCAAATAGGTATAGTTGGCTCGAAAATATGGTATCGGGAGATTGGTCGTTCTCGTCGCTAGACATGTCCTCTTCATCGCGATCAACAGGCAGCTCGGCCTTGATCTTGAGCAAGTCGCCAATAGCCTGGATGATGGTCTGCGCCACGTCTCCCAGTTGGTTTCGCAGATGACGAACGAAGCGCTGGAAGAGGTACCAAGAGCGTAATCGAACCTTTACATGGTCG
>c101998.graph_c0
AAAAAAAAAAAAAAAAACTATGAAACTATGGAAAATAGCAAAATAAACAAGAAAAATATCCTCGCAATGCTTCCAAACAGTTCAGTTGGAGAAAATCAAATCAGAGCTACAATGTCTATGCCGTGCGGTGAAAGCTAATAGCATTGAATTTAATTTGATTTCGTACTTCGCAGCAAAAGGGCAAATAAGTCACGGGATTGGAAATGAACCCAAACTTCTCCGACGCATAGATCAAAATTCAAATATTCAAATCGAGCAATCTTTTTCAAAGATACAAACTGAGAATTCAGGATTTCTTGGTAATTACCTTGGTACCATCGGAGAAAGAG
>c102.graph_c0
GACGACGAGGCCGCAGGCGGCAAGATGAAGCGCATGATGTTCATCACAGACGCAATGACCGCCGAAGAACTCGACAGCGACGGTCGCCTCTTCTACGCACCTATCCGCTCCAAGAAGCCGCCCGCTCCCGCCGACACAAAGGAAGTCGCCATCGCCGAGAGCTCCACAGCAGCCGCAAAGAGCAAAAAGAAGAAGAAGCCGCAGCAAAAAGTTCGCATGACCGCTCGTGCCCGCCGCGTCGCCCGCGGCTCGGGCACCTCGGTCAAAGAGGTCGAAGAATTCCTCATGCAGTCTCGTCTAGTCTCG
>c1020.graph_c0
GTTCTGGAGAAGGCAGGTGTGAAGGTCAAAGTGGATTTGCCGGGCGTTGGAAGAGATTACCAGGATCACCATCTGATTTTGTATCCGTACGCGACGAGTTTGGGGCCAGGGGAGACGATGGATGAGATTTTGAGAAATCCGACGGGAAGACGGGAGCTTATTGATAGAAAGGATGAGCGGCTAGGCTGGAACGGCATTGATATCTCCTCGAAGCTTCGTCCGTCGGACGATGATGTTGCTGCGCTGGGTCCGGAGTTTCAAGCAGCGTGGGACAAGGACTTCGCGACGCATCCCGACAGGCCTTTGATGTTGATGGGACTTGTATCTGGGTTCCTCGGCGACCCATCCAGTGTGCCCGAGGGTGCGTATTTGACCGTCGGCTGTTACACAGCCTACCCTTACTCGCGG
>c102001.graph_c0
GCGGTCATGTATTTGAGGAACGTGGTTCTGCGATCTGTCGCATCCTCGAATCGAATGGTGTAACCGACTTCCTTGCCGAGCGAGACGTCCATCTCCTCGGCAACACGCTTGGCCACACTCATCGCAGCCACCCTACGGGGCTGGGTGCAGGCGATCATGCGAGGAGCGAGAACGCCATCGGGTCCCTTGGTCTTTTGTGTGTTGGGCAGGTCGGAGTAAGCGACGAACTGAGGAATCTGAGTGGTCTTTCCGGAGCCGGTCTCGCCGATCATGACCATGATCTGATTCTGGTTAAAGAGATGGTAGAAGTCGTCCATTTGC
>c102002.graph_c0
GAAGGAAAAGGATCTCAAGTGCCTAGGAAACGTTGATACGAATTCACACATGTGTAAAGTTTGTTTCGAGTTGCCAACCGCAGCAATTCTTCTTCCATGTCGACATTTTTGTTTATGTAAATCTTGTTCACTTGCCTGTTCTGAGTGTCCAATCTGTCGGACAAAGATTGTAGATAGGCTCTTTGCATTTACTTCTTGACATGTTCTTCCATGCCTGCCTTTCCCCACAAGGAATTCAATATTGAATCTACAATGCGACGGAGGACTAGATTCTTCTATTTGATTTGCTTTACATGCAACTGTACAAAAAGAACCTTTTGCCTTGTGGATCTCTG
>c102003.graph_c0
GTATGCTTCGATTTTCTACAATGGTCGAATTTCAGCACCAAACTGAGTTGGATCCAAAAAACCTGATGACAAGATGTGACCAACAAGATTTCACAAGTTACTGTTTGTATTTCTCATGTGTTAGTTATCGTACATTTTATATAATTTAGGCTTAAAATTCTAACACTCATATTAGTACTATTGAGTATTCAAGATGCAAGCCCTTTTATGTTGTTCTAATAGTTTTATGACATACTATCTGGTTTTAATTTCAATTTACTTTATTGGTTGATTGTTTAATTTGTGCTCTTTCTTTTGTATCACCATTGCATATCATTTGATTCTATATTCTTGATGAAAATTATTATAATTTAAC
>c102009.graph_c0
GTTGGATTAAGGATGTAGATGCTCTAAAATAAAATTTATTTTGAATTTCTTGTCTGTTCTCGGTTGTATGTGTTCGTTGGTTTGCACTTAGGAATTACTTGTCTCAAACCAAAAGTTTTTCAGGAATTTATCTATCATCACGTAAGGGGTTAGTTTACCATCTCCATAATAATAAAAAAAAAATGTAATTAAAATTGAACTGAACTTTTTTTCTTTTAAAGTTTTTATATAGTCCAGCATTCTTCATAAACTGTTAGTATTGAAATTTCGAATTTTAACTTATTTTAGGAAGACTCCATGTAAGGGGTCAATTCTCAATTCCATAATTTCTCTATTCTCCTCTATTCTCTTGCTATTCCATAGCTTGCCGAATAGGGCTAAGTTGTCATATTACCTGCTGACTACCACCACCGGCTTACCGCCTACCACTTTGCGCACGCCTGCCGCCTACTACCTACTACCACCAGCCCACAGCATCTATGCTCTGTCTCTCTCTTGCGCAGGGCTACGCCTTCCATGCCCTAAAC
>c102012.graph_c0
TGGGGCTTGTTCTCGTTCATCTTCTCAACCACCTTTTTGCCGACTTGGGCCATGATCGCACCACCGGCCATGGATGAGAAGCCGCCCATATGGCCACCGCTCATCTTGTTACCCGCCCAGCCAGCCGCGGCTCCAGCAGCCATGGTGCCGAGGCCACGCTCGCCATCGATGGGGTTGCCCTGCGCATCATCCTGCGGGGGACCCTGAGGCTGACCAGGTTGGTTCGAGTAGGGTGCAGGTGAACCAGAGCCGTACGATGGCTGCGAGCCATATGACGGCTGCGAAGCGTTGGGTGGCGGACCGTAGTTGG
>c102014.graph_c0
GGTGGAGATGATGATGGGAGCGTTGATGGGGTTGGGGTCCATGCAGGATTGGTCATCGTGATGCATAGAAACAAGCGTCCAGTTCGTAACAACACCTGCAATGCGCACCGCGTTCGGGTCTTCAGCGGTAGGCGCGGGCCTGGTGATCAAATCTTCAACAGCAGTAGCATTGAACAGCTTAACGTTGGGGAACTGCAACACCTTGCTGAGTAGAGTAGACGTGAACAGTGCAGCATGCTTAACGCCACCGAACTCACCCTCGTCCTCATACGGCACACCAATCTCGTTCAAGAAAAGCTCAGCAGGCTTACGCATCACCATCGCGCTGAAGCGCTG
>c102018.graph_c0
AATTTGAACTCAATGTACCAATTTTCCATATGTTTTTGTCACCCGCTGTCATAGCCGGGATAGTTGTAGGGGTATTTCTGGTATTATTAACTTTTATTGGGCTATTGTGGTACTGTGTGTTTCGCCGAAGATCATCATCCAATAGAAACTCAGAGACTGGTTCATCAGATCCTTCTACTCTAGTGGAATGGAATAGAGGCGGTCAGGTCTCTTCAGCTGGTGGGTCCCACTTAGCTGAAAACCACAGGGCTCGTCAATTCACCTTAGAGGAGCTACAGCAAGCCACTAGAAATTTCAATGGCTTGAATTTGGTTGGTACGGGCAGCTTTGGCCAGATTTACAAGGGTTTGCTTCTAGATGGTACTGTTGTTGCTATCAAAAGACGAATGAGTCCAGCTCAGCAAGATTTTGTTGAAGAGGTACGAAGATTGTCAGAAAATCGGCACCGAAATCTGGTGACCCTCATCGGATATTGTCAAGAAGGTGGATACCAAATGCTGGTATATGAGTATCTACCTAATGGAAGTGTTTGTGG
>c102019.graph_c0
CAACAAGTGGTTGATTGAAGTATGTACAGCAATCTAAAAATATTTACAGCAACTGAAAGAGCGAATGAAGAACGAAAGCACCGAGCCCACCAACAAAAGTCCTCGCGTGGACTCAAACTGCTTATCGCTTGAGCGTAAGGACACCAGGGCGGTAAGGAAGGAGGTTGTAGTCGCTGGGGGTGTTCTTGGGGTCGCGACCCTGGTAGAACAGCTGCAGGTTGCAAGGGTCGACAGTGAAGGTCTGATCGGGGTTGGCGCGGTACAGGTCACCGTGGGAGATATCGTTGGTCCAGGTGGCACCGCTGTTGACCTTGCCGGCGAAGGGGTTCTGCTCGGAGGCAG
>c102029.graph_c0
TTTTTTATTGCTTTATATTTTATTTTTATCATGTCATAATAGTGAGATGAAGAGACAGTAGTGTGGGTAACCTCTTGATTTACATTGATAAGAAACAACCGAACATACACATTTTTCTCATGTATTGAAGTTATTAAGGGCAGATGAATTTCAGTCAAATTTTAGGATTTTGCAAATCAATTCTCACTTCAGTGACTATTAGGAAAAAAAAAGAGTTCATACAGAAAAACAAGACGAAACTAAACAAACTAAGAAAAAATCATATTTTCATAATTAGTCTATTTGGGTACTCACTAGATTAATGACAGAAAATGCG
>c102032.graph_c0
ATTTTTTAGCTTTTTGGTTAATTCAGCAACATACTTACCTTGGTAAAAGGCCTGGTCGAGCTCGAGCTCCGTGGGCTGTCGGGTTCCATCGGCTGCAAAAGTTCCAGCGCCATAGGGAGAGCCACCCTTCACTTCATTCATCACCATCATCCCACTCCCAAATGTGTATCCAAGAGGCACAAATATCATCCCATGATGTGCTAGTTGTGTTATCGCGGTCAATGCTGTAAGCTCCTGGCCTCCACCATGGAAACCAGTACTCCAGAAAATTCCAGCAGGTTTACCAGCAAGTGCTTGGGACTGCCATATCTCACCTGTTGCATCAAAGAATGCCTTGAATTGAGCAGCCATGACACCGAATCGAGATGGAAATCCGAAGAGAAACCCATCTGCCTCCAGCAATTGTTCTGGCTTGATCTCTTGCACATCAACTTCTTTTGGAGGAGCTTTTATCTTGTTCA
>c102033.graph_c0
ACGGTGGCTCGCCCTCGCAGCCTGACCCACCCAACAGCCGCCCGATTATAGTCCATTGCTCCGCCGGATGTGGCCGTACTGGTACCTTTTGCACGGTTGACTCCGTCTTGGATATGCTCAAGCGGCAAAGGCAAGCTCGCAACGCCAGGCAATCGACTCCAATGGACACCGACGACAAATTAGCCAAGAACGAGCGCGAAGAGGACAGCTGGGTGAACAACGAGGAGACCGATCTTATTGCAAAGACCGTGGAGGACTTCAGACTGCAGCGGTTGAGCATGGTACAGAGTCTGCGCCAGTTTGTACTATGCTACGAAAGTGTGATGGCATGGCTCGTTGAGCAGCACCCCAAGTCTGCGTAGAGCGCGACGACTCAAACGATGGCTTCTGCTGATGGAAACATCTTTGTGCCCGTAATCATAATATGGAAATGAGAAACACGAA
>c102039.graph_c0
AAAAGTTGGACGGGGTAACACCAAGACCAAAAGGCAACAGTTGTTTTTCCTCTCTTTTACTTTTCTGTGGTTTACTTTTTAAAACCTCCATATCCTATTTACGTCGAGGTTGGTATTGTTCTGGTGGGGCGCTTGAGTGAGAAGAAGGCTGTCCCTCCTTGTGGGGCAACATATTTAAGAAACTCCCATGCACAGGTTCATCTTCATCCATGCTCTCAAACAATGTCTTGATGGTTGGCCGTTTTGATTTGGAACTCTTTTTCTTCAGCTCGGCAATCCCTGCAACTTCATCGTCATTCACAATTTCAAAGTTCTTGTACGTGTATCCAACAAAATTT
>c102041.graph_c0
AGTTCCGGCTGGGGGTTCAGCAGCCAGCGCTTTACTGGCATTTCAGGAACAAGCGGGCACTGCTCGACGCACTTGCTTCGCTCAGTATCGCTCGGGACGCACGGCGCGCTCTACGAACTGCCGATAAACAGAGGATTAAAATTGACAATTGTGATTAAGGCTCAGATTCGACGGCTTGGAGCGGCCGACGTGCAGGATTTCCGCGAGATCCGATTGTCGGCCCTGAAGAAAGCTCCAGAGATGTTCGGGTCCGTTTACGAGCACGAGGAGAAAAAGCCCATGGAGGCGTTCGCTGAACGGTTGCGAGATGCCGTGGCATTCGGCGCCTACATCGACGGCGAGATCATTGGGCTGTCGGTCTTCAAACAGGAGGACGGCCCCAAGGACGCT
>c102042.graph_c0
AATTTTTTAAAATGCTAAATAAAAAGTTCGTGGTATATGTTAAAATAAAAATCTACATTTTAAGGGTAGTTCTTGCGTGCATCCAACTTCTATGATACATCAACTTGATATTTATTAAAACAAACAATACAAAGTTTTACCGGTACCCATACAAGATACATAATAAAACTATTAAGGCATTTGTCAATGTCTCTAACCATCACAAGACAGCAAACTAAAGCAATAACAGTTTTGACCTACTTATTACATCAATACTAGAATTTAAAAATTAAAACTGTATTTTATGAAGTTGGTACCTATAGTTGTGAGTTGCTTTTTTTTTGTTACAGGTAGTGGAGGTGAATGTGAA
>c102045.graph_c0
GTCGGACAGGCGCATGCTGACGCCGGACTCTGCCACCTGGTCTTCATGGCGCGGCGGCGATGGGCAAGAGGAAGTTGGCCGCGACAAGATAGGCGGTCGTTGGGAAGGGCTGCGCCGGCCGAGTCTCAATATGCTTCGCAGTGCCACTTCGTCGTCGACGCACTCGCAGACGCCGAGTCAGGCGTCAGGCGGCGGCGCGTCGGATTCGTACGGCCACAGCCGGTGGTCGACCGACGAAACGGCGGGACGAGTGGAGGTGGCTGGCGGCGGTGCGGCATCGCAGCCCGGCTCGGGTGCCAAGCGCGGTCTCGT
>c102048.graph_c0
GCCCTTTCTCGTGCAGTAGCAACTCGCTGCCCGGGTTTCACCACAGGCTGCCGCTTGATGCGCGTGTCAATCGGCGGCAGCTCAAACTTGCCCCTCAGGCCGGGTTTTAGAGGCTTCTTCGCATCGTCCAGCATGCGAAGCACGGCATCTGACGTCTCCTCTTGACCGGTCCATGCCGGGGATGTGGCGATGATCCTGGCCCCTTCACCCGCCGCATCCGGCAGTCCAGCTCTCGCAAACGCAGCCGCATGTTCTTGTTTGAACTTGGCGTCTGCTATCTTGTCCAGCAGCCTTTCCTTTAGCTCATCTGAGAACCCG
>c102051.graph_c0
CTTTGTATAAACCTGTTCTTCACTCTCCCATTGATGATGAATCCTGTTTACGAGATCGTTGAAAGGCGATTCTGGGGAGGAAATTACTGCCTCTGGCTGCGATGGCTGCTGGTGTTTCTTGTCAGTTTGGTGGCACTTTTGGTTCCTAATTTTGCTGATTTCTTGTCTTTGGTCGGGAGTGCTGTGTGCTGTGCTTTGGCGTTTGTGTTGCCTGCTTTGTTCCATTTCCTTGTTTTCAAGCAGGAATTGGACATGAAGGGACGGTGTTTGGACATTGCCATTGTTGTGTTGGGGCTTGTTCTTGGTGTTTCTGGGACCTGG
>c102052.graph_c0
TCGAGCGTCTTCCACTCCTGCACGATGTCCGTGTAGATCTGGGTGCTACCGTTGCGCTTTCGACAAATCACCTGCACACCGCCCTCGACCTTGTCCTGACCCTGCGCGGTCAATCCAGCCTTGGCGGCCTGTCGCGACTTGGTGGCGTGTACAAAGTCGTCGAACTGCGGCGATGCTTCGCCCTGGGGCAGCTGGGTGCGGCTCCATCCCCACACGGCCTTGTACGCCGCGCCGACGGAGCAGAAGTTGTAGTTGGCTGCGGTCCAGCCCTTGCCGTCGTCGCTGGGCTGGACAGGCTTGACGATGTCGCAGCCAAACACATCCG
>c102053.graph_c0
GGCATGAGCCTCCCAGAAATCTCAGAAGAACTCAGAACATTCCTCATGAGTGAAGATGAAAGTATGTGGTTCCCTCCCATGGACACACATGCACGGAAGATGATACACCAGCTAGCCGGCAAGTTCAACGTCAAATCGAAGTCTGCTGGCAAAGCCGAGACGAGGAGGCCTGTGCTATATCGTACTTTGCGAACGCTACCGTACGTTGACGCAACTTTTGAACAAGCAATCGCACGTGTCCGACGTCAGTACTATCCTAGACTTGACATCAAAGGCAAGCGCGGTCCAAAGCCTACCCCAATGCGGTCCAACCATCAAGCCGCAAGCTATCGGGATGGCGAAATCATTGGCGG
>c102054.graph_c0
TCGCGAAAGGTATTGCGGGCTTGGTCAAATGTAAAACACGGTACATAAGAATAATCGTCAGCGAATGCATCATGCTGCATGTCGACAGATGACATGTGAGACATGATGGAATCGCTCAGACTCGGAGATCTGCCTCTGTAAGCTCCTTCGCTCGGGAAAGACCCGTAGGCAAGTCTGTCGATGGCAGTATTGGAGGCGGGATTGGATCGAATCGGCCCAGGCGTCTCCATATCATCGTTCCATTCGTACTCCTCGTCGACTGCCTCTGCGATGGAAACAGCTGAGTGGGTTCTGGAGGGTGCACGAGAGACTGGCCGAGACCCAGGGCGTGAAAAGGAG
>c102059.graph_c0
CGCGTCGTCGCTCAGAAATGTGGCCGTGCCCGGATTGCTCTGCCTTGGGCGCGACACGGCTGGTAAGCGGCAGCCGCGATTGCTGCCACCAGTCGAGCTCCACGATGCGCTCCGCCTCGACGCCGTACTGGGTGAGAAGCGAGGTAAGCCCGACGGGCACCACGAACTGCGTGCGTTTCGGGATGAGCGGGAGCACGCTGATGTCCAGATGGTCAAAGTGGTTGTGCGTGAGCAGCACTACGTCGATGGCCGCATTGGCGACGAGCTCCTTGATGCTGCACGGCATGGGTCGCATGCGTGTAGGACTGAACAGACTCTCCACGGGCTGTTCGCCAAAGACCGGATCGGTGAGGATGGTGACGCCGTTCATCTGGATTAGACAGGTCGACTGGCCGATCCACGTGAAGGACGACTGAGCTGCATTTCGGACGGCAGGCGCTGCCGCCACTTCCGCCGTGCTCGCTTTGGACGCATCAGCAGCTGAAGCAAAAAGTTCCGCCCACTTGATGCGCTCGACCGGCAGCAGCATCTCCATCTTCTGTCTGCCTTCGTCGCTG
>c102060.graph_c0
GGAAAGTTGGGGACGGTGGCGATCCACTCCTTTTCGACGATGCCGATGCAGCCGACCTTGACGCCCTGGACGGTGGTGGTCCAGGAGCGCAAGGTGCCGGCGACCTGGGCATCGTCGTCGCACAAGTCCTCGTCCCAGTTGGTGCTGCCGCTGCCGCCATCCTCCTTGTCCTGGGCAGAGTCAGTGGCGTTGGATCGGTCTACGACGTTGGAGAAGAGCCAGGGAAAGTTGTTTTGCGCCATGAGGGTCTGTAGATGTGGATAGCCAAAGTCCCAGTCGTGGTTGCCGAGGCAGGCGCAGTCGAGGTTGAAGGCATTGATGACGGGCACGAG
>c102065.graph_c0
GCAAGATCGTCGACTTTGGCGTGTCCGAGATGTTCATCAAGCCGGGCGACGACACCATGCAGAAGTCGGCGGGCAGTCCGGCCTTCATGAGCCCCGAGCTGTGCACCGCCGGCCACGCCGAATACCACGGCAAGTCGGACGACATCTGGTCGTTTGGCGTCACGCTCTACTGCATGTGTGTCGGCCACCTGCCCTTCCAGAAGGACAACTTTTACGAAATGTACGAGGCCATCAAGAACGACGAGCCCGAGCTGCCGGCGCACCTCTCGTCCGATCTCGCCGACCTGCTGCGCCGCATGCTCGCCAAGGATCCCGAGCGCCG
>c102068.graph_c0
GCGGAGGGGTCGAGCTGTTGTTGGAAGAGGGCAGCCGCGCTGTCTGGCGAGTCGATATGGATGGTGGCGACCGACTTGGGAATGAGCTTTGCATGCTGCGTCTGGGTTACGACCACGGCGGGCTGGGCATCCTTGATGACCTCGTGGAGGAGGCCGAGCGGGTAGGCGAGTTCGAGGACGAGGAAGGCGCCTCCAGCGCGGAGGGCGGCGAGGCATGCGATGACATAGTCTGCGCCTCTGCCCATGAGGATGCCGACGAGCGAGTCGCGGCCGACGGCATGGTGGGAGCGAAAGTAGAAGGCGAGGCTGTCGACCTTTGCATCGAGCTGGGCGTATGTGTAGTTTGC
>c10207.graph_c0
AAGGTATTCTCCTGAATGAATAGTAAGACAAATATTAAAAAAAATAACATTTTACTCTTTGCAAAAATTATGGTATTGTTCTTATTAGTGGTATACTTGGGTGTTCTGAATTTTATAAGAATTTAGATTTTAATTGACTAGGTCTATCAAGTCTGTTACTGGCATTGAAAAAGAGATGAGCAATACAAAACACAAGAAACGATAAATTAAATGTGAAATGCAATCAAATTTGCAATCTCAGGTTTTGGTACCATTGGAGTCAGCTATGGTACTGGTTTATACCATGCCAATTTTGTGTTACTAATAGCTTGGGTGCATCTTGCATTTAATTGAAACTTTTTGACTCAACAAACAGTAGTAAAATATAGGTGCAATACTTCTAACCAAAAATGATAGTAGAGTAGTTTCGCAAAATTACACCTAAGACCCCAATCTAT
>c102070.graph_c0
ACCCATACTCCAATCCATGTACTGTGAATTAAAGTCAGAAATAAATAATAATAATAATTAGAAGAGTTAAAATGATCATCTTTAGTAATTTATTTTTGCGAGAAATGTATTTAAGAATGGGTAGTATAGTATGTAATACAGTAATGTGATTCTAATGCATCTTTCGAAAGTTGAAATTCATGATGATGCAAGATCTATGCTTATAGGTTTTGTTAAGCTTGTTTGGAAACGGTTAATAACACCTTTTTGGAAATAAAAATTACAATTTGTGTCTATTTATTATCTTAAAGTTTGATCTATAAGAACAAA
>c102073.graph_c0
TTTTTTTTTTTAAAGACATATAAATTTGATAGGTTTTTAGAAGAGTTCATTACAAGCATACCACCCTCTCTCCTCAGCTACTACTATATATCAATTGTCCTTGCGAAAATTAAAATGAAAAGAAAATAAGAAATTATCTAATTGGCTGACAGAGCCATAGCTACACAGTACTATCTGAAATACAAACTGTTAGGCGGTGCTATTCAAAACAACCTCTCCAGTTCTTGCTTACTGTCTATATCCCTTTCTCTTCAGACTGCTTCCTCCATTACCGACGCCACGGTGAGACAGTAGCGCCACACCATGTGGTCCCTTCCTGAGTAACCGCTTGGATGGTTCACGCCTATGGTGATGCTTCTGACCTGTTG
>c102076.graph_c0
AATACCTGGAAGTCTGGAACGGATAGATTTCTTAACACTATATACTTAACAATGCCTAAAGTTTTTGAAACCCGGTACCAATCGTTACTGGTTAGGTACCATGTCGGTACCATCAATAAACAATCTACCACAGTTGTGACAGCATTGGATCAGGTATCAATAACTGTATCTTACACTCAGTTCTACAGAATCAACAACAAAAAACAAGCAATTATAAAATCTTACAATCCACCAACAATTGCAGAGAAGATAGCAGTGAAAGCCTTGCCACCATCAGTCTGCCCATTTCTGATGAAGACACCAGCGTACCAAAAAACAA
>c102078.graph_c0
AATAAAGTACGGTCGCTATGGGCAAGTCGAGACCGGGAGACTTCGCATGGAAATCGTGAGCAACGACGGAGGAGAGCACAAGGATCCGAGGCATCCAGGCATATTTCTGGGCGCAAGCAACATCTTGAAAATGGATAAGAGCGTGTTCTGCTCTGAGAGGACAAGTGCTGGTATCGTTTTGAAGCATGCGGATAACACGCCATTTTGCTTGGAGAAGCTGCATATCGTTGGGCCAGAACATGGCTTCACTGCCCCTGTTCGCGAGGGTATCGTTTACGTTGCCATGGACATGGAGGACTTGAGGCTCTACCAGGACCCGCCTTTCCATGCCCGCCGTAGTGGCATCCACGAGCCACCGTACAATCACAGTCGCTATCGCAATATCAGAGCATCCCCG
>c102079.graph_c0
TTTTTTTCTTTTTCTTTTTGGAAAATTGTAAATATAGTTTCTCATGTTGCATGTCGACTTGTAGATATCGGACTATTTTATTCCTCGGAGAGCTTATAAAATTATGCATGTCAAGCATATATTTTGTTTGTCAAAAGAAAATTATTTCTAACATTTTGTTTCTCTTTTTATTTAGAGGGAATCTATCTACCTTGTTAATTACGCTGTCTTGATGGGTATCTTTATATATTTTAATTACAGTTTGATCGATGTCCACCGTTCTTTTTGTTTGCCAAAAGATATATGTCCAGCCTACGGGCCTTTCAATAATAAAAAAGAAGAAGATATATGTCTAACATTTTTCCTTGATTTTTTATTGAGTGGG
>c102081.graph_c0
GCGAACAACAACCGCAAACCAAAATCGATACCTCGTTCCATAGGCAACCATGCAGTTCTCCAAAGTCTTCCTCTTCGCCACGGCCGCCACCATTGCCACCGCTGCACCAATCGAAGCCCGCGATGAATACAAGGTCTCCCACCACGATGGCAAGTGGCACAAGGGTTGGGACAACAGCGAGCCTTCGGAACAATACATCTGTCAATCGACAGGATTGCTGAACGTCCTCACTTGCTCCAACGTGCTCAGCGGCAATACGCTCAACCTCAACCTCCTCAGCATTCTTGGACTTTAGATCACAAGGCGCAGAACTGAGATGATTTGCAGCGACCGTTGTTTGCAACCTTGCGAAGATTTGGCGATGGAGTGTAATCG
>c102082.graph_c0
GATAAGTGATACCGGTATACACACAAAACACGTTTATCTGTCCCATCCCTAACCAAAAGAAAAGCAAATATTCATATTGCATCTAGAGTCTAAACGAAGTCATGAAACATCATAGGGATCAACCAAATTAAAACAAAGGACAACTGTAAATTAAATTTCGTCACAAGTCTTACCAAATGGGTACGTACCGAGTCAAATCTTGACTGGGAAATTTGTTCAGCTACAATTTTCCGTGACGTGGCATAATTGGTTGTACTTGGACACACAAGAAACAGAACATGTAGCTGGCTATACAATTTCATCCAAGCAGTCCTCAATCTAGTCTCTCTGATCCAGCCAAATATGGGGTGCT
>c102083.graph_c0
TGCGCATTGACTGCACAAGGCGAAGCGAGGGCGAGGCGGGAGCTGGAAGGGGCAAGTTGCGGGCGAAGCGGTCCGGACTTGCTTGAGGAGCATTATCGCGATCCGAGAAGACGCGGCGTTGTCGCGAGTAGGCACGGAGGGTGTCTCCGCGCCGCGAAGGGCTAAGCGTGGGACCGCGAAGCTCGGCGACGGCGATGTCGTTGGATTTGGCGGCGGCATGGTTGAGTTGGATTGGGAGAGCAAGCTGATGAACCATTGAGCCAGCCGAAGGCGCCGAAGCTGTGGTAGCAGGTGGAGAGTGGTGAAGAGGGTAGTTGATCGTTTTGCTGCGTCGTATGGCTGGGTCGTGGTGGGGGGCGCGCAACGACGATGGCCCGGCCTCGGCGTATGTATCCGCGGCCGGCACACTCATGAGGGGCGAGCAAGCGAGCGATTGGATGGATCTGGAGGTTGGTGTCCGGAGTCTACCGCATGCGA
>c102089.graph_c0
GAAGTTCCAGAACCTGTGTACGAATCTCCAGTCTTTATCACCCATCTGAACAATGTGGAGTGCAGGGAAGGAGATGCAGTGCACTTTGAGTGCCATGTGGAGCCATCCAAAGACCCCACTCTCAATATTGAATGGTACGTGAACGGTAAGCCTCTCCCATCTGCAGCCCGTTTCAAGTCAACTTATGATTTTGGATATGTTTCCCTGGACATCAATCACGCGTATGCTGAGGACTCTGGAATTTACATGTGCAAGGCAACCAATGAGAAGGGCCAGGCACAGACCTCTGGAACTTTGAAGTGTACCAG
>c102091.graph_c0
GCATCATCCGACTTGCCTCACCACTTCCACTTGCCTCTTCTCCCAACAGCATCCGAGAGGAAGGAAAGGCCGACCTCCCTGCGTCATTTGGAATCACATTCGACATGAGGATCGCCACGAAGCGATTGTCCAAAGAGCTGTCTGATCTCAGGGTCAAGGGCCTTCCCGAGGGCTTTTCGATCATCAAGGCGGACGACTTCCAGGAGTGGCAGTTCTCGATAGAGGTGCTTGGCAACAGCCTGTATCAGGGAGACAGGTTTGCGCTCCGATTCCGCTTCTCAGATACGTACCCCATGGAAAGCCCCGAGGTGGT
>c102096.graph_c0
GATGGCCAAGGCGAGCTCGAACAGATCGGTGCCGCTGCCCTTGGACGTGTCGTCCTGGCCCTCGTCGCCGTTCTTCTCGAGCAGCTTGAACCTGTAGGGGTCAGGGGCACCGAGGAAGCCCATATTTCGGATGGTCTCGCGGCGGGCGGGCTTGGACTGCTCGGTCTTGAGGATCCTGACGAGGAGGTGGAGCAGGCCCTTGTAGGTGAGGTAAACGTTGACTACGTGACCCGTGTTGGAGGCGACGAGGCCGAGCATCTTGAGCGCGGCGTCTCGCTTGACTGTGGACGAGCCGGGCGCTGTGCTGGAAAGC
>c102098.graph_c0
GGGATCAACAAGTCTGGCACGTTGTTTGCAGACTCAGAACTCTGGGTTCGGCTTGATGAGAAGCTTGCTGTCGCATCCACATCCAGCGAAATCGAGTCGTCCCAGTAAAGTTGCTGAGGGCTGTGTTGCGCGCTGAAGTTCTGAACACATTGCCTAAAGTTGTCGGGCTTCGTGTTGGAGACCACATCGTCGAATGGCATAAAGTTGTCGAAGTTGAAGTCAAGCGTTGGGTCATCGAACAGCAGCGTAAAGTCTTCGTAAGCACCCCCGAGCGCATCTGTAGCGAAAACGTCGCTTGGATCTGACGCATGGTGGTCGAAGGTAAATGAGACTTCCGCGCTTTGTGGTGCTTTTGTAGGGCGAGGCTTGGTGACTTTGTGTGCTGCTTTGTCGTTGGAGGTCTTCTTCA
>c102099.graph_c0
GGCGTATTCATCGTCTACGTCTGAGCTGGTTTCTGAGCCAGTAGCTGATGCAGATACTGTGTTACTAGGTGCGACTTTTGTTGAGGGTGCCTCTTCCTCGTCCACACTATAGTCGTCTAAATCAAGCTCAGTCGTTTTCTTTGCAAGGTTTTGAACAGATACGTCAGAGCCTTCATCGCCTGAGACATCGACATGCTTCGCAAGCTCGTCCTCAGCTGGTAAGATCTCATCACTCTTGAGAGCATCCTCGTCCAAGTCGAGATGGGCATTATCCTTTTGCATCTTTTTCTTGAGAGCCTGGATTGCTTTCTG
>c102101.graph_c0
ATTAGACTGAGGTTCGGTCACCATTTGCAACTTTCTGTACATAATTATTACGAATAGTTTGAAATTTTGTTTTGCAAGATGATTAATATAGTTTCCAAATCTGGGAACTTGGCACCATATTTGAAGGCTACAACACAGGTCGTAGCGTCGCAGATTAAACCGCTGAGCCCAGCTGTAGTAACATCAGCGAAGACCGTAGTCCCACCAAATCCTGATTTGCACACAAGTTATTCCCTGAGTAATTCTTTGCCTACTGGTCCTCTAAAGGTGACATCCGGCCCTGCAGTATCAACACAGCAGAACTTGTTCAGTATTTCTATGTCACATGTAACCAAGAACTTGCTGGCACACTGAAAAAGGAAACAGAAGCCACAGCTGCAGACCCATCAAAATGCAAGCAGCCAAAAGAATTCATACAAGATGCA
>c102104.graph_c0
CGGGATCCAATGCCCTTCCCCCTCCCGTGCGCTCCTCCTCACTCGGCCCTCTCGGTCCCGAAACGACAAAGCCCGGGCAAATGACCCGCACCTTGATGTTGCTGTCCTTGAGCTCCAGCTGCTCATGCATGGCCACCATGTTCAACGCCGACTTGCTCGACCTGTAAGCCACGGTGCCTGCGTCCGTGCTGCGCATCCACGACTTGGGGTCGGTAATTTCGTCGACGGATCCAACAACGCTGCCGACGTAGACGAGCCACGCCTTTTCTGCCTTTTGCAGAAGTGGTCGGAAGGCAGCGGAAACAAGTGCCGG
>c102108.graph_c0
GTATTTAAATTTAACATGTGAGAGCATGTCTAAATTGGGGTTTATTCAACACAGCGGAAACTTACAAAGAAGTATCAATTCAGGACAAGAATATCATACATGGTCTTATTTACCTCAATGAACCTCATTGTTTTTTCAATTAAGTCTCAATTGAATCCATCTCAGCTTATTTTACCATCCAATTGTGCAATAAAACACCAAACAGGCAAAGTTAACATACCTTATTTGCCTGCATAATAGCTATCAGCCCACTGAGAAGCGCTTGGTGCGATGAAAGCCCATGTTGGATAGACCGCGGGACTTCATCCATGGCTGA
>c102112.graph_c0
GCCGGACGAGACAAAGTGCTTGCTCTTGCCATCCGGTGTCGGCAGGTAGCGCGGTACGGGAGGCGCGGTCATGATGTATCCCCACGTCGAGCAGTACTGGAACGTCCATGCGCGACCTGCATCGAGCTTCTTGGCGTTGGCAAAGGCATCAAAGTCGGTGGCAAAGCATTCGTCGGGCGTCGAGCCGGGCTCGCCATCTTCGCCACGCACGCAGGGATCAATGTAGTTGGTGCGCATGTAGTGCGCCAGCGCATGCACCTCGCGCGGTACATCGAGCCCCTTGCCAGCCATACGCTCGCTCTCGGACCCAGCCGGGTACGTGCCGTTGGCACCGTACGTGGTGAGCACATGACAGTACGCGCCAAACTCGGTCGACG
>c102114.graph_c0
GCTTGATCCAGGAGGCCCAGTCTCTGCAGGCTGCTTCAGATGCCCAAGCTGCAGCGAACGCGCGATCTGGCTTTGACATGTATGGAGACCGTTCTGGAGGATATGACAATTACGGTACCCGCGCCGGAGGTCACCAACAGGCTCCCGCTTTTGACGCACCTCCAGGTTCAGAAGGCGGACCTCCTGGACCAAACATTCCGGGAACCGACACAGATCCTGCTACCATCATTCCGAAGATCTACCCCATCTTGGTATTCAGAGACAAGGTTGTTAAAAGTATCTCTGCGATCATTTCCAAGATACCCGGC
>c102115.graph_c0
CGAGCAACCTCGAGTAAATGTGCGCTCGGCCTGCTCACGCACGTAGCTGCGCTGCGTCGCGTGCCAGGCTGAGCGGCGGCTAGGGTGGTCTCGCTGTTCCTGCACCGTGCATGGAACCATTATACCCGCGAGCGGATCCTAACAGGGTTCCGCGCGTCACCAACCTGTCCCGCTGTTCTTGGCTCTGGCCTCGACCGGCATCTATGTCTCGATCTCCATCTCTTTTTTTGCATCTGCATCTCCATCGCATTCTCGCTTTTCACGGTCTCTGTACTCTCTTTTTTCCCTCCCAGCATACCTGCGCGTCGGGCCGCACTTAACACTGCCCGCACCCTCTCTTCTCTCTGTATATCCGCCGTCGACGGCCTTGGCCGTTCGACTTGTATTAG
>c102116.graph_c0
AGCGTGACCACGTTCACGCAATCCACTATTAAGACGATCAACGAAACGGGAATATATGCCACCGCATGCACGCCGGTTAGCAGCTTGACGCTAATTGAACATTTTGTAACATTAAAAAATAACGTGCCCGATCACACGCTCGTTCTCGATGTGGTCGAGAAACAAATTCAGTTTTCAATACTCGACATTATCAATTATTTGATTTACAATGGCTACGTGGACTTGGACAACCAAAATGTTTCATCTACAGACCAAGTTTATTAACACCGTTGGCGTATTAACACGATTCAGTCTGCGTCGAACCTTCAACGAGTTACAACGTGTTTAATAAATTTAATTTAATAAATTAAAATGG
>c102117.graph_c0
AAAATTTATTTATGCATATTTGTTCAAATTTACAAATACAACGTACTCAGCATTCAAATATATGCCTGAAACACACTCAGCAAAGTTCCAACGTTATCTGCACAAAGGGTTGTGCAAGTACTTTGGTGTATGCTGAAAACACCCCCTCACTGACATTTCGTGTTTAAAGAAAATTCACAAAGACACAGAAATGCTACCATTAAGTGGCAGAAAAATTAACCATCACAGCAGTCCACAACATACAAGCATTTCTGAAAGGTTTTAAAGCAACTAGGGAGGGGGCCAAGTGCAAAAATTGGAGACTAGAAACAACTGCATAAAGTTCTTTTTG
>c102120.graph_c0
TGGTTCAAAAATCTCCATCCCTGCTAAACATTTTTTTTTTTAATATAGTATAAATAATTGAACTTTAATGCACCGAATGTTTTAATTGTAAATGCATGAATTTTGATACCGTAACCTTACTGATTTACTACACCCCCTTTTATTTCAATATAAAAATTTCTCATTCAAATTATCCAATATATCATCACTCTTTTTGACTAAACATACAATTGACTGTATCTGTTAGAATTTAGCCAAAATAACAAGATCAAGCATCTTTTTGGTTTGCATGAATGGTACCAGACAGGAGAAGTAGAATTATGAACTTGACATGACAAATACTAACTTTTATAGAAAA
>c102124.graph_c0
GGCACTGCTTCAAATGTTCAATCAGTATATTTCAATGAGAAAAATATAATATTCTTTCTTTTTTTGAAGGGGTGTTTTTGTCACGTTGATTTTAATTGTTCATTACTGAACATCTTTTTTTCTGAAAATGTAGAGTTATCATATGCCATACTAATTACTAAACCAGCAATACAACAGTGTACATAATTTCTTCAAGTGAATATAAATAAAGACTTATTACGCATCATGAGCTTTACATAAAGGAGAACTGGCAAAAATGAACCTGAATTTGTTTTTGGTTAAAAAGGCCTAAGCCCAGTTTCATTACGAAACATAGTTAACTTACAAAATGAACCTGAATTTGTTAAGCTAAAAAGAACATTATTCTCTGTTTGAAGTGGTACAATGAGATGATTAAATATGTTAAGCTACAAGGCGGCACTGCTTCAAATGTTCAA
>c102125.graph_c0
GTCGCCTTCTCCGACGACATCGACCTGCTGAAAGGATCTTGCGGCAAATCACTGGCGCCTTTCCCGCAAGGCTGCTTCTACTGGAACGCCCTTGGAGGCCTCAAGTCGTACGAGAATCCCAAGAACAAGGTGACCGCTGTGCCTGCAGATGAGGAGGAAATCTGTGGTGCAACCTTCATGGTGGAAGGATCTACCGTTCTCGCGGCACTTCAGTAGGAGATTCTCTCGTCTCCGTCGCTGGGCAAAGCAGGCAACACCGGTCGTGTGTAGGTGGTGGTGGTGTAATATAATGCAACAAGGCGCGTGTGCTACTCTCTCTTGTGATCTTATGGGAACTGTTCGGTTGTGTATCTGATCATCTGTATCTCTAGCTCTTCAAATTCTCGCAGTGGATTCAAGACCGA
>c102126.graph_c0
AAAAAAAAATTTGTGTTTATTGTTTCATACAAGTTGATTCAAATTTAAGTGATCTTCTTTTGTTGTTTCAGTATGGCTCTTTGAGAGCTTAATTGAGGTTCACATATCAAGACTTAAAGGAAAAGCATTTAAAATTTTATCAAGAACGACACAGTACCATAATATGTTCCAATACCATCATGCATCGGACATTTCCTTGATTTTACTACCTCAATTTTGAACAGGAGCACCTATCAAAAGGGAAGTAACTGGAGAGGATCATCTGTGCCACCATCCCCAATCGCAGCACGAGTGATGCCCTTGGAGAACCGTATACAAATGCAGATGCAGATGCAGGGCTATATGCCGAGCCCCGGCAGGGAAACACGTCCACTCTCTAATGCACGAACAGCTCCACATAATGCACTTTATGAATCCCTCGAAAACTCATCCATGGGGCATAGGTCATCATCGAGGGAGACATCATTCTCTGATGAATTCGACCTGCCCAGCCCCACCATGCATATGGATTTCAACTCCATGGATTTCGGGAGCTCTATTGATTCCTCCTCCTCTGAAAGCTCAGCTGCTCCTCAAGAGCGGCATTGGAGGAGGACAAGAGCAACAACGAGACAAGAGGTGGTGGAGGGGGCGGGTTTGGAGTTGAAG
>c102128.graph_c0
TCTGCCTCTTCTATGCTCGTTTCGCACCCAACCAACACACATTATCGCGCCCGCATTCACAAGACTCGCTCCCATCACTCTCTCTAGACGACCCATCAGCTTCACCATGGCCGCCGCCAAGCGCAAGCAGCAGTCGCCCGCTGCCGAGCCGCAGCACGACGACGAGGACGAAAAGGCGCTCGACCCCAAGCTCGCCGAGTATCCGGACGAGGACGAGAGCGACACCTCCAAGCCGCCCACCAAGCGTGCCAAGAAGGCCAGCGGCTCGGGCGCCGTCGTCAAGGGCGAAAAGGGCGTCGACACCAAGTACGGTTCGTCGGCTTACGCCAAGTCCGGCGACGGCTGGCATCGCAGCGACTTCAACCCGGCACCCAAGGGCCGCAAGGACAACCGCACGCCGCTTCAAGACCTTGAGGATGCGCTCAAGAAGCATGCACCGTCCAAATCCAACGATGTTGCCGACGCCAAG
>c102131.graph_c0
TTTTTTTTTTTTTTATTCTGATATGTGCATGAAGCAGCATAAAAAATCTCCTCTATAATTTAAGATGAGGTTTCACTCTTGTAACAGCCTGATATCATGGCACCTGGAGTTAGCATTCTTGCCGCATCGATGCCTTCAACAGATGCAGGAACCGTTCCATCTGGAAAGAAACCGTCGAATTTTGCAATCAAGTCGGGCACCTCCATGGCTTGCCCTCATGTTGCGGGATCTGCTGCTTTCATCAAATCAGCACACAGGGCATGGTCCCCTTCTATGATTAGATCTGCACTCATGACCACTGGTACATTTCTCG
>c102135.graph_c0
GAGACATCTAAAAAGGAGTAGATATTTGAGTTAATGAAAGTCCTTATTTCAACCTAAACATTTCTACAAAAAAAAGTGAATAAACACCTAAATAGTTCAAATTCGATGTAATTACAATTGTTTCTTGTAAAACAAAATACATTAACATATCTCCAACTCGTAATCATTTCGTTAACAACACTCCTCTTCGATATATCTCCAAGGCCTCACACATTCCAACATAGAAGTCTAAATCTTCTAAAACTCATGAAATTTATTTATTTGCTTATAATATCGCCTTACTCAACAAACAACACCCTAGCTCAATTTCTACCTCACAAAATCATCCTCTTTATGAAACTCCAAGTCAATGTCTGATCCGTTGTATGAAACTTTAAATTGCTG
>c102139.graph_c0
GAAGCGGCAGCCTCGGTGCTTGGACTCAGGGATCCGTCGACTGCCGCTCGTAAGCCGAGCGCCCGGCAGGCTTCTGCTGCACCAGCTGCGCAGACTGGCGAGGCAGGGCAAAAAATGTCCAAGCCTCAGCCTGCTCCTCGTCTCGCAGCCGATGACGGACGAAGTCAGAAGAGGACGGCCTCAAAACGCATGCCTTCCACATCAGCTCAGCCGCCTCCTTCACTCGAGTTCCTACGCCAACGAGGCCGCGACGCGTCCAGAGCGAAGGGGGATGCCGGCCCGGCCACCGCTGCCAATCACGGCTCAGAGAGAAAAGACAGGGCATCCAAGCCATCAAGGCAGGCTACGGTCCCAGAAGACGATGCCGGAACACAAGCCAGCAGAAAGATTGGTCCTGGCGCTGTTATCTTCAACGGGGTCGAGG
>c102141.graph_c0
AGTAGATTAATTTGCTTTAAAAAATCATTCAAGGAGAAAAAATAACATCCTGCCTACTCAACCCAACTCTTATCATCTGCCTCTCGGAATAATACAACTTTAACTTACCAAAAGCTAGTCTTTGGTAGCTTAAGAGTTAAGATTGCTGCTTAACAACAAGGTCCTCAATCAAATCGGCAGCTTCTTGTACTGTCGTTATGTTCTGAGCGTTATCCTCTTCGATATTGATGCTAAATTCTTCCTCCAAGGTCATAATAATCTCCACTGTGTCGAGGGAGTCGGCACCAAGAGCTGAGAACTTGGATTCAGGGGTGAGCTCTGAGCTTTCAGGCAAAGCCAATTG
>c102144.graph_c0
GCCCATCAAAAAGAGCTGCATCAGAAGAAGCAAAAGGAAGGTCTGGAGCAGTACACCGAAGGCGCCAAGTCTCTCAATGGTACTGAAGAGAAGAAGTTCAAGAAATTCGAATCCTACAAGCGCGACAACCAATTTCCCGCGTCTGTCGCGACTCTAGAAATCGTGGTCGACAAAAAGAACCTCACAGTCCTTCTACCAATCATGGGACGGCCAGTACCCTTCCACATTCATACCATCAAGAACGCCTCTCATACACCCGAGGCTGACTTCACCTCGCTGCGTATCAACTTCCTATCACCGGGTCAGGGTGTTGGCAGGAAAGACGATCAGCCCTTCGAGGACCCTAATGCACATTTCATCCGCAGTCTCACATTCCGCTCGCAAGATGTTGA
>c102149.graph_c0
CGCGGTCCTTCTTATGCCCCGACATCTGCGCCGCGAAATTCTGCGCGTAGTTCGAGAGCTGGCCGACGGTTTTGGCCGAGAGCCCCGCGGCGCCTTGTGTGAAAGCGTTGATTTTTCGCACGCGGTCGTGCGTCACGGGCTTGAACGTCATGGGTTTGGCGACGGGTTTGGTCTTCTGCGTGAACGTGCTGGCGCCGCTGTTCATCGCGTTGCCCAGGTAGCTGGAGGTGGTGACGATGAGGCGCGAGGCGGCGGCGGCGTTCTGCACGAGCCCGCTGCTTTTGTACGCTGGATGCCTAGCCATGCG
>c102150.graph_c0
TTGAAGCTCTACTCAAAGCTGCACCACTGCCCAAATCATCCAAATCCAGCTTCAGCTGTGCACTCCTGGACTTCCTGATGTGTGTATTTCGAGCACCGCTGCCACTGCCACGCCCTGGTGAAGGAGCTGTCAACGTCTGCCTACTCGACTTCCTCGAGAGGGTTGTGCTGCCACTCTCCCCCACCACCCCACCGTTCACCTCGCTGCTCGACGTCGGAGACTTGAATGCTGCTGCCACCTTCTCCAAAAGTTGATCGGATTTCGTCCTCGCTAGAGCTAATGAACTCGTTGTCTTCTCCATGTCGCCTCCAACCTTCTTTCTTCCTAGTGGTGACATAAAAACATTGGTTTGACATTCATAATTGTGGA
>c102152.graph_c0
GAATATGTCTCTGCACCGCTACCGACTAAGCCCCCTTCACTGAAAATAGGAGAAACAGTAATGGACACAGTGAGAGAGAATGGGAGAGAGAGAGCTTTTATTTTAATTCCAGGATATATTCTAACTTAATGTTTCTATGAAAATTGGTGGTGCTCCAAGCTAATATTGTAGATAAACATCCAGCATATATTACATTTATTCATCCATTGATAAAAATTTGCATAACTTCAAAAAAAATGTGATGATTGCTACCATTAACACACAAAAAAAAAAGGTTAAGAAAAGGGCCCTTGGGTAGACA
>c102159.graph_c0
GAAAAGGATAGAGATCGGGACAGGGAGGACAAGGATAGAGATCGGGAAAAGGAAAGAGAAAAGGAACGAGAAAGGCTCGATAAAGGATCAACATTCAATTCAAAGGAAGGTTCTAGTCACAAACCTTCTATGTTCTCTGGCAAAGAGAAGTACAACCTATCCAAACCAATATCAGAGCTTGATCTCTCAAACTGTCAACGCTGCACTCCGAGTTACCGGCTTCTACCTAAAAATTATCCCATGCCCCCAGCCAGCAACAGGACTGATCTTGGAGCTTCTGTTCTGAATGATCACTGGGTATCAGTGACATCAGGAAGTGAAGATTATTCATTTAAACACATGCGGAAG
>c102160.graph_c0
GGGGGAGGCCTCCTGTTCCTCAAATATTGGCCAAAGGTGTTCCAGTCTCGCCGTTTTTGAGATTCGTACCTACTCGGCGAAGACACTGACGGGGAAGACCCAGATGCTGAGGCTCCTGAGCCAGCTCCTGATGGCGATCCGGGGCCACCATGGGAATCATGAGGGCTATCCATTTCAAGGGTCAATTAATTAACTGTAGAGACAAGGGATCTGGTTAGTATGAGAATGGAACGATTACATGCTTCTACTTCAGTGAAATTCTTGCATGTAGGTCGAGGGATTGTTTAGCCTAAAAAGGGGAAAGATGCTACTATTGGTTCCAACAGAGCACCGAGGGAGAGAGAGGAAG
>c102165.graph_c0
GGCAGATGCAGGCGATGCTCGCCTACGCACGCGCGCACAAGTCGGTGCTCAAACTGCGCGATACCAAGCAGGTGGACTTTGAAGAGCTTACCGACTACCTTTCCGGTGTCGTCTCTGAGCGCGACCGTCTTGCGTCGCTATCGTCACCGTACGGTGCTGGACACGGACATGGTGGAGTTCGCGGTGCGGGTATAAGTGGATATATCAAGGATAAGGTGGATCATCTTCGTGGGGTGGATGAGGAACGTACGAGGGTGGGGAGGATGCAGAGGCTGGATGGGAAGATTGGTGAGTTGGGTGATGCGGTGACGAGTGCACATGATACCTGCCATGCGTTCAATGCGCAGGTGATGCGCGAACACCAGATCTTCCACCAGGCCAAGCAGCTCGAGTTGAAGGACGTGCTGGCGACGCATGCG
>c102168.graph_c0
TGTGTACCTACCATTTACTCAAAAAACAACAATTTTTGGTAAGCTTTGTCTTCACTTGGAGGAAGCTGAATAAAATTCAAAATAATCACTGGAGAATGTTCTCTCGCTAAAAAATATAAACCTCAATATTTTGTGAAAATTTCAAAATACGATGCTCTTGGGGCACCTCTAAATATTAAGCAAGAGAAAATATATTTTGCATCGTTCTTTATAATATCATCCCACAACCCCTGGTTTTACATTTTGATTCCATAAAATTCACATTTTCACTCCACCCTAATCTGCATTTCAAGTACTTGAGTAACCAAATTTGTACTACACGTAATACGTATCATTTTATATTACGGTAATAAATTATCACATCTGTAATAATATAAAGTGCTGAGTATTCATAATATACAGACG
>c102169.graph_c0
GCGGACTTTGACACCGCTGATGCTTCCAAACGATGGATCATTTCTGCCAAGTGCACAGATACCTCCTTCAACTTGCATGCTGCCTCCATTCTTCTTCCCATGACGCCAACTGGTGCTGGCTCGGAGCCTCGGATACACAATTGAGTGCTAATTTATAATGGTTGCAAAGTTGACAGTATACGAGAGAATACAGGAGAGAGGACTATTTTTGGATGGCTAAGGATCTCCGTATAATATCCTTGTATTGTTACCGTTCAATTAATTTTTGGGAAAATCTCTGATGTGCCTTTGTAAACTTTTAA
>c102174.graph_c0
GCAAACTCTGAGGAAACTCTTACTAATTTCATGCAAATTATAGTCATGGCTTGTTAATTTTTAGAAAATTTGAGAAAATATTGCTTGATCTAGTTGATTGGAAACAAGTCAAGCAAATGAAGCTTAATACCATGTGCCCATTATTTGTCTCTTTATGGATGTGAAATTTGCAACATGGCATCTCTACCTATTGGCATTTTTTTAATTAAATAAATGCTTGCTTGCTGCAATTAAAGAAGGAAATTGAATTTTCTCTCAAGAGTCAAGTCCAGTCTAACCATCCAAGTACTAAATTTGTGATAATAAAAGTTTTAATCAATTAACTCAATGAACA
>c102176.graph_c0
GTGGCCACACTCGGCCTTGCGCTTCCACGCAAAACACCACACCCGGCTGTCTGAGGGCAGTTGCCTAGCTCTGCCATGCCTAATATAGGAAGCACTGTCGCTGTGAGTCGTAGGATTGATGCATCTGATGTGAATGCACTTGCCCATATATCTCTTATAATTAATGTAAAACAAAGTGCTGCGACGCCTAAAACCACTCCACATGTGACCCCGACACGTGCAGCTCGATGGGCCTTGTCAGGCTGGCCTGCTCCGAGTTCATTTCCAACACGGGTCGACACACTATAGCTTAGTGAAGAGGGGAAAATGTATATCAAAGATGTGGTTTGG
>c102178.graph_c0
GCCGACATTTGCACCTCCTTCCCCACATTTGTTACATATTGTATGGACTGCACTCCAAACAGCTTCTCTAAGTCCAACAATACGGGAGCCAACAACATAGACACCTGCTGCCCAAACAGCACACTCCTCATGTACCCATACTTCGTAACAGCCTTCTTCTTTGCCATCAGTTCCACTTGAAGATACGGGCACCATTCCAAGAACAGGTGCATTTTCCAGAGAGTTCGACCGTCGAACCTTTCTTGACATCATCTGACAGAACTGCTCAACCATGTGTGCCCCACGTATGCTGCGTTTGTTTTTT
>c102183.graph_c0
TAAAAACAGACCATCTCGTAATTTAGGGTATGTTCGAGTTGACTTTCTAAGTGTCCTAAAAAGTGTTTTTAAGCACTTAGAAAATGAATCCGACCCTTAAATTTGGACAAGTAAAGGACGAGTAGGGTGAGCTAAGTGGAAGTAGAGGTAAGGGATGGAATTTGATTGTAATACACAACAAAGGGGCTCTCATGGTTGTGGATACCCTCGTAAGTAGTAATCACATAGCTAGCATCCTCTCTGTCTCTTTCCACCTTCTTCTTCACATTGCATCCCTCACTTGAACATTTATAGTAATTTCTCGGATTCGGGCTGTTCTTGACGGACTTTTTCCCATATTTCCTCCACTTATAGCCATCATCCATAATCTCTTGCTCCGATTTGGTTCTGAATGCAACCCTACACCCCATCTCCCCCTTCCTCTTCCTCTCACCATTTTTGCTTCTTATGGATGGCGACGGCTCCGATGAAACCACGAAGCTAGATCCGCTGTCCACTGCCACACTACTACCGCCACTGTCCACGCCGGTGATCTTCTCCGAAGACGAGGAGGCGAGTTGGTCAACGTAGCTATCG
>c102185.graph_c0
GCCGGCCACACCGACGTCTGCTCCTACCTCCTCTCGCTCCCCTCCATCTCGGCCGCCACCTACGACCTCGACGGCTTCTCGCCGCTCATCCTCGCCGTCATGAACGGCCGCACCGACGCCGTCCGCATCCTCCTCGACCACGGCGCCAGCGTCGAGCCGCGCGACGCAACCGACCTCATCCCGCTCTGCCTCGCCAGCTCGGGCGGCCACGCCGACATTGTGCGGCTGCTGCTCGCAAAGGGCGCCAAGATCGTCGCCAACGCAGAGGGCCTCTATCCGCAGGCGCTCGCCGCGCGCGCCGGCCACGCCGAGTGCCTGCGACTGCTCGTCGAGTCCGGCGGCG
>c102187.graph_c0
TTTTTTAAATTTCAATTTAATTGTAATTTATCTATCAGAATGTTTTAATATCTTGTTAGTGAACATTATTTGTTGTTATAAATGCTTGTGGCGCTCTTTCTCAAATGAGGGGGTCAGAAGCAAAGGGATATAAGTTCACTTAAGTCATTTGTGAGAAAATGTGGTTGAAAGTACTTAAGATTTCGTAAATTCCGTGGAATTTTTTATTTCAATTTTAGTGTGTGGTGTGGTTAAAATATGTATTCCTTTGCCACTAAAATTTTAAATGTCTTAGCTTGCCCTGGATGCATTTAACTCATGTTCTTAGAAATGTCACTTGTACCCCTTTGCTCCTG
>c102189.graph_c0
GTTTATAGAAAAAGTGCAACGCACGTGCATTCAGCGTTTGAGAGCAATTAATTCGCGGAGCAGAGGCATCTATTGGAACTCTTGCAGCGCTCCTTTATATAAACTGTACATTTTACTATATATGTTAAGAATTGTGCATCTAACAATCGCAACTCGCAAGTCCAGACCCAGAGAAAACCTTTTTTTATTTTATCTTAATAGAAACATGAGAGGTAAGAAATAGCATTCAACAAGGATTATTGCCTGGGAACCACAGATTCCACGTTATCCAATGACGTTCCTCCAATGGAAATTTATAAATTTAAAGGCATACTAATTGAAATGACCTTAAACTTTTGCATATTCACACTTAAATAATATTAAATAGTATTTAAATCATAAGAAATATATCTGTACAACATAGGTTAAAA
>c102190.graph_c0
GCCGTCGTGGCGCTGGCACCGGCCTCTCCAGCTCTCCTCCCTGTCCCCTTCCGCGGCCGCCGCGACGGCCGGGTGGCCCTCTCGCCTCGCCGAACCCGCTGCTCCGCGGGGCGCTGCAGAGCCACGGCCCAGACCTTCCAGGGGGGCGCCGCCGCCAGCTACGCCCGCGAGATGGAGCGCCTCTCCGCCAAGGAGTCATTGCTCCTCGCCTTTAAAGATGCTGGGGGTTTCGAGGCCTTAGTCAGCGGGAAGACCACTGAGATGCAGAGGATCGATGTCAATGAGCGAATCGTTGGACTTGAACGCCTGAATCCCACACCGCGCCCCACAACATCGCCGTTTGTGGAGGGTCGATGGAACTTTGCATGGTTTAGTGATCGT
>c102191.graph_c0
GTGAAGATGCAGAAGGGGCGCCAGGCGCCGTCATGGAGGAGGCGGCTGCCCGAGGCGGAGGCGGAGGAGAAGCGGTGGCCGAGCGACGCGGCGAGGTTCTGCGCCACGTAGCCGGAGTAGGAGACGGTGATGCGGATCGCCATGGCGAACAGGCAGAGAGCCGTAGCGAGAGCGAGAAGAGGCGGATGGGGCTGTCGAGGAAGCAAGCGGAGATTGGGGCGTCGACGAGCTAGAAGCAGGCGGCCATTCGGAGGGTTAAAGAGTGTGTGGAGGGTGCGTCGGGGAAGTCCAGGTGAGGTCTTCCGGCGAGCTACCTCGCCGGA
>c102193.graph_c0
CGGAAATGCGAAAGAAGTGCAATTGGTATGCGGATATACTTTGGGCCGAACTTTGTAGCCTTTGTGTGGATGAGATGAGAGGTGTTAGCAGCCTTGAACCTTCCAGGCGACCTGTTCTTTTGGATCTGTGAGTTTGGTTTCGAGGTCGTGGCAAGCGTTGCAGAAGAGGTGTTGTTCACCGGAGCACTGGTGGATTTGGCGGCCCTTGACCTGGGAGATGGTGTCTGCGAAGCGACAGTGGACGCCTTCGGTGGGCGGGAAGGGTTGACGCGATAGCCAGCATGCAGCGTTGGTACCGCCCACGCCGTCCTCGTG
>c102198.graph_c0
TACAAATAGAGAAAAGAACAAAGCATTACTACCAATTAAGACATGCACTTTAACAAGATATTGCTTGTGTTCATATTTTCCTCTTGCCTCTCATTAGCTTGTGTTCAAGCTAAGGTGCATTACCATAAATGGGATATTACATACCAGTACAAATCCCCTGATTGTTTCAACAAGCTTGCAATCGTTATTAATGGCCAGAGTCCCGGCCCGGCGATATACGCATCACTAGGTGACACAATTGTGGTTGAGGTGAAGAATAACCTTCTGACAGAGAACACTGCAATCCACTGGCATGGTATCAGACAGATTGG
>c102207.graph_c0
AGATTGAGGTGGGAGTTGTTAGGTCAGGGAATCCCATCTTCAAAGTGTTGAGCACCGAAGAAATTGATGAACATTTGACTGCCATTAGTGAGCGAGATTGATCTATGTTATGCAAAAAAAAAACGAACTGAAGAAGTTGTAGAACATTCGACTGCCAACAGATATGAGAAGATCAGTTGTCGATTCGTGCTATATATGCTACAAACAGTACAAAAGTCATCTTTAGAATTTGTATTTCTGGGGAATTCATCATGTTACATGATTTAACGCACTTAAACTAAGTTTCTGTTAGCATATAGCATGAGGG
>c10221.graph_c0
GAAACGCTGTGCTCTGCGCTACATGATTGTTGGCATGAAGCAGAACCACACTCTCCAGCTTTGGGATCTTGCCCTCGGCAAGCCGGTCCAAGAATTCAACCTGCCCCACAGCAAGGAATCGGACGCTGTCTGTAGCGTCATGTATCACCCTGCCACGGGCATGATTATTATTGGGCACCCAACTCGCAACTCGGTCTACTTTGCGCACTTGTCGGCTCCTAAGTATAACCTTAAGAGCGTTTCCCAAGCCGAGTACATCCAACGCCTGGTCGCCCAGGACCCATCTATTCCTCAGCCGGATAGTACCGCTGTGATTAGTGGTGTCCGCG
>c102210.graph_c0
ACAGGTAGTTCGAGTCCTCGAGGTGGGCTCCGCGGTAGCAACGGGTGTCGCATTCGGGCACTCCGTCGGCGTCGGCGGTGGTGTAGACGTCAAGACCCGCGGTGTCGCCTTCGAGCAGACTCTCGTCTTTGACGGCGTAGCCGACGACTTTGACGTTGGACTCGGTCAAGGGGAACCCTTCGAATCCGACCAGCGTGTCGACCCATTTGTTCAGAGAGCGCTGCAGGGCGTCTTCCGTCTTGGTCCTGTTGGCGGCGGTGGAAGTGGTCTTTGTGTTCCAGCGGACGCAGTAGTTGATGCTTCCGTTGTTGGCCATCAGCTGGTCGGTGATCCAGTTCTTGTCCTTGAG
>c102217.graph_c0
ATTGCCAATTTCCTTGCATGTGGTCTCATCCCTCCAAATCTGACCATTCAACAACACAAGAAGTTCTATGCGGATACCAAGCATTACTTTTGGGGTGATCCGTATCTTTTCAAGCTTGGTGTTGATGGGATTCACAGATGTTGCATTCCACAAGATGAGGTACAATCGATTCTTTACCATTGTCATTCATCACCTTATGGAGAACATGCTTCAACCAACAAAACTGCTGCCAAAGTCCTATAAGCCGGTTTCTATTGGCCAACCTTTTTCAAGGATACAAGGAATTTTGTTGTCTCTTGCGACAAGAGTCAAAGGATGGGAAGCATCTGTTAGTTTGTAATAATCTAG
>c102219.graph_c0
GTGCGCGTGGGTCGATGTTCCCGATTTGTGTGTGTCGCACTGGAGTCCTATACACCGAGGCGTGGACACATGCAAGGCCTTGCGGGCGTGGGTTGGTCCGGCGGTGCGGGTGCGTAGTGGTCGAGGTGAGTGACTGTGAGCAGTTGGCCGTGGGTGTCGGGCTGGATGAGTATGGCGTTCAAGGCGGAGATGGAGTCGTCGTTCAACAGTCAACAGGCGCGATGGAGCTGAACTGGAGGCTCGGTCAACGATGCCCAGGGCCGTCTGGTGGTGTTGAAACGGGGGGCGTCGTGACAGAAGTCGAGGCGATGAAACTTGTCGGCTGCCCCTTGGAAAGTACCCCCGTAAAGTGACGCAAAAGGAATGAATCGACGGGAGATGGGTTCAGGATAAAGAGTGTAGTGTAGCGATAAAACGATTGTGGGTGTCGACGATTGACAGACGTGAAGCAGACAAACGAG
>c102221.graph_c0
GACGGTTGAAGAAAATAAGGAAATAATTTGTTTTCGTCTCAAGATCTTTGACGCAACAGTCATGAACTTCAAATATATTTTCGTATTTCTGCTGCTGCTTTCAATGGTATATGTTTCTGAAGAAAGCTTCTTTAGAAGACTGAAGCAAAAAGGAAAGAAAATCTTTAAGAAACTGGGTCCTGCTCTTATAAATAAAGGTTTGGCAAAACTAGGATAACCACGATCCTCGCTGGGTTTACTGTTGGGTTGCTGAGAAACATTGTTAATGTTTCATTGCATTGAAATATGTAATATACAATTTAATATGTGTAATTATTGTATCAAAATCACTTTTCAAATGCCATTTTTTGAATATCTTAATTGATAGTTTTGAATCGAGG
>c102223.graph_c0
TGATGTTGTTAACTAACGCCATGCGGTTGTGACGGTGAGCGTCCGACCCATCCAACCGAAGCAAATCCCTCCGTTTTCTTCTTTAACGGTGAACCCCGGGTTGACTCGGTACCCTGAACTCAGCCGGGTTTTCATCGACTCGGCTACCATTTCACTCATCCGCCTAGACTCGAACCCGGCCATCCCCATTCTGGCCCGCCACTTCCCTGAAACCTCGCATCTTTCCACGCGCTCTCTACCTTCGCAAGCCAGCGAATTCGCAAGCTTCCGCCCGAGCCCTTCCTCCACCTTGACCCGGTCCGGG
>c102225.graph_c0
GGCGACTGCTGGTGTTTTGTGAGCTCGGTGTGCATCGAGGTCTTGTAGACCTTGAGGATGAGGTAGAGGATCTCGCCGACCTCTTGGGAGGAGGCGTTGTCCGAGTTGAGGAGGTTGTTGCCGGTGTGGAGGATGTGCGGGAGGGTGGCGGGTGCGAGCTGGTCCATCATCTTGGTGCCGTTGTTCCACCTGTAGGCGCGTACGACCTCGAGGAGCGCGCGGAGGCCGCCGTAGACCTCGTTGGGGTTTTGGCTCTGGAGGAGCTGACCGATCTGGTCCATGAGCGTGGGCCAGGAGTCGGGGAAGTCGCAGCGTGCGATGGTGCCGAGCGCGTTTGCGACGTGG
>c102226.graph_c0
GTTTTTGTCAGACCAAATACAAAAATCTCTTTCAGTATTACCTAAACTTCAAAACCCATAATCCCTTTTGGTCAAACAAACTTTTTGCAATTCAATCTCTGCCTCTCTCTGTTCTAGCCTAAACATAATAATACCAACTCTCTGTTTTTGGGGTTAGACTGTAATTTTAGGGGGAACTCATGAATTTGTCAGTGAATGAATCACCTTAGCCATCTTCTTAGATCCGTCGTTGAAGAAGGGGAAATCTCGCCGCCGAGGCTGTCGGTGCAGCAAGATGAATAGTTGGATTGCTGCTCCATCCCAAAGTATGTCCCGCTTACGCTCTTGAAGCTTGGACTTTTCAAATTTCGCTCGTAAACGCCATACCCATTTGGATCCGGAACTGGGAACGATAGCCGTTTTTT
>c102228.graph_c0
TAGCAAAAGGTCTGCATCTGCCGCAGGACAAGGGCACCGTGAAGGCGGGGTATCGGCAGACGCTGGGTGTCCTCAGGGGCTCCACCCTGCTCGAGGTGGCGACTCGCCTCTACCTGCAGACCGGCGCCCCCGTGCTCAAGGAGTTCCGCAAGGCGGCGCGAAAGGCCTTCCTAGCTGACACCAAGGAGTTGGACTTCGCGAGGAACACAGAGAAGGCGCGCCGTATCATCAACAACTGGGTGCAGAAGCGCACGCACAGCAAGATCTCCAACATGATCGCGCCCGGGATTCTAAATCCTCTGACGAGGCTGGTGCTGATAAATGCTGTGTACTTCAAGGCACAGTGGCTGCAGCCCTTCAACAGTGACGACACCAAGACAGAACCGTTCCACGTCAACAGCACAGACCAG
>c102230.graph_c0
TCTTGCTCATGGAACCTACGAATTCCGTTGATCATCTCCTCCAAGGTGGTTACCGGGACTCCATGGTTAACCACCTGAAAGAATCCCCATTTCTGGCAAGCATTTCGGATTTGGTCGATTATCTCCGCCCGTCGAGTGGTGGAGCCACCGTTGACACCTCCCAAGTCAATGACTGGGATCTCAATGTGGGCTGGCGGAGGCCCTGATTTAATATCAAGATTCAAGTGATCATGCACAAAAACTCTCGGGAGCCTGGCTAAGCCAGCATCGACCAATCCTTTTATGCCAGCTTTCGAACGGTCGATAGCCATTAACTCACTTTTCCGGTCATTGGTGGACTCGGCTGTTGTACTTGTGATAACCATTTTCTTTTATCGGAGTTTTTTGTTTCTAGTTTTGCTCAAGGCAAATGAGAAAATGTACTCTCCGTTTTTGAG
>c102234.graph_c0
GTTCGCTTATTCCCTCCTTCACAACTTCAGCAGGAATGGCCTCATTTGTTCCCTCCTTTGCAGGAGGCTTTGCTTCCTCGTCAGATGAGAGGACAACAGCCGTGCGGCCATCATGCAAGTCCCCCTCACCATCCTTTCCTACTATGTCTTCCACTTCAACAACACCAGAGGCAACTTCGCTCTGTCCCTCAAGCTCCAAAGAAGTGTCAGCAGTGTCCTTGGCACAGCCAAGCCCGTTTGCGACAACTTCCTCTTCTGAAGGTCCTTTAGAAGTCGCTTCACAGTCGCTTCCATCCAATACTTCAGGCTCAGTAGTCAGTGCTTCTATTTGC
>c102235.graph_c0
TGCGTCCAGGTGACAGCTCGTCTCTGCTCTTACTCACCGAACACAAGTGCCATGGAGGCGACAAGTAGTTGACGTTTCCTGCTGCAACCTTCTCTTTTGAAGCTTTATTCCCGTCCGATCACTGGGTTGCTGGTTTATTGACGTTTTGAAATTTCCAAACTTTATTTTTTTTACGATCTTCGACCATCTCCAAACATGAAGTACATCATCGGCATCGGCGGCGTTACCAATGGAGGGAAAACCACCCTCACCAACAGACTCATCAAGAACCTGCCCAACTGTTGTGTGGTTCACCAGGATGACTTCTTCAAGCCACAAGATCAGATTGAAGTTGGTGAAGATGGCTTTAAGCAGTACGATGTCATCACGGCTTTGGACATGGACGCCATGATGAGTACGATCTACGCATGGTTGGAGAACCCAGTGAAGTTTGAG
>c102237.graph_c0
GTCCGATCCAGTCTATGTCTGATAACTGACGATCAGCCGAGTTAAACCAAAGTCTTCATTTTTTTTCCCTAAAATGGAGACGACTGATAGCTAGAGAGGACCGAGTCAAACAAACCAAGAGATCCACCAAATTCGTGTTGACTGGGCCATCAGGAAATTGACCTGATTTAATGATTCCATTCCTTGATCCTTGCTTGTCAATAGTCTCTTAGCACAGTCAATAAAAGCTCAACTTTGAAAAAAACAAAAATCATTTCGTTCCTTCGATAGCCCAGGAAATATGAAATTTTTAAAAAATATTCAGAATTTTTATGGCAGATCAAAGATTAAG
>c102242.graph_c0
GCCGGATCGGCAGCTCGGAAGAGACCGTCGGAGATGAGCAGCACGCCGATCGCACCTCTTGCTGCGGCGAGCAGAACGTGTTTCTCGCCGTACCATGCACGCAGTTCGTCGCTGGCAAGCTGCTTCATGAAGCGCTCCAGCAGCTGACCCTCGCGTGCGAACTTGGTGTCCTTGAGCTGTGCATTCACTTCGGGGCTGCGAAGCACCTCCATGAGCGAGTGGACGTGCGGAGAGCTGCAGTGGATCTTGAGAAACTTGCGTCGCGCCTCGCCTCCGATGAGGATCTTGTCGCCACGTCGCGTGGCTTCTTCGAACAAAAAGTCGTACACCGAATCGCGCGTGAAGCCGGGAGAGGCCAGGATGACCAGTCGCAGTGCTGGGAGCGAAAGCAGCTTGACTACCGCGTTGT
>c102245.graph_c0
CTGCTTAAAGTGGCTGCGGTTGGTGAGGGTCCAGAGGCCGACCTGGGCGGCGAGCAAGCCGACGAGGATGGGCGGCAGAACCTTGATGCCCTGCGGTGCGGCCTGGGAGGCAAGTCCGACGAGCAGAGGCAGCAGCGCCATACCGGCCGCGGCGAACGACGAGATGAAGCTGATGGCTGCCGTGAGGTGCGCACGCGGTCGGATGGTCTTGCTCGCCACGCGGATCATGATAGGGAATGCCGGTCCGAGGAAGATACCGAGCAGTGCGAGCGCGACGGCGTTGGCGATGATGTTGGGGACGAGCCAGACAAGCAGCTGGAGGCCGACGGCGCACACGAGGTAGATGAGGCTGGCGAG
>c102248.graph_c0
GTCGACGACGCATTAGAGGAATAGTTCACTGGTAGTTAAAATGACAATTATAACAAAACCTATTTCTGACAAGAAGTCAGATAAATTAGACGAACCACTTGTGGAAAATGAACAAGTTGAAGACTTGCCCCCCAAAGTGGATCTGGAAGCCTCTGCACAAGCAGAACCACAGTACTTCATCCTGAAAGCCCGGGCACGTCGGGTCTCCACAGCTACAACTGTGTGTCTTTTTCTAACAGCTTTGTTGGTAATGAGCATCGGCATTATCGGTGGCGTCTACCTGTATCGTCAGTTCGCTCGGTCACAGATGCATCGTTTCCGAGGTTGGTGTAACATACCATACGAGG
>c102251.graph_c0
ATTGGATGAGTTCTTAGTGAAGAATGACCCATGTCGAGCCAAGGGCCGCACGAACATCGAGCTGCGTGAACAGTTCATCCTGGCAGAGGGCGTCTCGCAGAGTATGACTGCATTCAAACCCAAGGCCAGTCCGGGTGGCAGTGCTACAGGACCACAGCGTTCCCAGTCTGTAGCTGGGCCCATCACCAAGGTGCGGGAGCGAAGTGCTCGCAGTGTTCCTATGGGGCGTAACACTGGACGATCATCATTCTCTGGTGGAACTCGTACTCCAGACTCCCTCAGTGACAATGAAGGCACACTGACAAGGCCTCTAAGGAAAGGATCAGCCCCA
>c102252.graph_c0
GGAAAGTGCTTGAGCAGCTGAGCCTGGATCTTCGCAAGGCCTGAACGCTTATTCTCGATCTCCGAGAATAGCGGGGCGGACTCTTCGAAGCGTTCCTGTGTGAGCGTGGCGTACGCGAGCAGCTGAGAGATCTGATCCTCGCCCATGCCTTCCTTCCCGCTCCTTTCGAGCAGGCGCACTGCATGCGAGAGATACACGAGGTGCAGCGAGAAGAGCGCGCGCTGGTCTCTGTCCCGCCTCGCGAGTGCGGCCTGAATCGCCTCGTGCACGAGCGTCAGCGCGTCAGCCCCACCCGCTGCGCCAGAATCCTTGATGGCCACGAGGACACGGACGACGTCATCCACGGCCTCGGTCTCGTCGGCGCCCGCGCTCTGAAGCACGGCCTCCAACTCTGCCTGCGCCGCTTCCGCCAG
>c102257.graph_c0
TTTTAACATACCAGGAGATGACATAAATGGCAAAGTCTTTTCTAGTCATAATTAAGCACTCAGCAACATTGCCACAGGGATACAGTGCTAAACCAAGCAAAGGCTGATGGTGAAAGGATGAAGACAGAAATGTGCTTATTTCTTCTTGGCATCTCCGGCCTTGGTCTTCTTCACACCACGGATCTTCTTTGTTCTGTTCTTCCTTTCCTTGATCTGCTTGCGTGACTTCTCTACCTTGGTAGCAAGACCGTTCCTGATGAGGCGGTACTTGGGCTCGAACTTCTTGGCGGCTTCGAGGTTGTCGTAGATGAGACCGAATCCGGAGGACTTGCCGCCTCCGAAGTGGGTGCGGA
>c102258.graph_c0
GGAAGGCCTCACGGGCAGTAGTGGACACGCAGACATGTGCCATGTAGCCAGTCAGTACGAGCTTCTTGACGCCCATCTTCTGAAGCGTCTCGTGGAGGGAGGTTTGCTCGAATGATCCAGGGAAGTTCTTCCATATCTTCTCTTCTCCGTCCTGTGCCTTGACCTCCTTGAATTCTTCTGCCAGGTCGGTGCCAGGTGTGAAGACAGGTGCACCTTCCGGTGTTTGGTGTAGGATGTGGACAATCTTGCCGTTGGCTTTACGGTACTTGTCGAGAAGGTCGGCAATAACTTTTCCGCTTGCCGCAGC
>c102260.graph_c0
GCAAGATGCAGGATGCCGAGGAGTGGACCTTGGTGCCCTTGATAAGAATGCATTCGTCGTCGGAGATGCGCTCCTGCACAACCTCCTCGGCGTGTCCGAGGTACGAAGCTTCGAACTTCTCGTCGCCGTTGAGGTCGGATAGTGTGCTGAGAAGGGTACCTCCCGTAGCCCTGGCAATTCGTCTGAGATCCTCCTTCTTGCACCTCCTCACGCCCATGGCGCCGCGCTCCACCATCGTCTTCAGCACAAGATCGTCAATGCCCTTGGTGGTCAAGATGACGTTGGCACCGGCCTTGAGAATGAGGTCGACCTTCTCGAGCACCATGC
>c102261.graph_c0
AGCGCATCATGCATTCATGACTGGTTCATACTCGCGCTTTATTGTTTAAAATGCAGCTAAAACTCAAAGATTCCACGTGAGTTTATAATGATCCATATACATTTCAAATTTCTCAATGTATAACTTTCAGCATTTCAAATTTGAAATTTCTCATTTTGATACATATTTTAATAGATATACAGAAAATCAACTGTAGGAATGCAACTAACTATATACATGAAAGGGCCCTTTTTATTATATTAGGTCTTCAAAAATTTTTAAATATATGAATGTTGAACAAGCAAACAACCGTATATAAATCTGTTATAACCCATGACTAATT
>c102263.graph_c0
AAAAAATTTATCTAAGATATATCTTTCCACTTTTAGATTTAGCCTATGAACAACCCTAAAATTTATTTGATCATTGTGCAAATACAATAAATGAAGCAGCCACCTCCAGTGCTTTTATTAGATGTACATAGGAGGAAATGTGATCAAGTATGAAAGAAGTAACCATGCTAAACTCACAAACCCTAATTTTGCGCTGCGAGATAGCATGAAAGTCGCCTTTCTTCAAACGAATACTCGATCACCTGATCTGCTGCATTGATTGATTCAAGCTGATGCTTGACTGGGGTAAGATATGATGTGCGGCCTACTTGCATATGTACTGGCATCATAATTGGTGTTCTAGAAGCTGAATTATCACCCGATATCATTTTTGGTGGTGCAGAGATGATATTATTTGGGTGGGGTAATTGTGAAAAGGGTTGACGTGGCAACTCAGGTCGACGAGGAGTTGAGTCGTTGAAACGTAACTTCGTGGGAGATGGTGAGCAATAAG
>c102264.graph_c0
GGTGCAAGCTCTGTTTTAAATGAACCCATAGAGGGAGGAAATGAGGTCTCTAGCACTGCCAAGGAGGCAGCAGTGGTAATGTGGATGTAGGAGTCTAACCCTAGTTGTACCAGTGTGGAATGCATGCTAGCCATTGCCGGTACGAGGTTTGCTTTCAGCGTATTGTCATCTGTCGTGTAAACCTCATTTCCTACTGCAATGCCGGTAATGCGTGTGGCCGGCAAGTAGGGTTTTACATTAGTCGAGATCCATTGTAGAGACTGAGATGGATTCATCATCGAAGCGACCTGGTCGTTTGGTACAGTCACGGTGAGTTCAATGCCAGAGTTGGCGAAGGCGGTGAGAACTTGTGGATTTGTATCGTAAATCCTTGTCTTGG
>c102266.graph_c0
GTGTCGAGGTCGTGAGGGTTGAGCTTGCCGATGACAATTAGAAAGATACCGCTCATGACGCCGACGAAGTGAATCCAGCACTTCTTCGCCCACAGGTTGCCGTGGCTGTACTTGTAGATCAGATCACCGATGAAGCCACCAAGCGGGCGAGTGATGACGTTGAGCAGACCGAACATAGCTGCCCATCGACCGGACTGGGTCTGACCGAGGTAGGGGAAGTTCTTGAGGTAGTAGGAGCCAAGGACTGAGTTGATGGCGAGCTCACCGCCGAAAGAGCAGAAGTATCCGGCGCACAGCATCAGGGTTTGAGGGGAGAGCAGAACCTTGAGAGCCTCCTTCGGAGTCGGCTTGACGATGATCTCGTGCTGAACCTCATCAAGGATTTGGCCATCGTCGGAGGTTGACGCAGACTCGACGTCGCGCTCGGGTTGCCG
>c102269.graph_c0
GTCGCGCCTCTACCCGCCGATCGTGTACATACAGCGGAGGGCTGCCTGGGACGCCGTCCTTGGAGGCATCAAGGTGCCCCAGGGCACCGTCATCTCCATCCCCATTGCCATGCTGCACCGGGACAAGCAGGTCTGGGGCCCCGACGCCGATGAGTTCAACCCGATGAGGTTCGAGCATGGCCTCACAAAGGCCGCCAAGGATCCCAAGGCGCTGCTGTCTTTCTCCCTGGGCCCAAGAGTGTGCACTGGCCAGAGCTTCGGCATCGTAGAAGTGCAGGTCGTCATGGCGATGATCCTCAGGAGGTTCTCCTCCT
>c102271.graph_c0
GGGGCCGACGCAGGCCAGGCTGCGGCGGTCCAAAAGAACAGCGGCTGGTTCGGCTTCATCTCCGAGGCCCTCGAGGTCGTGCTCAAGGTGCTCAAGGATGGTCTTTCTGCAGTCCATGTGCCATACTCCTACGGGTTTGCCATCATTCTGCTCACTATCATTGTTAAGGCTGCGACATTGCCTCTAACCAAAAAGCAGGTGGAATCAACTCTGGCAATGCAGAATTTACAGCCGCAGATTAAGGCAATCCAGCAGAGATACGCAGGCAACCAGGAAAGGATACAGCTAGAGACTGCTCGGTTATACAAGCAAGCTGGTGTAAACCCTTTA
>c102276.graph_c0
GGAATATTAATAATGTGATTGCATGTGTGAAATGGATGAGTTTTGATAATCAATTTGTTAAATATAAATAATAAAACTAACTATTATATTAGTATAATTCGTTATTCGCTCGCTATTATCTCATTACGTATCTGATAATTTTAATGGATAGAGATAGAATAAGATAAGATCAATTAAATTATAAGTTATGTCATATTTAATGAGTATGGATATGAAAATATTTTCACCCAAACCAAAACCGTATCATATACACCCATTGACATCTATGAACAAGTTGTACGTACTAACCAAAAATATATTTTATAACTTTTAGATTAATTAACCATAACAAATCATCATGATTTGTGTCATTGTATATATTATATAACGAGGTGAAATCCAATACTGTCCAACACTGATAAATTATTATTTTGTACTTACGATGTGAAAGATGTGATTTATA
>c102278.graph_c0
ACCTCTAAGGCTGCCACCACTACTGTTTTGTGACTGTGCGCACTGTTGTAGTGTAAAACATTTATTTAAAACCAGAAATAAACCGTCTGAAACGCATTAAGATTCGTGCAAATTGATTTAAAACTTTATGTTTAAACAGTTTTGCAAATCTAATCAGTCTATACAAATTTTGATACATATCTGAGGGTTCAAAACTGACTTTAAATAAAATTTTGTGCAAAGTTCTTTGGACAAAATCCTACTCAAATAGTAAATCAAAGAGAAGAGACTAGAGAGACAAGGAGAATAAATAAAGAAGAAGATAAAAAGAGAGAGAATAGTAATGA
>c102280.graph_c0
TGAAACTGTACAACATGCTCCAGGTTTAATATTTCAATAGAAGTGCAAGCAAAATTCATATATACCTCCAAATTTCTCCTCGAAGTAAATCTCTGATGATGCAACGAATGCTAAGGCTAGCAACACCGCCACTGTACAAGAGGCACGTGCTTGTCTCGTGCGGATCGCCATGGCTAGTTGGTCAGATAAAAGCTTGTTATTTCACTATGCAAGTTCTGAAAGAGGCGGGGAATGCACAGCATATATGAAGATATGAAACCGGAAAGACCTGTGGAGTCACATCCCGGTATTCTCACCTCCTTACAACATAAAAATACAAGCTCCTTGAGTACAAATTGTTTAGGGTATGACTGCGCTGAATAATG
>c102282.graph_c0
GCCAATAACACTTTTTTTACACTACCATAGACCAACAAGGTTAATAGAATGAAAGGGTGAATCTAACCGTCCGGCCTCACTAAGATAACCTAGTAATCTCTAGATCCTCGGACAAATGTTGCGTTCTATTGATCGCTAATGGAGTAATCTCGGTTATCATAACTACCAAAAGAAATAAGGAACGTAATTGTGAACTTAAATCCTTCAAGTCTTGATGATTGAGAATTATCATAGAACTCCATGCAATTGATTAGGGTAAAGGCTGGGTCTCGTCCATTTACCAGTCTTTGTCGATTAGGGTGTTATAACACGAAAATGAGCAGTATTGTATTAGGATTATCAACCCTTAGACAGACCATTACAATTTCA
>c102283.graph_c0
GTTTCTGAATCAGTAGTGTGAAATTCATTCCCATTTCACAAACTGATCATCCAATCCAATTACCCTTCATTCATCTCATTCTCAACATGTATACAAAATAATCTAATTAAGTAAAGAACAAACCCTGAGAGCTGTGACAATAACTACAAAGATTAACGAATTTCATATCCGAACTTACCATATGATGGGAAAGAAAGAAGAACTCACAAACCTCTCCATCTTGGATTTGGCACTGGCACTGTGGGTGACAATGGAAGCTGTGGATATCCAAACGGACCCGTCGACGGCGATAGCAGCAAGCTCGGTGATAGCAAAGGGTATGCTGATCTTGGTGAATTCATGCATCCGAATGGAAGAGGTGAAAAGGGCATCGGAAATTGACCCTCAGAGCTCATTACTGCCGAT
>c102285.graph_c0
ACTGGGCGAAGCTGGGGTCAGCAAGCAGGGGCATGTGTCCCAGCATCTCGTGGATACAGTCTGGCTCCGGGGTGTGGTAGGGCGAGGAGGTGTGGCGCACGTACTGGGTGCTCTGGAACACGCGGAAGGCCAGGCTGGCCAGGAAGTCGCGGGCCGTCAGCAGGCCGGCGGCGGGGCGCAGCGTGAAGCCCGTGTGCTTCTTCATGAAGGCGGACATCTCCTCGAGCTGGGGGATGCGGTCCGGCCTGAAGATGCCGTCATCCTGCAGCATCTTGAACACTCGGCGGTACTCTGCGCATGCGTGCTTAGGCATCAGGTCCAGCACCATGTTGAACACCGCGGTCCAGG
>c102286.graph_c0
TTATATTTCAGAAAGAAGAACATTACAGAACATTATAAAGCTTTTTTCTTTTCTTTTTTTGCAAATTTTCTATCCTCAAATTATAATAATGTGTCTTTTCCCTTTTAATTATAGAAAGAGGACAAACATCCTCTCCAGCTTAGTTCAAAGCAAATTAAGCAAGAGTATTTTTTTTTTCTTTTTTGCGTGCGTGTGCGGAGTTTGTTACTCGTGTTAGTCTTATTTCTATCCTATTATCATTCTTGTTTGTTATTAATTATCATGATCTACATGTAATAAAAAATATGTACACGGAAGTAAATAAAACCTTCAGA
>c102288.graph_c0
GGACGCTGTTCCACGAACGGCCGGTCTCCTTTCATCAAAACTGTCACGACTGAAAGCCTCATACAGCCGGCTGAATCTGTTTGGTGGAGCAGCTGAAGCAGATGGAGAGCGGCGACTGAATATGCCATAATCTGAACTGCCGCGATCAAATGATGGAGTATCCCTCAATGAACTGGAGGGTCCACGGAGTCCTAGAGGTGGAGGAGGAGGCAGAGGATCGCGTGGCCTGGGAGGAAGAGGAGGTGGTGGTAAGAAGTCACGTCCTCTCAGAGATGGTCCCAAATCCCGTGGTGGAAGAGGTGGGAAACGACGTTCAAATATTTCACGGGAATCGTCCACCGCAAATGCTT
>c102291.graph_c0
GGCTGATACACAAGGCTAACGTCCCTCCTCGTCATGTGAATCGTGTTCGAAAAGCACAGTTCGCCAAACGCCTTATCATGAAAATCGCCTATGCCTCGGCCATCTCGACATCCTCATTATCATTTGCCTGCTTGATCTCCTCAATACTTTTCTTGAATGCGGCCTTCTTGGAGTCCACTTCATCGCGGCTAAGATCCCTCATCCAGGTGTTGTTGCGAACGAGTTTTTCCTGCGCACGCTCGCGTCTTGCATCGTTGAGCAGCTTGTACTGATCGTTAGGCTGGGAGGCGCCCTCACTTAAGCCCGCGCGGATGACATCTGAAAGTGTG
>c102293.graph_c0
TCTTAATGCCGAAGTCAGCAATGGCATTTACAATTGCAGCATCAGTCTTAGGCCAGGTTATCGGCTCAAGGGCAGAGCGATTCCGACTCAAGGCAGTAGCTTCGGAAAAACTAACCCTCCAAGATTCAATCAGCAAATCGACCCCTTTTCCCGTAGTTACTGTGAAAAACGGTCATTGTGGCGACATCGAGAGCTGGAATCCAGTTACCACTCTTCAGGTAGCAGGTCCTCCATCACCAACCAACATACCCTGCTGATCTCTCCTTCACCATTTATTGTGAGTGTTCTTCTCTGTATCCTATTGTGTTTAATTCTCCATTATACACCAGTTTGTTCAAAGTATTTG
>c102296.graph_c0
GACGGCGCCAGAGTCAAGACCGAGAGCATCGCCGGAGTCACGCTTGACATTAAGACCGAGACCGTCGACGGTACCGGTGACGCTGTCGAGGAGAGGGGTGACGGTGCCGGAAACGACGTCACGCTTGACGACGTCGAGGCCGCCGACAGTCTGGTCGACAGTGGCGACAAGGCGGTTGACGACGTCACGCTTGGTGGCAACATCAACGTTGACGTCGTTGACGATGTCCTTGACGTTGTCAAGAACGCTGCGCTTGACCTGGGCACCAACCTCGACGCCGTGGAGGACGTCCTTGACATCGTCGAGAGTGTTGCCAACAATGGCGCGCTTGGCCACGTTGAGGCTGCCGACAGTGTCGACGACATCGTTGACGGTGCCACTGACACCGTTACCAATAAGGCCGTTGACGAGGTCACGGGCCTCGACACCAACCTTG
>c102297.graph_c0
TAGGAGTAAGAGTATAAAAACACTGTCCAAATTCTTAATGGACAAAGTAAAAGCATTTTTAAGTAGCTAAAAATATTATACTGATTCTAGCTACTGCAAAATTCACTGTCCCATTTCAAGATGACAATTGTGGGTGCAATAGGCCAAAGAATCTTCAGCAGTAAGAATCATATTCATATTCAAAATACACCATCGAAGCACCAGTGGCGAAGCTGTAAACTAGCTAATACTATTGAAAATATAAGCAATCTTATATCAAATTCTTGACAAAATTGGAATTAAACAATTACAATGTACTTCGGTAATCATGG
>c102301.graph_c0
TTTTTTGATCCAAGAAAATCTTTCATAAGTATCTGTATTTAAAGAAAAACACTCTCAAAAGAACGTCAACATAACAGCCATGCTTGTGTAGGACAGACAAGGATGAACTACCACGCATTGTCGTGCACAAGAATTGTGGCAGTTAAAGCTATGAGAAAAAATAATTACGACAAAAATATTTGATATAGTGACATAAGAGAGAAACAAACTCATTCTTCCATAGGCTGATTTTTCTCTGCTTGTGATTGTGCCACCTTGACTTGGATTTTTGGAAGAGTGAGGGAAGGATCCTCCTTGAGAAGAGCAGGTGGTTTGACCATACTGATGCTCTGCTCCAATTCCTTCCTTGCCTCTTTGAGCTCCTTTCCTTTCTTTCCTTTCATCCTGCGTGCAATGTGCCTTGCCTCCCTTTCGGCTCTGACTTTGTCG
>c102308.graph_c0
CGCCATATTTCTCATTAGAGTGGGAAAGAAAATCTGCACATTTTTTCTATTTTACATGCAAAACTAAGGATACAAAGTTTCATATGTTTGCTACCTAAACTGCATCATCACAATAATATAACAGTACGGTGTGGCGAATGATATGAACCTCGGTGAGGACAATGACGACGATATCATAAACTATAATCACATCGGCAAATAATATTGACACGACACAACACAACACGACAACTCGAAACCTGGATGAAGCTTCACTTTTCTCTCCACTTCAACGTCTTCTCAACTCTGTTTTTGAAGTTGTCTAAGCTTAGAAGTCCATGAAAATTTAACCAGACAATGGCTAAAGCCCATTGCTGAGTGTTGGGGTTGGCTATATCTCCGCCATTGCTGGGAAATCATAGCCTTGCTGAGCTTTG
>c102310.graph_c0
CGGGGCTTGAGGCCGTCGGACTGCATGCGGATGAGGGCGAGGTCGGCCGGGTTGCCGTTCATGGCTGCGAGGCCGCCGGCGGTGAGGCCGGCGCCCGCGCGCTCGGCGAAGCCGACTTTGGTGCCGTTGCGCTCGGCGCGGGCGGTGAGGGTCTTCATGAAGGTCTCGAAGAAGCCCATGCGGGCGGTGGTGTAGACGGCCTGGCGGAGGAGGCCGGCGGACAGGCCGGTGTAGAGGTCGAGGACGCGGCCGGCGGCGATGACCTCGCGGGTGACGCTGAGCGGGGTGGGCTTAGGGCCGG
>c102313.graph_c0
GTTGACGTCACTTGTAAAAATTCCATTAAATTCAGCAACATATTGCTGCAAACGGGAATGAACACTTGACTTCACTTTCAGAATTATATCACCAATCACTTTACATATGTACCGGTACTGCATAAAAGGTCGAATGAATCAAGCCAAATGCCTCCGACTGGATAAGGAGAGTGCGAGATAGCACGTGCAGTCAAGGTCACGATGCAATAAATTTAAGAAAGAAATTCACTCACATTATGTTTTAATTAATATGTAATATGTACGGATTAAGTTTATGGACTGAATTAAAAAATTGAAGAGTTTTTG
>c102314.graph_c0
TATAACCAAGAGTTATTTGTAATTTTTGTCAAACTATTGTGATATTGGTAAAAAAAATAGACTTTATAAAGTTTTATTTAATGAAAATGAAATTGGGTAATTGGATGACCTAAATTAAGGCTTCTCTATTCATAATTTTTCCGTTTTTAACTGCAATCCTTTTTCTCATCACATCAATTTGACGGGCTTGTTTGAGCAAATATAATAAAAATCAACTGAAATATGTCACCATAAAACGCTTGTTCTTCAGATCCAGCAATTTGAAGTGTAAATTTTATAGCTATAAAATTATCAAGGAGCATTTCAACGATGAAGACGCCTTAATTTTCATGCACG
>c102318.graph_c0
AACACGCTTCACTTACAATTCCTTTCCCAGTTTCTTCAAAGCATGCTACAGATATTCTCAAAAGAAATCTTAAGTTATTAAATATACACGTTCCTTAAAGATATATATTTGCAGTCAAAATATTGTGATGGATTATGTAGCAGTCATACGTTATGGATACAAGTTCATTATCTCAACTGAAACTGTGATCAAAATACCTTTGGAAATAACACGTGCATCATACAGAAATGTCAGTGATGCATGTCTCATTAGGAGAAACAACTGATAAACAAGAGCCGGCACAAAATACAGAAATGAATTTAAA
>c102319.graph_c0
CGCGACTTGAGGCCGTACGATGTTCCCGTTGCTATCGCGGTTCTAGTTGTGGGCCTGATCTACCTCTGCATCCTCGCCTTCAACGCTACCATGGCCAACTTCGGCGGTCGCCAGGGCCTGCAGCCTTTCCTTCGATACCGCTCGCTTGTGGCGATGCGCATCATCGCGCCGCTCGTCTGCTACTTCTTTATGTCCCTCATGATCTCGCTGCTCAACATCCCCTTCAATGTCCCCTTCGGACGCACGTTCAGCTACGGCGCCGGTTTTATGACGTGGTGGGCTGCTACCTTTGTCGGAATGTGCGTGCTCGG
>c102323.graph_c0
GGCCAGGCAACGATCAAGGTGCAAGGCTCCAAGTCTGCGTCGCAGCAGCTGAGCAAAGCTGGAGCTGCTTTTGCCTCGTTCGCCGACTACAACCCGGCGCCCTCCACCAAGTTCAGCCTGTACCGCGCCGAGGGTTTGCCAGACGAGACGGGCGCACGAGACGACGCATCTGACGAGCGCTTGCTGCTTGCCGGCGAGACCGACACGATGGCCTACGTTGGCAACAACTTCGAGTTTGGCAGCACCGCCGAGGCGCGAGGCTACACGGGCGAATACATGGTGGGCATCTACGACCCCTCTAGCAGCTCGATCACGCTTCGCGCCCTGCCTACGTTCCAGGTGGCGCGCTCGATCAAGGCCAACAGCTCGCTCGCATCCATCTCGAGC
>c102327.graph_c0
CGGGAGCGTGTTTTTCTGCTTGGGATCCATCTCGGCGTACGTCAAGCCTGTGCCCTTGATCTTGAGGATGGGATCCCAGCCAAAGTACGTCGGACCACGCGGGGGCACAATGACGCCCTCAGTCTTGCCTTCGAACAGCTGTACTGGCTGGTCGGGCCCTGGGCAGTATGCGAAAGTGCAGATGGCATCGGCGGTGCGGTCCTCGAATCCGTCGAGCATCTTGTTGAGCCCGTCGTGGCCGATGGTCTTCATAAAGTCCTTGATGTACGGTCCGGGCAGACCTCCGAGTGCGCGGAAGCCGAGCGCGGTGTCTTCAGTGATGCATGGACCGCCAAGCGCTTTGGCAGCGGCCGAGCACTTGGCCTGGGCGACGTCGCG
>c102328.graph_c0
GAAATTTTGATGTAGTGGTCAAATATTCGCTTTGTTATAAAAAATTCACCTCAACAGAGTACAGGAGAGAGGGTTCTAGAGGGACTGATATCTTTTGTATGCTTATGGCCATGGCGGGGTAGAGGCACCTTATCATCAGCATTCATATAACAAAGTTTTACTTGTTTCTTGCCACTGTAAGCTAGTGTCTCACTAAAACAAATTGACCAGTCCATCTCCACCAATGTGTCAGCGTAGCAAAGTCCATTCCTTTCTTATTAACCTAATGGAATGATAAGTGAAGAGAGAAGGGTTTAATATTTAAATCCAGTTCTCCCGCCCTATGTGTCAACTGTTGAACCCGTAACTAAAAGGTTTACAAAATTATCTATTAG
>c102329.graph_c0
GGTGCCACGGGATGGCTCGTAAACACCGGTTGGTCCGGAGGAAGCTATGGAAGTGGTAACCGTATCAAGTTAGCCTACACGAGGAAGATCATTGACGCAATCCACTCGGGAGCGCTTTTGGAGGCAAATTACACCAAGACTGAAGTGTTTGGCCTTGAGATTCCTGATGCTATTGAGGGAGTTCCAGCAGAAATCCTGGATCCAGTAAACACGTGGTCGAACAAAGACGGCCACAAGGAGACACTGCTGAAGCTGGGTGGTCTGTTCAAGAAGAATTATGAAGGGATCCATGCTTACCAGGTGCAGAGGGATAGTAAATTAGCCGAGGAGATTCTTGCAGCTGGGCCAACTTTGTAATGGAAAGCCAAGAAT
>c102340.graph_c0
GGAGAGCCGGATAACGGGTGACCCGTCACCGACCATGTGTCTTCGTCCCCGCTTCCTCCACCCTAATATACGGTATCGCTGGTTCTAGATACAGCTGATAGTACAGGTTCCCTCTTCGCAATGCCCGAGGCAGAGCCAGCCGGTAGAGCTGTGACGATATGTGCCTAAAAGGAGGGAAAAAAAAAGTCTCAACTGGGCGACGCCAGTTTATGTACGGCCAAAATATGGCTCAGGTGTGTGACCAAATATCAAAAAACGCCGCTGTCTATGCGATGTTGCCCTTTCTCTCTATTCTTCAGTTAGG
>c102341.graph_c0
GGGAGACGGGATGTATACGAAAACGAGAGCGGTTCGTTCAGTAACAGCTAGGTAGAAATTCTTTCCTGTTTCTTGTTTAGTCATTGTATGCTGATATTTACCCCTGAGCTTGTTTTCCTTGAGCTAAGCTAACACGTATTACCCTGCCTTCAAGTTCCAATTCATTACAAGCTTCAAGAGCTGTTTCCATCTCTGATTTTGTTGAATAAGATACAAAGCCATATCCTCGTGACTTTCCGGTCTCGTCATCGTAGATGACCCTTGCTCCGACCACATTTCCATATTCTTGAAATGCTTGTGCCAAACTTTCAGATGTTACTGACCAGGATAAGTTACTGACATAAAGTTCATACTCAGAATCTGGATAAAGAAGTCCCTTAGGCTTAGGTTTGTCTGAGAAATTAACCCTCAATAGTCTGC
>c102342.graph_c0
GCTGAGGCGACCAAGGATTCGAGTACAGTCAGCTCGTCGGGAACGCCGAAGATCCACTGGTGCTGCGGATGCTGGGCGGTTAGCGAGGGGCGGGCGAAGCTGTTGATGAGACGGCGCGGCACAGGTGGCAAAAGTGGAAAAGCTTCGAAAGTGCGGGGCTCTTTCGACGGCGACGTTGGGTTAGGGTTGGCGAGGGTCGCAAAGGTATCGAAGATGGACTGCGAGTGCGACGTCGAGGCAAGCAGAATCGAGAGGTGGACCTTGTGCGACCTTGATTGTGGCGATCAGCTTGGGTATATGGGAAAG
>c102344.graph_c0
GGTATATAAAATCCCTCCCATACTCTCCAGGGGCTCCTCTGTACCATCTTTATCCGAACGCTCATCCTCTTGCAATCGATCTGCTACAAAAGATGCTCGTTTTCGACCCATCGAAGAGGATTAGTGTAACCGAAGCATTGCAACATCCTTTCATGTCGCCACTGTATGATCCAAACATCAATCCTCCAGCTCAGGTCCCGATCGATCTTGACATAGACGAGGAGCTAGGTGAAGAAATGATACGAGAGATGATGTGGAAAGAAATGCTTCATTACCATCCCGAAGATCTGGAAAAACATGCCGAAATGGCATGTTTTCATCCCGAACCTACTTCGAGTAGTACTGCGGTGTATTCTTGACCAAATCTCGTTTTGATCCAGTTTCGAGGCCTTGGAACGTGGTGATGGCTGTCCCATTTCGTTCATGTATCGAATAGCTCGGTAAGTATCTAGTAACTTTCTTCTGCTGACCTGCCTTCTTCCCCTAGGGAAAATGATGGTCCTGTAATAATTAATAATCTTGAAACAAGCATGCATCTGAGGTTGTTCTGTTACAGCATGTCTGTCTGTCTGGCG
>c102352.graph_c0
GCGAAGGTTACTACCAGTAACGCCGCCGGTGGTGGACGCCAGAGCAAAACGATGATGCAGCATGTGGTGACACCCAAGAGGAGGAGGGCATCCATAAGTTAATAATCATGAGTTCATGACGCTGTCGTGTAATTTTAGGAGGATACCGTGTGTGCATGGCTTGTAGTTTGATTATTATTGTGTGTTTTTAGTTTATTATTGTGCTAGTATATATATGAATGCGCGTGTAGTACCAAGTGGTTTGCTAAATCAGACGATAATTTTACATGTTCGCATCGTAGTCATCAATTTTATCTTTTCTCTTTATCTGCCACAAACACGAG
>c102361.graph_c0
GGAAAACCTACCTCAAGGTGCTCGAGAAGGACGCAACCATCATCCCGCTCTCGGTCGACTCGAACGACTTTGTCTTCCCCTACATGCCCATCGTCGGAAAGCAGCTCAAGATCCAGGGCTCCCTCGTCGCCACGCGTGAGGTGCACGAGAAGATGCTCCTCTTCGCTGCCCGACACGCCATCAAGCCGATCATCGAGGAGGTGCCCATGACCGAGGAGGGCATCAACGGCGCCATCGAGCGTCTCAAGAACGGAGACGTGCGCTACAGGTTCGTCGCCGTCAACTCCAAGACCCAGGCCAACCTCTAAGGCAC
>c102364.graph_c0
CAGGTATCCTACACTAAAAGCAACACATTTTTACATGCAACTATCTAAACCCACAGAATGTTCCTCCTTGTTTTGATATCCAGTCTTCTAGTCAGACATGACCCTGTTGCTCGAATTGCCCAAAACCCGATTGAAAATGGTGGGGGAAAGGTTGCTATAATGCTTAATCGATAGCGAGCGTGAAACATGTCAATCCCTTTAAGTACAGCTCCACAAATTCTCCAAGTCAGTTTTTGCTTTCCATCAAACCCGAATCATCATCTTTGGAAGATTTCTTCCTTTCAGTGTCTTCATTGCAGCTTCTGCAAATGATTGTGCTGCTGCAGCATCTGCTTCAG
>c102366.graph_c0
AGAAGCAGAGGACTTGCTCCCTCACTTTCTCAGAGGTATACGGTGGCGTGACCATGAACAACACGCTGTGTCTGGGCGTGTTCTTGGCGCTCATCTACTTCAGGGAGCTGACGTGGGACTTCTCTTCGGAGGTGCTCGTCATCCTGCTCGCCTGTGTCATCATGGGCCTCTTCACAAGCTTCCGGACCAGCTTCCCGCTCTGGACCTGTCTGGTGGCGTACCTGCTGTACCCTCTGACCCTGGCCATCGTTTACGTCCTCGACTTCGTCTTCGGTTGGTCATAGGCTCGTGCTTCTAGTCTGGACACACGCTTGAGTTTGATTTTTGACTCATTGTAATTTATCTGTCTAGAGTTCGAGGTGTTTGTTGTGTTCA
>c102367.graph_c0
AGAACATCGATTTCCCTTGGCCTCAACCTAGTACTCCGATGTACTTCCACCAGAACCTAGGTCAGGAAGAGATCAGTTCCAGCGGGACATCCTATCTGAACCGTACGGAAGCGGCGAACGTAGAGAAGATCGTAACGAGATTCTTCAAGTCTGGCGTCGTACCATCTCAGATTGGTATCGTTACGCCGTACGAAGGTCAACGAAGCTACATTACAAACTTTATGCAGTTCAATGGGTCGTTGAGGAAGGATCTGTACAAGGAGATTGAAGTGGCGAGCGTGGATGCCTTTCAAGGCAGAGAGAAGGATTACATCATCCTTTCGTGTGTAAG
>c102371.graph_c0
AAAAGGAACCTCAATCCTTACTCGACTTCGTCGTTCAGACACAATCTACCGACATCATCAAAAAGGTCACGATTCTACATCATCACCGCTATGCCTGCCAGCGTCGCTTCCTCCGTTTCGTCTATCGTCAAGCCCGGTCCGGTCGTGAAGTGTGGTGAATCCTGCGATTGTTGTGGTTGCGATGAATCCTGCTGGTGCATCGTCATGTAGCTTTGGCCTTCCGCAAGATAGTAGGAACAACATAAACCGGAAGAACGATGAGCAAGTAGTGGCTTGCAGACTTTTGTTTACAGGCAGGATCAATCCCAG
>c102373.graph_c0
GTTTTGCACTCAAGGCGCTTAGTGGTGTTTCAAGTGGCGCGATCGGAAGCGCCTTTGCGTGTCCTACCGATCTTGTCAAGGTGCGAATGCAGGCCATCCGACCTACAGGCCGCCCTCCGTACAGCAACACATTCGTCGCTTTCGCCCACGTGTACCGCGAAGGCACCGGCATTATTGGCGGTATCAAGAGTCTGTATCGCGGTGTAGGACCGACGATCGTCCGGGCGGCCGTGTTGACCAGCTCCCAAATCGCCTCGTACGACCAAGTGAAAACGACGCTCAAGCGAAACCAGCTGCTCGACGAAGGTTTCCCTCTCCACTTG
>c102383.graph_c0
GTCAAGCGAAAACCTTTCACTGGTATGCTGCATTCCTTTCTCTCATTCTCAGGTTTTGCTTCAATTTACGTTGGTTTATTATTGCTAGAAAGGTAGGTTCTGTTTCTCTCGTGTATGTTGCTTTCCGTTGAGAAATTTCGTTGGTATCGTGTTTGATAGTTTTTGAATTGGTGGTATCAAGAATCTGTTAGTGCATCTTTCAATAATGTGACGAGATATTGTAGTGTTAAATTGCTAAGTGCCAACACTTCTTCAAGGGGATGGGTTGCATCAGTATTAGTTTATTTGGATTGGATAGTTTGC
>c102390.graph_c0
GCAAAAGGCAAAAAAAGTCGCCATCATTGGCGGTGGTGCCTCTGCTGTCGAAGCACTGGAGTTTGTTGCGGCAGAGGAAGCAGAGCACACCAACGTCCTGGCACGCTCTGAAAAATGGATCATTCCACGAAACCCTTTCATTGACGCACTGCTCGCACTGAACATCTTTGGCTCGGAGACTATCTTCTCCTGGATCCCAGAGAACATCCTTCGTCTGTTCTTCTATCGCGATTTGTTCGATATCTCACCACCAAGCCAGAACAGCAAGGTATCTTCGAAGAAACACCTATGGTGAATGACCAGGTACTCGATCTTGTCCG
>c102392.graph_c0
GCTTGCCCGGCAGTGCCATCCGCAAGGTGTACGATGATCTCGAAGAGATGTACGCCGACATGGCAGTGAAGGGCAAAAAGCTGTGGCGCAAGGCTCTCAACGCTCTTGGCGTCGGAGAGGAGGTGGTCGGAGCGAGCGCCAAGGGCTACACCGCCATCAACACGCTCGATGTGCCGCGTCGAGAGCTTGTCGAGGTGCGGCTGTCCGACAACATGGCCCGAGCCGAGGCGATCGCGCTGTCGCATCAATCGATGCAGCTCTGCAACGCTGGTCAGAGCGCCATGCTTCTGCTCGAGGATGCCACCGGTCGGGGTCAAGCTCTTGTCCAGGACAAGCAGTCTACTGTTCTGGCCCA
>c102393.graph_c0
GATGACATAAAAATAATAAATGCACCACGCACGTCACCCTTTGGTTCTGCATTTTGATACTAGTTACCGTTCTCTCTGATCAGTACCTAAGTATACTGGATTGGTACTGCAACAGTGAAGCACAGCATTCATCTCACTGATACTAGAAGGTACATTCTTACAGTACATTCCCAACAATTATTAATAACTCACGGAACCAAAGCCAAAGCAATTCAATAAGAAGAAAATAACTTTGTAGGTTAAGTACGTAGTAGTGTCAAATATATTATACATTGACAAACCCATCTCAATATGAGAAACTAAAAATGATGTATACATTCATCATTGACACTTCACCAATATGCAGTTATTGCTCTGGAAACAGGCATATAATTTTTTTCTCTTTGGGTTCAAAATAATTATATATTTTCTTCTTTTTTGCCCTTTTTGTAATCAAAGATTCGATCTGATTGGTAGTGTACTGGTAGAGTTCAGTACCAGAAGTAATAG
>c102399.graph_c0
GCCAGCCCCTGCCTTAGACCTGGCCCAGTGGACTCTGATCTTACAGCCAATATGGGGCAGCAAAGTGGGACATCTGTCTACAGGGCCAGTAGCCCCAGGTCATCTGCTTGCCAAAAGGAGGGGGACCAGCCCCCGGGGGGAGCCCAGAGCTCGGCAGGGCTGGGGTTAGTAAGAAGAGAAAACAGGGTTAGTAGGGGCTGGGTTAGTAAGTCAGAGCACAGCACCAGCGGACAGGGCACCTCAGCAGACACACACAGGAGTCGCTAAGAGAAAAGGAAGAACGCACGCAGGTCCGTTAGTTTGTTAAGGGATGATCGGG
>c102401.graph_c0
CTCGGCTCCTGACTCGCCCGAAGCTGCTGAAATCTCAGACACTGAAGTGCTGCTCAGGTGGAAACAACCGAAAGACGATGGCAACTCTGCTGTTCTGTGCTACAGCTTGCAGTACAAAGAGACTGACAATGTGGACTGGATAGACGTGGCCAACAACATTGATCACGAGTTCTATGTGGTTCGTAATTTGCGTCCAAATGTCACACACCACTTCAGACTAGCAGCAAGGAATCGCATTGGCTGGAGCGAAAAGGGCATTCCAACACCACTGGTCAGGACCAAGGAAGCAGGTGCCCCCAAAGTGCCAGTGACGAGGGCGATGAAGCACCTGCAGGAGATTACCGAGTCAGGCCAGG
>c102404.graph_c0
GGTCTAAAAATAATTTTGTAAATAGTGTTATTATTCCTTTGAATATAAATAATTTAGATGGCAACATAGGCAATTTAGAATATACTATTTGTAGATTATTGCATATCACCTATTTAGGTGTTCTTTTACATTGAAAAAAATTGAATTATGATAGTTGGGATATTTTGATAGAAAAAATTAATAAAAAGTTGCATGGTTGAAAAATCAAACTTCTTTCTATAGGAGGTAGGGTCACCTTACTTAATTATCTGCTTTAACTCATACCATTGTACTGACTAGGATTGTATACGATGCTCAAGAAAGTTAGATAGAGAATTGATAAACTTAGAAAAGAAAAATTGTGGTTTGGTAGTGCCTCAATAAAAAAGAAATTTGCTCTAGTTTTATGGTCCATAACATGCAAAAGTAGATAATGGTTTATGTGTTGTTGTCTTAGATTTTATAAATCTCTC
>c102405.graph_c0
AGGGGAAGAGAGAGCGATCAGGACTCTGAACCCCCTTCCTCCTCTGCTTTTATCTACCCTACAATTTCATCGTCAGCATTTTATCTTAAAAGGTGTGCAATTGACAGCAAATAGACAATAAACAAGCAGAGGATCCGGACCAGACAGAGCAGAGTCAAGAGCAATTCTATGTGGCCAGACTGGATACAGAATTCGGTGATGCCATTCTCTCTTCACAAGCAGTAAACGCTGCTGCAGGGCTGTGCTCTGCGCTCTCTCAATAAATAGATATTTTATTCTGCCGCATAGAATCATCCCCGAAGGAAGGATAGGGGTATTTTGGGAAATGCGGTCAAGTTGCAACTCACTTTCTCCTCGCTTTTATCGGTGGGACTGAGCTG
>c102407.graph_c0
TGTGAATGGCTCCTTGAGCAGATTGGGGAATCTTTTCTGGATCGACGGGCGCAGCGGCGACGGGGGCAGAGTCGGAGGTGACGGTGGTGTGTCCGGATCGCGAGGCGGTCTCCTCCTCTGCTGTTGAGGTGAGCTTGTGAGGCTTTGCCTCTGCCCTGGGCTTGTGAGGGTTCGAGCGAGCTTGGTTCTGTGGCTCGTCGTCGTCGGTAAAGACAAAGCCATCATCGTCTTCGAGACTGCCCCTCACAGTCCTGGACTCGGATCTCCAACGCTGTTGACCGTCAGCAGCGCCGTCGGTCTCGCCGTCGTTGTAGATTTGGTAGACGCGCTGTCGTGGCCGCCCGAGGAAGCTGGCCCTGGAAGAGGAGCGATTGCTCTGTCTAGGA
>c102409.graph_c0
TGGCGTTGCAGTCGGCGGGGGGCGTGGTCTCGGCCACTTTGACGTCGACGCGACCTGACGTCTCGGCGCGCCCCACCTCATTGGTCGCCGTGCAGCTGTAGACGCCGGCGTCGCGCGCCGTCACGCCGGCCAAGGCCAGTTCTACCGTGCCGTCGTGGTTGAGCGTCATCACGATGTGCCGGCTAGGGCGCAGGCGCACACCATCTCTGTGCCACATGACGCCCACTGTGGGGTAGGCCTCCACCTGCGCCCAGAGACGCAGTTCACCTCCTTCGCGCACCGAGTACTTGGGCTCCAGTTCGTACAGGAACTCGGGCGCCACGTAGGCCCG
>c102411.graph_c0
GCGAGGAGGTATGAAAAATATCTAGCGGTTACAAAAAAAAATAGAAAGAGAAAGAAGCATGATCTAGGAAAGAGGAGGCTGATTCTAATAGGTGGTACTTTATCCACAATGCTTTGGTTAAATTTTCATGCAAACCGAAACCAAATCGTTCGATGGTTTAGATTCTTGGGATCGGTTGAAACTAAAATCCTTCGGACGTATCGTGATGTACATGACACGATTGTTGTCCGGCTTGGACAAATATGCATACATGACCTTTGGAAGAATCTAGTTCTGATACGGTGGCGCAAATGTGGAGTGCGTATCCTCTGAGATA
>c102413.graph_c0
TGGGGCTCAAGTACCAAGAATAAATCCGGGTTTATTGGATTACCAGATGCATGCAACTGGACTTCCAGCGAATCTTTCATTAACAGACCCGATGCGAGGAGTATCTCAGACACATACCGGTGGTCTGGATCGGGTGTTTCACATAAAAGCGCAATGTAATCTGTGGCAGGTCCTGCTGTGTCAGTGTTGGTTTCCTCTGATAAGCTTAGTTGCTTTAGCTTCTGTAAAAGATTTTGGATATTTTCCATCTTTGAATTTGCTGGAGGTCTCAGGCTATTGAAAGCCAGAATCCAACTGAATCGCCAGAAAAGAAA
>c102421.graph_c0
GTACATTTCACTCGAGTGAAAATGTGGGTTTTTGTTTAGTTTCTATAAGCAAATTTCATGGTCTAAATTTTCTTTTGTGAATTACCCTTATAGTACCTCGTACATTTGCAAATAAGCTGTATCTTAGGATTAATCTGCAAACAACACCAAGAAGTTGATGGGTTGCTCGTGCCAAAATAATTTAACTGCCCTTGAAACTTTATACAGTACAGTTAAATACTTTTGCAAAAAGTGGCCAGCTGTCATGTACTATAAGGTTGTATTACTTGCATGTATCTCAAAGTTGTTGGGTGTAAGCTGC
>c102422.graph_c0
GGCAATTTATGTATTACCAATATTTCAAGAAACAACATGTTATTTATTGAAGGAATTTTAGATTATAATGTAGAGTATAATCTTGAAATACCAAACGAGTTCTGCATAGCCAAATGTTGATAAATATATTTTCTAGAAACGATTAACAACTATGAAAAATTGTTTCTGTCTATCCACCAACTTCAACAGCCATATCAAGGTTGCGTTGTTGTTCAGGTGATGTCCCAATATCTAGCTCCTCGCCGCATTCAAATCTTGCAAAGTCAACTAATGAGACACCTGAATCTGCTAGAAACTGTCCCACCGTCTGTGATGGGTCTAACAGATACTCCTGGAATATCATGC
>c102426.graph_c0
TGGACATCTGCTTCAGCTGCCGGAAGCTCCTCGCCGAGAACAAAGACATCTTCATGTACAGAGGTGACACGCCCTTCTGCAGCGAGGAGTGCAGGCAGGAGCAGATCGAGATCGACGAGGCGAGGGAGAAGCGGTCGAATCAGACCGGGAGGGCGGAGGAGCAGCGGCAGAGGCAGCAGCGGAAGCAGAGCACCCCGAGGATCCCCGTGTGGGCGCGGTAGCCAGGGCGGTTTTCCGGCGACCAAGCCGAGCGTAGGATTTTCATCTTTTTAGCAAGCAGTTCGTGAACAAAAGCTCGACGATGAGTTGGGCGGTCCAGGTCCAGATCTTATGCCGTCCCCTGAACCGCAGCGATCTCCGAAGATGGAGAAGAAGAGTTTGTTTTGTGGGTGGATTATCACTGGTTTTTTGTTCTTGCGTCGCGTAAGGTGTACTATAATCTGTCGATA
>c102428.graph_c0
GGTCAGCAGATACGGCGTACCCGATCCGTGGCGCCATCACTTAACCCAATGTGGCATGAGGAATTTATGTTTGTTGCATCTGAGCCCTTTGATGAGCCAATTGTGATAACTGTAGAGGACCGGATTGGGCCCAATCGGGATGAGCCAATTGGTCGAGTTATTTTACCAATACAAGTTGCTCAACAAAGGTTCGATCATACCAAACCAGTTGATTCCAAGTGGTTTAGTCTGGCCAAGCCGTTTACTTCAGCAGAAGAGAATATAGAGAAAAAAGAGGCTAAATTTTCGAGCAAGGTACATCTGAGGCTGTCCCTAGAATTTGGATACCATGTGTTAGATGAATCGACTCACTATAGCAGTGACCTTCAACCATCAGCAAAAAATCTTAAGAAACCGAGTATCGGTATACTTGAATTGGGTATTTTGAGTGCTCG
>c102431.graph_c0
GGCAGGCTCGTCTCTTCGGTCGGACTCGGAGGTGGTGGAAAGGATGCTTGCGCCTGGCTGAGCAGCGGCGGCTGCTGCGGCGGTGGCAGGCTCGGATGTGAGTGGGCCGGCGAGGATGTGATGGTCTGGGATCGTGTTGGACGGGTCGCCGGCCGAGTTGATGAGGAAGGCGGGACCGTCGATGCGGCGGATCATGTCTGCGCGCAGCGGCTTGCGTTTTGGTTTGGATTTGGACTGCTTCTTTTCGATGCGGCGGAGCTCGATGTGGCCGCTGGAGCTGGAGTCGGTGCGATCGGCGTCCTCGGTGTCGTCCAAGGTGGTTGCGCTGTCGGAGGACTTGAGGCCGACCATGCGCTGTAGCTTTGCGATGTTGTGGCGACGTTCTCTGCGCTGCTGCTCCTCGC
>c102434.graph_c0
TACGTCATGTGGGCCTAAGAAAAAAATCAGTTAAGACAAAATGATTATTAGCGTGATTGGTAGATCTATCATCTATGGGAGACAAGAAAAGGAATAGGAGGTGATCAGGAAATACTGAATCAAAATTGAAACTGATTGAGTGATTGCAAACAATAATGACCTCAAAATCAGGATATGAAATCTCCTTTCATCCATGAATATTTTAAATGCCAAGGCGAGCAGTAATATAATTTTTCTTACTTTTCAAAGTCTAATGTAACTCAATATTTAAATAAATGTTGACTATCTAATGAAATTAATTAAGTTAGTTTCACCCCTAAATATATAATTGGTTTTTATTACATGCCATAATTAAGTTAAACTAATTTGTTTTGAAACATCATTTGATTATTACTGAAAAATTGAGCTCATGTCATA
>c102439.graph_c0
CGGTACCGACTGCATTGACCTGCTCTACCTCCACCGACCAGACCGCGGCACGCCGTTCGCGGAGACGCTCGAGGCCATTGACAAGCTTCACAAGGCCGGCAAGTTTGTCAAGTTCGGCATCAGCAACTTCACGGCCTACGAGGTGGCCGAGGTCGTCATGACGTGCAAGTACAACAACTGGGTGCGCCCTACCGTGTACCAGGGCATGTACAATGCCATCACGCGCAACATTGAGTCGGAGCTCTTTGTCGCCTGCCGCCGCTACGGCCTCGACATTGTCGTCTACAACCCCATCGCTGGCGGCCTCTTCTCCGGCAAGATCAAGTCCAGGGACATTGTGCCCGAGAGCTG
>c102443.graph_c0
CTGGTATCAAGGGTATATGGTGGTCAAACTGACGTTTTTGGTGGCAGTGCTGTTGATTCTTTAAATATTTCAGAGTATTGTGCCAATACTTGCGTAATTTCTTTGTTCTGGGTCTTGGTGTGGCTTGATTAGCATCACCTGTGCCACTATGACTTCACCTCCATTTCTTATCACCTTTTCTATATTAACTGTCTGACACATTTTGATTTGGGCACACTCTTCTCTCATCTGTAATTTTACTGGTTTGCCATTTTTTTCAAATGCAATCCACTTCTCCAACCAATCCACTTGCATTGGTCTATACTGTGTTAACCAATCTATACCCAATATAACATCATACCCCTGAATATTCAACACTCTCAGGTTGTCAGTGAATTGATACCCTTGCATGCTATATGTTAGCCCTTCACACCTGGTATCAGTCACCATTTTCTCTCCATTGGCCATCATTACAATCATGGGCATTATTCGAGAAATTGTGCAGTTAATATCTAGTAATACTTGAGGATGAATGAAGCTGTGGGTGCTCCCACTATCCATCAGTGCACACACATCCCTTTCACTAATCTTTCCTTTAAACCTCATTGTGGTTAAATGCAGGTTAG
>c102445.graph_c0
ATTGGCATTATTTTTTCATGCTCTTAATTTCCCTCAAAATTAAAATACAAGTACTTTAAATTTCTAGAACTATAATTATAATTGTTACAAATCACATACGAAAGTTTTGGTTTAAATTACAAATATTGAAAGCATGTTAAACCGCTAAAGAGTAAAGACATATAAAATGAAAACATTTAAATCCTCTGCGGTACATACTGCACCTTTTCAAAAAGACTATCATATCAGGAACTGGCTAACTTTTTCTATTAATAGTTTCTTTGTTATCTGAAGCAGCGTTCTAAATAACGGTATGCGGTTGTCGGACGGACGGGGTACCGTCA
>c102448.graph_c0
GCCGAGGAGGATATCGGAGCCGAGACCCTGTGGAGGATGTTCCACGCCTACCCCCCGACCAAGACCTACTTCCCCCACTTTGACATGTCACAAGGCTCTGACCAGATCCGTGGCCATGGCAAGAAAGTGGTGACTGTCCTGACCAATGCCATCAAGAACATCGACAACCTCAGCCAGGCTATGTCTGAGCTGAGCAACCTGCACGCCTACAACCTGCGTGTGGACCCCGTCAACTTCAAGTTCCTGGCGCAGTGCTTGCAGGTGGTGCTGGCTACCCGCCTGGGTAAGGAGTACACCCCCGAGGTGCACTCTGCCGTCGACAAGTTCATGTCTGCCGTGGCCAGCGTGCTGGCTGAGAAGTACAGATGAGCTGTCAGCCGTGCCTGTGTGCCATCA
>c102449.graph_c0
CGCGGCGGCCATCTTCTTCGCGGGCGCGCTCATCATGGGCCTCGCCCCGAGCTACACGATCCTCATGCTTGGCCGCTTCGTGGCGGGCGTCGGCGTCGGATACGCGCTCATGATCGCACCCGTGTACACGGCCGAGGTCTCGCCCACGTCGGCGCGCGGCCTGCTCACGTCCTTCCCGGAGGTGTTCATCAACACGGGGGTGCTCCTCGGGTATGTCTCCAACTACGCCTTCCACGGCCTCCCCGTGCACCTCAGCTGGCGCGTCATGTTCCTCGTCGGCGCCGTCCCGCCTATCTTCCTCGCACTGG
>c102454.graph_c0
GGGATTTTAGCCTCCCCGCCGCCGCCGCCGCCCAGCGAATTCGACAAGCTCCCGAGCTCGCCGGATCCGATGGCCGTCACCTTCTCCGACCTCCACTCCGCCGACGGGCTCAAGGCCCTCGAGGCGCACCTCGCCGGCAAGACCTACATCTCCGGCGATGCGATCACCAAGGACGACGTCAAGGTGTTCGCGGCAGTGCCCGTGAAGCCCAGCGCGGAGTTCCCAAACGCTGCCCGCTGGTACGACGCCGTTGCCGCGGCTGTTTCTCCGAGGTTCCCTGGCCAGGCCTCTGGGGTGAGTGCATCATCGGCTCCTGCTGCAGCTGCTCCTGCTGCTTCCAAGGATGAAGATGATGATGATGACATGGATCTGTTCGGCGATGAGACCGAGGAGGACAAGAAAGCAGCAGCTGAGCGTGAGGCTGCCAAGCCTGCAAAGAAGAAAGGAAGTGGCAAATCCTCTGTCCTCATGGACATCAAGCCATGGGACGATGAGACTGACATGAAGAAGTTGGAGGAGGCTGTCCGCGGTGTTCAAATGGAGGGTCTCACCTGGGGTGCATCTAAGCTCATGCCTGTGGGTTATGGCATCAAGAAGCTCC
>c102456.graph_c0
GCGGGACTGAGTTCGTGATGGAGGGACCAAGAAGGAAAAGTCATTATTGTTGTTCTTGAGCTGTCTTGCCTGCTGCCTCTCCAGCTGGAAGGCGTGCTGCACCACTTCCTCCGGCCACGACGCTATCACCGACGTCCTCCCCGCCAGCGGCGCCATCATTGCCCTTCCGTTGGTCTTGAACGCCACATACCTGAAGTTTTCGCACTGAGATTTCACCGCCAGCGCGAAATTCTGCGGCACCGTGAGCACCTGTCCCTCTTCGAGCTGGCCGTCGAACACGGTGTTGCCGCTGCAATCCACTACTTGGATCCTGGCTCGCCCACTGAGAGCGCAGATTATGCTGTGG
>c102457.graph_c0
ATCACACATAGAAGCTGCTGGCGAGTTCACTTGGCGGCAAGCTTTGTCTGGATGCTTTCGTCCACGTCGGTGCAGGTGCCGAACCACTTCTCAATCTCCCCCGTATCCTTGTTGCGGAATGGGAGAGCTCGACCGAGGAACCATCGCCATTCGCCCGAGGCGCTTCGGCAGCGATATTCGGTCACGTACGGGTCGCCTGTTTTGAGCGAATGTTTCCAACGCTGGTCTGCCACCGCCACATCGTCGGGATGGAAGGGATTCACCCATCCTTTACCGAGAGACTGCTCTGGCGTAAGACCCGTGTAGGAG
>c102464.graph_c0
GCCGATTCTTGGGTCCGATCTCAGAGATTTCCAGCTTTACTGCCCAATTGCTGGACCAGATGCCTTGAGTCCATGGGACACAATTGGATCGCACGGATCCCGGAACTTCATGTTGTGCAAGAAACCACAGCCAGAGAAAGTGGGAGAACATGGAAATTCGCCACCGGAGCCAAGTATCCCCCGCAAAGGCACAGGAAGCTGGAAGTCATGGATCAACAAGTCTCTGAATATGAAAATCTATTCCCATTGAATCCGCGCGACAACGAGGATAATGATGGTTGAATGCTCTATGGAAGTTAGGTTGGTTTTAGTTGTTATTTGGGTCAGTTGTTGTGTGGACCATTGCAATTTGGTTTTTATCGCTTTTGTTTGTTGTCTTGTCGGACACCGTGTTTCAGCTTTCATAAAGTTGGGTGGGTTCCCCA
>c102465.graph_c0
AAATTAAAGACTAATTCTCAGAATTTGCTAAGATATCTCAAATTTTCAAGGTAAAAAAATCCAGACAATTCAAAATATTTCTGCACGAATCTCAAAGTAACAATAATTAGTCATGTGTATTTTGAATAGCTATCGAATTAAATATGATGCGAGTTTAGATAAACTGAAATCTTCTCGCACGATTTGAACTCTTTCATTGGACGCGGTTATTCCAAGGACCGAAATTAGAGATTTATCTGGCCTTTATAAAAGTCCCTTTGGTCGAAATGAACACTTCCCTACCTATATATCAAGTATCAATCACTATATAATGTGAATGAAATTAATATACTATATTTAATGACTGATCCGCTGTCCATTTCTAATTATGTAATGATCGATCCATGCAACTATATATAAATTTATAATGACGTTGATACTTGCAAGTTGTAGATGAGAACGAACTTCAATAAATTTAATCAGTAAGTTAATATCATGAACAGCGTAATAAAG
>c102466.graph_c0
AGACGGTGGAGAGAAGAAAGGCACCTTGATCTTCACCGGTACCCTCGGCGCGCTGCGTTGCAGTGCGCAATTCGCTGCATACGGGGCTGGTCGTGCTTCCGTCCGGCAGCTGGCGCAGACGCTCGCGCGCGAGCTGAGTGAGAAGGGCGTGCATGTTGTGCACACAATTGCCAACGGCTCCATTGAGGATAAAAATGGCGAGGACCAGAAGATTGGCAAGAAGATGAGTGCTGATGCGGTGGGCGAGACGTATCTGTGGCTGCATAGGCAGAAGCCGTGTCTGTGGACACACGAGCTGGACATGCGGCCGGCAGCGGAGAAGTTCTAG
>c102467.graph_c0
GCGACCTTGAACGTCTGCTACAGCTACTGCTACGAGATCTGTGTGACCTGGAGCTGTGGGATTTGCTACGTGATCGTGACCTCTTCTCACTGCGACTGTGGCTGGAACTTCTGCTGCGCCTGTGAGATCTATCACGATCTCGAACTCTGTCTCTGCTACTTGAGCTACCAACACGGTCCCGATCTCTGTCACGTTCTCTCTCCTTTATGCGTTCCCTCTCTCTATCTTCACGTTCTCTCTCTCTTTCACGATCCCTATTGCTCATTTCCTGCCGTTTTTGTTGTTTGCGACCTTCAACAGTTTTCTCCAGTTCTGATAGCTTTTCTCAGATTTTAATAAATCCCAAATGCAGTTTGCCGACAAA
>c102472.graph_c0
ATCATCTACATGGTTGCACCCGAGATCATACATGTCGAGGCCGGAGAGTTCATGTCGCTGGTGCAACGCCTCACGGGTCCCAACTCGCCATCACCAGGCAAAATCCGTAAATTGACAGCGAACAATGGCCAAAGCAACGACAAAGAAAAGCACCAATTCCCGGTTAAAGTGAAGGCACGTATGATTAATCATACTGCTGGCTCTGGAAAGCGGCAATCGTCACCTCAATCCCCAATATCACCTACTCTTTTCTTTCATGATCTCAGCCCGCTTTCTCGGGGAGGTGGTGCTTTGAAGGAAGGTGCGGCTGCCTCTCAGGGCTGGTTACACCACCATACCGATTTCTTGGGCCATGCTAACGGGCTTTCATCGAGCGGCGGGCTCGGATCACCGACTTTTCTCGACATCTTCGGTCCTTTGTCGCATCAACCATAGCTAACTCTTTGTGTCCTAGATTTTATAGGTCTTATCTTAATTTCTGTATATTGGTTTGACTTTTTTATGTTCTTGGAACCAAATTATGCATGCTGTGCAGTTTGTCTTATTTGGCTTGGATAAGTTGGG
>c102480.graph_c0
AAACGAGTTCCGACTGTTCACAAACTACGATCCAGGGTCGAGATTAGGAGGATGGGAGAAATAGGTTTAGGATCGCAAATTTTCAACATGAATAGAAATCTCCCTGTATCCCCCTTGAACCTCATTATCAAGTCATATTGTTGGTTCAAGCCTACAACGGAAGAAGGATTTGGTGAGAACTCTGAGTGAACTTCTGAAATGGATCGATGCAGAAGCCAAAATGTAGTAGAAAAAAATGCTACTTTTGGAGCATTATTATGCAAAAGTAGCGAGGAAACCAAACACTTCGTAGTATTTATCATTGATGTATTTGGGAGCTTCATGATCGCA
>c102485.graph_c0
CCGGCGTCCTGGACGTCGTCTGCTCGCGCAAAGCCGCATCTTCCGAGCTCGAGCTGTTCGTCCCTCGCGATATTGTGAAGCGACCTGCGCCTGTATCGTCTTCGTCTTCTTGTAAGCGGTTGTCGCGCACGATGCTAGCCGTGATGTCGGCGGCACTCGCGGTAAAGTCGGTCTGGAAGCCGCCCTCGATGTCACGCACGCCGTCCTGCTCGAGGATGATCGAGTTGGCGAAGCGCTGTTTGGCCGACCTTCCAAACGGCCTCCTGCGCATATGCAGTGTGACGGACGACTGCAGAGGATCGGG
>c102486.graph_c0
GGCTGATCCTGTTTGGTGGGGCCACGGCGCTCGAAGGAAACTCTGCCACGCCGCCCTCTTCGGCCGGGAGCGCGGGGATCCGTCTTGCTGGTGCCACAGCAGATGTCCATTGCTACGATGTGTCATTGAACAAGTGGAGCAGGCTTACCCCACTTGGCGAGCCTCCTTCACCAAGAGCTGCACATGTGGCAACTGCGGTTGGAACCATGGTGGTTATTCAGGGTGGAATTGGTCCTGCTGGTTTATCTGCAGAGGATCTTCATGTTCTAGACCTTACACAGCAACGACCACGCTGGCACAGAGTGGCGGC
>c102489.graph_c0
ATCAGATATCATGAATTGATCGTCATGGAGGAAGTGGATGACATTGTTATGTCGTATGAAGACAAAAATGAAATGGGCCGAAGCCCACGTCACTAATTAACGGAAATGGTTTCCGAAGAGAATTAATACGGAAACCAAGCTAAAAAGTAGACGTGTGAGCTGCTCTCTTCTCGGTTGAACTAAGGCTCTTCTCCGAGCTTTGTTTTAGGGTTTGCTCTCTCGTAACAATCCGTCTCCGTCTTATACATTTGATAATCTCGTAGATTAGTGAATGAAATTGTAAGAGAGTATGAGAGAGTGTGTTATTGATTTGTTAATCTCCTTGTATTTGTA
>c102490.graph_c0
GGAAAGACGAAATACTACGTGATATTAGCGTTGAGCACCGTAATGTGGCAGTGTTGCTATGTGGGTGCCGTCGGAGTCATCTTCTACTCTTCCTCCCTGTTTTCAGGTGTAGTAATTGCTCTGTTATTGCCGGCGACGGAGATTCTCGCCGTCATCTTTTTCCGGGAGAAATTTCAGGCGGAGAAGGGCGTCTCTCTGGCTCTCAACCTCTGGGGCTTTGTGTCTTATTTTTATGGCGAGTTTAAGCAAAGCAGCAAGAAGAAGCTGCAGCTACCAAGAGCTCAAGGAAGTGGTATTCAAATTCCCAATGTTTGAAGGTTCTGTATGTAGGGAAGCTACTAGTTTTAGTGATGAACC
>c102493.graph_c0
CGGGAATGACGAGCATGGCTTTGGCGAGCACCTTCCTCGCTCAGCGAGACCGACAGCACTTCGCCGGCGAGAGCCAGTACGCTGAGCAGGATTGCGGGCTGGGCGTACATGCTTTTGAGGCAGGAAGGTTACTGGTAGGTTGTTGTATACGGCCTTGAAGTGAGTGTGTGCAGTAAAGAATGTGAGAGTGACCGACTGGCGGTGTAATGTGTAGCTCTCGAAGCTTTGCCTTGAAGTAAGATTTGGCGCGGTAGAAGTAGCAAGCTTTGGACGCTGTCACAGCTTGTCTTGAAGTCAACTCGGTG
>c102498.graph_c0
CGCCACTCCTTCCACCTCTTGCACTACCACCACCATCACGGCTGTCGCCACGTGGTTTAGCCTCATCGACGGTTAGGTACTCGCCATTAAGTTCACTGCCATTGAGTTCAAGAGCTTTGTTGAAACTATTCCCATCACTGAAGTCCATGTATGCCATCCCTTTAACGTTGCCAGTCTCGTAGTCTTTTGGGATAGACACCCTGGTAATTTCTCCACAAGAACCAAAATGCTCTTGAAGGGAACTTCTAATCTCATCCTCGCCTAATGACCGATCAAATCCACGTACAAAAATTGTATGACT
>c102499.graph_c0
GCGCAAGCGGCTCGTCTGTGACCTTTTGTGCCTCGTTCACCTCTGCGACATCGCCCGTGGGCTCTAGTGGGAAACCGAGCTCCTCTGCTGGAAGCGACTCGAGGTGCTTGCGGTGGTGTTCGTGGGCAAATGGCAGACCGCAGTATGTGCACCAGCAAATCTGGGGCTTGTCCACGTTGATGAAGATCCTGGGGTGACCGAGTGGGCCACCACCTCCGTCGCAAGATACGGTGCGCTTATTCGTCCAGCGGACTGGCTGCTTGTGGATGAGTTCGATGGCGGCGTAAGGGCGGGGCTGATCCTCCATAATGCTCTGCTCGAACCTCGGTCCG
>c102502.graph_c0
CGAACATGGTCGCCGGCGAGACAAACGAGAAACGCGAGAAGAAGGGTTACCAGTTTTGGAAGCGATCAGGCTAGGAACCTCTCCCTTCGGCATTCAACCTCTTCGACCATGTCACACATATGAATATCGACTTGGACATGGAAGTCCCAGGAGCGTAGCTCACGTGCCATCTGATGATTAGCGCATAAAAAGAGAAATTTGGATCCTGTTTTTCGAGCGAGCGCGGCGTTCGTCTGGCATCTTTGGCATTTCACGATACAGCATAGTACAGCGAAGCATTGGACATGTGCAATCGACGCGACATGATATTGATCACG
>c102506.graph_c0
TGGAGATATCGTAGCCATGTGACATTAGAATCTCTAATGAAAGATAAAGAACTCCAAGAAACCATCAAAGTTCTTTCTGTGGAGAGTGGGAGATCAGTTCCTCATGAACCCAAACCAGCATCAACAACAGTTCATAAAGAAAAGATTTCTGTAGCAACAAAGTCTAATGGAATACCACAAGGTGACACACTTGCAGTCATATAAATGCATGGGTCTTTGAGGTAAGTCTTCTCATTGTACAATAAAGCGATTTGAGATAGCGACGAAAACAATAGCTTCTACGATCGTTGTATAAGCAAGCATGCTTTTTCTAAATGGAAAATTTCGTTTCGGTCTTCACAGACCCCTCGTTA
>c102513.graph_c0
GTCGATGGTGAAGGCGTCGACCATCATGCCGAGTGGGTCGACGGTGGTGGGCAGAGCCGGGATCTTTGCTTTCGGCACCTTGGCGTCGCGCTGGATCGAGTTGTACAAGCCTTGGGACTCGACCTACAGGCGCTGCAGCATCACGGTCATCTCGGCGTACGTGGGTGGAGCAGGGGTCTCGAGCACGCTGATGAGGCGGCGGGAGAGATCGGGTGTGATGGGGCTCGTTTCCTTCAAGTCGCTGCCGAGATTGGCCGAGGCCTGCGCCCATTCTTGGACGATGGCGGCGGTGAGACACTTTTGGAGAGCCG
>c102514.graph_c0
GCATCTATATTTACAAAACACTCCTCAGAATCTTCATGCAAAATTCTTGCATTAAAATTATCTTCTTCATGCTCTAGCTGACAAAAGTATCGTCTTCTCAATGACCTTGCGTTACATTCAATTTAAGCTGTCAGTGAAAAGCGGGTCAGATGAGGGGCCTGGCCGCAGAGAGGAGAGCCAGTCGCATAGGGATTGGCTGCAGAGAAAGCGACTGGAGGCTCTCGAGTGACAGGGGGCGCGCGCTGGGTGCCAGGGAGGAGAGAACAATACAAAAGAAGTGGTGAAGGAGAGGGCGGGGTACAGATTCTT
>c102516.graph_c0
GTAGGTTTAAGAGAATTAGCATGTGCATCGTCTTCAGGAGAATCCATTACGGGTATGTTGTTTTCGAGCTCAAACGTGCCATTGCCTGTAGTAGGAGAAAAAGATTTCCTCACGTAAACGGAGTCGGCCAACTTGTGCCCAGCATGAGCGTTGGAACAAATGATTCCTTCATTTGAAACCTTGACCTTAGGTTCAAGAAAATTGTTCAAAGACGTATCAGCTGCCATACATTGGGAAGTCGACTGCAAACGATCCTCTAAACCATGCCGAATTCCAGGCTTATCATCGGAATCAGAATCCGAAGTTACGGTTTGCATAGG
>c102517.graph_c0
CGGGGATCAAGTGGCCGACTCCTCCCCGCTCCACATCGTCATTTTCCCTTGGCTCGCGTTCGGCCACTTGATCCCCGGCCTCGAGTTCGCCGAGCGCCTCGCAGAGCACGGCCAGCGCGTGTCTTTCGTCTCCACCCAGGGCATCCTCCGCAGGCTCCGCCCGGTCGCGCCCGCGTTGGCCTCGCTCATCGACTTGGTGGCCCTCCCGTTCCCGCGCATTGACGGCCTCCCCGATGGCGCCGAGGCCACTAGCGACCTCCCGCCCGGCACGGCCGAGCTCCACGTGCAGGCCATGGACCGCCTCGCCCCGGCCTTCTCCGCCTTCCTCGGTGCCGCCTGCGCCGACGGG
>c10252.graph_c0
GGGGTATCATTTTGGCATGAATAAATAGATGCCGAACTCACCACTTAGAGCTATTAATGTAAGTAGGAATATAATCAAGATGTTCTCTCAATATAAAAATGAGGCAAGTTTATGTCTGTAACTAATTTAGGACCTTTTGGACAATTCAAAGTTCAAACTAGGGGCAAAAATGTCTGTGTTTTATAATATAAGAGCTTTGGACAATGCAAGTTGACTAGGAGAGGTGTGCCAATATATAATTTACAATTAAATGACTAATGTAGAATAGTTATGCCAGCATAAGATATAATGAGTCTATATCTTTAGAAAGAAAATAAGCAATAAGGTGTGTACAGCTTATTGTTGAAGCTTTTTACAAGATATAACATTTACTTATTTTGTAAAAGGAAAAAAAAATGGTAATTTGAAATATGTCATTTGAAATGGCAATTCATCTTTGAGGTACTTGAGAAGAGGAGTATGGGAGAGACAAATTGGAGGTACAAAACAGCTTTCTTTTCTTTTTTCATTTTT
>c102524.graph_c0
GAGCGCAGCGACGAGGAGGGCGGCGGGAAGCGCGTCGACGAGGCGGTGGGCAAGCGGTACGAGCTCAAGCCGCGCTCCAAGATGAAGTACGCGTGGGACTATCCTGCGGCGACGGACAAGATGATCAAGCTGGTGATCAACGGGCGCGAGCGCAACGTCAACATCCTCGAGATCGGCAGTCTGCTGCCGTTCAAGTTCGCCTCGGCGGACGGACGCGGGAGCCGGGTGGTGTCGCTCGACGTGCGCGCCGACGGCCCGACGCAGACGCTGGTGCTGAGCAACTATGCGGAGGAGCTGAGCAACTTCAAGCTCAAGCGGCAGAACTCGACGTTTTCGCGCAGCGACACGGTGTCGAGCGTG
>c102525.graph_c0
GCGATTACCATCCCTTCAACTGGTTGGGACAAGTTTGCAACAACCTTAGAAACCCTTGAGTTCCGGTCAAACCCGGGCCTGACCGGGCCCATACCGACCAGTCTGGGTATGGTCAAGAGCCTCAAGTCATTGGTTATTGTTGGAAATGGGTTATTGGGTGAAGTACCGTTTGAAATCGGTCACTTGGTGAATTTAAGACGTCTTGTTATCTCTGGAAACAGGTTGACAGGTTCTATTCCAACGTCTATAGGGGCTCTCACTTCACTACTGAAATTGGATATGAGTCATAACCTCTTACAAGGAAACCTTCCAACTGAGATTGGCAACTTAAAAAACCTGAACCTAAT
>c102526.graph_c0
CAGCGATATAACAATCGAAAGCAGCCCCGACCAAACGAACACAATTGTCGGTACCTTCCCTCTTCGCCCCATCAGCCCCTTCGCAAATGGATACAAATGGCAGAGCACCCAAAAACTAAAGAACACTCCACCGAGCAGTTCGCTCCATCTCGGAAACATACTGTAAACTGTTCTCATAACTGCTACTGCTATTGCGATTGCATTAACCATCATGATCGTGATAGGTGGCACCATCAGAAAACTCCATTTGACTATGTACAGGTCAGCATACATGTCGTCAGTATCGTCTCCTGCTGATTTGCTTGTCAAAGTGAAGGATATGTCGACACCAGCTATCACTTTTAAAAGGCCTTGTAGAACCGCTGCTGGGTGCGCACTGGTGCCACCAATCAGCCAGAACTGTTCATTGCGCCACCACTCGTGAAGTG
>c102528.graph_c0
GTGTACTCATACTACCTAAGGTACGTCTTAATTGAGAGAATGAGAGTCGAAATCAATGACCTGGAGATCCACTGCATGAGCATCACCCATTCAGCTGTGAGGAAACTATCCTTAGTAAACCTTGGGATGCTTTGTTCAAAAGGTGCTATACAGACAGAGAGATGGTGGAAGCAGGATCAACTGTAGGAGACTTGGTAGAGAAATGCAAAGTCTCAGTCAAGGACATCCCGGCTTATATCACTCATGTAGAGAAAGGCATTCGAATTGCTTGTCAGATGGGCTATTTCCTCTCGGGTTGCTGTATTGATAGTTTGAGATGT
>c102531.graph_c0
GCTGAATCCAACCTGAAGAAAGTCACACTCGAACTCGGTGGTAAATCACCTAACATCATCTGCGACGATGCCAACCTCGACGAGGCTACGTCGTGGGCATGCTTCGGTCTCTTCTTCAACCACGGTCAGTGCTGCTGTGCCGGTTCGCGCGTCTACGTCCAGGAATCCATCTATGACAAGTTCATGGAGAAGTTCACCGCAAAGGTCAAGTCTCTCAAGGTCGGTGACCCATTCAAGGCCGATACCTTCCAAGGTCCTCAGGTTTCCCAGCTTCAATTTGACCGAATCATGGCCTACATCGATGACGG
>c102535.graph_c0
GAAGGCCGAGATCCGTGAGGATGTGAATGTTGAGCAGTTTGCTCGTGTTCTCAGGAGATCATGGGAGGAGACAGTATGAAGTCATGACGGGTAAATGGGAGAAAACAAAGCATTTTGCATTACGAAGAATTATATATCACGATGAAACCGCACATGCGGATTTGAACGAGCATGATGGCACGGCGGTGGGACAGGCCACGTACCCTCGGCGTTTCAACAGGACATGCCTTTACGGAGCGGGACTTGCGGATGGGATAGATTCATTATCGAAATCACCTGGGCTCTTGGACATGATCATCTTGTGTGAGCTGACGAAGCTTCAATGACAATAAGAAGAAAAAAATCAAGAAAAAGGTTATTTATTATTAAACAAAAGGAAAATCCCAAAAAAGTAAAAAAAAAAAA
>c102540.graph_c0
TTCTAGTTAACCCATATGATCAGGAGCAATATGGTAAGATGTTAGATACTCTAGACACTAGCAAGAGAAAGAGTGCTGATGATGAGGCTTTGTATGTGACTTATTTGAAGGCATTGTCAGAAGCAGTATCCAAAATAGACATCATGTACCATCATTCACTTTTGAACAATATATTTAGCGTCCGCATCTGGTACTTGCAAAGAGATACAATGGTTGCTTTATTGGACCTAATAACCAGATTGGCTGCAGTGGCAGATCAGCCCGAGTGTGCGCATACTCTACGAATGCATATCCTCTAGGCTTATTTGTTACCTGGTCAGTTATGAGTCGTACCTTGCATATGTAGAGCTTCCGCATAAGGATTGACATCCAGCACACATGAACATGAAGTTGGCCGATTCGCGCATGTTAGAA
>c102542.graph_c0
ATTTTACTTTTTAACTTTACTAGGGGGTGAAGGAAATAAACGGTCAAGGATCATGCTTGAAATTTCTCTCATGAAACCCATGCAATCCTTGACATCAAAATTAGTCATATGATAGCTGAGATCTCCACAGAAACCCCCCAATTGTTCTTTTACTAAAGGATAGTCTGTTCCATGAGGTGGCATGCCTCAAGTATATAAATAATTTTTAGAGGTTCAAATGCCTCGAACTTCTAAATCCTCGATAATTTAAGTCTCAAATAACAAAATAAAACAATCAGATGCACATCATGAAAAATCAACAGTTTGAA
>c102550.graph_c0
TGGTCTCCCATAATTCTCTTCAAGTGAGCAAATTATTTTGATTCTTTAATACATACACAATTTTGGTTTCTTCATTTTCACCGATCATCCCGTGATCTTACTGCATTATAAATTATACCGCACTGGCACAGCCAATTTGAAGACATCCAAATATTTCCAAATGCTTCACATGTTGTGACCATTGTACTCTTCTTAGTTCATACCAATTTGATGACATGTTACAGTGGGAGATAAATAAAAATTTGAAAGGTTCATGGGTCTTCAATGTTTATTTTTTCCTTGTTATTTTTCTTATACTTCTAGGAACACCCAAGAAATATTTCTGA
>c102551.graph_c0
GTGAGCAGTGCCAAAAGCATCATTGACATAGACATCCCCTAGCTTGGAAAGTGAAGCTCGGAAAGCTTCTATTTTGGCTGGCTCGGCTTTAACCTTGTTCCCAGAAGCATCTTTTCCCTTCCCTTCTTCCTCCACATGAAAGCGGAGGTTCTCCAGCAGGATGACAGACCCAGCAGCTGGGTTGGCACAGGCTTTCTCCACTTCTGGGCCTACACAGTCCTTCAAGAACAGAACATCCTTGCCCAGCAGAGATTTGAGTTCTACAGCAACTGGCTCTAAGGAGTACTTGTCAGGCATGGGCACACCATCA
>c102556.graph_c0
GTCCAGGCTCGGCACTCCCCACGTCTCTTGGCGGAGGTGTCGGCGCCGCTGCCACGACGTCGTCCTCCGCTGCGGCTGCAGCTGCTCCGACCGATGCCAACTTCATCACGGTTGTCGATGCGCTCGATGACACCGACTGTGCGTCTGTGCGGCTGTCGAGTCTGCCGCGCAAGCTGCCGGATGTGCCCATGTCTGGCCGTGAGCGGCGCAAGGCGCGTGCGCCACCAGTGCCGCTCAACCAGCGCAAGTTCGTCGGCTGCTCGTCGCTCGACGACTACGAGATCTCGATCAAGCTCGGGCAGGGCACGTTTGGCGAGGTGCTCAAAGGGCGCCAGATCCGCA
>c102559.graph_c0
GGCTACAACCCTAGCTATGGTGCACGCCCGCTGAGGCGAGCCATCATGAGGCTGCTGGAGGACAGCCTTGCTGAGAAGATGCTCGCAGGGGAGGTAAAGGAGGGCGACTCTGCCATAGTAGATGTGGACTCGGAGGGGAAGGTTGTTGTGCTCAATGGTCAGGGCGGCATACCGGAGCTCTCAACTCCGGCGATCACCGTTTAGCTCGTACATAACAAATGACAAAATTAATAGCATAGTTTTTGTTCAAACACATTATCATTTATGGTTAGAATATCTGTGTATATGTAGTGGTATAGTCAATGGGGAAATCGTTCCCGC
>c102561.graph_c0
TTGGGGCGGAAGAGCGCGTAGTTGAGCGTCTCCGGCCGGTAGCTGAAGTAGGGGTAAGGGTTCACCATGAAGGGCGACCCGGTGTCGCGGTGGAACTGGAGCAAGGCCGGGAGCAGCTTGGTGTTGTAACCCGCCCGGAATGTGGCGTTGGAGGGGATGCCGTCCGAGGGGGCGAGGATGCCGAGGTAGTGCGGGGTGGTGACGCGGACGGCGGTGAGGCCCTCGGCCTTGAGGGCCTGCGCAAGGCGGCGCATGGCGGGGAGGAGGGAGAGGATGAGGTTGGTGTCGGTGGAGAGGAGGATCTCGTTGCCGGCGAGGAGGAGGGTGACGTTGGTGGCGGGGGCAGTG
>c102568.graph_c0
AAACATAGTACCAAAATATTTACATCGAAGTCACTGATTGTCTTGCAATCCAAAAATCATCAAACCCTACTAACCAACAAAAGATAACAGTTGCATATTTTTTGCAATAGCTAGGCTAGCTAATATATGTACAAGTAAAAGTTAATTCCTCCATGAAGGACATTAAACAGCAAAGGGGGCAGGGGTATCATCCCCATCTCCAGGGGGGGTCTATACACCATCTGAAGGTTATTAGCATCACACTCTTCGTTTGGATCCCAGATTTGCAAAGTCACTGCCTCAATCTCTTGTGGCAACCAGTCAGCTACCATAATGTCCCTAATCTCTCTTAATTGCACCTGTTCAATAGACACTGTAGTTGCTGAAATTATGTAAT
>c102569.graph_c0
CGGCCGCCCATTTGATGTGGCGATCCTCTGCTGGTAAAGGAATCCCATTCTTTTGGCGGCTTCCTTTGATAGCAGGGATGAGCTTCACAGCTGAAGGCAAGGACACGGAGCGGTGGTAAGTGTGCGCATCCTTCGACGCATCATCATCCGCATCACAGCACGGATCCTCCTGTTGGGCCTCGACGGCAGATGGCGGAAACGTCGCGCACTTCTGGAGGTCTTTCTTCGGCCCCGAGCCGGCTGGCCTGGAGAAACCCGCGCACGTTCCAGCCTCCAACGAACAATCGGCAGTCTCCCCCTGCCTCAGAGGTCGATCCAGAGCAGGCTGCTTGCCTAGAG
>c102570.graph_c0
GTGCATAAGCATGCCTCTTTGCTGTATCTACAGTGTAAACAGCACCAATGTCAATTTTAGTGGGGCATTTAGCTTTAATGGCACTCTCCATTTCGCTTGCATTGGAGAAAGACTGGAAACGAAGGTAGATCTCATCTCTGTCACTTTTTATGGTGAAAGAAAATTCTCGCCTGCCAAAGTAAGAGCTGTCACATCCCGGATGCTTTCCATCATTTCCATATGACAGCCACTTGAACATATCCATGTATGGGAAAAGCTTTCCATAGTAGATTCGGAGATAATCAGTAAGAACCATCCCTTCAGGGACTCG
>c102572.graph_c0
ATGACGTCCAACCTGGGATCGGCGTACATCAACGAGGCCGAGGAGGACGAGATGGGCGATGCGACGCGCCAGCTCGTCATGGGCAGCATCAAGGCGGCGCTGCCCACCGAGGTTGTCAACCGCATCGACAGCATTGTGGTGTTTAGCAAGCTCTCGCGCCGCAACGTCAAGGCGATCGTCGACGTGAGGCTGCGCGAGATCGAGCAGCGCATCGTGGCCAACGGCGGCAAGTCGAAGCTCGTGCTCGATGATGCAGCCAAGGACTTTTTGGTGGCGACTGGATTCTCGCCCACGATGGGCGCCAGGCCGCTCAACCGGTCGATCCAGCAGGAGCTGCTGTCGCCGCTGTCGATCCTCA
>c102575.graph_c0
TCGAGATCCGAGTCGGTCACATTGACCGCATCTGATGGCGCAGAAGGATGCGACAGCAGGTAGCGCAGAATGTCGAGGTGACCGTACGATGCAGCAGCGTGAAGGGGCGTGTACGTGAACTCGTCCGCAGCAGTAGGAGAGATGCCTTCGCTTTCAATGCAGTCCTTGACGCGGTCGAGATCGCCTTCGCCCGCGGCGATCCAGATGTTCTTGGGCGCAGATGCACCTGCCGGCGCGACGGCCCGGTCCAAGTTCGTCGGTACTGGCATCTTTTTCGAATTGCTTGACAGTGAAGCGCCTCGGTATG
>c102577.graph_c0
CGCACAGCGAGAACCAAGAGCTGGCTCCACTCAACGGCTCTCGCCCCGCCAAGCATCCTGCGCTTTCACGACCGCTCTATGCCTTCGATCTGCCTCCAGCCCTGCACAACTCCCTCAAGCTTCGCTCGCACATCGAAGATGCCGAAGCAGCGCACATCCTCTCTGTCAGCGCCACCGCACCAGCCTCCTCCACAGCCACGCAAGCGTCCGCCGCCGATCAAGGCGCACAAATAAGAGAGCCTTCGCATCTCCGGGTGCCGCCCTGCTCACTCTGTCCCGGCTGTGCGCCCTTTCCATCCGTCACTGCACAGCGCGCACACTTCCGCTCCGACTGGCACAGATACAATGTACAGCTCAACGTGCAGAATGGAGCCTTGCTCGTCTCTCAACAGGCTTTCGAAAAGCTCTCGGAAGAGGTCGAGAGTGCCAGCAAGTTCGAGTCGGACGAAGACGCTCAGCAG
>c102582.graph_c0
TGTTACCTTATCTTTCAACTGTGTTTTCAACTCAAAATTTAACTCTCTTTTTTTTAAATTGTCGTGGCAACCTATTTGGATACATTGTCCCTTCATGTTCTGTGCTTCATGCACAAGGCCTCTTTAGAAACTAATAATATGATTGCAAAACCAGTCAAAAAATCATAATTAAACACATTTCTACTGTTAAGCACCCAAAATATTGGTAATAATCAGAAAATCATCATAATATTGTTTTTGGTTAATTTTGAAGCTTGATGGAAGCCTTAATTATGAAATTTGAATTTTTTGCTTCTATTATACAGGCGCATAGTGGG
>c102587.graph_c0
ACACAATTCTTGTTTTCTTTATGCTTGCCATTTCTATCACTTGAATCCGCCTCTGTTATCAGGCACGATTCTTGCTTTCTTCTTGCCATATTTTGGATTTCAATTTCACCACATATGACCTTACACTACAAAGAACATGTCGTGGCTAAAACAGCACCGCTCAATTGCCCGAATATAATATATTATATATAGTATGGCGTCAAAGCCAGCTCAGATTTTATTTTAAGTAATTATGATCACATCAGATAGGATTAAGACTGCAGAAGTGCAGATCAATCGACAAATTAAGTTGCCGTGTCCACGATGATATTTTAATTAATTACCATCGCAATCATACACTAATTTGCACTCGCTAAAGAGAAAATCGAAAGCTATTTCTTCTTTATAATTAAGTGATGCCTCCATCCAGCAGCCATGGAAAATTACAAATCGGGATTCACATGGCAGCAG
>c102591.graph_c0
GGAGATGCAGGTCTGCTCCTCTTTCTTGTCCCCCAGCATCTTCATCTGGAGACTGTAAGAGCCTGGTGGGGTGAAAGATGGCAGAGTCTGTTCGCTGGTTAGCACGAATTCGCCGGTTGCGGGACAGGGAGTCCCAGCACAGAAGTCGTGAGTTTCTGAATCGACGTGGAAGAAGAAGTACCACACATCTACCACCAGCTTCCCTTTGGTGATGGTTTTATCCGTGGAGGCGGAGATCTTGAAGGTGGCGGGCTTGCCGCGCACGACGGGGTCGGGGGAGATCTCCACGCCGCTCACCTTCACCGGGTAGTTTTTGTGCTTATTGCAGTACTCGACATCTGTGACGGCGGAGACCGAGGGG
>c102595.graph_c0
TGGGAGTGCATCTCTTGGAGACCACAAGCGCAAACAGTCAAGATTCCCATCATAGATTCCCAACTGGCTCTCATGGACGACCAAAAGATGTGTTTGGTCATTGTGAAACTGCACCCTTGTGTCACCAACCAAAGTGCCAGGTCGGTTTGCTGGGGGTTGGATATATCTTGATTTCTTTTTTTCCCAGCCATCAATACTCCACACACATAGCTGAGCATCAGCACCTGATGATACTAGCACGTTCATTGATTGAGAAAAGGCCAGCCCCGTAATCTTCTTCTGATGTCCCTTGAGCTTACTTTTGACATCATCAATGCGGACATTGTAGATTTGGA
>c102596.graph_c0
GTAACACATGCATCAGAAATAATATTGTAGTTATATCATTTGAAAATTTCAAGTGAACAATAACAATTTTACATCTGGTATCCAACTATAGACCTATATAAGCAAGATGTTTCCTTTACCTTGAGATTAGAAATTGGTGATAGTTTTAGGGCATGATGTACACCATGCATCACCAAACTAAGTGTAAAAATTTTAACAGAGTAGTTATAGCTTCATGCAACGCACGAACCATATGCAGTCCTGTTCTAATTCTATAGCACGTGCGCTGCATGAAGCTAAAAGAGCTCTGTTAAAATCATTACCCCA
>c102597.graph_c0
GCCATGTATGTGATTCATTTATTTCTTCCTTATAATTATATGCTATTTTCTAGCAAATAACATCAATATTTTTTCCTATATGTAAATGACACCCCACTTATTCATGACAATGACATAAACTTTCCCTGCATTGTAATGTGTTCTCATCAGACAATATTTATGCACTTATTAGTAAGCCTTTATTTCTAAAGCAATAGCTGAACTGAATAGAGCCAATTGATTGGTGTTATTTTAAAAGTTAATATGAACTAGCCTACATTTTTCAATCTCGGACCTCTTTTGTTCTGATTTTTTGGGTGCTTTCTCCCTCTGGATGTTTAATTCTTGAATTTCTTCTTTTTTCTCAGAATATTAGTACAGTCTTGGAGAAA
>c102599.graph_c0
GGAGGAGGGATTAGGACACGAAGTTTAGCGCTAAAAATGAGACTCTTAGTGGGTTTGGAGTCGTTTTTGTCCTCAATTAGAGCAAGCCCAATGGGGTTTGGGCGTGAAATTTTGTGTTTGTTTCCTGGGAAAATTGGTTTGGAATTTTGGAGAGAGAAAAATGGTTTGGAATCAAGAACAGAGGTGGGGCTAATAAGAACAGAGGAGGGACTAGTAAGAACAGAGGAGGGACTAATAAGAACAGAGTGATCAGCTGTTCTTGTTGCAAAAGCTCTGAATCTTGGGGAACCAAAAATGGGGTTTCTAAGTGGTTTTGTGTATGAAGAAGAAGAAGGAGATTGAAAGGGGGGATCCGCCATTAAAGCTTGTTTCCCAGTTACAGCTCTGGATCTGTTCCTCAGCATGGTTTATGGGTTTGGATGGAAATTTGAGAAAAGGTTGTGAAAATGGAAGCTAGACTTCAG
>c102601.graph_c0
GCATTTCAGTACTGGATTTTTCAATTTCGGAATACACTGCGAATATGGCGTTCCATATTTCTTCGTCTGTGATGTTGGTGATGTCATATCTTCCAGTGTTCGTATTCTTAATTAGTTTTAAGTACAATATGATAGATTTGATTGAAACTGGGTATCCTTTATATTCAACAGTGTCATCTTCTACATCATCACTGTTCTCTATTATATTCACAACACTGTCGACAGCTTCCTGATCCTCTTCAGTGAGTTCTGTGGCGATTCTTTCAGTAGTCGAAGTTGTACTTATAATTCCCTCATAAAGTTCGTTTATCGCTGCCAACCACTCTTCCTCCGTTAAGTCTGAAGTGTCGTATTCCCCTGTAGAAGTATCTTTTTTTAGTCCCAACCTTTCAATTATAAGCAATATTGCTA
>c102602.graph_c0
GTCGACCTCCAGACCGACACTGTTGGAGACGTCGCTTCGTCGGTCTTCGCAGAGCGGCAAGTCGACCAAGGAGCAGGCTGAGCAGGCCGAGGAGGCCGACTCGGATGCACCGCCACCCAAGGCATCCCTGCGCGAGCGACTCAAGTTCCTCACGCGCCGCTATGGATGGTGGGCGCTAGGCGTGTACCTCGCCGCCTCGTCCGTCGACTTTTCGCTTACCTTCCTGGCGATCCATCTGTTGGGTGCCGACCACATCCGCTCGCTCGAAGCACAGGTGCGCTCCTCCCTCGGCCTCGAACAGCGTCACGACGACCCAGACAACCAGGATGGCAAGAAGCAGACCGGTAGCAGCACGATT
>c102607.graph_c0
GCGCGGCGAGTTGGGACTCGGAGAAATCGCCGTACGAGACGCTTGAGCTGGGTAGGGATGCAGACGAGGAGACCATAAAGACTGCCTACAGAAGATTGGCCAAGTTCTATCACCCTGATGTTTATGATGGTAAGGGAACCCTTGAGGAAGGGGAAACCGCTGAAGCGCGTTTCATTAAGATCCAAGCAGCGTATGAGCTGTTGATTGATGGTGAAAGGAGAAGAGCATATGATAGAGAGCATCATGTGAATCCGATGAAGGCTTCTCAAGCATGGATGGAGTGGGTAATGAAGAAGCGGAAAGCTTTTGACCAACGTGGTGACATGGCTGTGGCTGC
>c102608.graph_c0
[truncated: 48,632,800 more chars]
